# Supplementary material for: Comprehensive transcriptomic study on horse gram (Macrotyloma uniflorum): De novo assembly, functional characterization and comparative analysis in relation to drought stress
Source: BMC Genomics. 2013 Sep 23;14:647. doi: 10.1186/1471-2164-14-647 (PMC3853109; doi:10.1186/1471-2164-14-647)
Supplement: Additional file 1 — Details of the primers used for qRT-PCR. [file 1471-2164-14-647-S1.xls]

## Sheet: Sheet1
S.No	Transcript ID	Primer sequence	Amplicon Size	Annealing temperature	Annotation
1	C22097_65	F-GTAGCCGGAAGCCGATCA	117 bp	58˚C	ref|NP_193383.1| cysteine proteinase inhibitor 4 [Arabidopsis th...
		R-CCACAACCTTGACGAAAACCA
2	C64843_65	F-CCTTGGTGTCGAGGTCAACA	100 bp	58˚C	ref|NP_200925.1| 40S ribosomal protein S19-3 [Arabidopsis thalia...
		R-GGAAGCCGTCCTCCTCATTT
3	C81649_65	F-CCAACTTAAAGCAGGCTGGTTT	106 bp	58˚C	dbj|BAA23563.1| pod storage protein [Phaseolus vulgaris]
		R-TTAGCCCTCTCAGCCTTCTTGT
4	C103051_65	F-GCTTCTCGACTTCCGATTTAACC	100 bp	59˚C	gb|AAA66338.1| heat shock protein [Glycine max]
		R-GACCATCTCATCCTCGGTCTTC
5	C103779_65	F-GCCTCCAGCGTAATATGACCTT	102 bp	58˚C	ref|XP_002864887.1| calmodulin-binding protein [Arabidopsis lyra...
		R-TTAAAATCCAGGCCCATGTAAGA
6	C50087_67	F-CCACTCAGTGCGGGAGATG	100 bp	58˚C	ref|XP_002890031.1| eukaryotic translation initiation factor 5A-...
		R-GCACTTCACCGCCATTGATA
7	C60793_65	F-GTTGCCCTGTGTCCAGATTTC	100 bp	58˚C	ref|NP_680225.2| DEAD-box ATP-dependent RNA helicase 3 [Arabidop...
		R-GGTTGATCGGTGGCAGAAGT
8	C83083_65	F-CACCACAATCATCTCCAACCAA	105 bp	58˚C	gb|AAB00554.1| dehydrin [Phaseolus vulgaris]
		R-CCTGGTTACCATCCCAAGACA
9	Scaffold7871_65	F-ACTTTTGCCAGCCCTGAGAA	116 bp	59˚C	dbj|BAJ10680.1| bHLH transcription factor [Lotus japonicus]
		R-CGAGGATCCACTACGGTCATTT
10	C61033_65	F-CCTGACGGGCAAGACCAT	102 bp	58˚C	ref|XP_003005604.1| ubiquitin-40S ribosomal protein S31 fusion p...
		R-TGCTGATCCGGAGGGATTC
