# Supplementary material for: Comprehensive transcriptomic study on horse gram (Macrotyloma uniflorum): De novo assembly, functional characterization and comparative analysis in relation to drought stress
Source: BMC Genomics. 2013 Sep 23;14:647. doi: 10.1186/1471-2164-14-647 (PMC3853109; doi:10.1186/1471-2164-14-647)
Supplement: Additional file 2 — Calculation of various parameters to select best k-mer size. [file 1471-2164-14-647-S2.xls]

## Sheet: Sheet1
Soap-Denovo-Trans
K-mer	19	21	23	25	27	29	31	33	35	37	39	41	43	45	47	49	51	53	55	57	59	61	63	65	67	69	71
Total number of assembled transcripts	285238	281519	277404	274913	271601	268405	265821	263712	241708	219934	200028	180863	161972	144110	126908	110957	103286	94898	84346	72896	61727	51467	42357	34572	27493	36848	3368
No. of transcripts ≥ 1000bp	37216	39766	39697	39083	38362	37374	36500	35653	34576	33588	32638	31525	30471	29297	28284	27194	26090	24755	23279	21711	20167	18709	17081	15222	12888	4177	0
Maximum length of transcript	39771	24723	26458	30845	32346	37224	24455	37043	35959	26502	24219	24492	23996	24294	24130	26091	23929	21163	20688	20503	20130	20118	19977	15501	13111	5538	842
Average transcript length in all assembled transcripts	471.268	497.607	501.943	498.856	495.383	489.765	484.212	476.806	497.981	522.647	547.746	574.42	606.019	642.006	683.925	733.492	739.067	749.577	778.921	819.637	877.523	947.663	1022.61	1094.55	1140.08	517.655	264.893
Percent of transcript ≥ 1000bp	13.0473	14.1255	14.3102	14.2165	14.1244	13.9245	13.731	13.5197	14.3049	15.2719	16.3167	17.4303	18.8125	20.3296	22.287	24.5086	25.26	26.0859	27.5994	29.7835	32.6713	36.3514	40.3263	44.0299	46.8774	11.3358	0
N50 value	1035	1099	1128	1139	1143	1144	1153	1158	1187	1218	1253	1289	1330	1376	1431	1488	1526	1564	1611	1649	1694	1737	1755	1755	1698	660	255
Average Coverage of all assembled transcripts	22.13	22.13	68.8	74.25	75.9	80.05	80.49	81.72	84.98	90.68	96.61	101.88	109.81	121.59	133.14	152.44	175.91	199.6	236.73	269.69	329.93	364.04	417.77	498.5	615.595	667.9	1817.48
