# Supplementary material for: Comprehensive transcriptomic study on horse gram (Macrotyloma uniflorum): De novo assembly, functional characterization and comparative analysis in relation to drought stress
Source: BMC Genomics. 2013 Sep 23;14:647. doi: 10.1186/1471-2164-14-647 (PMC3853109; doi:10.1186/1471-2164-14-647)
Supplement: Additional file 3 — Assembled sequences of horse gram. [file 1471-2164-14-647-S3.odt]

>C100005_65
ATGCATTTAATAAATAAAGGGATTAATACTTGTAAAAGAAATACTATTCTTTGGAAGAATGCAGTACTAACAGACCATAGTCCAGTATTGCGACTGCAGAACCGCTCATCAAAGTAAAAAACATTCAACTCAGACAATTATTTCCTTTATAGTCTTTATACCATAGTCAACAGCTGCCAAGAAACAGATTACCTTTTTCCTTTTTTTGTTTTCCTTCAGTTCGATCCCAAGATAATAAGCATATAATGTAAACACAGTAAGTCTTTCTACAACTAAACCGAACAGTGGTAGTTGAGTTTCTGATGTTTCTTGGCCGTCCTAGTTACTTTCCACAATCACCTAGTACTATGGGATCAACATTAGAAATACAACTTCTCCCCATGCAGAGCAGGAAGTGGGACAGTAGTTATAATTAACACACAGAACTGCTACCGTTAAACGGTTAGTGATTACAAACAACATTGCGAAAGTAAATTGGATCAAGGTCGTCATATCAGTGGTTACCATCTTCGAGGGTTGTCATTTCTATCGGTAGTAAGCCTGCTGATAAGTGGGTGCCAAGACATTTCCATAGCCACCATATGCAGGATAGTTCATGGGAGCCGCTGGGTAAGACCCTGCAATAGCTGGTGCAGGCTCGGGCGAATAAGCAGCATAAGGATTTGCTGGGGGACTTCTGCTGCCATATATGTGGGGTGGAGAAGGGTATGGTGGAAGAGCAGCTGGGTATTGCCCGTGTGATGGAGACCTAACAAATGTAGGAGCAGCAGGGAAAGATGATACATACGCATTAGTCAAACGCCCAGCTTTGGCTGGTGGCATTGGACCGCCATTGCTATTGCTTGCTCGAGTTCTCTTATTGGCAGGCACAGCCGCCGGTTTCCTTTTCTCGGTCTTCACTGTCTTCACCTTCTCCAACTGTTCAAGTCGCTTCTTCAGATTTTCTGGAGGGAACTCAGCCTCAAGTTTGTATTCTTCAATGCATTTAATCACAGCCCTGAGTGCAGACTGCTCTTTCCTTGCAGCTAGGTACGCAGCTCGGCCTGCATTATTAGGATCTTCCAAAATAGAAGCCGCAACTTTCTTCGCATCCTTGAGAAAAGACTTCAACAAAGGAACAGGAGGGAACTTGTCCACAAGACCCACTTCATATGTAAAATGAACCGCATCAAGCTGCTGCCCTTTGCTGATCAACTCCTCAATCATATCAGGCATTTGCTGAGAAAGACCGAGCGAAAGTGCGAGTTTCGGCATCTGTTTCCTCCAAGCGGAAGCAATAACAAGCTTCCGGTATAAATCCAAGTCCTCGTTCTTGACAATCCCAAAGGTGACCACGTGCTGCAAGAAGGTGTGGACGTCAGGGGTCTTCACGTTTTCCACACCGCCACGCTCCTCCAGGCTGGCCTTCCAGGTCTCCGCTATCTCCGTGGCCTGCTCCTTCACAGTGGGGGTGACCAACAGCCTCGATTTTCCGATGACCGGGTCGACAAAGACCGGAATCAGAGATTCGAGGACAAGGACGCAGGCCCAGCCTAGGTCGTGGCCAGGCTTCTCCCCTCTCTTGTCAACTGGAAAGACCTCAGAGATAGCCTCGAGGACGAATTTGGCTGGATCGACGCATTCGGCGAGAGCGACAGGGACTTCGGCGCGCAAACCGTCGAGCTCCTTCTTCTTGGCGCTGAGGAAGGTCCAGAAGCCGAAGGCGTCCATGCGGAGGCAGAAGGACTTTAGTTTGAGGACGAGGCCGGTGGCGTCGTCGACCTCGCCACAGTCGTCGGCGACGTGATCGTCAAGGAAGGAGGAGAGGGCGGCGGTGCGGCGCGTGTCGAGCGTGCGGAAAGCGATCTGGAGAGTGGTGTCGAGGGAGGTCTCGCGGTGGTCGAGGAGGCGGAGGGAGTCAGAGGTGGCGGTGTCGAGCGTGCGAATCTTGCGTTTAAGGGCTTCGGATTTGTGCTTGAGGTCCTCCTCGAGGGAGGAGAAGTGGTCGGAGAGCTCCTTCCAGAGTAGGGTGCAGCTGGTCATGAGAGAGGTTTGGCGCTGGAACTCGTCGAAGCTCGGCTGAGTCAACTCGCTCAACTCGCCAGGATCGGGGATGGACCCCATGGTCGCGAACTGAAGAGAGAACACACGAAAACCCTACCTCACTGCTTCACTCACTCTCTGCGTTCAATCAATCAGAGAAGAAAGAAAGAAAGAAAGAGCGCAACAAAGAGTAAAGGTGGTGCTGGTAAAATG
>C100009_65
AAAAAAAAAAAAAAAAATAGCAAACTCTACAACAGATGGCACAAAAAAGCCAACTGAATGTTGAACTTCACATACCAGGAGCAGGCTGCATTAATAAAGGTAATGGACATTGATCCACTCACAACCTGTTTACTAACCAGACGCATTCTTCCTTGCAGAATATACCCTGTAAGCTGCCAGCCCAACTACGACCACTGCAGCTCCAACTGAAACAGCCATTAAAGATCGATTAATTAGCCTGTGGTACTGCTTGCGGCTTCTTCCAGCTTCAGTTTCTGGAATGCTTAAATGAGGATGCTCCGCAGCAATTACAATTTTATGGAATAGACTGTTGAAATCTCCTAACTTCACACTGATTGGTATAGGAGCCTCTACTCCCATATCTTGACTAACCCTAGTTGACTCCTGAATAGCCATTGGAAATGAATCCAAATCATCTTTGGCGGCCACTATCAGGCAGGGCACCTCAAAGCCAGTATCTTCTCCATGACTAGCAATTTCAACCAGGAGTTCAGATGATGTTCTCCATGAGGATTCATCAGACCTGTCATGAACAAAAACTGCAATGTCACATGAGGCCAAAGACTCCTTATTGGATAGGAGCTTCCCAACTCCATCTTCTGGAATCTCTCTCAGCACAAGATATTTTTTGTTTTCCATAGAAATATCAACGACATTTACACCATATCGGTCTTCAGTGGTTGGATTGTAACTTTCAGAATATGGCCTTCCAATAAAAGAATTCAATAATGCAGATTTCCCAGCCTTTCTAGGCCCAAAAACAAAGCACTGCAATACATTTCTGTCTGAATGTTGCTTCTTGCGATCCAAACGCCGCCTCCTAGTCACACGGATAGCAGATGATGGATCACCAGGATAACCAATGTAAATCAGATTCTCCACACTAAAAGCTGGGTTTAGAAGTGTCATAAGTGCCCACTCTGACAAAAATGCATCTAGCGATAGTCCTCCAAATGCATTTTTTTCTGCAGCATCCTCAAATGGATTTCCAGTCCAAGGACTTTCAGGGGCAGTAGAAAACAACTCTTCGAGTTCCCGAGATCGTAACATCCCATCCCCATCACCATCAAATGCATCAAAAATTGCCTTCAAAAATTCATATGCTTCATTTGTCAGCTCCACACTCTGATCAGGAGCACGTTTTATAGGTGGAATTAGATCATCAGCAAGCTTGATATCATCATTATATCCAAACTTCCTTAGCACAGTCCATGTTGTCTCGAGACGCCCCTTTTCTATGAAAAGTGCATGAAGAAATAGGAACCCAGTCAAAGTAAGCCCACGTTCATTCACCCCTTCAGACATTTTTTCTTGTACAACCTTCTTTACACCCACAATTTCAGATGGTTGCAAAGGAGCATTGAAACATTTAACCTGAAAATCATTCAGCTCAGCATCACTAAGGGCACCATCTCTGTCATGGTCACAGAGGATAAAAATCCGCTTCAAAGCTCGCACACATCGAGGCTTTAGAGTTTGAGACTCTTGATCAAATAATGGAGCTGTTGGATGAAGAACAGCCTTTTGTGCATAGTAGAAAACTTCGGGGACCTGAATATGCCTAGATGCTGAACACTCAATGCAAGTTTCAATCTCTCTAAACTGTTGCATTATCGGCGACATCACCTGTTCTAGGCTCACCTGCTGATTTTCATCTCTCAAATCAAGCTTACAACCAACTACTATAACTGGAACTTTCACCTCTAATTTGCGAAGATGTGGAAGCCAAAATATACTCAGATTTTCAAGTGTTTCAGGTCGATCACATGCGTATGTAAGGACAACTGTGTCAGCCCGCTGCAATTCTTCAGCAACTTTATCACTATCCTCAGCACGGGAGGAGGTGTCGATGATGGTGATAGGAACGCGATCCGGATAGAGATCCTCAGGCAAGCGCGTGGGAGGCAACACCGGCGGCACATTCACCGGAAAGTTATCGGCGGCGGCGGTGATGATGAGGCTGGATTTTCCGGTGCCTTGGTCTCCGGCAACGACGATACGAACTCCAGTGCGGCTGTGAGGATTGACGGTTCCAGAAGAGGGTTTTGCCATGGTTGGTAGGAGCGGAAAGAGTCCTAACTAGACGGTGCTTGTAGGTGGCCGTCTGGAGCCTTCACTTCTTCCGCGGTTAATATTTGTAGCACCTTTACTTCTCTTCCACCTCAGACTACTGTACCACACTTTCTCACGGAATTCGCTTTTCTCCTTAAAAAC
>C100017_65
CGCTGTTATGATTTGTGAATTCTCCAGAGGATGATGAAGCACATAACATATAACACTTGAAAGAATCACGCAAGCATGTAACTTAATATACAAGGTTTAAATAATGAAATACAGGAAAGTTAGTTTGACAACAAATTGGGGGAAAACCAATCAATTCCGTAATGCCTAATGCCTTTCCTTAATAATAGTATTGAAATGGATAAGAAGTTTATCCCACCTCCTTTCAATCACTTTCAAAGTCTTCATCCCCAAAGGAAAAAACTGAAGCATCTGCTGCAATTGCCTTGATGTCACTTGCCCCTACAGATCCCAAGGTTGTGCTGTTATTTCCTGTATGAATATGTTTATCTGCAGTTGATTCTTCAGAAGAAGAATTGTTTTGCATGCGTTCCTCATGCTGTAGTGACATCCTATCTGTTGTTTGAGTCAACGTCCCTACATGGTCTGTAGTCCCCTCAGATAATTTATGAGGTGCCATAAATTTGTACTCAGTTGCAGCTTGCTTGCTTCGCGTATCTCGGGTCTGCTCTTCATCACTGTCTGAGAATACATCATCTTCTCCATTTCTTGGCAGTTTACTCTCACTTGAATCAGATGTAGTAGTCTTTGGACCAGGAAGGGCATTGCTTGAGTTTCCATCAGATCCTTTGGTAGCAGGATTGACTTTTGTCCTAGCATTATAGTCTATCATGACAACTTCCACCCGGAATCCGGGTGCAGGGATCTTTCTCTTTTCGAAACCATCAAAATCTGAACCATCTAAAATTGTTCGGTTTTCTGTCATTGTTGTATTCATCCAACAGTAGAAATCTCCATGTCTATCATCAAAATGAATTTTGAAGTCTCCTACCAACTCTGCTAGACCAGGCTCTCCCGGTAGTGCAAAAACCACAATTCCTTTCTTCGGTGCACTGATCCAGAAATCTTCTGGCATTAGATCTTTTGTTTTGGGATGCCTTTTTGTGGCAAAAAGAATTCCCTTATGATCAGAAATTGTAATAGACGGTCTAACCCAATAAGGGCACTTGTGAAGCCGAAACCCTCTTAGTATGCACCTTCGTCCAGGCTGGACTTCTCCATTGAATTGTGTTAAAGTCCGTTCAAAGTATTTTACATATCTTATTTGACTAGGGAGGACAAGAGCCTTTCCATCTATACATCTTTTATGGTTAAAGTAATCAATGGCTTCTTCTGCAGTTGGGAAGAACTTAAGAGACAAAAGAAGACAACATATCATCAGTCCAGTCCTCCCCAGACCAGCTTTACAATGAACAACGACCACATTTTGAATATCCTCCTTTAACCATGAATATGCACTTTGACAAAATGATGCTATAAGTTGAATAGGAGGGCAATTATGATCACTAAATGGGAAAGTTGCAACCTTCCCCTGGAATAATGACCCATCATATAACCTTTCTGAACAAAGATTGTATACTTTGTATTTACCCTTATGATGTGTTTCAAAAAACTTGATCACTTCTTCCATGTGATTGCGATAGAACCCCTCAATGTATCCAAAAATTCCAGAGCTCAAATCACCACCCGGAAATCCCATAGCAATTATATTTTCAGTGATATATGTCATATCCAAATCAAATCCATCTTCCTGGTATCTACGTTTATTTTGAGAGACAATATGGCGTGCTTTGACCTGCACTGCTTTTACTGCACTCTTGGAAGAGTCCACCAACCCTTTGGTGAAGGATTCAATCAAATTAGATTGCTCGGTTCCTGAATTGACTGGAGCAGCAGTTTCATTTGACTGCGTTCGCAACCCAAGCCCACCAGTCAGGCGAGCAAAAGCTGACATGCCTGTGTTTTCGGTCTGTGAATTCTGTTGTGCTTGTCCAAGGCCAAGGCCTGGGAATTTCAGATTTCTAGCCCATAATGATATGCCAGAAGCAGGTAACGATGACGGTGAATCATGTGCAATGTTAAACTGTCCAGACACTTTGGTTGAGCGTTGTTCTTCAGTATTAGAAACTGGAGGAGTAGCTTGAGATGAAGAATCAGCTGAAGCTGGTTCCATGAACACTCAAATGCACTTGGTGAGTCGATGGTGATGCACCCTATCCGATCTGTTTTCCAAGGAACAATGGTTTTGTGCAGGGGAAACACACGATTTGCGAGTTTGGGAATTAGATCAATGCAGTTCGATTGGAGTCACTAGCAATTACACAACGGAAATCCAAGGGGAAAATGTGTGAAAAATGAAGATTCATATAAACAGGTAG
>C100019_65
GGGTTCTAGAATTGTTCCCTTCACTCTATCCGCCATGGGTAGGCCATCCTCAACCATCCAAATCCCTCATGAACGCTACCGTCATAACGCTCGTCGCACACCTGACTCCGATGCCTCTGACGAGTATTACCGCCGTCGCAGCCCCAGTTATGACACTTACGACCGCCCCACGGACCGCCGACAGCGCCGTTCGGAATCTCCTACACACAGAAACCCTCGACACACCAATGGACTTCCCAACGAAGACGCTCTTCCGAAGAAATTTGGTCGTCGAAACGGCGCCTATCTTGACCGCGACCGCGGAGATTGGCAGCGTTCCGAGTCGGAATCCGACGAGGAGTTGAAGGGTTTGACCTACGAGGAATACAGAAGGCTCAAGCGCCAGAAGATGAGGAAATCGCTGAAACACTGCATCTGGAACGTCACGCCGAGTCCTCCGCGGCGCGACATCGAAGATCTGGAGGATTATAGCAAACCGGATGAAATCTCTGACCGAGACGACGTCGCTGGGAAGATCGAAAAAGAGGTTAAGCCAAGAGGAAAATTGATATCGGAATCTGATTCCGATTCTGAATCTGATAAATCTATCGGCAGTGAATCAGACGATTCGCGTTCGAAGAAGAGAAGGAAGAGTTCTGCTGGTTCGTCGAGAAGATCGTATAGCGAGAGTGGATCAGAATCTGAATCCGAATCAGAAGAAGCGGGTCGTAGACGAAGGAAGAGTAGGAGGAATAGAAAAAAAAGAAATAACAGGAGCAGCCGGAAGAGAAGATATAGCGATTCTGATGAGAGTGAAGAGAGCGAGAGTGGTGACTCTGACAGCAGCGGGAGAAAAAGGATGAAACGTTCTTCTTCTTCAAGGTCTCGATCGAAGCGTAGCAGAAGAAGCAGAAAAGGAAGAAAGAAAATTTCCGAGACGGAAAGCGAGGGTGCTTATTCGGAGGAGGAGAATGGTTCCGGTTCTGATGATGGTAAGAGTAAAGTTACGATTGATGAGGTGTTGAACTCGGAGATTAATGCGGAGGCTATAAAGTTAAAGGAATTGTTTGAGTCTCAGAAGAAACCCGCATTGGATAACGAACCCTCTGTTGGGCCAATGCCGTTGCCTAGAGCTGAGGGGCATATAAGCTATGGTGGAGCGCTTAGGCCCGGTGAAGGTGATGCCATTGCACAGTATGTTCAACAAGGGAAACGTATTCCGCGAAGAGGAGAAGTGGGTCTTTCTGCGGAGGAGATTCAGAAGTTTGAGAGTCTTGGTTATGTGATGAGTGGTAGTAGGCATCAAAGAATGAATGCCATTCGTATAAGGAAAGAAAACCAGGTTTATAGTGCTGAAGATAAGCGTGCTTTGGCTATGTTTAACTATGAAGAGAAGGCCAAGAGGGAGCATAAGGTTATGGCTGATCTCCAGCGCCTTGTGCAGCGCCACATTGGCCAGGATGTTGGTCCAACTCATGATCCTTTTGCTGCAAAAGCCTCGGATGCTGCTGATGCATGATCCGTAGTACTGATGATTGGTGAGTAATTTCTCTGAAACGCCTGTAGTAAATGCTGCCTTTCGACTCCTACTAGAGAAGGATAAAATCTCAGTGCGTCGTAGCAAGATTGTTTTTTAAATTATAATCCTGTTAAAAGCTACATGTAAGCATTAAAATTCCTTGGTTTTGGCAACCTCAGTAAGATATCCATGTGAAGAATTATTGTAGACATGCTAATCAAATTGCAAAGTTTTTGAAACTGTAGCTCAACAATATCCCTGGTGTTGTCTAGTCGAAGAAGGATTAGTGTAGATTAGCAATAGCAGCAGCCAATGCCTGTTTGTTCATTGTATTTACAAGGCATATAAATATACGAGATTAAATATAAAAAGCTCAATATTCCAGCAACTGTATAGATAGTAGAAACACATAAACACATAAACCTTATTACTACTAGGCTCATGGCTGTGATGATGTCCTCAATATTCTTGTTTGCGGTGGGTGAAGGTCGACAATCTATAGATTTTGGAGTCTGGATCAAGCTTAGGAGTGGAGAGTGTAAGCGGGGTTGTATATTTTGAAAGGAAGCTTTCATATTAATCATGCAACTTGATGGAAGCTTCCACGTAAATGGGCATAACATGGTCATAAATGAGTAAAAGTGGTGTGCATTGCCTGGGCTTTAATCTATTGGACCTGAAGAAATTTGTATTCAAGTTGAATTCTGAATATATCAGCTACTGCATTTTACAGAATGAG
>C100021_65
CCAAAACCCTCCACCACCACTATCTGAACAGACACCATGCAAGAAATCGCTTGAACTCAGTATAAAATACATCGCCCCAAGCTCAATCGCTGTTATCGGTGTCGGAGAGAGTTGAAGCAGCGAAATGCCTCTCGGAGAAAGGTTAGGGGATAAGAGCGAGTCTCGCTACTGCGGTGTGGAGACCGATTTCAACGATGACATGCCACACGTCCTCCATTTCAATCTCTATTATGGAAGCTTTGATTTCGTTGTTGCTCCTCTGATGGATCCTTCTTATCGACCAAGTTTAGTGAAAAAGGATGGTTTGGGGTCTGGTGTCCTGCCATTTGCTGGGTCAGACTTGGTCTTGAGTCCATCCCAATGGAGTAGTCATGTAGTGGGAAAAGTTAGCTCATGGATAGATCTGGATTCTGAGGATGAAACCCTCAGGATAGATTCTGAAGCTACACTTAAACAAGAAATTGCTTGGGCTTCACACCTCTCTTTACAGGCCTGCCTGCTTCCTGCTCCCAAGGGAACTTCTTGTGCTAATTACGCTAGATGTGTTAATCAAATCTTACAGGGTACAAATAATATTCAGTTGTGGCTTAGAACACCATTGATAAAGCCTGATGATGACTCTATGGATGCAAAGTCTGTTACTTTGGATGACTCTTGGGAATCTTGGAATTCATTTCGTCTGCTGTGTGAGCATCATAGTCAATTGTCAGTTGCACTTGATATTATGAGTACTCTTCCTTCCACAAATTCACTAGGACGTTGGTTTGGGGAGCCTGTTAGAGCAGCTATATTAAATACTGATTGCTTCCTAACTAATTCTCATGGCTGTCCATGCCTCTCCAAGCGTCACCAAAGGTTAATTACTGGTTTTTTTAACCATTCTATTCAGATCATTATAACGGGAAGTTCTGTTCATCCAAAAGCAAGTATGGATGCAAATGATAATTCTGATAAAGATTCACAAAGACATCCCTTGCGGCCTTATCTGGACTATGTTGGATTTCTATACCAAAGAATTGATCCTGTTTCTGAGCAAGAACGTTTTGAGCTTGGTTACAGGGATTTTTTGCAGTCACCCTTGCAACCTTTGATGGATAATTTAGAAGCTCAAACTTATGAGACTTTTGAGAAAGATGCAGTCAAATACATTCAGTACCAAAGAGCAGTTAGTAAAGCATTGCTGGACAGGGTTTCTGATGAAGAGGCATCTGTTAAAACAATTGTATTGATGGTTGTTGGGGCAGGGCGTGGGCCTCTTGTGCGGGCATCGTTGCAGGCTGCTGAAGAAACTGGGCGGAAACTCAAAATTTATGCCGTTGAGAAGAATCCAAATGCTGTTGTTACCCTGCATGCATTGGTCAAGTTAGAAGGATGGGAGGGCACTGTCACCATAGTCTCAAGTGACATGCGTCATTGGAATGCTCCTGAAGAAGCTGACATATTGGTTAGTGAATTACTAGGTTCTTTTGGTGACAATGAACTCTCTCCTGAGTGCCTTGATGGAGCCCAGAGGTTTCTAAAGCAAGATGGAATTTCAATACCATCTTCGTACACAAGTTTCCTCCAACCAGTGACAGCTTCAAAGTTATACAATGATGTTAAGGCACATAAAGATCTTGTACATTTTGAAACTGCTTATGTTGTGAAACTACACAACGTAGCCAGACTTGCACCATCTCAACCTGTTTTTACATTTACTCATCCAAAACGCCCTGAACATGAAAGCAATCAGCGATATAAAAAGTTGAATTTTGTGATTCCTAGTGACACTGGGTCAGCAATGGTACACGGATTTGCTGGTTACTTTGATGCAACACTTTACAAGGATGTGCATCTTGGAATTGAACCTTCAACGGCAACACCAAACATGTTCAGTTGGTTTGCAATATTTTTCCCATTAAGGGCACCCGTTTGTGTGGGTCCTGGTTCTACACTTGAAGTGCATTTTTGGCGCTGTTGTGGTTCTACAAAGGTTTGGTATGAGTGGTGTGTTGCTTCTCCTTCGTCGTCCCCAATTCACAATAGTAATGGACGTTCATACTGGGTTGGGCTTTAGAGCCCTGTATTCTCTGGAATATTATGAATACAAAGTTTTTTAGAGGAGGATCCCTTCATTTCGATTCATTATGGGAAATTCTGTTGTACAATAAGCCATTTTATTAGCTAGTATTGTCCTAAATGCATCCATCTATAATGTAGGTAGTTTTATAGTAACCGTATTATCTTAAGTATGTTTC
>C100023_65
CTTGACGTACTTACTAGTCCCTTCTTAGTTCTTACGTTGTTTTCCCGGCAACAAGACCAACTCAAAAACCCTAATTTCCCATCTCCACCGTTCACTGAATTATAGTCTTTCTCTCGCTTCGTCTCTCTCCAATATTTCCTGTCAAATCGATTCATCGTTTTTTAAATTTTCCAATTTGTCTTCCCCAATTTTTTCTTCTTCTGTCACCGTCTCAGAGCGGGTTTGAGTTTGAAGGTCCTTCAATGGCGGAGGACCGGAGTGAGGTGAGTGATTACAGTTCGGAGGACGAAGGAACCGAAGATTACAGGCGCGGAGGGTACCATGCGGTTCGGATTGGTGACACTTTCAAGAATGGGTGCTATGTGGTGCAGAGCAAGCTTGGTTGGGGTCATTTTTCCACTGTGTGGCTCGCTTGGGACACTAACAAATCGCGATATGTTGCCTTAAAAATTCAAAAGAGTGCTCAGCATTACACTGAAGCGGCAATGGATGAAATAAAGATTCTCAAACAAATTGCTGACGGGGATCCAGATGACAAAAAATGTGTTGTAAAGCTTTTGGATCACTTTAAGCATTCAGGGCCTAATGGTCAGCATGTTTGTATGGTTTTTGAATTCCTTGGTGATAATCTTCTCACCCTTATCAAGTATAGTGATTACCGAGGTGTTTCTCTTCCCATGGTGAAGGAAATTTGTTTCCATATTTTGGTGGGTTTGGATTACTTGCATCGGGAGCTTTCTGTAATACACACTGATTTGAAGCCTGAGAATGTCCTGCTTTTATCTCCAATAGATCCATCTAAGGATCCTAGAAAGTCAGGTGTTCCACTTATCCTTCCAAACACAAAGGATAAGGCTGTGACAAAAAATGGGACAATAGCCAATAAGAGTTTGAATGGAGATCTGACCAAGAACCAGAAAAAGAAATTGCGGAAAAAGGCTAAAAAGGCAGCCCAGGGCTGTGTTGGAAGGGAAAATGCCGAGGAAGCTGAGGAGGATTCCAAAGCACCTGATGAGCAAGATGATTGTAGTAATGATGTGAAACCAAGTGTAGATTCTGGTGACCATAAACCTAATAGTCCTGTGAGTAAAGATGAATCAACAAAGACTTCTGAAAATAAGGATACTCCACAAGCAAGTCATGGTCATAGGAGAGGTAGCCGCTCTACAAGAAAGAAGTTGCTTGCATCTGTTGATCTTAAGTGCAAGCTGGTTGATTTTGGTAATGCTTGTTGGACCTATAAACAATTCACAAATGATATTCAGACAAGGCAGTATAGGTGTCCTGAAGTTCTTCTTGGATCTAAATACTCAACTCCAGCAGATCTATGGTCCTTTGCTTGCATTTGCTTTGAGCTTGCCACTGGCGATGTTCTTTTTGATCCTCATAGTGGTGACAACTATGATAGGGATGAGGATCATCTAGCACTGATGATGGAGCTTCTTGGGATGATGCCTCGCAAGATTGCACTTGGTGGCCGCTATTCCCGAGATTTTTTCAATAGATATGGCGATTTGAGACACATACGACGATTGCGCTTCTGGCCTCTTAATAAGGTGATGATGGAGAAGTATGATTTCAGTGAACAAGATGCAAGTAGCATGGCCGACTTCCTTCTTCCATTACTTGATTTTGTCCCTGAAAAGAGGCCGACTGCTGCACAATGCCTTCAGCATCCATGGTTCAGTGCAGGTCCCCGTACTCTTGAGCCCCCAGTGGCTACTGTGCAGCATGCTACTATTGCCGGGGAAATATCTGAAAAAATGCAGAGGGAAAAAGCTGAGCAGGAGGCTGTGGAAGTTGGTATGGGGAATATGGCCATAGATGGAAATCCAAAGCAACTTTAATAGTTCCATTTTGTGAAGCCATCAGAAGGGAAGTTAACTGGCTTGTTTAGGTGGGTATGCCACCTGTTTTTGTTTATGTGGTAAGCCTGGATTGTCCTGGGAGCATGATATTATGGTTAACTGTTATATGTAACAAAGGTCATACACGAGGTTGTCATTTGAGAAGCCCTTCAAGAGGAAGCTAGTCGCCTATTGCAGAATATAATGTCTAAAAGATAGCTTACTTCCTTCACATTCAGTTGAAAGCACACTGTGATATAACCACGGTTTATCTTTTTGGAGAATTTGTTTGAAGCTTCTCCCTAGGTTAGATTTTCAAGCTATATTTGAGGGGTTCGAACTGTACATTCGAATGAGTTATTATTATTATTATTTTTTCTTCTGTATCCG
>C100027_65
TTTTTTTCTTAACTCGATCCTTAGACCTCAGTTTATTAGTCCATTGAGAAAAACAGAGGAAATATTTTAGCAAATCTGAACCCCCATTACCCTGAGAAACTAAGAAACTTGCATTTTCAATAGGTTCATTTATGCATTATTTAAACATACTTTCTATTACACAAGCTGCAAGAACTCATATATAACTCATAGTTTGATAGAATTCATATATATTGTATCTTGGAAACACCATAAGCTAGTTGATTAATTTGTTTATATATGTATAGACCCACAAACTGATTGATTGAGAATCTTATTATGCTAATTAATTAAGAATTGAAGAAAGGGGGTTAATCTTGAATGGCCTAAAGCCATGCTGAAGACTTGCTTGCCATATTTTCTCAACGCTAAACGTGAAATTTCCACATTCGTGAACGTCCCAACCTTCTAGGGCATGCAGTATTCCGGCCACACGCCATGCACTCATCACTCTTCTTGGCAGCCAGTTCTCACAAGAATCCACATTCACTAAAGAAGGGGGAGCTATCATGGCTGGTGTGCTGTGGTAGAAGCAGTCTTTGCGAAGTTTCTTTGGAGGGAATTGAGAAATAGGAATGAACAGTGATCCTTTTGGTGCCTTCTTTTGTTCAGCCTCGTTACATTGGTCTCCTACTAGCCAAATCTTTGCAGTATAGGATCCTGGGAAAACCAAGTTCTTTTTGGACTCGTTAGAGAGTCTTAATTGAAGACTATCATATTCATCCTTATACATAGTTGTAACCTTTGTACCCCTTTCACATAAAGCACTTGCAATGGCATATGCAACCTTATCAGGTTTCCCACAAAGAAGCACTTGACTTGCTTCTTTGGGAATACTGTTAAGAACAATAGCCACAACTAAGCTACTGCCATCCACAATCTTTATCTTAAGCTCAGGAAATCTTTTTATGTAAAGTTCACCATATTTATTCAGTGATTCTCCCTGGTTTGAAAGACCTAGACTTAAAACCTTTGCTTTGCTTGACTCTGCCTGAAGTATTGCTTCTTCTATAAGTCTGTTTAGTGTTTCACTTTGCCATTTGAAAAGGTATTGTACATGGAATCTAGGTATAACCCATGATTGCAAATTGAGCATTTTGAAAGCATTCCTCTCCATGACAAATGTTTGACCATAAAACCAAGTCACAAGAACAGACCAAAAAGTGAAAGGCCACATCAAATAGAGGTACCATGTTGAAGATTGTGGTTTGGAGGCTAAGGAAGCAAATCCCAATCTTAGATGATAAATAGATTCTGGGTTTGTAAGGTGTGTTAGATGAACTACATCAGGTGAGATTTCTTCTCTCTGCAATGAAGTTTCATATGTGGTGTCTGTAGTCTTGTCCATGGTGCCATAAATGTAATCATAAATGGGCATGAAGAGTGAGTAATTGGTCCTAAACTGGGTATGATGCAGTGAGTGGAACGATGGTGTGTACATGAGATACTTTAGGAAGGGAAAGGTTGAGAAAATGGCCTTTGGAATGCACTCGAAATTGCAGTGACCCAAATTGTTCATGAAATCAATGTATGCAAGATAACCAGCATAGGATGCTATAGAAGCTGTTCTTGTAGCCACAGTTGTGTACAATGGAATCGCAAATAACAAAAAGTATGCAATGTGTTCTGCAAATGGGTGGATAACAGACGTAATGGGTTCTGTGACAATGGAAGAGTGGTGGTGAGAATGATATCTAGAGTAGAGAAAGTGATGATGAAGTGCTCTGTGTAACCAATAATACAGAAACTCCACTGGTCCTGCATGTAAAAGAGCAGTGATAACCACACCATCTGTTCTCCACAAGGGCAAGTGACAACTCTCTGGAATTAACATATGACCTACATAAAACACGATTCCATTGAACAAGATCTGGTCATCCCAATTGCTTTCTCGATCAACTTGTTCAAACTCGATGCCCTTGTCAACGATTCTGTTTTTGCCTTTGGCAGTTCTATGGCGAGAAAGTGTGATCCAAATTTGGTCATGCAGCATCCTCACCAACATATAGGGGAAGATGAGGAAGTAGCTAAGGTCTCTCTCCTTTGGATCATTCACTATGAAAGAGTAAGTGCTGTGTGCAATCCATGGTGTCAGAATCACCCACTTGAAACTCCCTAGTGGCTTCCATGGCCAATTGGTCAGTATGCCAGGTTTGGATGCCATGTTTACAAAGGATAAGAAAACGAAGGAACTCCAAATATTTTGTGTGTATGAGATCT
>C100033_65
CAAAAACAGGGGAAAGCTCCCTCTTTCTTGTCTTTTTCATTTGCCGCTGCTACTGTGTCACTGATCTTCGCTCACCAACAGGTAAGCCAAAACAAGATCTGTAATCAATCTCAGATGTTGTCATCAACTTTGGTTCTAATCCCAGTGAGTATCAGCGTATACTTTTATGTTGTGGCTTAGATTTGAACTCAAGGGTATCTGTTCTTATCACAACATATCAAGCTTGTCATGATTATTGCTAGTTAATGCGTTCGCTTATTGCCTATATGCAGATTCTGAGCTTTATTTTGTTTTTGAGATGTTGTGTGAGCAAAAGATTTGGCTTTCCAGTTTTGTGGTGGTGTTAGGCTTAGTCAACTGGTTGTAAATGAACACTGTTCTGTGCACGACCCAATTGAGATTTAAGTTTTCGTTCTAGTCTTTTTTGTGTCAGCATCTTTGAGAATTAGGATTTGTGTTTGTGTTCCAAGAATGAACAGTTCGGGTTTGGGTGGTGGTTTTTTGTCTGGTCCCAGTGGAGGGATTTTGGACTTGGAATCTCCACTTCATAGACACCAACAGACCCAATTAGGTCATTCATCAATACCTGGGCAACAGCACTTGAATATCATAAGTGGTCTTGAAAGTGATCACCCTATTGGCCTAATTGAAGTGAAAAATTTGAATGCGGCGTTGAATTTTGGTAAAGGAAAGGCAATTGCTCCTTCCAATAGTAATGAGTTGAGTGAGGATGATGAGCCTAGCTATGCAGAAGAAGGGAATTGTGAGAACCTGGATGGTGGGAAGAGCAAAAAGGGGTCTCCTTGGCAGCGAATGAAGTGGACAGATAATGTGGTTAGGCTTCTTATAACAGTGGTGAGTTGTGTGGGTGATGATGGCACTATTGGGGGCATGGATGGCCACAAAAGGAAATCTGGGGTTTTACAAAAGAAGGGCAAGTGGAAAACAGTCTCCAAGATAATGATAGGCAAGGGTTGCCATGTGTCGCCACAGCAGTGTGAGGACAAGTTCAATGACTTAAATAAGAGATACAAGAGGTTAAATGACATACTTGGAAGGGGAACTTGTTGTCAAGTGGTTGAGAATCCTGCGCTGATGGATTCAATGCCCAACCTGTCTGCTAAGATGAAGGATGACGTTAGGAAGATCCTGAGCTCAAAACACTTGTTTTATAAGGAGATGTGTGCCTATCATAATGGGCAAAGGATACCAAATTCTCATGAACTTGATTTACAGGGTTATTCTATGGAGCACGGGAGGGACTCTACAAGAGATAATAATGGATCTGAGGATGAAGATGAGGATAACAATGATAGTGAGGATGATGAAATTAATATTAATGCACACGAGGATGGAGGGAGGAGGCAGGAACTCCGTGATAGAAATATATTAAGTGAGGAGGATGGCCATTTTGGCCCACAAACTTCTCGGATGGACAAATTTGAGGTTGAAATGGCAAGAGTTTTTCAAGACCCTGCAAAGTCATTACGTGAACAAAGAGAGTGGATTAAAATCCAGATGTTGCAGCTTCAAGAGCAAAATATCAGCTATCAAGCCCAATCTCTTGAACTTGAGAAACAACGGCTTAAGTGGTTAAGATACTGCAGCAAGAAGGACAAGGAGCTGGAGAAGCTGAGATTGGAGAACAAAAGAATGAAATTAGAAAATGAGCGCAGGATCTTGAAACTGAAGCAGAAAGAGCTAGAGGCAGATTTCAGTACATCTGAGATGTCTTTAGACCCTGCCTCTCTAGGAATCAACCGGCCTCAGGGGAGGGAACATATCAACTTAGGCAGACAACAGTAGAGAGTGCTGTGGCGTTAGCAACTGAGCTGAGATGCGTATTTGGAATATGAATGTTTTGCTCAACTAGTTACGTGCTTTACGTCATTGAATCACTATATATTGGCATGTGGGATTTTTCCAGTATGACAGGATAGAAGGATGTTGCTCCAAGGTTCTTAGCTCTTATTGTTCATCAGTTCATCATTGATGTGGCTTTAACTTCTTTTTTGTTAACTTAATTGTAACTGTTACATGTATCCACAAACCACATGCATATTTTTGGCTTTGCAGCTGTATATTATACACACAAAAAATAATGGTGCAAACTCGGAGGAAAAGGTTACAAGCATCCCTGGGAGTACGTCACCGACTTTGAATTTGTAACTTTTTTTGGTACAGACTTTGTTGTAACTTTGTTACGTTAAGTAGCTAAATGAAGTATGCTTGATTCAT
>C100035_65
GAAACTTTCTCTGCTCATGCGTGTTCTCTCTGAGAAAAATAAAAGCGAGAAAAAGCTATGGGCCACAGCACCTAACATCACAACACAAAACCCTCTGAATTATTCCCTTGATTCTCAAATTCCGCTTCCGTTTATATCTTTATAATTGATCGTTGCTCCTTTCAAGATTTTTTTCCCCTTTCTTTTTTTACTTTCGTCTTCGTTGAGTCAGCATGAGTTCCGTCGAGTGTTATCCCTCGCGCGGGGACGAAGTCGCCGTCGTGTCGCTTGATTCTCTCCCTTTAGGGTTCCGATTCCGACCTACCGATGAGGAACTCATCGATTACTACCTGCGACAGAAGATTAACGGTAATGGTGCCGAGGTTTGGGTTATCCGAGAAATTGATGTCTGCAAATGGGAGCCGTGGGACATGCCTGATTTGTCGGTGATACGGAACAAGGATCCGGAATGGTTCTTCTTCTGTCCCCAGGACAGAAAGTATCCAAATGGGCATCGGTTGAACAGAGCAACGAGTCATGGGTATTGGAAGGCAACTGGGAAGGATCGTAAAATAAAGTCTGGAATGAGTTTGATTGGAATGAAGAAGACTTTGGTGTTCTACACTGGTCGTGCACCCAAAGGGAAGAGGACCAATTGGGTTATGCACGAGTATCGCCCCACCTTGAAGGAGCTTGATGGCACTAATCCTGGACAGAATGCATATGTCCTTTGTCGCTTGTTTAAGAAACAAGATGAGAGCCTTGAAGTTTCACACTGTGATGAGGCAGAACAGACTGCTTCAACTCCAATTGCTGCCAATTACTCTACAGAGGAAATACAGTCTGGCCTGGCTGTTAATGCAGTGTCCCCATCACAGGTTACAGGTGATGATAAGCACCTGGCAATTATCCCTTCGCACTCTGAGGAAGCAATATCCAACGTTATAACTCCGTTTGATTGCCATAGTGATGGATATGATGCTTCTGATGCACAAAATCAATATCTGGCACCAACTGCAGAGGAGTTTCAGCCATTGAACTTTGTTATATGTTCTGACACAAAAAACGAGCTATTGGATGACAAATTATTCTCCCCCGTACTTGCACATAATCAACCAGAGTTTCATTATCAATCAAACAGTGAATCAGATGGTCGATACGGGCTTCAATGTACAAATGAGACAAACATTTCAGACTTTTTGAATTCTGTAGTTAACTGGGACCAACTACCCTACGAGGAGCCAAATTGTCAACAGTGGAGCCACTTTAATGTTCAGAATAACGTATTAGGCAGCGACATAGATTCTGAACTTGCCATTATGCCATATATACAAGCTGGTTACGCTGAGGAGGCAAATGACAGAAAGATTCCTTTGGTGGTAACAGAAGAATTTTGCATCACCTCTGACCTCCCCATTGACTTTGGTGGTGATGAGCAGAAGAACAATGTTGAGTTACTTCAACACAATTCCCAGAGAGCTTATACAGATGCTAATATGGGCCAAGTATACAATGTAGTAAATGATTATCAGCACCAAAGAATCTTTAATACAGTTCCTAGTGGGGATACCGGAATCATAAGGAGGACTCGACTGGTACAAAATGAACAGCTAAGTGCAAGCTCAGCACAAGGTACAGCACACAGGAGAATTCGTTTGCAGATGAAGGAACAAAATGAACTCTCAAATAATATGGTGAAAAATAGAAGTTGTGAACAAGAGCTCAATTCAAAACCAATCATTGCTGTGGAGGAGAAAGCTTCACGAAACCATGCTTCTGAGGAAAGTGCTACTCTTACTAAAGATGGGAATGAACTGCAGAAGACACCTGAGTCAAATGGCAATAGAAAGATTTCCCGACAAGTTACGAAAGCAAGTTCCACCTTGGGGTTAAAAGATTTTTTATTGCTCAGAAGGGTGCCATACATTTCAAAGGCTAACTCCAATCGCGCCAAGTGCTCTTCTGTTTTTGTAGTTTCTGCCGTTTTAGTGATCTCCTTAGTGGTCTTTACTGACATTTGCGGATATCTTAAATTCTAAACTGCAACTGCATCATTCCTTTTCTTTTGTTTTCACCTCTATTTCTTTTTTGGGCTAATTAATAGAGTCGTGTAGGGTACTTAGATTTGTTGATATTTGAATATACATGTGACTGCACATGTAGTTGGTGTATTATATGTATACTCACCATGTACATTAGATATACAGTTTTCCCCTTCCAACTTTTCAGCTCCTCCTTTTAAGTTTGCTGCTTCGCCAA
>C100037_65
GAAGTTTATCCAGATGCAAAAGTAAATAGAGAAACACAATTGAGTGTCTCCCTCTTCATCACTGCACAACTATCTCTCTCTATCTGCACCATAGCAATAATAATAAACCATGCCGTTTTGAGTTTCGCCATCCCACTCTCGCAAAACCCAGGCTTTCGGTGGGAGCTCATGGCTACCATTCATTCCAATCTCGTCCCTAATTTGTCCTTCAATCGCTTCCAGACACCACCATCATCGTACCTTGTTGGTGCTGGTATTGTGCAACGTGGAGTTATTTTGAGCAATTATTGTAGAAGGAGGCTTCCTTGCATAAAGTGCGAAAAGAAAGATGATGAGCACATTGAGCATGTATCGGTTGAGCGTCCACCCTATCACAGTTACTTTGACTCCACCTCTGGCCAGCTCGAGCCTGCCTCCGGAGCCCGAGCGAGTATTCCCAGTCAAGAGTATTGGCCTGAGGGAACTGCTAGTCGTGTGAGGGCTGCAAGGGCTCCTGCTCCAACTGCTGAATCATCAACCTCTCCATCTTATGGAGCCAAGCCTGGAAGTAGGAGGAAGAACTACAAGACATCTGTTCCCGCTGCTGCTGCTTCTGCTTCATCTCAGCCCATTGTTGAATTGACTGGTGCTGATTCTGGTTCTTCTGAGCTTTTGGTTGAATCCCCCGAAGAATCTCAGGATCACTCATCTGAATTTGTTGTTTATCAGTCTGAACCCGAGGAGGAAGAGTTGAGTGAGTATGAGTACTGTAAGAAAGTTGGACTTCCTCATCCCTTTGTTGATCCAAAGGCTAAAAAGCCGATAGAGGGGGTGCTTCCCAATGAGGAGCTGTGGTGGAATTGGAAACAGCCGGAGAAAGAACAATGGTCCAGGTGGCAAAGGAGGAAACCTGATGTTGAAACGGTTTTCCTGAAAGCTATGGCAGAAACTGGACAAATAAAGCTTCATGGAGAACACCCAACATTAACAGAAACTGCCCTTTACCGAGCAAGGCGAGAGATTTATAAAGAAGAAAGGCTTCAGGAGGAGCAAGAGAGATTGGAAAGAGATGGTCCAATTGCATACTATTCAGAATGGGTGAAAGCGTGGAAAAGGGACACATCTCGCGAAGCTATTCAGAAGCATTTTGAAGAGACTGGAGAAGATGAAAATGCTCAACTTATTGAAATGTTTTGCCACCAAACTGACCGAGAGTATCGCATAATGATGGGGACAGATTATCGAATTCAAAGGGACCCTTTAGCAATGCGAATGAGGGAGGATCAGATAAAGCAAATATGGGGTGGAGATCCTGTTTACCCGACTGTGAACTATATTCAAGATCCAAATGAAGTGATTGACTACAGGGGGGCAAATTTTCATGAACCAACGCCAAATATGGTGGCTTATCTGAAGGAGCATGGAAAACTCATTTCAAGGGAGGAATTTGACCAGACTATGGCCAAGGAAAAGACTGAACAAATTGAGATGACGGACATGGATGAAGCTATGGCCAAAGCTGTTGACATTGGGGAAAATGATGATGAAGAGGATAGTGATGTTGAGGAGGTAGAGGGAGAGGTAGAGGGAGAGGGAGAGGGAGAGGGAGAGGAAGAGAAGCTTGGTGATTATTGGAGTGTGTTGAAAAGTACTCCTGAGCTGCGGAAGTCAAAGCCAAAGCCAAAGAAAGATGGTCCAATGTCACTGGACGATGCTATAGACGATTCCGAAAATTTGACTGATTTCCTCATGGACTTTGAAGAAGAATGACATGGCTCCTTTGTTCCACGTCAAGTGGGGCATTGTATTGCATTGTAGACAGAATAGAAGGTTTGGTTGTCAGTCTTCCTTGTCAATCTCTGTACTCTATTAGTAATTCTAGGTAGGCATAGCCGCAGTAGATGATGTTGCCAATGCGATAAAAGTGCAATTCTGATTCAAGGGTTCTAGTTTCTGTTAAGCACTTGTTCCCAACACATATCTCCATAAACAATTTTGATATCCCTCTTCATACGGAACTTAGCAGCAGCTAAATTAACTAGGAAAGTGACCATCCAATATATTAAACACATTGGCGCATGTTGTAATTTTGGTGCAAACTAGATATGTTAAGTCACATATCTTCTTTCTCAAGTAGTTCAAATAACGATGTCCTCGTTCATTGAGATTCACAACCTCCCTCAGACTTTGGCCCAAGGCATGTACAAAGACTTTAGGTTTGGTTGCTTCAATGTATTTGGGTGTTGCACTTTTGTTTTA
>C100041_65
ATCTTTTCATGTTGCAAAGGTTGCATTAATATTATTGTGACATACCACATTCAAATAATCTACGAATACAATGTTACCTAAACCATAGCTAATAGGGAAATTGGTGCTACTTTTAGAGTTCATATACGGATGAATCCACAGATATTCTCTTCACTTCACTTTCTTGCCCATATTTCTCCCCTTTTCATGTGCCAAACAAGATAAAGACAACTTCAAAAACCTTTTGTTCACCAGAAGATAAATAGTAGATCATCGCTTGAGTTGTCTTCTAGCCAAAGCAGGGACTTTATTAGGGATATAGACCTTGTAGCTAACCTGTACCATTTCACCACCCCGCATCACATTCATTGTTTTCTTCTCAAACTGGGAACCCTGGTTGGATTCAACTTGCAATTTGTCTGATTTGTTCTCTACTGATGAAACATCACCATTTCTACCGTTATTAATACTCTGAATTGCAGCATGAGGAGTCTTAGCTGCATTCCTTTCTACATCACCCTCAGTCTCCAGTAACTTTGCATTGGTAGGTTCATGTGAAGCAGATGTTTGAAATGAATCAAGGCACGGGTTTTGTGTTTGTTTGGCCAATTCTAAACTGGTTGTATTGTAATTAGTGGATTCAGTGACTGTTCCACTACGATTGTGTGAATCAATCACCTTCTCTGGTGCACTGGCCAAACTACACTTTGCAGAAGCAGATATAACTTTATCTGTATCCGTGTCTAAAATTCTTTCATTGTTTCTTGGAGAAGCAATTAAAGTTCTCCTCCCAACAGGAAAATTAGTTTCTTCTCCAGGGATTCGCTTATCAGATTTTGTTCCTACAACTGCATTATTGACAACAGACTTACCTTGAACTGGCTCAAGTATATAAGTAATTGGTTGCTTCACCTGGCTAACAATTTTATTTTTCTGACCAGGAGCTTTTGCACTAGACTGCATCTCACCGCGAAATTTTCTCAAGTTTTCCAATGCTCTTTGTCTTAGAATTTTCTCCAAGTCATCATTATTAACATTAGCACCTGAAGTCTCGCTTATTTCCTTAGCAGATTCACTTGTCCCAGCACTATATGCTTTAAGGTTACTGCTGTCATTGTAGCTCCTATCCCTTAGTCCGGGCTCTGCAAAGTTAAGATCAGCATTCACATCTCCTGCCTCATTGTCAATACTCAATGTCTCTTCTGATGCAAGATGTGTATTATGATCCAACTCTCTCTTTGTGCCCCCATCATTACTGTCGTTACTTCTACAAGGGTAATCATGATCATCAACAATCTCCTCCTTGGTTTCATTTCTACATAATTCCCCATATTCTTCCACTTCTTTTGTGACAATAATAACTGATCGGAGCCGCCTGGAATTCTTCTCACCTACATATTTCTCCTTAATAGTTTCAAAACTATTTTCACTACTGCACGAAGAACAACTTCTAGCCCTGTATCTACTACTCCTTTTACTTCCACTTCTTCCTCTTAATCTTCTGTCTTTCTCTTTCCTTTCCGATCTTCCCCTGTGGTTCTTATATCGATTGTCATCACTACCATCCTGACACGTCGAGCAACTCTGTGATCTGCTACTCATTAAATCAACACTTGCTTCTCTCCTAATCTTCTTCTTCTGGAAACGTTTCTTCCTTGGCTCATCACGCTCATTTTTCCTCTTCACCTTTTTTCTCTTCCTAGCATAATGAGAGTCCTCACTGCTGTCACGGCTGTAAGATCGTCCCCTAGCCTTCCTCTTACGACCTTTCACATCTTTTCTTGTGCTAGACCTATCCCTTTTTCTTCTGTTATCTTCAGAACTAGAGGATGCTGATATGTCCAAACTTCTTGAATCATCATAGTCAGAACTCGAAAGAGAGACCTGACGGCGAACCTTCTTGGATTTATTTTTCCTAATCTTCTTACTTCTACTGCTTAACTTGGCCTTGGATACTTTCTTAGAACGTTTCCTCTTGAGTGAAGAGGATGATTTCTCCATTGGAGCGACCAGCAAAATCAAACTTCCAAAAAAATAAAAGAGGAAAAGAAATTGTGGGAGGAAGAAAGAGTGGGAGGGGAAAGAGAGGTGTGAATAGTTGAAGAGGAATTTAGGAAAGGGAAATGTGGAAAAAGCAAAAGGGTGTATGAAAAAATGATGCTTTTTTTTGTTAACGAACAAACCCAATTGTGTCCAATCTCTCTTTTTCTGCAATCGGAACACTGCCAATTTGTGCCCCTTTGAGGTAAACCAACTGTTG
>C100045_65
GGCATTTCCGTTATTTCCTCCACGCGCTGTGTCGTTTATTCAACCTGCATGCGTTCCACTCAATCAAACCCCTTCCCCTGCACCCTATTCACTACACCTTCATCACACTCAAAACAACAACTACAAACACTCTTCAACTCAGCTTAAACCTTCTTCTCCGTTTCCTTTTTCTTCGGTCTACCCAGAAACCATCGTTGCTCGCCGCCGATCGCGACGGCGATTTCCGCTGCTTAGATTTTTGGTTTTTTTTTATTCCATGTATTTTCCGTGCTGTGAAGCCGCCGGAATCCGCCTCAGGTGACGGATGGGTTGCGTGCTCGGGACGCCGGCGGGTGCCGGAGATGGGCGCCGTCGGCGGAGAGAGAAGCGGGACGTTGCTGTCGAAGAAGGTAATAATGCCGTTAGGGTTCGAGATAGGGAGAGGAACCGGCACACCGGGGATTTTCCGGGGACTCTTCCGGCGCCGGAACGGCGGAAACCTAGACTCGATCCGTGCGCCGTCACGCAGCAGGGATGGCCGTCGTGGTTGATGGCTGTCGCCGGTGAAGCAATCGGCGATTGGACTCCTCGTCGCGCCAACACTTTCGAGAAGCTCGCGAAGATTGGGCAAGGGACGTATAGTAATGTGTATAAGGCTCGGGACCTTGTTACGGGGAAGATTGTGGCATTGAAGAAAGTGAGATTTGATAATTTGGAGCCAGAGAGTGTAAAGTTCATGGCAAGAGAAATACTTGTTTTGAGGAGGCTTGATCACCCCAATGTTTTGAAGCTTGAGGGTTTGGTTACTTCTAGAATGTCGTGCAGTCTTTATTTGGTGTTTGAGTATATGGAGCATGATCTTGCAGGGCTTGCAGCTGGCCAAGGGGTTAAGTTCACTGAACCTCAGGTTAAATGCTTTATGAAGCAATTACTCTCTGGTCTTGAGCATTGCCATAGTCGAGGCGTGTTGCACCGGGATATCAAGGGTTCCAATCTGCTTGTAGACAATGAAGGAATCCTTAAAATTGCAGATTTTGGACTGGCAACTTTTTATGATCCTAAGATAAAACAGGCAATGACAAGCAGAGTGGTGACCCTTTGGTATCGTCCTCCCGAGCTTCTTCTTGGAGCTACATTATATGGTGTCGGTATTGACCTTTGGAGTGCTGGTTGCATCTTGGCAGAGCTGCTTGCTGGAAAGCCAATAATGCCTGGCCGAACAGAGGTTGAACAACTGCACAAAATATTTAAGCTGTGTGGCTCTCCATCTGAGGAATATTGGAGGAAGTATAGATTGCCAAACGCTACTATCTTTAAGCCTCAGCAACCATATAAACGTTGCATCTCAGAAACATTCAAAGATTTTCCTCCATCTTCACTACCTCTAATTGAAGCTCTTCTTACAATAGATCCTGATGATCGTGGCACTGCCTCAGCAGCACTAAATAGTGAATTCTTCACCACAGAGCCCTATGCTTGTGAACCATCGAGTTTACCAAAGTATCCTCCCAGCAAAGAATTAGATGTAAAACTGAGAGATGAAGAAGCAAGAAGACAAAAGGCTCTAAATGGAAAAGCTAGTGCAGTTGATGGTGTCAAAAAAGGCAGAGCACGTGAGCGAGGCCGGGCTGTTCCGGCCCCTGAAGCTAATGCAGAGATCCAAACAAACTTAGATAGGTGGAGAGTTGTGACACATGCAAATGCAAAAAGCAAGAGTGAGAAATTTCCACCTCCTCATCAAGATGGAGCTGTTGGGTATCCACAGGATGCATCAAACAGAGGGCCTGTTTCGTTTGGCGCCCCCGACACTTCCTTTTCTTCAGGGATATTTAATTCAAAACCTTCTGGACCTGTTAGAAGTCATGCTGCTGCAGGACATTATAGAGGGAGGAAAACCAAAAAAGAAGAGTCCCAGATGGCGTCATCATGGAAATTCATGCGTCCATTCAAGCCATCAACAGTTGGACTCTCTATGGATTTGTTATTTAGGAGCAAATAATCAGTTTCTTTTGATTTTGGCATCCTAGAGTGAGGACAGCTCTGATTTAGGCCATGATACACCTTTTTTTGCATATCGCTATGGTTTTCAAATTTTTTTTTCCCGTCGCTCCTATTTTTTGTATTTCATTTGGCATAAAGTTGTTGTATAATCTACATTACAACGGGGATCCTTACATTTGTATATTTAGAGGATTAAATTCTCTGCTGTACAGTTTCTGGGAGAACTTCTTCAGGACCTTTCCAAATGTTTCGGCTTAGC
>C100047_65
TTTTTTTTAATAAACCTTCACCTTCAATCACCTTACTATTTTAAGATATAAAACTGTACATAGTTGTTTGATGCATGATAACGAAATTCAGCTTTCTAAAGCTTTAACTCTTCACCAAGCACATACAGCACTAGTTGGTGGGCAACTTTTCAAATGCACCCACATGGATAGATATACTAACATATTTATGGCAAGAAGCCAACATGTAAATCCTACGCTACATCTTTTTGGCACTTTTGCCGTAATATTGAAATTCTATACTCTATTTTTCTTACTCTTATACACATAAAACCAGACACCACAAGTGAGGACCCTACTTGCTCCACAATCTGCCATTGAGTTTAATTACCGAAAGTGGTTCCAAGCAGGTACACCTCTTACCTGTACCACGATGCAAGAAATGGAAACATCTCTTCAGTGGGGAGGGGAAGAAAATGTTCATAACTTAGTAATCAAGTTTGTGAGATGATCTCATTTTTTGCACATGTTTATGATTCTCCTTCCTTGAATTCATTTTGCTTCCTTTGCTTTCTCATATCTAATAATGATCTGTATGCAAGCCTATGATGGAGGGATAACACTGAAGCTTTTCATCATCACAAGATTGAGGAAATGGTTATTATCATTTATCATTATTATTATTGTTATGATGCATCCTATTTTGCACAGCTTTTACAGCTGCAGCTCTGGCTGCGTTGGCTGCTTTATTAGCTGCTGCCACTACTTTATTCATCCCGTCATCCACCTTTGCCATGTTGTAAGCTTTCTCTGCAGCAGAATGTGCATCCTGTACTGCATTGGAAACCTTAGCATGGTCCACACCACATGGAGATCCAGTAGGACTATTATGTCTTTTAGGATCATCAAGAATCCCATTCTCCCAGTGACCACATTGTGTTTCCCCATTTCTGAAAGTGTACATTCCCAGTCCTTGTCTTCTTCCTTCATGCCATGCCCCTTCATACCGATGACCATTCTGAAATTGATAAACTCCAAAACCATGCATCTTGTCTGCAAAATATTCACCGGCGTATATGTCCCCATTTCTGAAATGGTATTGTCCGTGTCCATGTTTGACACCCCATTTGAACTCACCAACATAGCGGCTCCCATCATTGCAAGTGTGGACTCCAAATCCATGACACTGCCCATTAGACCACTCACCACCGTACACATCACCACTGTAGAACCTATAGATCCCCATTCCATGCCTCAAACCCTCCCTATACTGCCCTCTATACCTGCTCCCCCTTGCCCATGTCTCAACACCATATCCATCATACTTCCCATCAACCCAATCCCCCTCATACCTTCCACTCATGTGATAGTGATAAACCCCACTCCCCCAACACTTCCCCTTCTGGAATTCACCCTCGTACACATCCCCATTGCTGTAAACTTGCACCCAACACCCCCAACTCGTGCTCTTGATTTGCTTAGGGTTCGACCCAATAGACCACACCACAGGGTGAGCAGAGGAGGAGGAGGATGAAGAAAAAGAAGACGATGATGAGAACTTGGTGGGGAAGAATCGAGTGAAGAGCAAGAGTGCCAGATTGAGGGAAATCAACAGGGCTGCTGACAAAGCGATGACAGAGAAGAAATCCAAAGGGCTAGGGTTTGACAAGAGAAAGTAGATGGAAGGAAGGGGGAGGAAGATGAGGAAACGGAAGCGAGGGAGAAGCTTCGAAGTTGGAAACTTTGCGCCAAAGGGTGTCGGGAAGAGGGGGTAAGGGAGGTTCATGACGGGTATTCTTTTGCGGGGCGAGGTTTGTGATGGGTTATTGGAGAAGCGTTCATGGTGAAAGGGAGTGTTTGGTGAGTTTGGTGGCGGTGGATGGGGAGAGGAGGGTGAAACCTGAATTAGGAAGTGGGTTTGCGTTTGTTTTTGGTTTTGGTGAAGAGGAGTTGAAGTGGCATCCTCAGAAGAGAGGTGGGAGTTCTCTTCTCCTATGTGAAGGTCGGTCTTGTGGTGGTGATGCATTAACGCACAAAGGAATTGACACTGCAACACTGCTTTGTTGCTTGTTGTGTGAATATCTAAGTGTGTATGAAGAGTGTTTTGCGATTGTGATTATGGTTTTGTTTTGCTTATGTGTATGTTGGTAGTTGCTGCTGGTGTTTGTGCCTCTGCTTTATTTTGTTGGACTGAGAGGAAAAAGGGAGGTGGAAAAGTGCAGTTCGTGCTTGTTTTGGGGTCCAATGAGATGGCTATGCCAAGGCCAAAGCCAAAGCCAAT
>C100049_65
TGAAAACTTAAAGCATCCAAAATGAAAAGTTTTAACTCCCAAATATGTAACAGTGCTGTTGCTTGAGGTAGTCAAATACAGTTGTGAAATGTGCAATGAAACATACAACACATAGTGGTTTCTTCCAAGATCAGAGTTGCATACACAGCCCACACTCACAAAATTGGCGGGCAAATACACGAGATTTGATACCCTGTCGCTAATTTTGAAGAAAAGAAGTTTCCAAGAGAGAATTGGTACTCTAGAAAATAGTTTTTTTCCTTCATACATGATTGTGCATATAATGGTTCAACCAAGAGGTTCAATCATCTTAAGTATTCATCAAGCAGTAACAGAATTATACGCAAAAGTTTGTTGCGATTTACCATTTATACTTGTATTACTAGATAGGCTAGGATGGTGCCTATGGGGACTTGACCTCGTAATAGAATTGAGGTGCATTGCTACCTGGTGCACTGGACGAAGTGAAACAGAGGTTCTGAGGAATTGAGTTCATTGATTTTGTTGAAAAGATGGCATTTGGTGGAAAGGTAGCTGAAATTGAGAATCCTGATGATGCTGCAGTAGAGAACGGAGGTACTGGGGTGGCAGTAACCTGACCATGTGTTTGCCAAGCCCAGTTGGGGACTCCTTTTGAAGGATCTATGCCGATTCTCTCTGCTGTTTCCAGATTAGGAAAGAAAGTGGAATATGCGGCATTCCATACAGAAGGACGCTCTTCAGTTACAACATGCCTTTTCAAGGAAGGATCACCAATAACCGAATTAACATTAGTCTCCATCCTTGAAATTCTTCCCGGGTGCGTGTTGTAAGGGACTGGCTGAAACTGAAGATGCCCCCTGTTTTCTTTGGGACCGTGTCCTGGGGTTGCTATTCCCAGATTGAGATCAAGATCGTGACTGTCACCTTCATTAATAGCTTCAGGTTTCATTTCCCTCTCATAAGTACTTGGCTCAAAGTTAGTCACTGCCTCTCTTCCATTGCACTTGATAGCTGCCTTATCATAAGCCTTTTTCCCAAGAAATTGACCCATTCGAGCTTCCCACCGGCCACATTTGTGAAGTGTTACTCCCCGGTATTTTGAACTCCCCCTTGAGAAACCAGTACTGTGACGGCGGAGTATGTGCACGAACTCCTCCTTGGAAAGACTCTTCATCTGTTTTAGATCCTCCTCATAATCAACAAGATTAAAATTGATATCAGCATCAAGTCCCCTGAACTTAATTGCAGCTCGATCATAGGCCCTAGCAGCGGCATGAGCGGTGTCAAATCCACCCAAGTAGACTTGTTTCCCGCAATCCCAGATATGCGATTCCCATCTTCCGGTCCTTCTATAGAAGGTGACTCCTCTGTACTGAGAGCTTCGAGACCGTGGACCTCTCCTACTCTTCTTCACCTGAGGCTGTTGCTGAACCTGAACCACCTTCACCTCACAGTTTTGACGATCCAGAGAGAGATCCATCAAACTCTTCCTAGCCTGAAACGACGAAGTCGAACTCTGCCCTTGCCAATTATCTGCGCTCGCCGGAAACAGTTCCTTCGTCGCGGTGACAGCGACGTCGTTCGCTCCTTCGACCTTGAGGATTCCGAAATTGAAGGTGAACACGTCACCGGCACGTGTCGAGCAAGAGTCCTCGTTGCTCGACCCCTCAGCATTCACCACCGAGGAATTCGAAGTCCCCGAAGAAGCTTCGGGAAACTTGTCCAACAGCATCACCGAGTCGTCGTTCTGAGTCGACTCGGCATTCAGATTAAGATCCAACATGACGGCTTAATCTTCTTCTACTAAGTATTTTTCAACTCTGATTTTCTTTCTATTCTTTTATTTCTAATACTTTCGCGCTTTATTATTATTAATTCGAACTACAACATAGCAAACTAATATTGCTTACAGGAGATTCTCTATATCTCTTCCAAATGATGGTTATAACAAGTAAAATAATAGAAAGAAACAACAACCAGTTATACACGTAAAATGTAACCTAATCGGTTGAAGACGCAATATTCGGAAGGTGTAGTTAGGGAGTATAAAGCGCTTCTTCGATGGACAAGGAATCTGCAGTGGAAGAGAGGAAAAAGAGAATTATAAGGTTTTCGGGTCACTGTGAGTTGGACCAAGAATTTCTCTCCGGTGAGCAAAAAGAGCGAAGGATGAGAGAGAAAAGGAAACTCACAGAAGGCGTGAGAAGGAAGCACTGGGAGGTGTGGTAGTTACATTTGTCATTTCATGGCGATGATT
>C100051_65
TCACACTCCACAACACACATGATTGGTGTTGTAAACAAATTGCCGCCCTTCCCCTTCCAGCAAAATTCCGCCACCCACAACCTTAAACGTTCCGATCACCACCTTTTACATTTTCAAAACCCCATTCATTCATTCATTCGTTCCTTCATCTTCTTTCTCTCAACCTTCAACTTCATCTCTTACCCATAACCCCCAAAAACCACTTTCCAAAAAACTACACACTCTTCTTTGCTTATCTCCCATTAATGCATTTTTTTATTTTCCTTTATGGACCCACCTTCCTCTCTTCCTCATCCTCACTGTTGAACGCAGCCCCACCTCTTTTAAACCTTCACCACCCATGAACGAACGAATGAATGAATGAATGTATGTATGTGTGTGTGCTTTGTTCCCACCCTAAGAGATGAGCAAGAGCGTTTCTCCAAAGGACTCGGGCGACAACCCCGTGACCCACTTTGATTTTCTCAAGAAATTTAAACGCTTTTCCCCTCTCGACTCTTCTCTTGGAGTCCTTGCTTTCTTCTTCGTCGCTTCTCTCTTCATCGCTTGCTTCTTCTACTTGGATAAAGGCTTCCGCTCCCGAGCCACCACTATCCTTGACTTCGATTTTTCCTCGTCTTCAACTTCTTCTGTTACTTCCTCTTCTGTTACTTCTTCTTCTTCTGCTGCTTCTGACCTGGTTCAGTTTCTGAGCCCTGAGGGCGATGCCTGTGATGTCTTTGATGGGAATTGGGTTTGGGATGAGACTTACCCTCTTTATAATTCCGCAAACTGTTCCTTCTTGGATCAAGGTTTTCGCTGCTCCGAGAATGGCAGGCCTGACACCTTCTACACTAAATGGCGATGGCAACCCAAAGATTGTAACTTGCCCAGATTCGATGCAGGGAAGATGTTGGAAAAGCTACAGAACAAGCGACTAGTTTTTGTTGGTGATTCAATTGGAAGGAACCAATGGGAATCACTACTTTGTATGCTCTCTTCGGCAATTCCAAATAAGGCTAGGGTCTACGAGGTCAATGGGAGCCCAATTACAAAGCACACAGGCTTCTTGGCATTCAAGTTTGAAGATTTCAACTGCACTATTGAATACTATAGATCACCGTTTCTTGTAGTGCAGGGACGACCTCCTCATGGTGCACCTGATGGGGTAAGAATGACTTTGAGAGTCGATCATATGGACTGGATTTCACATAAGTGGAGAGATGCAGATGTGCTGGTTCTCAATGCTGGACATTGGTGGAATTATGAGAAGACTGTCAAAATAGGCTGTTACTTCCAAATAGGGGAGAAAGTGAAGATGAATATGACTACCGAAGATGCATTCAGAAAATCAATAGAGACAGTAGTTGATTGGATTGCCAATGAAGTAAACATCAACAGAACTTACGTCCTTTTCCGAACTTATGCTCCTGTCCATTTCAGGGGTGGTGACTGGAATACTGGTGGTGGTTGTCACTTGGAAACATTACCAGATTTAGGTTTCTTGCCAGCAGTATCCGACATCCATTACAGAACTGTCGTTGATGCCTTGTCAGAACGCACAAATAAATCAGAGTTCTTAAATCTGGATTTGCTTAATGTCACACAGATGTCAATACGCCGGAGAGATGGCCATGCATCTATTTACTATCTCGGGCCAGACGGTACAGCCCCAATGCAGCGGCAAGACTGTAGCCATTGGTGCTTACCTGGTGTTCCCGATTCATGGAATGAGCTTCTTTATGCACTTCTTCTCAAGAGGGAGGATTTTTGGGAACAGAGAAAGAATACCACAAATGTTTCTCAAGTTCCAGTATAATTGATATATACAGTTTGCAGAGAATGTTATAAGTTATACAAAACCATGACAAGCCTTTTTGAGTGAGGTGAAGCTGCAAGTTGAATTTGGCATCTTTCTGGTCAGTCTCACTAGTTGGTGCACCTAACATTTTGTTAGTTTGGTCGATGTTACAGAATTTTAGTCTTAGCAACCAAAGAAATTTATATGTTTTAATTTCCTACAAAATGATTGTTTGACCCTCTTTGTAGTGGTCTGCCATTGTAGGTGAACATATCTAGATGGGATGGGAACTTAATTTTGGATGGTGAGTTTCAGGGATATCTTGTACAGAAAAAAGAAAAAATAACAGCTGATATTCAAACTTGATTGGTCAGAAGGCATACAGAATTTTATTTTTCTTTTTGTAAATTTCATATCATCCATGATGTTGCTGGTTCTACATTGTATATAACATTTTTT
>C100053_65
GTGTAATAATATAATAGAATATAGGGTAACATTTCATCACCATGTGGATATGATAGATTATGAGTTGACGTGCGCGTGCCTTGAAAAGACTGAAGATGCTTCAATTTTGGTTTCACCTCAACTCACCAAGATATTCCTCAACGTAATCCAATCTATAGCTACCAAGCTACTTGGTCATAAGAAAGCGAAGCACACAAAAGAAAAACACGTTGTTAGCCACAGAAAATTGATGCTTCCTATTTAGGCCTCAGTGTCAGTCCATTAAAACTTTTGTTTCATAGGAATTTTGCTCGGGGAGTAGTTACTGTTGTATTGTGGTCGATAGCCTAAACGTGGAAGTTTCAGTCTTTGGTTGGAACTAGGAACTTCTTGTTGGCTTGTTTAGTCTAGTCACAAAAATGACAATGGTTTCTGTTCCAAAAGTGGTGCTTGGTTTAATTGCATTTGCAATCTTCTGGGTGTTAGCAGTTTTCCCAGCTGTGCCTTTTCTACCTATTGGGAGAACTGCAGGGTCCCTCCTTGGAGCCATGCTTATGGTCCTATTCCAAGTTATTACTCCAGATGAAGCTTATGCCACCATTGATCTTCCAATTCTCGGTCTTCTTTTTGGGACAATGGTTGTTAGTGTCTATCTTGAAAGAGCAGACATGTTTAAGTATATAGGGAAGTTGCTGGCTTGGAAGAGTAGGGGTGCAAAGGACTTACTTTGTAGGATATGTGTTATTTCTGCTGTCTCAAGTGCTCTCTTCACAAATGACACCTCTTGTGTTGTTTTAACTGAATTCATATTGAAAATTGCTAGGCAGCATAACCTTCCACCAACACCCTTCCTACTTGCCCTTGCTTCAAGTGCTAATATTGGGTCCTCAGCAACTCCAATCGGTAACCCCCAAAACCTGGTTATAGCTGTTCAGAGTAAAATATCATTTGGGAAGTTTCTGATTGGTATTCTTCCAGCTATGGTGGCGGGAGTGGTAACAAATGCTATAATTCTTCTGATCATGTATTGGAAGTTATTGTCTGTTCACAAGGACGAAGAAGATGCAGGGGCAGAAGCTGTGGTAGAGGAGTATGATTCCCATCGGTTTTCTCCGGCCACTATGTCTCATTTTTCATCCTTAAATTCTCAAGAATGGAATTCCCATCTTGAAGCTATTAGTGTTCAGAACTCTCCTCAACAGATTCTGAGAAACCGATCGATTGCAAATGCAAGTGAAATTAATGGGGTTTCTAGCAACACTTTTGATTCTGCAAGAATTTCAAGTTTACCGAGGGATGGAATAAATGGTGTGCCATCTCTGACAAAGGAGGAAACTAGCCCTACAAGTTCCTCAGCAACCGTGGATACACTTATTCACCCTTCGGAAAGAAAAAACGATTTTATCATAAGATGGAAGAGGGTATTGTGGAAATCTTGTGTTTACATCATCACAGTTGGAATGTTGGTTGCATTACTTTTAGGTTTAAATATGTCGTGGACTGCAATTACTGCGGCACTTGCTCTGATAGTTCTTGATTTCAAAGATGCTAGACCAAGTTTAGAGAAGGTTTCATATTCACTTTTGATATTCTTTTGTGGAATGTTTATCACGGTAGATGGCCTCAATAAAACTGGGATTCCAAGTGCTTTGTGGGACATAATGGAGCCCTATTCTCGTGTCGATCGTGCTAGTGGAGTTGCAATTCTTGCAATTGTCATACTTGTCCTATCAAATTTGGCTTCAAATGTACCAACAGTTCTCTTGCTTGGAGGACGTGTAGCAGCCTCAGCTGCTGCAATTTCCAAAGCAGATGAGAAGAAGGCATGGCTGATATTGGCTTGGGCCAGCACCATATCAGGGAATCTCTCACTGTTGGGATCGGCTGCTAACTTGATAGTGTGTGAACAGGCTATTCGTGCTCCAAACCTGCCATACACGTTAACCTTCTGGAGTCATTTCAAATTCGGCATTCCTTCCACAATCATAGTCACAGCTATAGGTTTGACATTCATAAGATGATAATGGCATTTTATGGAAAAAGGGTCTTGTAAGTTGAAGATATTTGAACAAAATGAAAAAGGATGGAAATCAGGGTTCATGTCAATATGGTTTTAACTTATGGATTCATTATCAAGAAAATGGATGGTGATGTTTTTTGCTGTCCGTTGTTTATGTAAAATAAAATATGTGCCGTTAGTTGCCATGGGATGCTTTGGAATTTAGTAAGAAAAGGAAAAACAACTTCAAGTGAATTTTAC
>C100055_65
CACCGAGTGAGATAAAATTGGGAACGATGAGATGTTACACATATGTGTATATATCAAAAGGTATGAAATTACTGAAATATGTACATAAAAGACAATATCTTTGCAACTCTCAAAATAAACATACATCCTCATTGAAGATTGATTCTCACAAACAACCAATAACATTAGCAGGTAGATGGAACGTTAGCTAATCTATCAAGTTTTAAGTGCCCATTTTGGTGGTCAAGCCCTTCCTTTCCGACCCCAGATATGTACACCTGCATTTCACATTGTTCAACGAGTTCAAAAATGCATGTGTCTCCAAAATTGATGTCATTGTCACGAACAAAGGCCATCCACCCCCCACAAAAAGTGTGAACTGTTCGGCCTTTTGCATCTGGGACAGAGTTCACTGTCCAACATTCACCTCTTGAATTACGAAGTATAACTTCAGTTTTGTAAGTTGGAAGATGTGCAGCCGAGAACTGGTACGGGATTTTCAAAGTGTATGACCCACTGACATTGAACTTTTTCATGATTTTAACAAAACTAGGAAAAGGGGAACTAAAAGCTTGAGCTACTCTTTGTTCATCGAGTGCAAACAACATTCTCAAACCAGCTTTCGCCTGTGAGCTCAGTTCATCTTCAACACGATGTCTCCTCGGAGTAGCTGTCACCAACTTTTTATGGACAGATTTGGACTGAGAGCAAAGACCCAACTTCTTAGAAGCATTTGAAGCTCTACCAGTTTTCTTTAGGTCAATGGATAAAACAGTTTCTTGACCAATCTTTGGCCATTTTTTATCTGATAGATCAACTTTTCTTATGCACTTTGAGTTGACTTTTGCATTCATTGGGATATATCTGGGAGTTCCAGCATGTCCTGCACTAGGCTTACTAATGGCCACTCTTCCAACCTGGCAGTCTAGCCCATCTTTACCAACCCCAGCAATGTGAACACGTAATTCACACTCGTGGACAAGCTCAAAAATACAAATATCTCCAACCTTAATGTTATTACCACGAACAAAAGCCATCCATCCTCCACAAAGTGTGTGACTAGTATGCACTCTAGTTGTTGGCACAGAATTGACAGTCCAATGTTCTCCTTTCAAATTATGAAGAATAATCTTTATCTTACAATTGGGAAGGTGTGCCATTGAAAACTGATATGGGATATTCAGAGTATATGAACCACTGACATTGAAGCTTTTCATGATTCTAACAAAATACGGAAAATTGGAAGCAAATGACTGAGCAACCTTTTTCTCATCTTGCGCTGATACATTTGATAATGAAACTCCACCAAAATAACAACGATCATCTTCCTTTCCACTTCTATACACGATGGCAGTCTCTGCATTTCTATTGTCCATATGAAAAGGCACAGGGACATCATTAGCCAAACACGCTTTAGAGGTTTCTTCAGTTTCTCTGAACATTCTAATCGGTCTTACTACCTCATATCGCAATAGTTCTTTGCCAACAACACCCAGTTGAAGTTCCTGGTTCTCATTTATACAACCTCTCGTTTTCTTTGAAACACCATCAAATGCAATATCCAAAGAAGAACTCTCCTTTATATCTCTTTTCTGTCCTATAATATTATTGAAGTCACTCGAACTTTGACTGCATTTAGAAAGAAATGCTGCCTCTTTCTCACATGCATCCTTATCAAATACTTGCACGGTAAAATGCAAGTGACCTTCGTATCTGAAAACCAAAAGCTCACCACATTCTAGACGATGATCCACCACAAATGTCGACCATCCATGATGGAAGAATAAATCATTGTCCTGCTTAAGCAATTGCACATTCCATACGTTTCCACTAGGACCAGTCAATGAAAATGACCCGTATGTCCTTCCCTCCATGCGACAAACAAATCCATCTGGAATTTTCAGTCTGTGAGAACTAAAGGCAGAGGAATAAACCTCATAAAAATGAGGCTTTCTCACATTTAACTGCCCCCCACAGTCACACCCCATCAATCAAACCCTATTCCTCTCTTTCCCTCTCTTGGTTTTGATTCTAGCAACGAATTTTGAGTAATGTGTTGCCACTTCTCAACATCAACAACCCCAGAGCATCTGATATCACTTTTATTTCGTTTTATGGAAAATCACTTCGCCCTGATCATAGCCAATCGAATATCTTGGGTAGTTTCGTGTGAAGGAACTTGCAGAGTAGAAGTTGTGGCAATGCTAATTTCTCTCTCTTTCGTTTTCGTTTTCATTTTCATTTGGGTTTCATCCTGCTTC
>C100057_65
GTTTTCCAACTCACTTAAGCCAATTTTCATGTTTAAATACATACAAAAACATTGTGTAGTATACAAATTTTCTCTCCCATCTCCATCCACAAATACTGTGCCTAAACTACATGTGAGAACTCCATCCACAAATACTGAGTAGCATATGATGCTTAAATTATGGAAATACAAGCAAAACTGAATGGATTTAAATTGATCCACTGTCAAGCCATTTATTTTTACACTACTCTAATCATGCATTATCACATTGTAAAATGTAGCTTGACTATGATAAAAACTACTCGAAAACTGTGTTAAGAACATGATTTGACTGTAGTATAAAAACGCCATGTACTGACAAAGGATCAAAATTGAACTCAACAAAAAATCCTGGTCTTAGAGGGCACGTGGTGATGCTTCATTCACCTAAGTGAGGGCCATATTCCGAACTGGTGCAGCAAACCCTTGTCTGTAGTGACTTCAAAAAACAAAAGAAGAAGCACAGCCAGCATTGCTACTCTTCCATTCCAAGTTTCAGCACTTTTTGTCCAACCCCATTCCCACACTATAACTGGTGGTGGCAACTCCTTGCGTTGTGTATCATATGCTGCCAATAACTCTTCTACACTGCCCAGTGGAACAAGGGACTGTCGAGCTTCAAGGTCTGAGGCCGCCAGGGCACCAACATATGGGAGACTCTCAATGACAGCATCTGCCAAATCAGAAATGAAGGTAGGTTCACATCCTAGAGCAGGAACACGGCCCCAATTTTCTACACCAGATTCTAGAGCCAACTCTTTGTATTCAACATCGATTTCTTCTAGAGTTTCAATATGCTCACTGACAAAGCTAATTGGAACAGCCAGCAGACTTTTCACTCCCTTTTTTCCAAGTTCAATTATTGTCTCGTCTGTATAGGGTCTTAACCATTCTATTGGTCCAACTCTACTCTGATAAGCAAGGGTGTAGGCATTAGTTATCTTCCTTGTCTCGAGTTCTTCCATGATCAAATCCACACATTCCTCCATTTCAACCTTGTATGGATCACCAGCCTCTTCCACATAAGCAAGAGGCACCCCATGTGCACTGAAGAATATCATGACCTCCTGAGGGCAGTCAAAACTCTTCAGCTCTTTCTCGATTAAATTTGCCATGGCCTTTATGTATCCTTGACGTTGATACCATGATGGTATTACTGTGTGCTGCATGTTGACTAGATACTCATCTTCTCTGAAGATATTCTCCAGTAGACGTAGGCTTGAGCCACTGGTCGATATTGAAAATTGAGGATAAAGTGGAAGAACAACAAGCTTTGTAATTCCATCTCTTTTAATCTGCTCAATAGCTTCTTCAGTGAAAGGATGCCAGTAACGCATTCCAACATACACTTTAGCTGGGACATTCTTTTCCCAAAGAGATTTCCTCAACTCTTCAGCCTGTGCATCAGTCATACGTCTGAGAGGAGAGCCACCACCGATTGAAGCATAACCTTCTTTGCTCTTTGGGGCCCTTACAACAGATACAAATTGGGCCAATGGCTTTTGAAGAAAACTAAATATCCTTGGCAATCGTATTATATCCGGGTCGGCAAAAAGGTTAAACAAAAAAGGCTGCACATCATCTAGAGTCTCTGGACCTCCAAGGTTTAACAGTAACACTCCAATCTTATCATCACCAATGCGAGTTGTATCAGAAACATCTTGAGCTGTAGAAGTTGCTAAAGATCCTACTGAGAACAACTGTTTGTTGAGTGATTGGTTAGAAGCCAGGAGTTGAGCTTCAGACCACCATGGAGAACATCTGGCAGATTTGTTATTTTTCAAGGGATTAGTGTTAAAAGAAGCCTCTACATGAGCTCCAAAGCAGCCATACTTCTTCTGAGAGGTGCAGATTGTCTGTGGCAACAACAGAGGACACTTGAGGTTACGAGAAGCATGAGTGAGGCGTGGAGGAGGACGAAGCACACAGGAGGAAGAAGAAGAAGATGCTGTTGATGAAGGGGCATGAATTGGAGAGTTCATAGCTCAATAATACCAGTGATAACTCAGCACAGCCACCAATGTATGGCCTTAGCAACACATAAATGGGAAAGTCCAAGGCTATGAACAATAATTACCCAGTAATCAATATAGCGAAAAGATGATAACTTTACTCAATTCCAATTAATTTGGAGGAAAAGGAGAAAGCACTAGCAAGAGGGTAGTTAGGTGAGAATGAGATTGGAGAGGAAGAGCTACACATTCTTTATTTTTATTTTTTTC
>C100061_65
GAATTTCCGAGATTTGATTGCAAGTGAAACTGATACATTTGATTAAGATTGATCCAAATTACCTATAAGGAATACATCTCGTGTTATAGTTAAACAATGAGTGTAAGTAAATAAAAATCAGAAAACTACAAGTGAGAGAAAAGACATTCACTTGAGGTTCTTATTTGGCTATATTTCAATTAGATCTACCTATTTATATGTATTGTGACACAATTTGATGCCTTACTGGTACATGGGCTGTGCTGGTGTAATTGTCGAGAACTCCATGTACTGTTTACAGTTGAACTTGGAAAAATGATTGTTGGAAGTCTCTTGCTTTCTTCGAGATAAGGAAAATCAACTGTGTAATGCAGTCCTCGGCTCTCGCGCCTAGAAAGGGCACTGCTGATAACCAGCTTTGCACAGCAAAAGAGGTTTCTCATCTCACAGATCTCAGGGCCTGCCATTGTTGGCTTCCATCCATGCTGAAACAAGCACTCTTCCCATTTAGCCTCCAAGTTACCAATTTTTTGCTTGGCGGTCTCTAATCTCATTGTGGACCGAACAATTCCTACATAGTTCCACATGATGGATTTCAATTCTGTCCTTAATTCTTTTGTCATTGATAAAATCTTGTCAGTGACATTACTTCCAAGCGACAAAGGCACAGCAGGTCTAGGCCACAAGTTTGATGCAGTCAGATCAAGGCTAGAGTTCTTCATCCAATCAACTGAGGGCTGCACAGCTCTTCTTGCAAAAACCAGTGCCTCAAGCAATGAGTTGCTAGCAAGTCTGTTTGCTCCATGCAAACCTGTGCATGCTACCTCACCAGCTACATATAGACCTTTCACATTGGTCTCCCCTTGGAGACCAGCTTGAACTCCTCCACACATGTAATGAGCAGCTGGAACAACCGGGATTGGATGACGAGTTATGTCCAAACCATGCTGGAGACACGTAGAAGAAATGTTTGGAAAATGGGAGAGAATTTCCTCCTTCGGCTTGTGACTTATATCAAGGAGCACATACTTCTCATCTCGCTTTTTAAGTTGATCATCTATGCTTCTAGCCACAACATCCCTTGGAGCAAGCTCTGCCCTCTCATCATACATGGGCATGAATCTTTCCATGCCTAAATTATAAAGGATGCCCCCATCACCTCTGACAGCTTCGGATATCAGAAATGCATTTTCCCTAGGCTTGGTTGGTTTAATAGGAAGCCCTTCATCAGCTAAGGCAGTTGGATGGAACTGTACAAACTCCATGTTGGAAATCACAGCTTGAGCTCTGTGTGCCATGGCAATCCCATCTCCAGTGGCTACCAGAGGATTTGTAGTTTTGGGATAAATATGCCCAGCTCCACCAGATGCAAGTAAAGTCACCTTAGAAAGAAACCTTATCACCTCTAGGGTTTTAGTATTCAGAGTGTCAACGCCAAGACAAATTATGTCAGATCCATCCTGACAAGTAAGAAGATCAATAGCAAAATGGTGTTCAAACACAAAAATATTAGGATTGTTGATAACTGCCTTCAGTAGAGCTCGTTCAATCTCTTTTCCAGTCATATCAGCAGCATGAACAATTCTATGATGTGAATGACCTCCCTCCCTCATTAGATGCAAGTTACCATCTTCCCCATGGTCAAATGATGCACCCATAGCAATTAATTCTCTGATTCTTTCAGGTCCTTCAGTACAGACCACTCGGACACTTTCCTCATCACAAAGATAAGCTCCAGCCACAATGGTGTCCTTCATATGACTCTCCACAGAATCTGAAGGGCATAGCACAGCACTAACACCACCTTGAGCATAATTAGTATTGCATTCATGAGACTCAGCCTTGGTTATCACTGCAACAGATCCATATTTCGCAACTTCAAGTGCATAGCGGAGGCCAGCAATCCCACTCCCAATAATGGAAAAGTCAAAACATTTTGTGGGACTATCTATCTTGCAAGAGGAAATGATTTTGAAGAGTTTCTCTTTCTTTTGAAGTGGAGGTGCAGAAAATGCACGTCTGTGTGTCTGCAGGACCTTGGATACTGCTTTAGACCATGAAAGATCTTTTCGTAAGACTGCCACAATTGGCGCATCAGAAACCAAAGCAGTCCTTCTACAGCTGTTTTCCTTGCAGTTTGTCACTCTAAATTGCAGCGTGCCACTTCCAGCAGGTATACAAGTCGCCATTGCAATACAAGTATGCGACTTGTTGTTGTTATTATTGTCAAAAGAAAACAAAGAAAGTACAATCTGAGTCGCG
>C100063_65
AACACAGTAACTCTCTCTCTCTCTCTCTCTCTCTCTCAGTCACACGCCAACCTCTCTTTTCACATCGCAAATTCAGAAGACATGGAAAATTCCCAAGATCAACCACTCCCTCCTGGTGTTCCTTCGTGGCCAAACTATGCTCATGCCGCTCCTTCACCTCAATACCCCTTTCCTCCCAATGCGCAAGGAACCCTTTCATACTATGGCTTCGCAACCTCAGAGGCCATTGCCAATGTTAAACCAACCCAGCAATATCAAGAAAATGAGTCTTTCAATTATAACCTTGCTCAGAACACTAGAGTGGATGGTGCCACAGTGAGTGCTTCCAATAACACCGCTTCCAACTACTATGGAGCACAGTTCAGTGGCTCGCGCGACATTGATATTGCTGCTCAGGATGCAGTGCTGCGTGAACAAGAAATTGCTATGCAAAATGTCATAAGGAGTCAAAGAGAGGGAAGAACTGCAGTTGCACCTAACAAGGATAATTTGGATGTATTCTCAGAGCGGCGTGACCCCAATGCTTTGAAGGAACATCTGTTGAAAATGGCCACAGAGCATAGGGCTGAAATGGCTGGGAAGCGTGGGAAAGCTGCACGTGCAGAAGAAGGTAACACGGAAATAGGCAATGGATATGGTGTACCTGGTGGAGGTGCCTATTATGATGCTCCAAAACTTAATACTACTGCAGGTAGCAACACTTTCAGTCAGTCTGATCCTATACTTGATGGATGTTTAGAACCAAAACCTGCAGCTAAAGAATTGCCTGAATACCTCAAGCAGAGGTTGAGAGCTAGGGGCATTCTCGAAGATGATTCATGTGCTACAGATCTTAAAGCCACTACAGCTGAAGTTAAGGAAAATCAAAAGTTGCCACCGGGATGGGTTGAGGCAAAAGATCCTAGAAGTGGGGCATGTTATTATTATAATGAAAGTACAAGGAAGACTCAATGGGAAAAACCTCAAGAATCATACTTAACTAAGCAATCACCGTCATCTTCACATCTTCCAGAATATTGGGTGGAGTCATTGGATGAAACAACAGGTCATAAGTATTACTACAATACAAAAACTCATGTATCTCAATGGGAGCGTCCTAAAATAGCTCAGGAAGTTGTTTCAGATCACTCAGACTTGTCTGTTGGTGGTGGGTATGATCAATCATCTAATTTACCACGGTGCATGGGATGTGGTGGTTGGGGTGTTGGCCTCGTTCAAGCATGGGGTTACTGCAATCACTGCACAAGAGTTCTGAATCTTCCTCAATGTCAATATTTGTCCTCAAGTTTGAATAATCAGCAAAGCAGTACTGCACATCCCGGTGAAATTTCAGATAATAATGCTGGCAAGCAGAGGACCAGTTCCAAACCTCCATTTCACAAGGGAAGTAGAAAAGGGGGAAAGAAACGTGCTTATGCGGAGGATGATGAGTTGGATCCCATGGACCCTAGCTCCTATTCTGATGCTCCTCGTGGTGGCTGGGTTGTGGGTCTGAAAGGTGTGCAGCCACGAGCAGCTGACACAACAGCAACAGGTCCTCTCTTCCAACAACGACCATATCCATCACCTGGAGCTGTTTTGCGGAAGAATGCTGAAATTGCTTCTCAGAAGAAGAAACCAAATTCACATTTTACTCCCATATCCAAAAGGGGTGATGGAAGTGATGGGCTTGGTGATGCAGACTAGGACCATCTTATCACAATAATGAGCTCACTTCTCTTGCTCTTTTTGCCAAGTGGATGAAATTTATCAGATACATTTTACTCTATTATCCAGGAGTTAGATAAGGATGCATTGCATTGGCCAAACCATCTGTGCTGTTGTGCAATAATATTGACTTAATGCAAATACTGGACAATTTGCATCACTTCAATGCTACAACCAAACGACTGAACGAAAGCCATATTTGAAGCATTCTGACAGGTGATGATGAATTTGCATTCAGCTTGGGAGACACACATTCATGAGCAGAAACGTCAGAACCATATGATTTTTCACAATTTGAGAATTCTAGAACCTCAAGGTTGAGTTAGAAAGGAAATTCTTACCAGTAATGTCTTGCTTTCATTTTGTTCATCTTAGTTGGTCATGTTATGCTAGAAATATAAATGTTTGTTTTTATGTTACGGTGGGATTTTACGATGGTAGATATATGTAGTTCAGATCTTTTTCACTTTGTTGAAATAGCTGTATACCTTAATTTCTCATACGAACTGGGAGCATTTGATTTAGATTCAGAGA
>C100071_65
CTTTCTCTTTCACCTTTGCTTCTCCTCAACGTTCGGTAGCCTAAAAGTTAGCCCTAACAAAAAAAAATTGAAAAAGGAAAAGGAAATAAAAGAAAGAGAGAGAGAGAGTGTTTACATTTACAAGAATAGGTAGAGGTAGATTACAGTTAAGAGATGAAAGTGGGTTTAATGGGTTTTTCTAGAGAGAGAGAGAAGGGTGTGATGGTCACCAATCCAATGAACAAAGCATTACCCTCTTATTCTTATTCTTGCTGTTGAGTTGTGTTGTGTAGAGAGAGAGAGAGAAAGAGAGAGAGAGAGAGGGTGTGGTGGTGATTCCAGATGCTTTGGAAATGGGAAAAAATGAGCAACAGCATGTGCAGGAAGAAGGGCAGAGTGATGGGAGTGAGGTTGAGGCTCCACTCTGTTGGGTCCTTCTTCGACCATTCAGTTTCAAGTGTCTATTCCTTCTCCTCCTCAGTCTCTCGGCTTTGATTTCTGCAGTCTTTTGGGTTCTTCCTAGACACAACGTTACTCGTAGTTTTGATGCAAAAGATGTAATTAAGCAAAGTGCTACTGTTCAGACGTCCTTCAGACTGGAAAAACCAGTTTCACAGCTTATTCCATATATTGAAACATTAGAATATGATATATATGGTGAAATAGCTCTACCACATACAAAGGTGGCTATCCTGTCCATGCACCAAAGTATTACACCTAATTGTACTGACGTTCTGTTTGGTGTTCTCTCTGTTCCGATGAATGGTTCAATAAATCCAGTTTCCTTGAGTGTGCTGAAGTCATCTTTGATTGAACTATTTCTCAAGCAATCCAACCTGACTTTGACTGCACCAGTATTTGGGAATGCATCAATATTTGAAATCTTGAAGTTTCCTGGAGGATTAACTGTAATACCACCGCAGTCTGCTTATCCTTGGCACATGCCTGAGGCTCTGTTTAATTTTACTATTAACAGTTCAATATCTGAAGTGTTGGAAAATATTGATTACATGAAGAAAAATTTGAAGGATGGATTGAATCTAAACTCTGACGAGAATGTGTACGTGCAAATAGTAAGTGATAATGGCTCAACAATAACTTCTCCAGTAGTAGTCCAGGCTTCAGTCCTGCCGTCCTATGGGAGCCTCATGCCCCAAAGATATAAACAAATAGCTCAGACAATAAATGGCTCTGCTGGCAAAAATCTTGGCCTTGATAACTCGGTTTTTGGCAGGGTTAAAGAAGTCAGACTATCTTCTTTCATGAAGAAAAAACTACATGATTCCTCACCTTCTCCTTCTCCTTCTCCTTCTCCTGCTCCATCCCCACAGTTAATTGATCACACTGAGCCATCAACTTCACCACATCCTGCTAGTCCGTACTCTCCAATATCACCAGCAACTGCCGAGCAACCTCCCTGTTTTAACTGTGAAGTAACTTCACCTGCACCTTCTATTGTGTCTGGGCATCCTCCAGATCCTTGTCCATATAGTGGCTTCATACATCATCCCATCTCTTCACCAATATCTTATTCTAAACCATCCTTTTCCCCTGATTATTCACCTTCTGGTGCCCCTACCTCAAAACCTGCCAGCCACACTACTGAGGAAGCTTCTGATCTCTCACATGTAGCTGATGTGTCCCATGGATCCAAGCTACGGCAGGGTGAAGAAACATCAAAAAAATTGGTGTCTCAGTTACTTGCTCCATCCTCTATATCTTCTGCGGGTGGTGATTTCCAAAGGGAAATCTTGCTAATGGGATTTTGTATGCTATTAATTTCTTTTGTTTTTCTCAATGATACCACATTTTGATGATATGGAGATGTTGCCTGATGAAGGATCCTGGGGACATGCAAGGAATACAGCCTAATGATGCTTTGCAAGTTTTGTTCAGACAATAGAAGGAAGAAGCTTCCGTTCAACTTTAATTTGCCTTAATTTTACTTCAAGCATGCAACCACCGTGTAAAGCTCCGGTGGGTAAAGGGTCAAAGCCAGAAAGTTGGCAGGCCTCTCATCTAGTACTGCATATTCTATGAAGCATGAAATTGATCCCAAGGGATCAACTAACAAACAGCGTGATCAAGAGCAAAATTGGCTTTCAGATGTCAGAAGAACCATATCTTGTATTGGATCAAGTGTATGATATGCAAAGAAATGTGGGTTCTTTGAGCATCTGAATCTGTAAAACATCTACAGTAATATCTAGCAAAGAGATAAATTAGTCACACTTGTATAGCTCTAAGCTTCCCCCTTCTCCCA
>C100073_65
GTTTCTTCAAAACCCTAATTCTGTCAAATTCAGTTTGAGCCTCGAAAAACCTATCTCTCTTTCTCTGTCTTCATCCTCTCTCTAACATTTCGCCATTCAACAGCGATCCCTACATCGTCGTCGTCATCATCAAACGTCGAACCTCTTATATCCGAAACCCTAGGGCTATTGTCTTGTAAGGATGTCTTCTGCATCCCGATCCAAGCCTAAAGACAAAAAAGCTTGCAAGGAAGCCCAGAAGGCTTCTACAAAGCCTACGGGATCTGGTAATACAGTAGCTGGTGTTCCAGCCAGTGCATATAACCCGTTATTAGGAACATTCCACACACTGGACATTTCATCAACACCTACTTCACCTATACATTCTAATGGTCGTTTTCGGAACATAGATGAGACAGATGAACATCCTGTCAACTCATTGGTTGCTGGTGTTGAGTATGATTCTGTTTCTAACAATGGTAGTTGGTCTGGTGATTCCGAAGAACATAAAGAGAAAAGTTCTAATGCCCCTGTTCGATCAGAATCAGTACCAGGAGCTGATAATGACAAGCGAGAGAAAATCCGCCAGAAAAATGAGAGGAAGCATCAAAGACAGAAAGAAAGGCGAGCACAGGAATTGCATGAGCGGTGTACTGGTTACCTTATGTCAAGGAAACTTGAGGCACTTTCTCAGCAGCTTGTGGCAATGGGATTTTCTCATGAAAGGGCAACTATGGCACTGATATTGAATGAAGGTAGGGTTGAGGAATCAGTAGCGTGGCTGTTTGAAGGTGGTGAAGAAGCAGATGGTAACAAGGATACAAACATATGTAGGGGAAATTTGAAAATTGACATATCAGATGAGCTAGCTCGAATTGCAGACATGGTAATCAGGTATGATTGCTCAAAACAGGAGGTTGAAAGAGCAGTTGTTCACTGTGAGGGTGATCTTGATAAAGCTGCTGAAACTTTGAGAGAGTTGAAACTTGATCCACCATCTGCTCCACCAAAACTAGAGGAAACCGGTGATCCTCCCATGAATAACAATGTTAAGCAGTCAGTAGTTGCAACTCAGAGCTCAAGGCCACAAACAAAACCTGTTCCTTTACCAAATCAACCCAAAAAGGATGACAAGGAATTTAACTATACAAAGGCTGCAATGACGATTGGAGTACCTTCAGATTCCAGTAATAGAAATATTCAACCTTTAAAGAGAATCCAACCTAAGTCTGAATGGACAAAGCCCCAACAGGCTATTGTATCAGCTGATAAAAAGTGGCCTAATTCAGGATCTAATCCTTCTGTTTCTTATTCCCTGGCATCACCATTGCAAATGTCACCCCCACCTGCTAAGTCTGAAGCACGATATATGCCTTCTGGAGGTGATTTTAAGAACCTTCAACCTGTAGCAGCCAGGGAACCATTAATCATGATGCAGCGGCCCCAAACTGTAAATGCAAAGCAAGTTCCAGCCACAAGTATGAGTTCATCGCCTCCTGGAATAGCTGCTAGTTGGTATCCAACTAACGGTGTAGATGCTGTGAGACCTAATGGCTTTTTATCTCATGCTCCGAACTACCTCGGTTCTAATCAAAGGTACCACCAACTTCAGTATAAACCTCAACATCAGTTTGTTGGCGGCGGCAGCAGCAATGCAGTAGATCACCAAGCAACCTGCCAAGGGAATAGCAATTGGAATAGAGCAGGTGCAACTCCAACTCTTGCTGCTGCTACTTCTCTAGGACTCTTTTCCGGACTAGGATCAGCAGGCCAGTCAGGGGCAACTTCTCCTGTAGACTGGAGCACTGGTGGGTCGATGCAGTTTGACTATACCAACATAGACTGGTCCTTGGATAGAAGTTTAGCTTCACCAAGGTCAAGCGGTTTATGGCTAGGATTTTCACCATTTTCAAAGAGTAGTGCTCAGATGTATGACTCAAATGCTTCAGGAGTCGTTCAATCATCAACGAGACCGGTTACCCCAAATGGGAGCATAGTTCCCTTGCCTGGACTGCAAGATGGTGGTGTAGCTTCTGCTGAGACATCTGCTGGTTCCCGGGACTGGAGTTCTCCATTTGAAGGGAAAGATCTTTTTAGTTTACCGAGACAGTTTGTTTCTTCTCCTACTCTGTGAAATGAGGGGAGAAAGTTGAATGAATAAAAATGAAAGAAAAACCCAAAAATGTGTGATTTTGATGTTGGTTCTTATGATTCTACAGTTGATGTTTGTTGGTGCTAAGTTTCGGTGGCTGAACCATACAAGAA
>C100075_65
AAAATCAACCTTGGCTTGTATAAACACAGTAGAATATTAACAGGAGACAAATTTTTGGCTTAGATTATTCGTGATAGATACAAAGCTCAGCATAATAGTATAGTACAGAACACCTCTATTTGTATAATGAACAAATTTTAGACATAGAGGCAAAGGACTATAAAGAAAACCTTGTAAACACCCGACCTCAAAGTTCAAACAAGAGTTAGGTCAAGTAGACACTGAGACACGACTAATCAATTGAAGTTCTTGGGAACTTTTACTGTTCCAACATCATGCAACACAGATTGCATGATTCTTAATCCAAAATATGGTAAATAAATGAGTGTTTGAATGGAAAATTGGTACAAGATCTCACACACTATGGCTTTTGCTCCACCTTGGCTCGAATCTTCTGCTCCAAAACTGATATTTCAGTCTCAAGGTTGAACATTCTATTCAAAGCATGCATGTTCTCAAGGGTCTCACTTAAAGTCCTGCTATCACTCCCATCACACCTCAAGTGTTGCATTGGCCCATGAAGCATCTTATTCACTATACCCCTGCTAAGATCATCCACTGCTCTTTGTGTCTTCTTGGTGATATCATCACCCATCTTACCTAGGCACTTTTCAAGCTCAGCCACTCTTATTCTCTCAGCATAGGCCCTCAACTTTTTAATAGTAGGAACAGTTTCCAATGAGTCCCTCCAAGCCTCAAATTGCTTAGATTCTTCACTAATGATTGCTTGAGCTTCCATGGCTTTTCTTAGCCTATCTTCTTTATTAGCTGCCACAACCTCCTTAAGGTCATCAACATTGAACACTCTCACAGACTCAAGATCTGAGACACATGAGCCAACATTCCTAGGAACTGATATATCAATAAAAAAGCGACGGCCTCCAACTTCTTGAGTGGCAGGAGGAAGGTCCTTAACATCATCCTTGAAGAACAATGGACTCTCTGATGCTGTGCTGGTGAAAACTACATCTGCCTCACCAATACATGTGAGCATTTCTGAGAGTGGTTTGTAGATTATCTCAACATCCTTCAGTTCTTCCCGGATTGCCGCAACTCTCTCCTCACTTCTATTGACAACCACCATCTTTGTGCAGCCTTTTGCCACCAAATGCTTGATCACAAGCTTTCCCATTTTCCCTGCTCCAATGATCAACATCCTTGCATTTGCATGAGAGGCCTCAGGTAGCTTCATCAAGGCCAGTTCAACAGCTGCTGAGCTGACAGAAACTGCACCAGCAGCAATGTTTGTCTCAGTTCTAACCCTCTTCCCTACAGTGATTGCATGCTTGAATAGCCCACTAATGTTCCTCCCAAAGCCATTAACTCCTTGTCCAACCTTGACAACTTGCTTCACCTGGGCAAGAATTTGACCTTCTCCCAACACGAGAGAATCAAGACCTGCAGATACTTCAAAAATGTGCTGTGTGGCATCTTTGTTGTAAAGCAGAAACTGATGCTGGCAAAGATCTGCAACTGGGATCCCACTTGTTTTGGACATCCATTCGGTGACTTCTTTGACACCACGGTGCTTGGACAGAGCAACAACATATATCTCCATTCGATTGCAGGTGCTCAGAACAGCTGCTTCTTCAATATGATTCAGACTACAAAGCTCTGCTATGGCTCTAGGCCATTCTGCTTCTGGTATAGCAAGCTTTTCACGCATTTCCACTGGTGTTGTATGCACACTCAGTCCAATAACCATAATGCTGCTCTTTTCCTTTGTATACCTATCAGCTGCAGAGGTCTTAAGCTGCTCAAGAGCAGAGACAGTGGATGGTTTCTTAGTGGGATCAACCGAAACATCAGAAGCAGAAACCTCACACCGAATAGCCCCTCTATGAGTCTGAACAATTGTCTTTCTGTTTTTGCCCAGAAGTGAAAAATGGGTGGTGGTGGTGGTGGCATTGGAGGAAGCACATTTGAGCAACAAAGCCTCCAACTTTGCACCTGAGAAACTAGTTGAAACAGCCATTGAAAATTGAAGGGGAATTGTGAGTGAGTAGCAAAATGAAGTCCCAGATACAAGTTAGGTAGAGTTAGTTGAGGCTGAAGCTAAAACTTCTTCTTTTTTGTGTTATGGTTATGGTTTTGATTTTGGGTTTGGGTTTGGCCTATGTGGAAATGATGCATGAGATGTGGAGGAAGGAAAAGGATTTGGAAGGATTTGAAAGAGTGATTCTCTGAGTTCTGATTGGCTGATACACTACACGTTTTATCCACACTCGTAATCTCACCCTCTCA
>C100079_65
CCATGTTATTCACTTATACTTTGTTGTGTGTACTGCTAAAGTCAAGCAGGTATAGTACAGGGAGACAGAGGGAGAAGAAAGAGCTGGAAACTTGTGAATTCTCTCGTCCTTTGCCCAGGGATAGTGTTAACAAGTAATTCTACGTTACATGTTAACAATCTAGTAAGACTCTTGCTGACTAATTCTCATAGAAATTCATTTCATCATGATATAGAGATAAATAGCCATTCGGGTTTGCGGTCACGGCAAAATTGATGGAATTTACATTCCTAAATTGTTTTAGTATGAAGCTCACATTGAACAGAGAGCAAACATTCTCCTAAACATAACCATTAGACTTTGTTCCTCTTGCATTTCTTTTCCTAATGTCAGCCTCATAATGTACCAGGGCAGCATCCAGAGCCTGCTGCATAGGATGGACAACAAGGGAAACCTGGTGCCGCAAGTCTGACTGTGCAGATACCTTGATTTCCTCGAGTTTAGAATATATTTGTGATATGGAATCTTTCAGTCTTCTTGTCTTATTAACAAGGTTTTGTGTAGTAATTGGATACGAAGACCAAAAATGCCTCAGCAATTCCTGACTGCACACCCAATGATCTAGTAGTTTTTCCTTGGTTGCATTGGGCAATATATCAAGGACACTCTCTTGAGAAGTTTTCCCATGATGATATTTGGTGCTTGAGATACTTTTAGTCAATCCGTTAAGGACCTTAAGAGCAACCTCAGGACTAAAGAGAGGATCCCTTAATCCAGTAGCTTGGATTTTGGATATCGATGCTCTCAAAGAGCCATAGGCCTCCTCAGAGCCCAAACTGCACATCATTTGCTCCATTCCAGGTTGGGAATCATCCAGTGTTTTTACTGCATTAGCTTGTTGGGAATCAAAATAGTCACGGGGATCCTTGATACAGAGTGGTGCATAAGGATGATCATCTTGTGCCTGAAGATCTTCTATAGGGGTCATCTTAGAAATTCTGTTTCGTCTCCCATCGTCATCTACAACCCCATCAGATTCACCCTCTTTTCTCCGAGCAAGAATTTCAGCGACTGTTCTTGGGTGTTCCATCTCCATATCTAAAGTTTTCCCTTCAAGAACAACTGCACCTTGTCTATTAAGATCTTGCAACAATGTTCTCTTATACAGAGAATTTTGGGCTTCAGATATTTCCTTGCAGCCATCTCGGAAGATTCCATGATCAGGAAGATGTGTGTAATCATCTCCTAGGTCTGCTTCCATGTCTAAAGTTGGATCAACTCGTCGAACCTTCTTTCGAGCTTCAATTTCTAATATCTCATCATCTTTCAAAAAGACAGCAAGATCTTCATCTTCAGCAGCCTCAGCAGCTGCTGCAACAGCATTTTTGGTGCTATGAAGATACTCAGCTTTGAAGTATTTATTCCAGAAATCTACCTCATTCATTTTACTAGGTACAAAATTGAGGAATGCCTGGTGGACAGCAGGTTTGAGGGCAAAAATCTGATATTTAATCTCTGGTGTCAACTGAAATTTAACCTGGTTTATCCGTCCATCACTCATAGGCTTTGTGTCAAAGATCAAAGAATTTTTAAAACCAATCCTTTGTTTTAACTTTCTGCTTTCATCTTGATCCAGCAATTTCTTCTTTGTAGCCCAAAATTCTGATTCTGTAAGCTTACCACTAGCTACAAGTTCCTTATGAAGTCTCTGCAACTTGCTATCTTCCTGCAATAGCTTTATCCTGAGTGTCATTTCAGCAGCGCTCAGCTGTTCCTCACAAATAACTTTTGTAGCTTCTCCTTGCACATGTTTGCTAAGGGCAATACCCACCAATTCCCGACAAACATGAAGATCTGCAAAACTTTCTAACTCGAAGATGTAACTTCCCTGAGCATGAGTAAGGTTAAGCCATGGCGGTTTGCCTGATCCCTCTTTAGTATGTTTATGACTCTTTATAAATCTGAACTCCACATCGAGCTTGTTGTTGGAGGTAGGATCATGGGGCTTGAAAACGAACTTATCTTGAGTCAATTTGAGGACGCCGGGGGTGCCAGGGTCTTTGACGGTGGATTTGTATTTGACACGCTTAACCACTTGCCCCGACGACATCGTTTTGGAACTCCGATTGCGCGAACAGTTCAGAGGATTAATTCCGCATTGGGTTGATTGAGGAAGAGGATCAACCACTTCCAATTTCACGAGAATCGGCGATGAAGAGATGAGAGAGAAGGACGGCGCAGTGTAACAAGAAGACGATGAATTATAA
>C100081_65
GTTTCTCTGTATCTGTGTTCTCTGTCATCATCTCCTTCTTAATTACCCTCTCTCTCTCTGTATTTGTCTCTCTCTGCCTCCGATCTATCTCCCCAACGACACCGATCTTCTTCCTCTGCATCGTAACAAAAAGCGATGGATGAGACTTCAGCTCTCATCGAAGCCATTCTCAGGGAGCAAGAGGAAGAAGAAGAAGCTCACAGAAGAAGAAACCACACCACTCAAAACACCGCCGCTAAAAATAACACTAACGAATGGCAAACGGTGTCGTATCAGAAGCGCAACCGCAACAACAAGAAGTCCTCCTCCAAGCAGCCCCTCGCCGACGATAATTTCGCCGCCGATCATTCCTCCGATGTCTTCAGCTCCGTCGAGCGGCATTCCGAAGAGCGCCGCCGCCGCCTCCTTGAGTCTCAGATAGCCGCCGCTTCCGCGGCGACGGACGACGTTCCGAGCAGATCGAAGCGACATTCCGATGACGAAGACGACGGCGATGCGGAGGCGGAAGCCGGCGCCGACCAGAACGGTTCTTCTGAAGTCAAGAAGGCAAAGCAAAAGAAGCCGAAGAAGCCGAAGGTGACTGTGGCCGAAGCTGCTTCCAGAATCAGCGCCGATGAACTGGACTCGTTTCTTGCCGAAATTACCGCTTCGTATGAATCGCAGCAAGATATTATGATGATGCGATTTGCTGATTACTTCGGTCGCGCGTTCTCGTCGGTGAGTGGAGCTCAATTCCCGTGGCTGAAGATGTTCAAAGAGTCCACTGTTGCGAAGATTGTTGACATCCCTCTTTTGCATATATCTGAGGATATTTACAAAATATCAACTGACTGGATCAGTCATCGATCATATGAAGCCCTTGGTTCCTTTGTCATATGGTCATTAGACAGCATTCTTGCTGACCTTACAAGTCATCAGGGAACTGTTAAGGGATCTAAGAAGGTGGTACAACAATCATCGTCAAAATCTCAGGTTGCCATATTTGTGGTTTTAGCAATGGTGCTTCGACGGAAACCTGATGTCATGATTAGTTTATTGCCTATAATGAAGGAGAGTCAAAAATATCAAGGACAGGATAAACTCCCTGTGATTGTTTGGGTGATAACTCAGGCTTCTCAAGGAGATCTAGTTATGGGGTTGTACTTGTGGGTATCTCTTCTCTTACCCATGCTGAATGTGAAGTCTGGCTGCAATCCACTGTCAAGGGACTGGATACTACAGTTGGTTGAGAGAATTATCACATTTCCTAAAGCTCGTTCTATCTTGCTAAATGGGGCTGTCAGAAAGGGGGAGCGTGTCGTGCCCCCATGGGCACTTGATTCGCTATTGAGAGTTACTTTCCCTCTTCCTTCAGCCCGGGTCAAGGCCACTGAAAGATTTGAAGCTGTTTACCCAACATTAAAAGAAGTTGCCCTTGCTGGTTCCCCTGGAAGTAAAGCAATAAAGCATCTTGCACAGCAGATACTCAGTTTAGCAATTAAAGCTTCGGGAGAAGCCAACCCTGACCTGTCAAAGGAGGCAAGTGACATTTTTATTTGGTGTTTGACTCAGAACCCTGAATGTTACAAGCAATGGGATTTGCTTTATATGGATAACCTTGAAGCAAGTATTGTTATATTGAGAAGACTTTCTAGTGAATGGAAGGAATACTTTGTCAAACATACGACTCTAGATCCTTTGAGGGAAACTCTTAAGAGCTTTAGTCAAAAGAATGAAAAGGCGTTGGCTAATGTGGATGATGGTTCTCGCCATGCATTATTAAAGGATGCAGACAAGTACTGCAAGGTCATTTTGGGACGATTGTCGCAAGGCCATGGATGCATGAAGAGCATGGCAGTTTTTTCTGTTGTAATTGCTGTTGGTGCCGTTTACATGTCCCAGAACATGCATCTATGGGATTATAATAAACTGACAGAAATGTTGAACCTCTCCTAGGTTCCAGAGTTATCCTGTGGCTTAGTCGGTGCTTATGCCCAGCGTTAATCACTTCAGCCAATATTGAGGTGCGAGGAATATTAAATTTATTTTAGTCTTCAACTTAGTGAAATCAAACAAAAATAGTAACAAAGCCATGGAAGCTGGTGCTGGCCATTTATATAGGTGTTGTGTGTTCTCAAATTTTAGGTCAATTTGAATTTTTTTTTATTATGAAATTTTATAGTGGCTTGTTATATATTGACTTTCAGATAAAGTGCCAAATGGCTATAGAGAAATGCAAATGAAGGTGAAATTAAGTTGTGCTTGAA
>C100083_65
CGAGAAGAGTATAGAAACTCAATCCGATCTTTGCGACGCGACGAGACGCCGACGATGGGAGCGACCACTTCATCAGAGCCGAGGGTTTCGGCGGAGCAGAAAGAGGCGGAAGCCGTCGCAGCCTCCACCGGAGCTCTTCCAATGCTTCAGAAAGCTTTCTCCAAGCTTGCCAATCCTCAAACAAACGCCGTTCCGTTAGAAAATCTACAGAAACTCTTTAGTTTCGCTGGCGAAGGACGAAGTTGTTCAGGAAGCAACGTGTCAGATTCGTTAACGGTGATGTTGGATCACCTAGGCTCAACCCTAGTGGATCAGTTTTTCGTGCCCGATAAAGGGGGAGTAATAAACTGGGTTGAATTTGTTAAGGGTTACAACAAGTGTTGTGCGAGGGTGTCCGCGTCGGTTTTGCTAAACATGCTTTCGAGAGTGTTCGTTGCTATCTCAGAATGTGCTAATGTACCTATGCATTTGGAGTTTGAATCAGGAGATGCTGATTGTAAGATTAACGGCCACCTTCTTCCTAGTGACGTGTTTTTGCTTCTTGCCCTGTGTTGGGTTATGACGTGGGGTTCTAGAAACTTGAAGGGGGGAGGGAATCTAAGCCTACCGGATCTGAATCATTTGGTGTTGTCTGTGATCACTTCGTGTGGGCAAGTTGAGGGTGGTTTGGATGTGTGGGACTGTGATATCTCGAGCTTGGAAGTTCAGCTTCCTGCAGGGAAGTTCGTAACGTGGGTTATGAGTACCGTGCCGTGCCTCCCCGATTGCTTGAGACTGTATTTTCATGCTAGACTGCAAATGGCAGCAACTGATGGGGTTGAATTGGCTTACTCTAATTCCTCCTCTTCTGGAGATATTTCATCAATGGCTGCACATGATTATCTTTTGACCCAAGGAAGGGCATGGGCAATTTCTATCACCCAGAAAAGTACAGTAACTGAAGAGATTTCTAGAGCATTTATAAGCAATGGAGGTGGAATAGATGATAACCTTGTTTATAGGTCATCCGCTCATGGAAGAGGCCTTGGCAGATTTTGGTCCCGTGTTGAAGGTTACAAAGGTCCTTTGCTAGTTTTGATATCTGCAAGTTCAGGAGAACCTCATGAAGGAAATTCTGTTGATAGGAAATGGGTTATAGGTGCCCTAACAGATCAGGCTTTTGAAAGTAAAGATATCTTCTATGGAAACTTTGGATGTTTATATTCTATTGGCCCAGTGTTTCATGTGTTTCCACCTATTGGTAAGGAAAAGAATTTTGTTTATAGCCACTTGCATCCAACTGGTAAAGTTTACCAACCGCATCCAAAGCCAGTTGGTGTTGCATTTGGAGGAACTCTGGGAAATGAGAGAATATTTATAGATGAAGATTTTGCAAAAGTGATTGTTCGCCATCATGCTATTGACAAAACTTACCGGAGTGGATCCCTCCTTCCGGATCAGGGTTTCCTACCCGTTGAAGGTCTGATTTCAGAAGTTGAAGTTTGGGGACTTGGTGGGAAAGTAGCGAAGGAAGTGCAGAACTCTTACAAAAAGAGAGAAGAACTTTTCACTGAGCAAAGAAGAAAAGTTGATTTGAAGACCTTCGCAAGTTGGGAGGATTCACCAGAGAAAATGATGATGGACATGATATCGGATCCAAATGCTGTTCGAAGGGAAGACCGCTGAGTTGTATCGTTTAGTGTTGCATCACTTTGCTTAACGCAATACTTGACAGGCACAAGCGTGGAATGAATTTCATGCTTTATGATGTGATTGGTCATTATTCTTCAAGCTTGTGATCCCAAGTGGTTGTACAGAACACGAAAAAAGGTGTATGTTAACAAATCTATGGTTTAGTGCACCATATAGGGTTTATATATGTTTACTGTATCGTCCTCAAATGGGATGGAGGTATCGCATTTGGAGAGTGACATAACCCTCTTTCTCATCGTTCCACACCATTATGTGCATAACAAGTCAAACGAGAAACATGGCTGATAGTTTCACGACCAGATTCCAGAAATCGTCGAGCGAGATAGCAGCCTTGTCGTCCGGTGTACATTAATAAATGGAAATCTTAGGTTTACGGTACCTTATTGGTATTTACCATTTGTGCAGGTGTATCTACAAGTGTGTTATTGCTTCATTGTTTTGAATTTTTATTTGATGTTTGATATCAATGGTTTGCCCATTTAAAGTGAACGAAATGTCATCGCGTAGCCATACCTGGAGATTGTTTGGATCATGAGAATTTATATATTAATAAT
>C100087_65
GTTTACAGCTTCCTGACTTAGTGACAGGCATGCTACTTCTCTTTATGCTGTCTAAAAACATGTCTTTTTTCTCCCCCTTGGTCTGACACAAGATTTTTCGGTGAATGAGATTCTAGCATGGAAAGAAGGAAGTGAGTTTCTTTTCTTATTTTGAACACCACAGTGATGAAAGAACATCCATTGGAGAACTGTTAAACGTTCCATATTTACATCTTTGTTGGTTGAAGTTAGAAGCCTCAACCTCAAGTGAAGTGTACTTGCATCTTGTTCCTTGGAAATTCCAATTGAATGGGGACGCCAAGAGGAATAACTCTTCTCTGTTTCACATTGTTCTTGTTTTGGAGCTCCGCAGATGCTTTGCTTTCTCCCAAGGGAGTGAACTTTGAAGTGCAAGCCTTAATGAGCATAAAAGATTCTCTAGCGGATCCACATGGTGTTCTAGATAATTGGGATAGGGATGCAGTTGATCCATGTAGCTGGACTATGGTCACTTGTTCTTCAGAAAACTTGGTCGTTGGACTGGGCACTCCAAGTCAAAGTCTATCTGGTACTCTATCTCCAAGCATAGGCAACTTAACCAACCTTCAGATTGTGCTGCTACAGAGTAACAACATAAGTGGACCAATCCCATCAGAGTTGGGCAAACTTCCTAAGCTTCAAACCCTTGATCTCTCAAACAACTTCTTCAGAGGGGAGATTCCTCCCTCTCTGGGACACCTGAGAAACCTCCAATACCTGAGGCTCAATAACAACAGTCTTGTGGGTGAATGTCCAGAGTCTCTGGCTAACATGACCCAGCTTAATTTTCTTGATTTGTCATACAACAATCTTAGTGGCCCGGTTCCCAGAATTTTAGCCAAATCATTCAGCATTGTTGGAAACCCCCTTGTTTGTGCCACGGGAAAAGAACCAAACTGCCATGGGATGACATTGATGCCTATGTCCATGAACTTAAACAATACCGAACATGCTTTACAATCAGGCAGACCCAAAACTCATAAAATGGCAATTGCCTTTGGCTTGAGTTTGGGATGTCTCTGCCTCATAGTTATTGGTTTTGGAGGTGTTATTTGGTGGAGGCACAAACACAATCAACAAGCATTCTTTGATGTTAAAGACCGGCATCATGAAGAAGTCTACCTTGGAAACTTGAAGAGGTTCCAATTCAGAGAACTCCAGATTTCTACTAACAACTTCAGCAGCAAAAACATATTGGGAAAAGGTGGTTTTGGAAATGTATACAAAGGAGTTCTCCCTGATGGTACTCTTGTCGCTGTCAAGAGGCTTAAAGATGGCAATGCCATTGGAGGAGAGATTCAATTTCAGACCGAAGTTGAAATGATCAGCCTGGCAGTGCACCGAAACCTCCTCAGACTCTATGGATTTTGCATGACGCCAACAGAAAGGCTTTTGGTTTATCCATACATGTCCAATGGCAGTGTTGCTTCCCGTCTCAAGGGTAAACCAGTGCTGGACTGGGGCACCAGGAAGCACATTGCTTTAGGAGCAGCAAGAGGACTACTGTACCTTCATGAGCAATGTGATCCAAAGATAATCCATAGGGATGTGAAAGCTGCCAACATATTGCTTGATGACTACTGTGAAGCTGTAGTTGGAGATTTTGGGTTGGCAAAGCTTTTGGATCACCAAGACTCACATGTTACAACTGCTGTGAGGGGCACTGTGGGACATATTGCCCCAGAGTACCTATCCACAGGACAATCCTCTGAGAAGACTGATGTCTTTGGATTTGGCATTCTACTCCTTGAATTGATCACAGGCCAGAGGGCTCTAGAGTTTGGAAAATCAGCCAACAACAAAGGAGCCATGCTTGATTGGGTAAAGAAAATTCATCAGGAGAAAAAGCTTGAAATGCTAGTGGACAAGGATCTCAAGACCAACTATGACAGAATTGAGCTTGAGGAAATGGTTCAAGTGGCCCTCTTGTGTACTCAGTATCTTCCAGGGCATAGGCCTAAAATGTCTGAAGTGGTACGCATGCTTGAAGGTGATGGACTAGCAGAAAGATGGGAAGCTTCACAAAGAGTTGACACAGCCAAGTGCAAACCCCAAGAGTCCTCTTCATCAGATAGGTATTCTGATCTCACTGATGACTCTTTGTTGTTAGTCCAAGCCATGGAGCTCTCAGGACCCAGGTGAATCAATTGTCTAGTAGTACAATTTTACTTTTATTTTAAAGGTTTTTAAAAGAAAGCATATGAAATTCAAGAACATATGATAGTTGAA
>C100089_65
GCAACCTCACTCACTGATTCTACATCATTTGTCACATTCATTAACCATTCATTACTATGATCAATAGCAAGTGATACACAATATAGTCTCTGCTGTCCCTCTGACCTCCCTCACCTATCTCTCTACATACAATTACCACCTCTTCACTAGAGGCTGTTCAAAGGAGTCAAATCATGAGCCACACACAACCGTTTTGCTTGGTTTTGGAACCAAACGAAGGGTTGGTTGCTCCTAATAAGAGGCTCTCAAGGGTTAAAGACCAACAACTACTACTACATACATACATACATATCCTCATTCCTCACACTCCCTCAAGAGAAAGAAAAAATAAAAAGTTGCAATTAATGGTCCAAGAAAGTGCATATAAAAACCAAACATCCTAGCAAAGGATGATTTTTATCTTTGCAAGTGCGAACTCTTTGTATAGTAGTGGATTAACCCTTTTAGCCACCATGCCGAATGCCCATGAAGTGATTAAAGTCATGATGCTGGACCCTGAGTTGCTTCAACCATGAATCTGCCACACTCAATAGTGACAATAGCCTTTCTTGGTCCCGACCACAATTTCCAGCGACCCACACGTTTCCTCCTTGCATCTTGTACGTTGCCAAACCAAATGCGGGCAGTGCTATGCCTTCCCCTTCCTTTTTCTTCTCAAGGCCACCCTCAATATCATCGTCAAGATCCATACCTTGAAATGAAGATGAAAGCGTGTGATAAGTGAGGAAGCATGTAGAAAGGTCTTTAACTGTTCTTCCCATGGGGATATGATATATTGGGTACCACGCAACAGCCATCCAACTTGCTGGCGAAAGATCAACACTTCTTAATGACATCAACCCTGGGTATCTTTGAGCTAATCCAGTAATCTTATCCATGAGAGGAACTCTCCCATATGGAGTTGCTCTCTCAAAATACTGGCAATAGAGGTGACCCAGTCTGTCATTGAAATGCCAGAGAGAATCTTGCTCAGACCCTCCCTCTTCTGAGGAAGTTCCATCCCACCTCCATAACTTGTCACACTCACTTTCATCGCTGAAAGAATCACTATAGGAATCCCTCGTCTCACAGTCACCTGACTCAGTCTCTTCCCTGAAACTATTGCTGGTGAAAATCTGAATTGCGGAGAGATAAGGCACATAGTACTGCACAAGTGTCTCCCCGCTGGTCAAGGAGATGGGAACTCCTGCTCCATAAGCACTCCATTCGTCATAGCAATTCCAGAGATCCCCCAACGTGAAATATTCCACGTTTTCTCTCTCCCACGGATGCCACAAACGGTTAAGGCTTGTAATCTCGGACTTAGGAAGAAACTGGGATTGAACCACAGGTGTGGTACACCGTACGAAACAGTCAAGGTTAGAATGCATTGACCCTTTATTAAAAATCATGGTGTTGTAGAGAGATAGATGAGAGAAGAAAAAGAGAGAGAGAAGGGAGGGAAGATGGAGCTTTTAGCTTCTCTCCCAACCCTGAAAAACAGAGGGAACCACCCAGATGTAGAAGAAAACAAAACAAAACAAAACAAAAAAAGAGTGAGAGAGAGATTGTGGGGATTGCAATTTTGCCTTCGAAAGAGAATCGAAAATGCAAATCGCCCCCACAATGGAAGACTTCTATTTTTTGACGTTCAGACACCGAATTTCCCGCAAAATCTCAATACCCTTCACTTTTTTATTTTATCTCTCCGTGTCTCTTTCCTTCTCTCTCTTTTTCTCTTCTCAATCAATCAACCAACAATGTCGCAAATTCAACACCCTCGCACGGGGAGACAGATTCTTATGCAAACAAACAATGCTATTTTTCTCTCTCTGTCGCTGTTAGGCCAAGCCTTCAAGAAAAATCAAGACAAGACTGTTTTGTTCAACGTTTAAGAAACACACTTCACAGGAGATAACAATAACACGCTGACGCTTCAACCTTAAATCTTGAGATTAAATCAAACTACCAAAACAAAGCCGCATAGTCACCTTAAAAATGGGAAAGAAAAGACAAACGAGGATAAAAAAACATCATGGACAAAGTCAGAAAGTACTACGTGTATCGAAAATATTCATCAAACAGAAACAAGAGAAGAACTCTTGGGTTTAATTTCCAGAAGTTGTGATGAATTTTGATGAAATGATGACTGAGTAATAGCAGAGGAGATAGATAGATAGATAGATAGATAGATGAAGATTATGAACTATACAAAGCCATAATTGAAGCATCAGAATCCAAGATTTATAACATTTATGAGCTTCATCC
>C100093_65
TTTTTTTGCAGCAAAAAGATTGTATTCCAAGATTCCAATAAAAAATACGCAAGACAAACTTATACTCATAGTTTGAACCAAAACTGACGGTTTTGAATTTGAACCCACAGTGTATTGTACTTTATGGACCCTCATCTTTAGTCAATAAACTGCATTAACAAACTGTCAACTAAAAAGTTCATAAAAAAACATGAGTTCTATTTAATTCCTCGATTTCTTTCTTGACGACTTGGATGAAGGCTTGGTTTGCTCCGAAACTGCATTCTGCCCAGCTCCTTTGGAAGCTCCTTGGTTTGATTTTGGATTTGAACTGTTAGATGAGGCACCAGTATCATGCTTATCTCTAACTACAGCACCTTGAGACCCTCTCACTTGAGCAGCTCTTTTGTCTTTCCTCTTGGGCCTATATGTTGATCTCTCCCGTTTGGGAAGCCACCTTTCTGGATCTGGGGGTGGACCTGGATTTGCAGGGTCAAACCCTTTAGGATACCTTGGCTTTCTCTTTCTCTTTTTCTTAGTTTTTGTCTTGTTCTTCCCTTCTTCATATGTTTCAGAGACACCAACACGAGGGGCGTCAACTTGTTTCACTCCAGATGTACGCTCCAAGCTGTCCACATCAATTCCCTTTAAACCAGGTAGGGCCTTCAGTTGCTTTTCATAAAGCTCTGCCTTGTCAACATCCATTCGGGCAACTGTTGTTACTAGCCCAACTAGTGCTTCTATGCTTCCCTGGCTTTTGACGAGTTCCTCATAGAGTTGAGCAGCTTCCTCTTCTTTCCCATGCCTGAGCTTGAATGACGCAGCTTCTTGCATTATAATATTAAGCTTATTGTCCTCTGTCATAGCATTAGACCACCATTTAGTTGCAGCATCAAGCACAGCAGCTGCACCATCAATGTCACCAGCTCGCTCTTTTAAAGACACAAGGGTGGCAACAGTAGCAGGCATATGTTGGATATCAGATATCTTAACCAGAGAATCGGCTGCAATATGTGGGTGGCCAGCAGCAGCAGCCACCTGAGCCCGGGCTAAGTGAACAACTTTGGACTTCTCAGGGAATTTACTAGCAAACTGTGCTAGTATTTCCTCAGCCCTTCCAGCTTTGTTCTCTCTAACCAAGAGGGCAGCATGTAGCAATACTGGTGTCACACTTTCTGGGAACATATCTGGCAATGCAGAAACAAGTTCTCGTGCCTGCTCAATCTTATTAGCATGAAGAAGTAAAAGAATCCTATTTGCATATATTGCTTCCTTTTCTTTTGCTGAAAGTTTCAAGTCCAGTCCCCGAGCTAGCCTATAGCTTTGACTATCTTTGTCTTTCAGTCGATCAAGTTTCCTTAAGCTATCAGAAACATCTTTTGGACCTTTCAGTGAAACAAGATTGTTCACTGCCACTGCAAGTGATGATTCATCAGCCATATCTCGTTTAATTGTGTCTGTGTAAGCTTCAATAGCATCTTGCTTATGCCCAAGAAGCTGCTGGACATAGGCTAATTGTACAGTTATAGGAGACAATTCAATTTCTATCTCATCATCAGCCAAGTTATCTTCCATCAGGACCTCTTGACCAATTCTTCGGCCTGATAATAAGAGTTGTTCTGCATCTGTGTACTTGTTCCTTGCAATTAAAGAACAAGCAGTATTGTATGCCAATTCAAAGCTGCTAGTTGCTTTAACCCGAAGTGAATCCAGCATTCCTTGAACTTCAGATGACCTGCCTGCCATAACTAGGGCTGCAACAGAATTGATTTCCATGTTATCAATCTTGGAATTTTGGAGCTTCTGGTAGATATCTAAGCAAGCATCCATTTTCCCAAGACGATACAATATCTGACACTCCAAAAGCATAGTTTCATCATTTCTCTCTTGTCTTTTCAAAGACTCCAAAGCTTCATCCAACTTGTTTTGTCTGTATAAGCAGTATGCCTTGAAGAAATGAAAATCATCAAGTTGCTTCCGAGAAGACTTAATGGCGGAAAGCGCATCTTCTAGGCGGTCATTTTTTATCAGTGCCACGACCTTGCATCGAAGCGCGTCCTCATCGTCGGGTGCAATGGCGAGAATCTGATCTGTGAGTTTGACGGCATTGTCGAATGCGGAAGCCTGGATGTGCCTGTTGAGAGTGGTGAAGAGATCTTCGAGGGAAGGGGGAGGGGTGGATTGCGATGGCGCCGCTTTAGGCTTCGGAGCCATTAGGTTTCAGGCGAACCCCAATGTCAATTGTGCAGCTTTACTCACGAAAGAGTACA
>C100095_65
CTCCCCCAATTCAATTCCATTTTCACACTGACTGGTCAAGGTCACTCATCTCTTCACCTTCTCCTTCTCTTCCACCCTCAATTCTTCTCTCTCTTTCCATTTTTCCTTCCCAATTTTCCTTCTCTCATCTTGGTCCTACCCAAAATAAGATTGTCTATCTTGATCATGGGTTTCAATTCTGTCTATAGAAGCTTGCAGGAGTTATTTCCGCAGGTTGATGCCAGGTTACTGAGAGCTGTGGCTATTGAACACCCAAAGGATGCTGATCTCGCTGCTGGAATTGTTCTTGCAGAAGTTATCCCGTTCATGTCCAAAAAGTTACCTCTTGCAACTCCTCTGCAGGAGAATGGCCTTGGAGCCCCACTGAATCTTGAAGGACCTGTTCAATGTGTAGCTGAAAGTGAGGAGGAAGGCAGTAGTTTGAGGCACCGTCAACTTGTTCAAGACATAAATGTGGGACCTTCTTCTGCTCCACATTCTATACATATAGAGACTATCAACACAGCTGACTATTCTTTAGTACCAGATTTGAATGAAGCGCTGGACAAGTCTACTTTGTCAAATTTCACTAATTCAAATGATGGTACTGAAAAGTTTCTTGGAATGGGTGATATGAAAGAGCTAAATGTTTTTCAGAATGCTGAGGATAACTCCATTGAAGAGACCTCAAACAAGATTGCTTTGGAGACGTCAAATGGCTTTAATCAGGAAGATAATGAAAATTTTGATCAGAGACGACTTCATATTGATGTTGAGTCTGAAAACTTGATTTCTTCTGGTATATGTCAAGAGATGGAACCTGAGCGTAATTACCTTAGCAAGGAGGCTACTTCCACTAATAACAATGGAAATAGAACGGGAAACCATTTAAATGAAGAGTGGGTAAATTTTGTAGCTCCTTCAGCTGATGATTATGATGCCACTACAAGTCGCGTACTGGAGGATTGTGAAACTTACTTGATTGAGGTAGAAAGTTCTGGGGCTCAAGCAGTTTCTCATATTCAAGGGAAGAATGAAGATAGTCTTCAATCAGAATTGGATGCTAGGTCGTCTAGTGCTGGTGACAAAACTGGTGATGTTGAAGTTGAGGTTGGTGGGAAGAATGAAGTTAGCCAATATAGCCAAGTATGCAGAATTGATCTGCTTGAGGAAATCATTGATGAGGCTAAAAGTAACAAGAAAACCTTGTTTTCATCTATGGAATCTCTTATCAACTTGATGAGGGATGTGGAACTTCAGGAGAAAGCTGCTGAGCAGGCCAATATAGAAGCTGCTACTGGAGGATCTAATATTCTGGCCATGGTAGAAGGATATAAAACTGTTCTGGAACAAGCTAAAGAAGCAAATGACATGCATGCAGGAGAAGTTTATGGAGAAAAAGCAATCCTGGCAACTGAACTGAAGGAACTTCAATTACGCTTACTCAGCTTGTCTGATGAAAGGGATAAGTCTCTCGCGATTCTAGATGAGATGCGCCAAATTCTTGAAGCACGACTAGCTGCAGCTGAAGAATTGAGGAAAGCAGCTGAGAATGAAAAACTGGAAAAGGAGGAATCTGCTCGAAAGGATCTTGTTGAACAGGAAAAACTGGTGGAGAAGGTACTACATGAATCAGGAAGACTACAGGAGGAGGCAGAAGAGAATTCGAAGTTACGGGAGTTCCTGATGGATCGAGGGCAGGTTGTTGATATGTTGCAGGGAGAAATTTCTGTTATTTGTCAGGATATCAGGCTTCTAAAAGAAAAATTTGATGCAAATCTTCCATTGAATCAATCCTTCACCTCAAGCCAGACCAGTTGCAAGTTAGCTTCGTCAGGTACGTCCCACAAGACGGCGACATCTGATGTAGGTTCTGTGCATAGTGATTCATCTGAAAGAAGTAAGACAAGCCGGGTAACCTCAATTGAAAGCCTGCCTTCCAAAAGTGTGCACGATGAGGAAAAATCCAAAGCTGATCACAATGCTCTTCTTGATGATGGGTGGCATATTTTTGAGAAGGATGCAGAGCTGGATTCTGGTGGATTTTACTGACTGTTTGTTCTACCGACGGAGAAAACAACATAGGATTTCGTGCTATTGTTTATACAACGCAATAAACCTTAGAATCCTTGGATGTCACTGATTAGTTGTGATCTGGATATTTTTGTCTTTTACACTAGTACTCGAGGTTGGCTTCTCTTTGTTTTGCAAACTTTGTATATAAAGTCATTCAAAATTACTTCATTTCTTCTTTGTCACCTGTAATGCTGG
>C100097_65
CTCAGCTTTTTCATTCTGCTCACTTTCTTTGACTTCATAAGGCCTTCTTCGTGGTCCAAGCACAACCGCACATTATACCCATTTTTAGCTTCACTCTGAGTTGCATGAGCTTCTAACTCATTCCTGTGTAAAGTTCCTTCCTTTCGGTTTATTACATTCTCATGATTTGAACCCTCTTCTGTTTCAAAGTTTATTGCAAAAGCAATTCTATTCAACAATTGAATTCTGTACACAAGATGGGGTGTTTCACTGTCCTGAAATACAAGAAGCAAAAGATCAATAAAATCCGATACACCAAATGTGTCAGTGTCAGCCATAGCGAACATGTTCCTACAGTACTGCCTGAACCTGAAACTCGTACTCGTTCCCTGCAGTCTGCACCTCCTAGTTTTAGGAACAGAATGAAATCTACTCACCCCATTAATAAAGTCTCCAATTACAGAACACGGGCATTATCTGCTCCATCAGCTCTTGATGTGGCCAAACAATATACTCTTACCACGGTCAAGGTTGAGGAACAAGAGGAATCAAGATACAATGTGGGATCGCTGAAGGGGCAGCATTCATCTAGTCCACAACCTTTACCTCTTCCATCACACCAGGGTGGTGGTGAATTGAAAGCTACTAGCAGCTTTAAGTCAGGAATAGCTAGTGGTTCTCTATATGCTCCTGATGCAGCAGAACAGGATCCTTTGGCCTCAGTTGAGTATGAGGAACAAGAAGAGGCAAAACACCGAGTTGGATTGGTGAAGGATCATTGTTCATCTAATTCACTACCTTTGCCTCTTCCATCTCCTCAGGGTGGTGGTGTTGCATTGAAGGCTAATGTCAGCTTTAAGTCGGGGATGGCTAGTGCTCCTCTATATGCTTACGGACCTTTGCCTCTTCCACCTACTGGATTGCTTAGAAACTTTCCCTTTGAGGAGATTGCTGCTGCTTGTCACAACTTCTCTTCAGATCGATGCATGTCTGAATGTCTTTCTTCTACCATATATAGTGCTTCATTTGGTGATGATGCTTCAAGTGCAAAGAAGTTTGAAGCCACTGTCACCCGCCTTCATTCGTCAACTCAGGGATTGAAGGAATTCATAAATGATTTAAATACCCTTGCATCTTTGCAACATCCAAACCTCTGTAAATTGCTAGGATTTCATGCACGTGATGGTTCTGAACCAAGGATGTTGGTTTATGAGAGGCTATGCCATGGAAGCTTGGACCACCAGTTGTTTGGGAGATCTGATGGTCCTTCAATTGATTGGAACTCACGAATGAAAGTCGCCATATGTGCTGCACAAGGTCTTACTTTCTTGCATGAAGAAGGGCCTTTCCAGGCAATGTATAATGAATTCTCAGCAGCCAACATACAGATTGACAAAGATTTCAGTGCAAAGCTGTCTGGGTATGGTTGTGTTGGACGAATTCCTGAGGAAGAGATTTCAAGTAGTTCATGTGCTGTTGGAAACCTGTCAGTGGAGACATTGGAAAGAGGAATTCTTACTCCAAAGAGCTATGTTTGGGGTTTTGGAATTATTCTTTTGGAACTACTTACAGGCAGAAAGAATGTTGATAGCCATCACCCCAAGGAAGAGAGGAACTTGGTCAAGTGGAGCCGGCCTTTCCTGGCCGATGATTGTCGATTGTCGCTGATCATGGATCCTCAACTTAAAGGTCGTTTTCCTCCCAAAGCAGCAAGAGCAGTAGCTGACATAGCACAAAGATGCCTCCAAAAGGAGCCATCAGAAAGACCCACCATGAGAACCATTGTTGAGCATCTCAAAGTGGTTCAAGATATGAAGTACTCATGTTGGTTCCCACTGCAAGAGCCAGCAAAACAGATGTCAAGATCACCAAGTCTTAATGGTATCAAATGTCTCACACCGACGTTGAGTTTCTCTCCCTCAGCAGCACCAGTAGCCACACCATCTGTTTCATCTCCAAGATGGTCTGCTGTGCCCACATTGCATCTTCCTCTTTACGCTTGTTCCTCCACTTTCTCTATGGACGAGCTAGGTAGGCCGGAAACCCGGAAGTCATCATCCTCAATGTGTAGGAGAGCTAGTGTTGAAGGATATTGATTGTCAATAATGTTCATTTTTATTTGATTTTGCTTGTTATTATCATTTTTGGTGATTCAACACAATTGTATAGGAGATAAAGGAATGGTTCTTCCATCTTGCTATTTCTCTCCATGAGATGTTATTTTGTAGATAGTGCAAAGGTTGGTTATAATGGCTCCAATTAGTTACCGCG
>C100099_65
AATTAAGCCGCTTGCTTTCATAATTTGCAATGTAAAACGTCGTTTTCTCTCTTACAAACCAACCACAATGGCGAAAGAGCTTCTGCAGCTTCCTCTGCTTCTGCTCCAACAACGGTGTCGTTTTGCACTTCCTTTGCCAATGTTCAACTTCGCATTCTCAGATTCGTCTCTTCCCTCTACCTTTTGAATCGCTTCTATTTCCTTCCTCAACTTCTTCTTACCCGGTCGCAGGAGAGGGAAATCTCTTGCTAATTGATGACATGGAGCAGTATGAAATACTTGAGCAAATTGGAAAAGGGGCTTTTGGTTCTGCTCTTCTTGTGAAACATAAGCATGAGAAGAAAAAATATGTGCTGAAGAAGATTCGCCTTGCCCGCCAAACTGAGCGCTCTCGTAGGTCTGCTCACCAGGAGATGGAACTCCTCTCCAAATTAAGAAACCCATTTATTGTGGAGTATAAAGATTCGTGGGTAGAAAAGGGTTGCTATGTATGCATTATTATAGGTTATTGTGAGGGTGGAGACATGGCGGAAGCTATAAAGAAAGCTAGTGGGGTTATGTTTCCCGAGGAGAAACTATGTAAGTGGCTTGTTCAGCTTCTTATGGCACTTGATTACTTGCATGTGAACCATATTCTTCATCGTGATGTCAAGTGTTCAAATATATTCTTGACAAAAGATCATGACATACGTCTTGGTGATTTTGGACTTGCCAAAATGTTGACTTCCGATGATTTAACTTCCTCTGTTGTGGGAACTCCTAGCTATATGTGCCCTGAGCTCCTTGCTGATATACCTTATGGCTCTAAATCAGATATTTGGTCCTTGGGGTGTTGTATATATGAAATGACCTCGCTTAAGCCTGCATTCAAAGCATTTGATATACAAGCCCTGATTAACAAAATTAACAAGTCAATAGTGGCTCCATTGCCAACAAAGTATTCTGGTGCATTTCGTGGTCTTGTTAAAAGCATGCTGCGGAAAAATCCAGAGCTTAGACCTAGTGCTGCAGAGCTACTCGGGCACCAACATCTTCAACCTTATGTTCTTAAGGTCCATCTCAAAATGAATAGCCCAAGGCGAAATACTTTGCCAGGTCATTGGCCAGAATCCAACTACATGAAGAAAACTAGATTTTTGAAGTCAGAAGATGATCCTGTTTCCGTCTCTGGGTATAAGTGGCATTCTTTTAGCAATGATCGGACTTTAAATCCCAGTGTATCAGGAGCAGAGCAAGATTCTCTATGCTCGACCCTAGAGATAGACTGTACTCCTGATAATTTAAATCAAAGATTTGCTGAACTTTCTATTGGAGACAAACACGACATGAAGTCACTCCATAAGTCAGTTGTTTCCAAAACTTCTAGTAATGCCAAGACTCCTAGGCTAACTGCATCAAAAGCTTCTGCCACCCCCAAGAAATCAATGGTATCCTCAAATAATCATAAGACGTTTCCTGTTTCACACAATACGAAACAACCTGTCCATACAACTCGCAGAGCATCGTTGCCGTTCCCACGAAGTTGTGCCATTCAGCAGCCTCCTCGCAGGCCCAGTATTGGTTTACTTGACCTTGTAAATTCACCCAATATTTCAGTTAACTCTCCCCGGATTGATAGGATAGCAGAATTCCCATTAGCATCATATGAAGACCAATTGTTTCCCATCAATAGATCGTCACCAAACTCGGTACAGGGTTCCTCAGGCTCCCCTCTTTGTGGAAATGATTCAACTTTGATAGACAAATGCACAATCAAGGTATGTGACACATCCTATGTTAGGCCAGGCTGTACGGATGCTTGGCAGGGAATCAAGCACAGCATGTTCAAGAAAAACGATGAGGATAAAAGTGGCTCATCTGATCAAAATGCAACAGCTGGAGCATCAAGCCACAACTCTTCAGACTTGCACCACCGACAGTTTGATACTTCGTCATTCCAACAGAGGGCAGAGGCATTAGAAGGTTTGCTTGAATTTAGTGCAAGATTACTACAGCAGGAAAGGTATGGAGAACTTGGAGTTTTATTAAAACCGTTTGGGCCAGGGAAAGCTTCCCCAAGGGAAACTGCTATTTGGTTGAGCAAGAGTTTCAAAGAGAACACTTTCAACCGAGAACAATCCACCTAAACTGCTGTAACATCTCATATATCATGTTTGTAGAGTTCGGTGTTTCTTTTCGCACATTTAGACAGCTAATTTTTTATAGGTAACAACGTTTTTTCATTTACCCACTTCTTTTCACTTACTGAAC
>C100101_65
CAGCTTTTCAAAATATCTATTCACGGTTCATAGCCACAACAACACTCACTGTTTTTTTTTCTTCTTCTTCTTCTCACTCTAGGGCAACAAAGATTGAAGCAATCTTATATATTATGTTGGTGGTGGTGGGTGCTTTTTGAGATGGATCTCAGGCATTTTAGAAGTGAATTCTTGCCCACAACACTCAACCCATCTTCAACTTACCTTCAATTTTCTCCTCTTAGACCTTTCCACAAAGCCCCAAATCTAAAATTCCAATCACACAAACACTTTGCAGTTGTGTCACTCTCCCAAGGCCCTAAACCAATTAGTGAATCCTTAATATTGGGTCGGAATTCACCTGGCAGAAGAAGGGACCTCAGGTCTTATGCTGGTCGTAGCAAGAAGTCTGGTGGTGCTGGCTCCTCTGGTGGTCGAGTGGAAGGCAGTGCCGAGTTCCGGAATCGGTTGAGGCGCAATGCTAGGGCAAGAACCAAGAAGTATGCTGAGTCTCTATTCTACCGGCTGAAAAATCCTCATGGTGGTGGGAATTATCCTGATAACTTCACTGAGGATGAGCTCCAACAAATTGGCCTTGGCTATGATCGAATGGTCCGGTTCATGGAGAAGGATGACCCAAATTTGCGTCATCCTTACGATTGGTATAAGTATGGTCAATATGGACCCTACTCTTGGCGAGGAGTTGTTGTGGGCGATCCAGTTCGGGGAGGGATCACGGATGAGTGTGTAACATTAATCAGTGAAGTCAAGGACCATGAGGAGTGGGAGAAGATTGAACAAGCTGAAATGGCTGAAGATTATGGGGAAAAATTGAAGCAGCTGGATCAAAGTAAATTAAGGTATTTTTGGGTATTTGTAAGGCACCCAAGGTGGAGACTTACAGAGCTTCCCTGGCAGCAATGGACGTTAGTTTGTGAAGTAGTACTTGAAGCAGGTAAACAGAGATTAGATAAGTGGAATTTGATGGGTAGACTTGGGAACAAGGCTAGGTCATCGATAGGGCAATGTGCTGCATGGATGAGACCTGATATTGTATATGTGAAGAAGCCCGTGTTCCAGTGTAGATTTGAGCCACAGGATGACTTTTTCAAGCCAATAATTCCGTTTCTTAACCCTCAAACTGAACAGGATTTTCTTTTTGAGTTAGAGAATGATGATGGTAGTGTTGAGTTGTGTACTTACTATGGTGGATTGTGTAAGATTGTGAAGGTGAATCAAAAGGCATTTGTCGATGATGTGGTGAATGCATATCAGAAACTGAGTGATGAGAAAAAGTCAAAATGTTTGGAGTTTCTGTTGAAAAACCATCCAGTGCTGTTGTTACATCCATATACGAAAGAGTGGAAGGCTAAGTTGGAGGAGATGGAGCTGGGTTGTGATGCTCCTGATGAAGAAGATGATGCTGTTGTTGATGATCCTGAGGATACTGAGATTCTAGATTGGATTGAGGATGAAGGTAGTGATGAGGATGCTAATGCTACCGATGATGAAGAGGAGGATGAGGAGGAGCTGGTTGATGGTGATAATGATTTTGATCGCATTGAAAACCAAGATCTAGTGATGGACATGGAAGAAGGTGAAGACGGCAAATATGAGGCCATGGAAGAGGATGACACAGACTTTAATTGGAATGAGGAGTTTGAAAAGGCATTGAGTAGTGGAGAAGCAATGGAAAATCTGGCAAAGAAGGCTCTTGATAACAGTAGGAAGTTTGATAAGAAGAAATCAATGGTGATGAACAAAGTAGAGGAAGAAACAGAACAGTCAGTAGATGGAGATGAAACTGCCTTGAGAGGCAAGCGAGCAAAGGTGAGTCCAGAAGAGTGGAAGTATATTGGTGTTGGAAAGTGGAGAAAAAAGATTAAGAGGAGCAGAATTCCTCCAGAGCTATTTTTGCGAGCGGTTGTTAGACCTTTCACTTACAGAAATCTTGTGAAAGAGATTGTTTTGACCAGGCATGCGATTTTGGATGGTGAAATTGGTGCACAAGGTTAAGACATTTTGCCTTTTACGTGAAGGGCCATGTTGTTGTGTACTTGTGTAGGAGTGATTTTGACAAGTCTTTAGATGGTTCAGCATTATTCAATTCCCATCATGTTGTTGAAGTTGAGGAAATAGAGTAGAAAAATATTTAGTGACTCTCTTCTTTATGCTTATGTAGATGCTGAAAAGAATGAAGTATACGTCTTACAGTATACAATATCAGTTTTGGACTACTTGAGAAACTACTTCTATTTATTTATACTGGTG
>C100103_65
TTTTTTTTTTGCAGAGAAAATATAAACTCAATAATATATAGTTCAAGCTTCCTTACAAATCACTACTAATCCACCTTGTACGAAGTTAGACATACGTTGTTTGTGATCAATTTCATGAAAGGATAGCAACACATCAGAGTAATAACTATTATGAGAGGGATCTCCTGAATTTGAAGGAGTGAAGTTCACGAAGAAAGTAGTAGAGCATGGAATAGACCAACTAATATTATACTCATTATGTAAAAGGTATTACACTTATATACAGGACCAATATAACTTGTATGCTATTGGTCTACTCTAGCTATATAGAGAGCAAATTTGACACAAGCAGCAGAAACCAGTATTGTGAATGCAATTCAGAGGATTACATCATCAACCAGGCTTTTTGAAGGCTTTGTGTGTACAGCCCAAAATCATGCACTATATCCTGTGTTTGATGGATGTAATTGGCCAGCGTGATAGCCACCACAGGCTGCCACACAAGCCTCCTCCATGGAGGCCTCAGAAACGCCACTATTGCAAATGTTGGCGAATGCTCGCATGTGTTTCATTCCATACTGAGTGAGTGATCCACAGTGAGTTTCAAACACCCGAACCATTGATTTTAAGCATGTCCAGTCATCAACAAGGGGAAGACCAGGAGTCCTCACGGAGTGTAGGACAGAAGAACCTTTTCCTGGACCATACAATAAAACTCCAATCAATTCCACGCTACTATCTAAGTGTTTCCTATGCTTCACTGTCTCCGCAATCTGTTTGAGGATGTCTGTCTTCTTTTCTGGCTGATGGTTCGATCTCTGATACATTTGCCACATGAAGAAAAGTTCTGCATCTCTCTGGTTAACAACTTCCATTTTAGCTTCTAGTATGTCATTATGTGGAGGGAAGTTCACAGTGGAAGGATCAAAACCTTGATATAAATAAAGCTTTTCAGCTGTGATGTTGGTATCACCATATTGCATCACATGAGAACCAATGGCATAGTCGTTAAGATTTGAAGTACGTTGCTTTACCGATTTGTATTGTTCTTTTACGGATTCTCTTTTCAGATTGTGAGTCTCACTGTCCTCCATCCAAGCAACGCTGTACAAATCCCCGAGACAAGTGATGTATTCTGGAGGTAGAGAAGGATCCATTCCAGGACAATAAGTTCCCCAACTATTCTCTTGTGCATTCGATGCAGTTGTGACATAAATATTCAGATCCTTAGGCATTAGACCCTCAAACATGCTCCCACTTTCACATGCTTCCACGTATATGACCATCTCCTTGTAGCCTCCAGATTCATGTTTCTTCTTCAAGACATCAATAAGATCCAAAGCATAGATGTATGGCATGTTTGGCATCCCAAGAACTCCTGGACCTCCATGATCAGAGTAGTATATAAATATTCTGTCCTCAGGTTTGCTATCAATCACCTTGCCACTTCCTCCCTTCACTTTACTCTTGTCCCCAAGAATAACGGCGAAGAAGTTCTGGGCCGTCACATTCTCACCAGTGTAATCCTTGGGAACACCAGCATAGACATCTGGTCCCTGAGGGTGGTTGATGATGATTCCAGGTCTGGGATTCAAGTCATGGGTAGCTATGTCATCGTACATAAACACCACAATGTTCTCTTCTTTCAGACCACCTTTTATCAGCAACTGGTACGCATGGCACACATCTGCTTGATGCCTGTAGTTTCCGAAGCCATTTGAACCAGCCACGAGAACCGCCCATCGCGTTCCCACTTCATCAGAGTCAGCATCCACCGCTTCTGCCGGTAGCTTTAAGACCGAGTCCCGCTCCTTCCGGTTCGGCCTCGCGCCTGCACCCTGCGCTCTCATCAGCATCACCAACATCCACGACCAAAATACGACGCTACACCACGCCGTTTTGCTTCGAAGAGAGCGATCAACGGCCATGTCAGTGAAACGAAACCCGTAACTTGTCACTCACAGTTGACACAAGAAAAGAGGGAAGGAGCAGAGAGGTTGGTAAAGCAGAGGTGTGAGGTGGAGAGGGTATATAGGGGATTGAGAAGGTTAAAGACAATATGGCATGCAAATTCAGAAGGTGACACGTTAGACACGGTTTAGGGTGCGTGTCTTGTTCGACTGCCTCTGCAAAAATTGGTTTTTTTCTTTTTCTAATGTAGGAGGCTTATTTATGTCTCTCTCTCTGCTCTCTCTTTTTCACAGTAACTTGTCACTCACATTCTTCTTCCTATACCAGCTATGTTTTATTTGCTTTCACAGTTGAATGTTTT
>C100109_65
GAAGAAGTGCGTGGCAAAGGGAAGGGAGGGGGGGTAAGAGAAACGCAGCATCTTACCATAATAATAGCAGCAACGCACGAACGAACAGCACAAACAATGCTCTCTTCCGTCTTCCTTCACAATCCACCACTCTAGCCTTCGTTTCGCTTTGACTATAAAAATGGACAGGTCAACTGGCCGTAGTGGTGGTGGAAGTGTGGACATGTTTCTACCAAATTATAAGTTGGGAAAAACACTTGGCATTGGGTCCTTTGGCAAGGTGAAAATTGCAGAGCATGTACTGACTGGTCATAAAGTTGCTATAAAGATCCTAAACCGTCACAAGATAAGAAACATGGAAATGGAAGAAAAAGTTAGAAGGGAAATCAAAATTTTAAGATTGTTTATGCATCATCACATTATACGACTTTATGAGGTCATAGAAACCCCAACAGACATATATGTTGTTATGGAGTATGTAAAATCTGGAGAGCTCTTTGATTACATAGTAGAGAAGGGTAGGTTGCAAGAGGATGAAGCCCGCCATTTTTTTCAGCAGATAATTTCTGGTGTGGAGTACTGTCACAGGAATATGGTGGTTCATAGAGACCTGAAGCCTGAGAATTTACTTTTGGACTCCAAATTTAATATCAAGATTGCTGATTTTGGCTTGAGCAACATCATGCGTGATGGTCACTTTCTTAAGACAAGTTGCGGAAGCCCTAATTATGCAGCTCCAGAGGTTATCTCTGGGAAGTTGTATGCTGGACCTGAAGTAGATGTCTGGAGCTGTGGTGTAATTTTATATGCTCTTCTCTGTGGCACTCTTCCTTTTGATGATGAAAACATTCCTAATCTCTTCAAAAAAATAAAGGGTGGGATATACACTCTTCCTAGTCATCTATCACCTGGTGCTAGAGATTTGATACCGAGGATGCTTGTGGTTGATCCCATGAAGAGAATGACTATACTTGAGATACGTCAACACCCATGGTTCCAAGTTCGTCTGCCTCGTTATTTAGCAGTGCCACCACCAGATACACTTCAACAAGCCAAAAAGATTGACGAGGAGATTCTTCAAGAAGTGGTTAATATGGGATTTGACAGGAATCAATTGGTTGAATCTCTTGGGAACAGGATACAAAATGAGGGTACTGTAACATACTATTTGTTATTGGACAATCGGTTTCGTGTGTCCAGTGGTTATCTTGGAGCTGAATTTCAAGAGACGATGGATTCTGGTTTCAACCGTCTCCATTCCAGTGAAGTTGCTTCTCCAGTTGTTGGACACCACAGCACAGGGTATATGGATTATCAGGGAGTAGGAATGCGACAACAGTTCCCTGCTGAGAGAAAATGGGCCCTTGGGCTTCAGTCTCGAGCCCAACCACGTGAAATAATGACTGAGGTCCTTAAAGCTCTGCAAGAATTAAATGTTTGTTGGAAGAAGATTGGACACTATAACATGAAGTGCAGATGGGTTGCTAGCATTCCTGGTCAACATGAAGGAATGATTAACAATTCTGTTCATAGTAATCATTACTTTGGAAATGATTCCAGCATTATTGAAGATGAGGCTGTTTCTAAGTCAAATGTGGTCAAGTTTGAAGTGCAGCTTTACAAAACTCGTGATGAGAAGTATCTACTTGATCTTCAAAGGGTCCAGGGCCCGCAGTTTCTTTTCTTGGATCTTTGTGCTGCTTTCCTTTCACAGCTTCGTGTTCTCTAGTGTAAAGCTCGCAAGTCACAAAGGAGACCTTGAGGTGTCTTGTGCTGCATGTGAATAAGCTTACATTGTACATACCAGTGCCCTTTTAGTATGGGTATATCTATCTGTTGGTACTTTTTAGCATACCCCCAGTTTTTATGGGTTATCATGATTGAGGCAACCTACATATGGCATTTGCTTCCTAAATCATGGTGTCTGACTAGGTCTGTCTTTTACTAGTGAATTTAATTTTCTCTATCCCGTGAAATCCCTGAGATTTTTATGGAAGCATTCGCCTCCAACAGAGACATCTGTGTATGGTATTGAACTTAGTGTTGTAATTGACTGCTTATGTCTGTTGCTCGGAAGCCGAGGGGTTGTTTGCCTAGGCTGCATCCAACATGAGCTTGCAGATAAGCATTTTCTCCCCGCTTCCCTACTCAATTACTGCTCCTTTTATGGATGCATGTTATTTGACAAATCATATGTATTTTTGAATCTATGTAAACCATATTTTTCGGGCAGTCTTAATTAGTTATGTTTAATCACGCTGCTTGATCCTTG
>C100111_65
TGCCACGACCACAGTGGTTTGGAATTTACAAAGCTAAATAGTAACAAAGAAAAAAAAAAAAAAACAGCTATGAGAGGGAGAGAGATTGATAATATAAACTGAGAATGCTGATGAATATCAGCTATCTCTATCTAGATATTGTGATGAACTTGATTAGGGACCTCAGGTTGATTATCCAAAGGCATGTATTGTGCCATAATTGCCCGTATCTCTGAATCCATATATCTCTGTATTCTGTACTTGTAAAATGCATATCCTCCAGAAGCAGCAACAACCACGATGAGGATAATCATCCAGATGCTCACCCCTGAAGCAGAATATGCACCTAAACACGTGTCATTTTCTCGTGAGTAGAACAAACCACTACCACATTTGCACTCATAACTTCCCCAGGTGTTTTTGCATTTGCAACTTGGGCATTGACAGGCCGTTTTCTCGTGACACTCATCGATATCTTCACATGACTGGACTCCATCACCTCTGAACCCAGGTGGACAAGTACAGCCTTTTCTGTAGTCATCCAGACAAGCCGAGTAAGCTCTGCCATCTCGAGCTTCCTTCCAACAACCACCATTGTTGAAGTCACAGCTCAAGGTTCCTGATGCTTCACAGTGGGTATATCCATCTCCAACAAATTTCACATTTTGTACAACAGGGCATTCACATACTCTCCCACGGAATGTGTCCCTGCAAGCAGTAATGTTAGAGGAGTCTTCCTTCCAACAACCACCATTGTTTACCAAACACTCATTTGTTTCCATTTCTGGAGTTAGGCAAACTGATGGTTCAGTGGTCTCTAGGAAACCTGCACAGATTGCCTTGAGAACAGCAGGTCTTGACAACTTACCTCTATACTGTCTGTTGTTTATAACAAGAGTAGGCAATATAGTAACATCACCACGACTGCCTTTGCCAATCTGTGCATCCTGCTCAGCCTTAAGAACAGGATTTTCAACATTTGCATGGGGATCACCAACGCAGTCCTTAATCTTCTTTAGATCAGCACCAAGAGATTTAATAACTTGATCTGAGCATTCTTCTGTGTATTTGTTCTCTTTCATGGGGCAACGAATTGAAAAGTCGGTGACATAGTCCCACCATTGCCAAGGCTTTCCACTTTCATTTGCCACTTTATAGAAGCAAGCTTGGCGTAAGTTTTGAACAACAACATCTTTGCCATCATACCCTCTACTGAAATCTTGCTCGGGATCTGGAGCACAGTACCTTCCATTGTTTATGCATTGAGACTTGCACTGTTTGCTCAAGATAAATGCTTCAGGACAAAACCAAGTTATATAGCGAGGTATAAACTGGGTATACCCTTTCTGCTCAAGCAGCTGAGCTACCCCTTTAAAGTCCTTCAGAAAATTAATTAGACTGTCACACTTTGGCCCACACTCGTCGTTGCTATTCGTCCATAACTCATACTCAACTCTATCATCAGGATGTGGAAGAGACTCTCTCCAATCAAGATTCATGTTAACTATCTCCCCATCAGAGAGAGCCTTCTTGATGCTATCCCCCAAGGATTTGCTGATAAGAGCAGAAGGAATACTAATATTGTCCACATAATCATCATTTGCACCTTGCCCTTCTTCAGGAGTGTCCATAGTTATCAATGTTTCTGCCTTGTCATCAGCTACAAGAATAGCTGCTGCTCCACCATTCTGTGCATTCCATGCCTTCAAAGTGAAGTAGCAATCTCCACGATCCACAAGAAGAAAAGTGGGAAGCACTCCTGGCTTGGACTGAAAATTGACATCAGTGAAGTTGAAGCAAGCCTTCTGATTTACCTTTGGATACACTACAGAGCCAACCAATGTTCCTCCATACTTGGGGACCCCAAAATTGCCAATTGCACATTCATATGTCCCCTTCAACGATTTGGGAGTAGTCACTCTCAAACTGTTCTTCTCCACCACAAACCTACCCACAGAACACCCGAACAGCAAAAGCCAAACACACAACAAAAGACTAAGTTTTGTGCCCATCTTCTCCTCCTTCTTCTTCTTCTTCCCCGCACAAGCAAAGGAAGAAGATCAAACTGAAATTCAAAGTGCAATTAATGCAAAGCGTGATCAAAGGGCGAAGACCCAGATGAGGAAAATGAGAAGTGAGGAACAAAAAGGAAGCTTTTGAGTTTGATGATGTTTATGGCGTTCTGGGTCAGCAGAGTGATGCGTGAGAAGGGAAAAGCATCGAAATCTTAAAGGTGTCTAAATAATGGGGAAGACGTGTCAGTTAAGTTCAAC
>C100113_65
CACATATTCAACACCAAAAACCTTAACTTGCAGACCCCCTTTTGAACTGGTCCTGTCTTCATTCACTCCATCCCACATGTGCAGCCATGTTTTTCTCGTTCTTGGAAAGCATTATATTATAAGTACCATTTTTTTCATGGGATATTTGCTTTCTTTCTTTGTACTTTAACATGCCACTGTCCCTCTTTTTCTTAAAAACCGTGCTACTCCCTAAGCACAAGCACATCTTGCTACAAAAGAAGGGGGAGTTTCATCAGTTTCTAGCTAGCATCTATATATAGCTTCCATTAAAAAGGTTACATAAACCAGCTTTTGCCTTAACCAAAAGAAAGAAAAAAACAAGTGTTTTTATCTTAACTCAGTTGACAACTAGTGTGGTGAACCATGAACAACACTATTCCAGGTTGGGATTTTGAGAGTGATACATGTCTCACCAACCAGAGGAAGCACACAGGGCTGGACCAAGAACTTGTAGAGCTCCTATGGCAAAATGGGCAAGTAGTTATGCATAGTCAAACACATAGGAAGCTACTTGGGAATTCATCTAACTTGAGACAGATGCAGAAAAATGATCAATCAACATTAAGGGTTAGTGGGCCATATGGGAACTCAAGCAACTTGGATCAAGAAGAGGCCACCCCGTGGATCCAATTTCCTCTTGAGAACCCTTTGGAACAAGAATTTTGTTCAAACATTTTATCTGAGCTACCACCACCTTGTGATGCTGAATCTTATTACAAGCCAATCAGGCAATTCGAAGAGGAAAAGTTTGACAATATTTTTTCCCCTAGTGACCCCCATCATCCTACTTCATCTTCACAACCACTACCATCTAACATGAAACCCTCCTGTGTTCAGGGACTCCAAGGGAATCCTATGTCTGCTCCAGGATTTCACGTTCCTGATTCATCTCAGAAAATAAATGACTTTGGTACATCACGGAAGGTGCTAAATTTTCCTCATTTTTCAACTCCCCGTAATGTTTCTTCACCATCTCAAAAAACTACTGATAACCTCTCACAAAGTGAGGCTAGAGAGCATTCAGTGATCACGGTTGGTTCAAGTCACTGTGGCAGCAATCACATCCCTCAGGACCGAGATGTAAGCAGGGTTTCAAGAAGTGGTGTTTGGGCCACCACTAATAGTACTACTTTATTTGCTGAGCCTGAAGCTGTAGATTGTGTCCAGAGACCAATTCCTAGGAGTGAGAAAAGAAAATCAGAGATGATTGAAGCAACTGTGACATCATCTTCGGGTGGCTCAGGCAGTACTGGTATGGGAAGAACTTGTTCCCTATCAACAAGAGGCCATGGCCAAAAGAGAAAAGGAACAGAAGAAGAAGCATCAGAGGAACAAAGCGAGGCCACAGAACTTAAATCAGCTGATACAAACAAGTTATCTCAGCGAACGGGGTCTTCCAGAAGGAACCGTGCAGCTGAAGTGCATAATCTATCAGAAAGGAGAAGAAGAGATAGGATTAACGAGAAGATGAGAGCATTGCAGCAACTGATACCTAACAGTAACAAGACAGACAAAGCATCAATGTTAGAAGAGGCAATCGAATACTTGAAATCACTTCAGTTTCAGCTTCAGGTAATGTGGATGGGGGCTGGCATGACACCAGTGATGTTTCCAGGAATTCAGCACTATATGTCACAGATGGGAATTGGAATTGGTGGACCTTCTTTGCCTTCCACTCAGAACCCAATGCAATTACCAAAGGTGCCTCATGATCAAGCCATGTCTGTGCCTCAGATGCCAAACCAGAATTTAATGTGCCAAAATCCAGTTTTGGGTGCTTTCAATTACCAAAACCAGATGCAAAACCCATGCCTTTCAGAACAATATGCACGTTACATGGGTTACCAACTCATGCAAAGTGCCTCTCAGCCAATGAATGCGTGGAGATATGGTTCCCAAGCAATGCAACACAGTGAAACAATGATTGCAGAAGGCAATAATAGCAGCGGACCCATGAGTGGAACAGCTAATATTGATGATGCTGTTAGTGGCAAAACGGGATCTTCCACCTTTAACTGAAGAATGAACAACAATACCTCAAAATTACTCAATTGGGGGGATTATTCATTTGAGTACATCAATCGCAGAAGCACCAAAATGTGCTCCAATTTTATTGAAGCACATGCAGCAATTTTAAGTTATGATGTTTAACTTTAGAGAGATTATATCAGCAGATAGTTTCTAGGGTTTGAAATCAGCTCCTAGGGTTTAGGACCCATCAGCTTCAGGAA
>C100115_65
TTTATTAGTATCTGCTGCCCTTTCATTCCTCCAAGAAAGATACATAAAAGCTTCTTCTTCTCTACTCTCCACTGCAGCCACCTTATCTCCCTTTATCCCTCTCTTTGGTTCTTTCTTTAGTTCTCAGAGGGAACTGAGAGAGAGATAGTCATGGACGTTGTTCTTCAAACCAGAGGCCTTCTCTCTCTCCCCACAAGCCCCATTAACAAGGTCTCACTCTTACACCCCTCCGAAGGTTTAAGGCACAGGCTTTTCTCACCAAAGCCAAAAATCCTTGCTGCCTCTTCTCTTTCATCCAATGGTTTCCAGAAACTCTCACCAAAACCCAATGTATTTGCCCAAAGGGACAAAAATCAAAATTTGTTCCTCTGCAGGGCTGAGGCTGCAGCTGCAGCCTCCTTTGGGGAGTCGGAAACTGAGAAACCAAAGTTTTTGGGTGTTGAAGTTGCCACCTTGAAGAAGATTGTGCCTCTGGGCATGATGTTCTTTTGCATCCTCTTTAACTACACCATCTTGAGAGACACAAAGGATGTGTTGGTTGTGACGGCCAAAGGAAGCAGTGCTGAGATTATACCGTTTCTCAAAACTTGGGTCAACCTTCCCATGGCCATTGGCTTCATGTTGATATACACGAAGTTGGCTAATGTGTTGTCCAAACAAGCTCTATTTTACTCTGTTATCCTTCCCTTCATTGCCTTCTTTGGGGCTTTTGGTTTTGTTCTTTACCCTCTCAGCAATTATATCCACCCGGAGGCGTTTGCCGATAAGCTTCTTAACATCCTTGGACCTCGGTTTCTTGGTCCTCTTGCAATTATGAGGATATGGAGCTTTTGTTTGTTTTATGTCATGGCTGAATTGTGGGGGAGTGTGGTCATTTCTGTGCTATTTTGGGGATTTGCCAATCAGATAACAACTGTTGATGAAGCAAAACGATTCTATCCTTTATTTGGACTTGGGGCCAATGTAGCCCTTGTGTTCTCCGGTAGGACAGTGAAATACTTCTCTAATCTGAGGAAGAATTTAGGTCCTGGAGTTGATGGCTGGGCCATCTCTCTAAAAGCAATGATGAGCATAGTTGTGGGCATGGGACTTGCAATCTGTTTCATATATTGGTGGGTGAATAATTATGTTCCACTTCCTACACGTAGCAAGAAGAAGAAGGAGAAGCCCAAAATGGGAACAATGGAGAGCATAAAGTTCTTGGTGTCTTCAAAATATATAAGGGATCTTGCCACTTTAGTGGTTGCATATGGAATTAGTATTAATCTTGTTGAGGTGACGTGGAAATCAAAGCTCAAAGCTCAGTTTCCTAGCCCCAACGAGTACTCATCTTTCATGGGAGACTTTTCAACTGCGACTGGAATTGCTACATTCACAATGATGCTTCTAAGCCAATATATATTTGATAAGTATGGATGGGGAGTTGCTGCCAAGATTACCCCCACTGTCCTGCTTTTGACAGGAGTTGGTTTCTTCTCTCTCATATTATTTGGAGGCCCAGTTGCTCCTGTTATTGCAAAGTTTGGAATGACTCCACTGCTAGCTGCTGTATACGTGGGTGCCTTGCAAAACATATTCAGCAAGAGTGCGAAATACAGTCTATTCGATCCGTGCAAAGAAATGGCCTACATACCCTTGGATGAGGATACCAAGGTGAAGGGGAAGGCAGCTATTGATGTTGTGTGCAATCCATTGGGGAAGTCTGGAGGAGCTCTAATTCAGCAGTTCATGATCTTAACTTTTGGTTCACTGGCTAATTCAACTCCATACCTGGGAGGGGTGCTTCTGGTGATTGTTCTTGCCTGGTTATCAGCGGCCAAGTCGCTTGATTCCCAGTTTACTGCCTTGCGTAGAGAAGAAGAGCTTGAAAAAGAGATGGAAAGAGCAGCTGCTGTTAAGATACCAGTGGTGGCCAACGATGAGGATGGAAACGGTTCTCTTGCAAGCGTTCCACTGTTGAATCCAACAGTTGGTGGTGACTCCACAATTGCATTGAATTGAAGTAAATTCTTCCCAATAGTTGAAACTTGAACTTCATTAAATTGCAAGGCAGCAGGACCAGCCCAACTCATGAGATGTGTTAGCTCAAACTATTAGTTGTAGGTTATTGTCTAATGAGTTTGATTCTCACTTTTTTAGTTTCATTATTGTTACTTTTGTCCCACAGATAAATGATTTTTCTCTCGAACCTTTCTTATTTGTCAGCACCTAAAAAAAGAAGAAATGAAAGAATGAACACATTTGTAAAAAAA
>C100117_65
CCCACCGAAACACGAGCCACTCACATTTTCTGGTTCCTACGTACAACTTCAACAAAGCCAAAACAAAACTAGTTGGCGATGGTGTTTTGTCCGAACGCACGCACTTTAAAAAGCTTTTGCGAAAGCGCGTTCAGGGACTCGGATGCGACTTTGGTTTTTCAACAGTAACAGCTGAATCATGAACGCCGCAGCGTCAGCAACAGCAGCAGCTAGTAGCAGTTTTTACTCACAGACACACTGCAGACTTTCCTCGGATCTTCGAGGTTCCGTTCCTTTCTCAAGAGTGAAACGTTCCCTGTTCTTCAAGGATGTTCTTCCACGAAATTCTCGGTTTTTCCTAGCCCCGAGGGCTGCTGATCCCAATACAGACAAGGACAGCAATGTGGGCGACGATGAGGTGCCAAAGCAGCAGCGTGTGATGCAACAACCGCCCGTGTCGCTTAGCCTGGACGACGTGAACCCTGTGGGACTGGGGCGAAGATCACGGCAGTTGTTTGATGAGGTTTGGAGAAAATTCTCGGGATTGGGTCAGATTTCTAGGACTATCCGCTCCGATGATCAGGAGGCTCTCGATGCCCTTCTTGTTCGTGAAGGTCCGATGTGCGAGTTTGCAATCCCTGGCGCTCAGAATACTACTGTACTCGTTGTCGGTGCCACTAGCCGCATCGGTCGCATTGTTGTTCGAAAGCTCATGCTCAGGGGTTACGCCGTCAAGGCTTTGGTAAGGAAGGCAGATCAGGAGGTGGTAGACCTGCTTCCTAGGTCAGTAGAGATAGTGATTGGGGATGTTGGTGATCCCGCTACTGTCCAGGCTGCCGTAGAAGGTTGCAACAAAATAATATATTGTGCCACTGCTCGCTCTACTATCACTGGGGATCTCTTCAGGGTTGATCATCGGGGAGTTTATAATCTAACTAAAGCATTTCAGGATCTCAATAATAAATTGGCACAATCACGGGCTGGGAAAAGCAGTAAAAGTAAGCTCTTGATTGCCAAATTCAAATCTGAATCTTCATTGCAAGGATGGAACGTTCGTCAAGGAACTTACTTCCAAGATGTACTTGCCACAAAATACGATGGAGGGATGGATGCTAAATTTGAGTTCACCGAGAACGGTGATGCTGTTTTCTCAGGGTATGTCTTCAATAGAGGAGGCTATGTGGAACTATCAAAAAAGCTTTCCCTACCATTAGGTTATACTCTTGATAGGTATGAGGGTTTGGTTCTCTCTGTTGGTGGCAATGGAAGATCTTATGTATTAATTCTAGAAGCTGGTCCTTCGGCAGATCCAAGTCAGAGTAGATTGTATTTTGCAAGAATTAGTACAAAAGTGGGATTTTGCCGGGTTAGAGTACCATTTTCATCGTTCCGTCCAGTGAAACCAGATGATCCAGTGTTAGATCCTTTTCTTGTACATACTTTGACAATACGCTTTGAGCCAAGAAGACAGAGGCCTACTGAAGTAAATACAACAACGCAGCAAGATTTAAGAAGCTTTAAGCTTATATTGGAATATATTAAAGCCTTGCCTACTGGGCAAGAAACCGATTTTGTCTTAGTTTCATGTTCTGGACTAGGAATTGAGCCTTCCAGACGGGAACAAGTTCTTAAAGCCAAGAGGGCTGGTGAAGACTCCCTGAGAAGATCTGGCCTCGGATACACAATAGTTCGTCCTGGTCCATTGCAGGAAGAACCTGGAGGGCAGCGTGCGCTAATATTTGATCAAGGAAACAGAATATCTCAGGGCATCAGCTGTGCTGATGTAGCTGATATATGTGTGAAGGCACTGCACGATACAACTGCAAGAAACAAAAGCTTTGATGTATGTTATGAGTATATTGCTGAAGATGGAAGGGAGCTTTATGAACTGGTTGCACACTTGCCCGACAAAGCAAATAACTACTTGACACCAGCACTGTCGGTCTTAGAGAAGAATACCTGATCATCCCTTGTTGAGACAAATTACTTTGCAGAAGTAAGATTTCATAAATTTCCTACCCACCTTCTGCTTCTACATGACTGCCTAAAGTGATCCATGTAACTATTTTTCCTGTATATATTCTTGTGTAACCCAAAACTACAAGTTGAGAAATTAAATATGTGTATAAATTCCTTCTTTGAAAATTGAAATATTTCAAAATATAGATTTCAATAGTTAGAACGAATCATGCCAATCAATGATATGGATATGAACATCTTGCCTTGTACAATGAAACAATAGCTGAAAATATATAATTTTGGTTGCTATAAAT
>C100125_65
CAAAAACATATTATATTTTCTTAATCCATAATTTCCCATTTATAATTACAAAAAGATGGCTTCATTTGGTGACAGACCTTACTGGTGAAGCGAAATTTTGTTTCCAAGTCGTTGGTCTTTCACTGTCTCTCTCTCTTATCTGAATCAACCTATCACTGGTGTGACTCGTTGTTGTGACCCGGCGAGCGATTCGTTCCTTTGACTCCTTTTGAAGCAACCCTTTGTCTTTCTTAAGCAATTTCCTGTGATGGGTTTTGGATTTTTCATTTTGATTCCATGTGATCAGCTGCCACGACTGGGAACTGCGTTGTTCAAATTGTAGTTTCTGTTTGGTATGGTGTGTTTGGGGTTGGACATGGTTGAGGTTGACTCTCAAAGATTGGAAGTTGAGCGGAGGGAAGTGGGGATTTTGTTGAGAATTTCTTGTGGGTGGTTATTGCTTTTGTTGTTTCTGAGTCCTGTGGCAGGTTTGAGACCTTTAAGGGATAGAACCAATTCTTGGGGTGATGAGTGGGTTTTTACAAGAAAAGACGAAAGTGACTTAGGTCCATTTTCACAATGGAACATAACTGGAACTTACAGAGGGTCTTGGAAGTTTTTAGATACTACAAATGGCTCTACCAGATTTCCAGACATCAGGAAAATAAATGGAAATTCTGTAATTGAATTAGTTAGTGTGCCCACAAAGATAACCGGTGTACATTATGTGCAGGGGGTAGTCATATTCCATGATGTATTTGACAATGAATACAATGTTGGCGGTGCTCAAATCAGAGTAGAAGGTGTATATATATGGCCTTATCGGCAGCTTCGAATGGTAGCCAACAGTGGAAAAGACATGGGACTAAATCCGGATGGAGACTATATTTTATCCAATCCATATCATCTGCTTGGAGTTTTCTCATCTCAAGTATTCCAAGAATCCTCACGACAAAAGATGTGGAGAAGAAAGCATTCTCCATTGCATGGCATGGAGAAACATTGCAATGTAGAAATCGCTGCACAGGTTTCACGCCTGTCATCATCAAAACATGAAGGGGAGCGTGATTCTTTTCAGCTAGTAGGGTTAATGGAGAGTCCATCTGTGGACGATGATGGGGACTGCTTCTCGCCTTTACAGTTAAATGCAACATCTATTAACATTGAAGTCTACTATAATAAAGCAGTGAACTATACCTTGATGGTTACTTTTATCTCATTTTTGCAAGTTCTTCTATTAATTCGTCAAATGGAGCATAGTAACACTCAATCTGGGGCAGCTAAGGTTTCAATATTAATGATTGGTCAGCAAGCTATAGTAGATGCTTATCTTTGCCTTATACATTTGACTGCTGGTATACTAGTTGAATCCTTGTTCAATGCTTTTGCGACTGCTGCATTTTTCAAGTTTGTGGTATTCTCAATATTTGAGATGAGATATCTCCTTGCCATCTGGAAGGCAAGTAGGCCTTTGAGCAATGGTGAAGGTTGGGAGGCAATGAGGCGTGAACTGTCAGTTTTATACAGCCGATTCTATGGGATTCTATTGGGAGGCATTCTGCTCATGTATGAATTCCACAATCATTTGAGACTTATTCTTCTTCTTGTATACTCCTTTTGGATACCTCAGATAATCACCAATGTTGTTCGTGACTCACGCAAACCATTGCATCCTCATTATATATTAGGCATAACTGTAACTCGGCTAGCAATCCCATTATATATTTTTGGTTGTCCTAACAACTTCTTGCGCATAGAACCAGATCAGAGCTGGTGCGTTTGTTTGGCTATATTTGTTGGACTTCAAGCTGCAATTCTCTTGCTTCAGCACTATTTTGGGTCTTTGTGGTTCATTCCTCGTCAGTTTCTACCTGAGAAATACTGCTATTATAGGAGGTTTGCTCAAGATACAAATCACGCCACAGACTGTGTTATATGCATGACAGCCATTGATCTTTCTCCGCGATCCAATGATTGCATGGTGACCCCTTGTGATCATTTCTTCCACTCTGGTTGTTTGCAAAGATGGATGGATATAAAGATGGAGTGCCCAACATGTCGGCGCCCTCTTCCACCTGCATGAAGAGATTTCTAGTGTTCATATCAATAGGATCAACTCACACAGCCCAACTACATAATTTTGGTTGGGACAGAATCTGTATTGCATACGTATAATTGGAACTTCAGTACAAGACTGAAATACGATACTTCTCACAATTGTATCATGCATCATTGGTATAATTTTAGATTTTTTTCTTTCTTTCAATGTTTATG
>C100127_65
TTTTTTTATTATAATCCTCTTCAGGTGATGTATGCATTGATTGAGTGCTAATATAAAAATTTTACAGTGACAGTGGATTGGAGAGAAGATATAAAGAATCATGTCTTTGGAATACGGGGCTAATCTTGATGCATAAATAACCTTTCCATTTCCTCTAACTTCCCTTGCCTAGATAATCTTCCTCTTTAATCTTCTCATCCCAGTCCATCTCCTATTTCAGAAAAGATCTATTCTTACAGTAAACAGATTTGCACGGGGTCCTCCAACATCTAACAGTTGGGGGGAGGGGGGCATCTTGAGTCTCAGGTGCTGATTTTAAGTACAAGCTATAATATCAATTTGGCTGAAATTTGGTTATGACAAAGTTACAGATGTTACAGTCTTCTAAGATTTGCTATAAGTCTCCTGTAAACTAATACCTAGGATGCTATTCATGCTGGGGTTTACTGGTTTGTTGATTGATCTTCTTGGATGTGAGGGCAAGGAATTTTTGGTTCCCCTCTTGCCCACAAAACCTTGAGTTCACCTCTCTTCTTTCCTAATGACAAAAAGGTTCCAAGTGTAAACGGGACTATATAAAGCAAAGCTGGTTGACCATGTCCATCCATCAAATTCAAAGCCACGTATGTGATAAGGAGACCTAAACCATAAGCAGTCATTGCCCACACGAAGTATCCATCTCGAAGCTTCTTCTTTGCCAACCAATCATACCTTAGTGAAAATGCAACTAGAAGCCCTGGTAAGATGATGTCCCCAAAACCAATGATGCTGTAGCCACCCCAAGGATCAAACATACGTGGTATCTTGAGTAGCATGGGGATACCATCTTCTCCACTCCTATCACCTCGAGCTACCACTATCATCACACTCTCATGGAACCACCATTTAGAGACAAACACCCAGAAGATGTCATATAGGAAGGCACAACTGAGAAGAACAGTTCCAACCTTGAGATTTGGTATCCGCACAATCTGAAGAACTGTAATTATCAATGTGATACCAAGAATATCTTGACCAATCCAAGCAAAAGATACACGGCGATAAACTCCCCAAAGCACCGCAAACACTATGCAGAAGGGAGTAACAGCAACTGTCAGATATGATACAGCACCAAAGAAGGGTACTTTCACAAATGTTTGTGCAGCATGTTGGAACCATCTGAAACAAGATAACAGAGCCACCAAGCAAGTTTGTAGTCCCTCAACCCCACCAATGCAAAATAGAACCACCAGAACTTCAACAAACCATGATGCCATTAATTTGTAAAGCATAACCAGGAAACAAGAAGCAATCACAACAAATGATATCGCCGCTGCAGTACTGATTTCCACATAAGCACTAGAACCAACATTCTCTGCACTTAAATATTCATCTGAAGCATCCTTTAATAGTTTCTCATGCTCAATGGCAGACTCTCTCGCAGTCCAGGCAGACCAGTAAGAAGCACAGAGAATAGTACCAACAGCCATAAGCCATAAAAACACTTCTGCAACATCAACCAATGGACGGTATGGAGAGTACAACTGCACAGACACTACTGAGTTGTTTAGTATGAGATTTTCCAAGTTTTCACCAGCATCTTGTGGAAGCATGACAACAGGTATTCCAATATCAACATCAGTTTCATTTGCTTCACAAACCATCTTGAAAAGTTCTGTACGATAATTTATAATGAGGATGGCCGAAGCACCAGCTTTTTCAGCTATATTTGCCTTGGTTGTGAAACTACATTGTCCTCGGTGCACCAAAATGATCTCGCCAGTGAGCTTATTCTTAGGTTGGCTACAACAATCAGGAGGGTCCGCAATCGCAACTCTAGTATGGTTAGCATGTTTTTCTTTTGATTCCAATGTAGGGCCAAACCTTGCACCAACGCCAACGTACTCACAGCTTTCCACACCATCAATCCAAGTTGGAACTTTAACCAAGACAAAGTTGTTTTCACAGCCAGGCCTCTTGGGAGCAATATTATCATGGTGCACTATGTCCCCAGCAAAAGTGAAAGTGGCAAGCATCATAAATAAAGAACAACACACAGCACAGGAAGCTCCAAGTGAAACCATGTTGATGAGAAGTACTGAGAACCCAGATTCCAGATGCAAATTTGAGGATGGAAACCAAAAGGGGTTTGGGCGTGAAGGGTAAAGATTTTATCTTTGGAAAGAAAGAAAAGAGGAAGAAGGTACAATGGGAATTGGGGTGGAGGGAGAGAGAGAGAAAGAAGAGACACAGAGGTTTTAACTTTTATTTATT
>C100129_65
AGACCAAATAGCAAAGTGATGCTGAATGATCTGATAAGATTTAAAGCTAAGGAATCTGAAACTAGTTAGGAAAAAGCTCATGCAATTAACTCTGCCACTCAACTGCGTTCATTTACAACTTGATTTGCTACAAACATGCCATCTCTTCTCTTGGGAAAACCCGGAGGTTCCATGGTGGTGGCCCTATATTTTAGCTCAGAGGCTCCACGAAAATCTGGATCAACTGATGCTGGCCTAGCATTGTGATCTGCAGAAGCACCGAGTCTATAGGAACTAGCAGCAGCACCACCAGGATACCTTGAAGGAGAGCCGTACCTTCTCGGTGGAGCTCTGAGAGGTCCACCTCTAAGATCCATAACTTCAGTGCTTCTTGAAGTAGAGTCTCCAAAAGATCTGTCTGCAGAGCTTGATGCTAATGGCGCACTGGTGGTAGCTGAAGTGGAAGTGAAAGGATCGTCTGGTCCCCATGATGTAAGTGCTTCCTTCTTCTTGGCAAAAAAGTGCCAAGCACCAAACAAGAAAAGTACAAAGAACAACACAGGACTAGTCCATAGCATGGTGTTGAATTCCCCTTTGAAGATAGGTAGATTAGAATGATACATTCCAACATACCCACCTCCAAGACCAACTACAACAAGTTTTTCACGGTCAGTGCCTATCAAAGGTATTACTCTTGTTTCGGCATCCAAACCTGGGATTGGATTATTCAAGAATGATGATCTAAGCTCATCAAGACTCGAGGAGAAAACAAGCCGAGGCACCCCAACTCTCACATAATGTGGAGAAGAAACATTGTATACGAAAACCTTCTCGGGGTTAACAATCAACAAATACCCCTTGATTGCCTGTAGAGCAAGAGGCTCTTCCATATCAAAATTTTTCTTGTATCTAACCCTGCATTTGAAATTCATCACATCTCCATGCAACAAGACGTAAATTATGTCCCCATCTGAGGTAAAACCATAAGCTTTGGATCGTTCCACGACATCAAAAACATAAGTTCTTGCAACAGAATGGTTCAACCCTTCACACTCAGATTCCCTGACTTTCATGCTCCTTAAATCCAATGAACCTGCCCCAGTTTCTGTCAAGAACATAAGTCTTTGCTTTAAGAAAACCAATGGCCTACTAGAAGCCAGGGCAGAACCATACAAGGAACCATTTTCCATAAAAACCCTGATCTTCCCACTTGTATCAGCTGACATAATGTACTTCGTCCTACCTACATAATGAACTTCCAAGAGAGTCACTGGCAATCCATTTTCATGGTTTTCAGGTGACACAAACTTACCTACATTTTCCATGAAAAGAGAACTATAATCCTCTCCACTAGACCCTCCCTCCCAAACTTTGTGCAACAAAATTTCCCCATTTTGATGACCAGTCACTACAAAGCTCTCATTTTTATAAACCGAAGTATAAGAAACCATTGCAGTAATAGAAGACCCCACCAAGGTATCGAACTCAACTAACACATCTCCATTCCTCAAGAACACATATATTCTTCCCCTCTCATCACTAACTGCAACATACTTACTCAACCCCTCTTGATCCCTAAAAGGCAAAACATTTATACAAGTGACCTCAGAATCCAACTTCACAGCAGATGCAAATTGGAACCTCTCAGACCAAAAAGGTGAGTACTTTGCTACAGACATTCCCTTAGCTTTCTCCCCATCTTGAACTTTTCCCTCAAATTCCCTATCTTCAACTCCTTTACTACTTGATATTGCATCATCACCGTAATCACCACCCTTTCTTTGAGTAAACCTACCCTTTTCTTTTGGAGGGTCAGGTAGCTTTGATTCTAATCTTGCAACTAAATCACTGAGATTTCTCACTAATTCCTCAAGTTTATCCAACAAAACTTGTTGATTCAAATGATTAGTTGTTTGGGGAGGTTCAGGAACAGGTTCCTGCCATGAATCGCGGTCCAGCTTGGGTTCGACTGAACATGATTCGGGGTCTAAAAGGGTGCTAGAAACATGAAGAGAATAGAAAAAGAGCATAAAACAGATAAAAAACTTGCCTTTTTCCCAGGACGCCATTGAATTTGAAGAAGAAAAATGGAGGGTGTGTTGAAAGTTGATGGATCTGGCTATAGGAAATTTAGCAGAAATCTATGTAAGATTTGGGACAGTGTATTGACTCGGGTTGAATTAGGGCTACCATGTGTATTAAGTAACAGAAAACAAGACACAAAACCGAATTGATATCGGTTCAAATGTACTGTAAATAAGGACATATAATCTCC
>C100131_65
TCTTCCGTATTCCCTTTTCCTTCTCTTCAACCAAACCCCTTCTTCCTTAACTCATTTTTTTTTTTTCTTACTTTCTCTCAAACAAATTCACAAACACATAAAAGTGATTGCTTTTTCTTCCAATCCTTGTGTTGCTGATGAAATGGGGGACAAGCACCACCTAGATGACAGCAGCGATTTCACCTCCGAGGACGAAGGCACCGAGGATTACCGCCGCGGCGGCTACCACGCTATCCGAATCGGCGACACCTTCAACGCCGGTCGCTATGTCGTTCAGTCTAAACTCGGTTGGGGCCATTTCTCCACTGTCTGGCTCGCTTGGGACATCAAACATTCTAGATATGTGGCTTTGAAAGTTCAGAAGAGTGCTCAGCACTACACCGAGGCGGCCATGGATGAGATAACGATTTTGCAACAGATTGCGGAGGGAGACCCTGATGATAAGAAATGTGTGGTGAAGCTTTTGGACCATTTCAAGCATTCTGGTCCCAATGGGCAGCATGTCTGCATGGTGTTTGAGTACCTTGGGGACAATCTTTTGACACTTATTAAGTACTCCGATTACCGCGGGTTGCCTATTGCGATGGTTAAGGAGATTTGCTTTCATATTCTGGTTGGATTGGATTACTTGCACAAGCAGCTTTCCATCATACATACTGACTTGAAGCCTGAAAACATCCTGCTCTTGTCGATGATTGATCCATCTAAGGATCCTAGGAAGTCTGGGGCGCAGCTTATTCTTCCTAATAGTAAAGATAAGATGGTGCTGGAGTCCACAGGTGTGAAAGATACGAAGATGTTGAATGGGGATTTGGTTAAGAATCACAAGAAGAAGATTAAGAGAAAAGCTAAGCAAGCAGCCCATGGTTGTGTTGAGAAGGAAGCTTCAGAAGGAGTTGAGGGTAATCCTGAAACTTCGGGGGCTGTGGAGTCGTCTCCAAATGCGAGTTCTTCAAGAGAGCAGGCTTCCAGTTCTGCAGGAACTAGTAGGTTATCAGATGCTGATGGAACAAAGTTGAAAGAGCAGGGTAACAAAAGAGGAAACCGATCTATGAGACAGAAGCTGCTGGGATCAGTTGATCTCAAGTGCAAGTTAGTTGATTTTGGTAATGCCTGCTGGACATATAAACAATTTACTAGTGATATCCAGACAAGACAGTATCGGTGCCCAGAGGTGATCCTTGGGTCAAAATATTCTACATCTGCAGATCTTTGGTCCTTTGCTTGCATTTGTTTTGAGCTTGCGACTGGAGATGTGTTATTTGATCCTCACAGTGGTGACAACTTTGATAGGGATGAGGACCACTTAGCATTAATGATGGAACTTCTTGGAATGATGCCACGTAAGATAGCACTAGGGGGGCGTTATTCCCGTGATTTCTTTAATAGGTATGGTGACCTAAGGCACATCCGGCGGTTGCGATTCTGGCCCTTGAATAAAGTCCTCATGGAGAAGTATGATTTCAGTGAGAAAGATGCAAATGATATGACGGAATTTTTGGTTCCTATCCTTGATTTTGTTCCTGAGAAGCGGCCTACTGCTGGTCAGTGCCTTCTGCATCCATGGATCAATGTAGGTCCACGTCTTTTGGAGCCATCTGTGCCTTCTAATCACAACCCAGCTTCTGAAATTGCTGTTTTGGATCAGAAGAAAAGGGAAAAAGATGAGAGGGAGGCCATGGAGGCAGGAATGGGAAATATTGTTATCAATTCAGATTGTAAATCACTGATGCAATCACCATCAAAGAAAGCCTACCAAGGCACCCAGAAGTAGTTCATCTGGCAAGAGCTCTTTCCTGTGTGACTGTTTCTATGTTCTAAGCTTGCCCCTGCATAATTTCTCTAAATTATTCCATGGGATTTGTTACGGGGCATGTTTGTTTGTTGGGTTGGTTTCCAGAAGTGCTGGCTTGGATGGGGTTTGAGTTGTTTGAAGCCTGGTGTCAGCTAAATCCGTTCGAGTCTTTCACATTGCATCGTCAAAAAGAAGTTGAATACTCCAAGATACCGTTATTATACACCCCCTGCCTTGTTTCTCATGCTTATGATAGGTTATAGATGAGCCTTTGCCAATTGGTTCCATTGACTTGTTTGTGAACATTGTTCATTATCATGTACTCTTGTGCTTAATGATATTGAAAACAATATAGACACTTTCTGGAATTTCAATAATTAATATTTAATTTTTATAGTAACAGGAATGTTGAAAGCAAAGGCGAAGTAAACAATTTCGTTAGAAACAAGGGAAAGATTT
>C100133_65
CCACCATTTTAAACATCTTTATCCATCCGGCCAATAAATCACAATATCCACACCGATAACTTGGGGAATCAATAAAACAATGACCATGTAAATAAACAGTGCTGTACATATGTTCAAGTACAATCATAAACGATTAAACAAATGAACAATAATTATCGCGCAATACACTAAATATACAAAATACCAGAAACAGGACATTGGACTAAGAGTTCCAATCAGCTACTTCAGTCGTTATCCTAGAATGAAATTATAGCCCATGGATGCACAATTTAAATCCAGTAAACAGAATGGATAGAAATCCAGTTCTCAAAATTTCTCAGGTACAATCCAAGTTTAGAACTAGAACACTGTCACGATACAATGTCACACAAAAACGAAAAAATAAAGCCAAAATTTCCTTTACTCACAAACAATAAGGGTAATATATACCACAAATCACGAGACGTATCAAAGTATTTCAGCACTCTTCCTGTTGCAAAGCCAAACAAGGAAACCATTGCAAAGTTCTTCCCCTTATATATAGTCATTTTGTGTCCAGAACAAGGGGCGAGACATGTCATTCCAACAGCTGAATCATAAAAAATTGCAGTTCTTTTAGTCAACTTTCTCATCCACACCTGCCCTTTCAGATACTTCCCCAATCTCATCAGAGCTTGAAGCACTTCCAGGACTACTGCCTGTGATTATACTCTCGGCTGCAGAAGCCCTAATATTCTTAACTGCATCAATCGCACTATTGTCTGTTTTTGGAGAAGTAAGACCAGAGATCCGCTCATCCGATTGCTTCGGTTTGTTTAGGGCATGACAGTGTGGGCAGTAGTATGTGATAAATGGGAAATCCTCCTTCCGAGCTAGACCATTATGCATGTAGCAGTTACCACATATGAGAGCATACGACTGTGTTGGATCCTCACCCACAAGCAAAGCTGCAATTCGTGCAATCCATCCACCATCTTGTGTGCTTGAACTTTGAGGTTGGTGATGCTCAACAACAACAGGCTGATTGTCCTCAAAAGTATGAGTATGATCACTTCCCCCAGGACCAACTTGTTGATCACCAGGAATTGATGTGGCTGCCCCAGGACTAGTGGATCTAGATTGGACTTGTCTCCTATTTCGAAGTCCAGAGGACTGTACAAGTTCAACATCATAGCTCTTCCCTATTGGAGCACTAGGACTGGATTCATCTTCCAGATACATCCTCAAACCAGAATCTGCACTCAACTTAGAAGCTAAAACAGTTGCAGCAGCTGCTTTTGCAGCTGGGTCTGGATCATATCTCTGAATGAGCTGTTGTGTAGTGTAATAATTTGTCTTTTCCTTGAGCTCATCAATTTTTTCTTGCCTCTCAACTCGAAGCCTTTCAAGAATTTTCTGGTCCCTGCGATCACACATCCTTGTGAAGCTGATAAATGCCGAATAGGCAGCAGATGCCAGTGCAGGCAAAAGAAACATTGGCAAAACCCGGATTGCCCTCATTTTCCAATTCATATCAATTGATCTTGTTGTCATAATAGCATAAACTACGGCAACAACCTCAAATATGACAGAAAACATAATAAGATGGCGGGAAATTCTCCTCAAGGATCGCGATCTCCTGTTCATCCTAGTCATAACCTGAGCCTCCTCTTTAGAAATGTATTGGAGTCTCTTCTCAAAATCATCACCGTGTAACCTAAATATCCCGTTCCAAATACGCGAGAGAAAACCTTTGCGCCTCTTCTTTCCACTCTCGGAGGAACTCGAACCACCGGTATCTTTCTTCTCACCTTCATCAATCACCTTATCATCCGCCATCCCCCGCTTCTCTTGATGATCTTAATCACGTTATTGTTCGGATCTTGCAAGTGTGTATTACGATTGGCGGAAAATATGAGGAGTTACGTTTGCTACTTTGCGCACACGACGTGAACACGGATTACGATACGATACGAACACGAAGGTTGCAATCTATTGGAACGGAAACGAATACTTGGATGCTACTCAATCATTCAATTATCGTTGCGATTTTTTGAATTCCCAAGGTATAAGAATTGGGGAACAAACAATATGAAAGGTAAGGTTTCTAAATTGGTACAAATGAAAAGAGAGAAAACGAAAGCTTAAGGATTGGGGTAACGTGAAAATGGTGTTAAGGAAAAGAAAAGAAAAAAAAGAAGATATAGCGTAGTTCTACGGTACGCGTATAGCAATTTTACAAATACGGTGTTGGTGGTTGCTGAACGCCGACCAAGGACGCAAACTTTGATTCTAA
>C100139_65
GCGGCCGGCAACGTCCCCGGCCGGCGGAGCTTCCGACAGACTGTGTGCCGGCACTGGCTGCGCAGCCTGTGCATGAAGGGCGACGCGTGCGGGTTCCTGCACCAGTACGACAAAGCGCGGATGCCTGTGTGCCGGTTCTTCAGGCTCTATGGAGAGTGTCGAGAACAGGATTGCGTGTATAAACACACCAATGAAGACATCAAGGAGTGTAACATGTACAAGTTGGGATTTTGTCCTAATGGGCCTGATTGCCGATATAGGCATGCAAAATCTCCTGGACCTCCACCTCCTGTTGAAGAGGTCCTTCAGAAGATCCAACATTTATATTCCTACAATTATAATTCATCTAACAAATTTTTCCAACAAAGGGGTTCCAGCTATACCCAACAAGCTGAAAAATCCCAGCTTCCTGTAGGAACTAATTCTTCGAATCAAGGGGTGACTGGAAAACCGTTACCAGCAGAGTCCGGAAATGCCCAGCCACAGCAACAAGTTCAACAGTCTCAGCAGCAGCAGGTCAACCAGAGCCAAATACAAAATGTTGCTAATGGCCAGCCTAATCAAGCCAGTAGATCTGCAACCCCTTTACCTCAAGGAATATCTAGGTATTTTATTGTTAAGAGTTGCAATCGTGAAAATTTGGAGTTATCTGTACAACAAGGAGTATGGGCAACTCAAAGGAGCAACGAATCCAAACTAAATGAAGCATTTGACTCTGTGGAAAATGTCATATTGATTTTCTCAGTCAATCGTACTAGACATTTCCAGGGTTGTGCAAAGATGACATCCAGAATTGGTGGTTCTGTTGCTGGGGGTAACTGGAAATATGCTCATGGAACTGCACATTATGGGCGAAACTTCTCTGTTAAATGGTTGAAGTTATGTGAACTGTCATTCCACAAAACTCGACATTTAAGGAATCCATACAATGAAAACTTACCAGTGAAGATAAGTAGAGATTGTCAGGAGCTGGAGCCCTCTATTGGAGAGCAACTGGCATCGTTGCTTTATCTTGAGCCGGATGGTGAACTTATGGCCGTTTCAGTTGCAGCCGAGTCTAAACGGGAAGAAGAGAAAGCAAAGGGAGTGAATCCAGATAATGGAGGAGAAAATCCAGATATTGTTCCATTTGAAGACAATGAAGAAGAGGAAGAGGAAGAAAGTGATGAAGAGGAGGAGAGCTTTGGTCATGCTGTAGGGCCAGCTGGTCAAGGCAGGGGTAGGGGCAGAGGTATGATGTGGCCGCCTCATATGCCTCTTGGGCGTGGAGCCCGACCCATGCCTGGAATGCAGGGCTTTAACCCTGTAATGATGGGTGATGGGTTATCCTATGGACCTGTTGCACCTGATGGTTTTGGTATGCCAGATCTTTTTGGTGTGGGACCTCGTGCTTTTGCTCCATATGGTCCCAGGTTCTCTGGTGATTTTGGAGGCCCCCCAGCAGCCATGATGTTTCGTGGGAGACCCTCTCAACCTGGGATGTTTCCAGGTGGTGGCTTTGGGATGATGATGAATCCTGGACGTGGTCCCTTCATGGGGGGGATGGGGGTTGCAGGTGCAAATCCACCAAGAGGTAGTAGGCCAGTTAATATGCCTCCAATGTTTCCACCACCTCCACCCCTACCTCAGAACTCAAACCGTGTAGCCAAAAGAGATCAAAGAACTACTGATAGAAATGATAGGTATGGTTCAGGATCAGAGCAGGGTAAGAGTCAAGACATGCTCAGCCAAAGTGGTGCACCTGATGATGAGATGCAGTATCAGCAAGGATACAAAGCGAACCAGGATGATCATCCTGCTGTGAACAACTTCCGGAATGATGACAGTGAAAGTGAGGATGAAGCACCTAGGAGGTCAAGACATGGAGAGGGGAAAAAGAAGAGGCGAGGCCCAGAAGAAGTCAACACAAACTATAATCATTAGTTAGCTTATGCTTTCACCAAGCACTACATATTGATGATCCACTAACCAAGGATGCCAGTTTCCAATGCTTTATGTTTGATAGATTGCTTTGTATGAGTTCTTTTCCAACCCTCTTACGACACCTGGAGACTGGGTTGTTTCAGAAAATATTTAAAATTCTGCTCACTGATCATATAATTTTTACATATGGTTCATTGGATATTTATTGTTAAATGTATCGGGATCAAGATGGTAATTTAGTATGCTCGGTGAATGTAAACCTATATGTGTTTGTAAAGGGATCGTATCATTTGAGTTCTCAATGAAAAAGGTGGGATGATTTTATACCAAAA
>C100143_65
GCAAATCGCGACACTGTTGGGTCCGGTCGCACTGTAACACCCTCACCGTTCTGGGCTGTCACATCATACATCACACATAACATTCACATGGCATAGCGACTCACATTCACATGGCGTATCCATTCATTCATTAACGTTTTCTTCATTACTCCCTTCTCTCTTCCACATCCCTCTCTCCCAAGCGCAATGGACATCCGCCGCCGCGCGCCACCCACCGCAAACGACGGCGACGTCCACCACCCTAACCGCGCGAAGAGGGATTCCGCTTCCACACCATCAGCTTCCTCACCTAAGGCCTCCGACGCGCTCCCTCTGCCACTGTACCTCACCAACGCCATCTTCTTCACTCTCTTCTTCTCCGTCGCCTACTTCCTCCTCCACCGTTGGCGCGACAAGATCCGTAGCCACACGCCTCTCCATGTCGTCACACTCTCCGAGATCGCCGCCATTTTCTCCCTCGTAGCATCCTTCATCTACCTCCTCGGCTTCTTCGGCATCGACTTCGTCCAGTCCTTCATCTCACGCGCCTCGCAGGACGTCTGGGACCTCGACGACGCCGTGTCGGAACCCTCGCCCTCGCCCTCGCCCGCTCCGTCAATTACCAAATTGCCGCCTACGGAGTGCTCGACTATGTCTGATGATGATAAGGACATTGTTTGCTCCGTCGTGGACGGCCTGACGCCGTCCTACGCGCTCGAGTCCCGCCTCGGTGACTGCCGCCGTGCGGCCGCGATTCGGCGCGCGGCGCTGGAGAGGCTGACAGGCCGGTCGCTGGAGGGGCTGCCGCTGGAGGGGTTCGATTACGACTCGATTTTGGGGCAGTGCTGCGAGATGCCGGTGGGGTATTTGCAGATTCCTGTGGGGGTGGCGGGGCCGTTGCTGCTGGACGGGTTCGAGTACACGGTGCCGATGGCCACCACGGAGGGGTGCCTTGTTGCCAGCACCAATCGAGGGTGCAAAGCTATCTATGCTTCTGGTGGGGCCAGCAGTGTCGTTTTGAGGGATTGCATGTCGAGGGCACCGGTTGTTAGGTTCTCCACTGCTAAGAGGGCTGCACAGTTGAAGTTCTTCTTGGAGGATCCTCTCAATTTTGAAACCCTTGCCCTTGTTTTCAACAGGTCGAGTAGATTTGCCAGGCTGCAAGGTATTCAGTGTGCTATGGCTGGGAAGAATGTTTATTTGAGATTCAGTTGTAGCACGGGTGATGCAATGGGAATGAACATGGTTTCCAAAGGGGTGCAAAACGTTCTTGATTTTCTTCAGAATGATTTCCCTGACATGGATGTTATTGGCATTTCTGGAAATTATTGTTCGGACAAGAAGCCTGCTGCGGTAAATTGGATCGAGGGACGTGGGAAATCAGTTGTTTGTGAAGCAATTATCAAAGAAGAAGTGGTGAAGAAGGTTTTGAAAACCAACGTGTCTGCCCTGGTGGAGCTTAACGTGCTCAAAAACCTTACTGGTTCCGCTATTGCTGGTGCTCTTGGTGGATTTAATGCCCATGCTAGTAACATTGTTTCTGCAGTCTTTATAGCCACCGGTCAAGATCCAGCACAAAATATTGAAAGTTCCCATTGCATAACCATGATGGAAGCCGTCAACGATGGGAGGGACCTTCACATCTCAGTGACCATGCCTTCCATTGAGGTGGGTACTGTTGGGGGTGGGACGCAACTTGCTTCCCAGTCTGCTTGCTTAAATTTACTTGGTGTGAAGGGTGCGAGCAAGGAGTCACCAGGGTCAAACTCAAGACTTTTGGCTACCATTGTTGCTGGATCTGTTTTAGCAGGAGAGTTGTCTCTGATGTCTGCCATTGCAGCGGGGCAGCTAGTCAACAGCCACATGAAATACAACAGATCAAGCAAAGATGTAACCAAAATATCATCTTGAGGTCGTGGACGTGGTTGTTTGTAGTCATTAATTGTGGATTCTAGAATAAAAGAGGTTTTTTCAGCACAAAATAGAAGTTTGGGAAGGAAAATGGAGAAAAATTAGATTAGGTTGTAGCCTTTAGCTTTGCATTGCTGTCTGTAGATCTTTTATTATTTGGAGAGAGGACAGTAGAGTTCTTCTCTACCTGTTCCCTGTCCCTTTCTGGGTCCTTTCATTCCTGTACACTTTTCGTTGCTTATTCTGCCTATCCATTGAATGGGTGCTAACACTGTTTTTAGCATACCAAAATATTTGTCGTGTTGTATTGTAATTCTTTTCCCCCATATATAATATGCTTAGCTATCTTTCACTGTCAAAAAAAAAA
>C100149_65
TTTTTTTTCCCAAATCATTTTTTCTATTTTTTTCATTAGACTAAGTAGGAACCATACATATATACTTTTATCTGAGTAACAGTATCATCACATTACAATATGTGGCTGCCAATGAATATTAATTGGCCTCTATCATTTGGTAGACGGATAATATTTATGCCTAACACGCAAGATTGACCAAAATTTTGAACCTTACAAATGATGCCCAGCTACATCTACATCGCAGCACTGACAGATCAAAAGCAAATAGCAGCACTGACAGTCAAAAGCAAATAGCAGCACAACTGGTATGGAATATAACAAGGAAGCGCTCAGTTTTATTCATTGTTCATATTCACTACATTTAGTGGCTTGAAGATGTCTGAGGCAACCTGAAAGAGCCTCCAGCATAAAGCATTTTGTAAACAGGCTTAATTCTCAAAGTCAGGATGACGCTCAAGATTATGCCAGCACCACACACTCCAGAAAGAATGAGAAAGGTAAGCTTAAAGCAATTTGGACCGACGCAGGAAACATCAGAATCAAGAAGGCTGACACCATGCTGCTTTGCTGCCTCACTATCATATACGTTCCCTGCTAGCAGAACTGAAAAGAGGAATGCACCAATTGGATTCCCCAACGCCAGGATGCTGCTCAGTACACCGAAGTGCTTTAGACCGAAAAGCTCAGAAACAGTGGGGATCATCACGGAAATTTGAACGCCAAAGCAGACACCAAGAAATGCAACTGCAGGGTAAAGGGTTCCATTGATAGCATAGGCAAATAGAAGGTATACAATGAGCATAATTGTCTGCGTGCACGTCATCCAGATAGTCCTTGGGAGTGTTTTTGTCCTAACAAAATGTTCTGAGACAACTCCTCCACCAAGCCGCCCCAAAAAATTGCAAAAACTGAAAATTGACAGCAAGGTAGTGGTGTCTTCCTCCCCTTGGGCAATACCTATTTGGGCCAGATTATTGAGAACAGTAACCCCAGTGCCAACGCCAACAAAGAAGACTAAAAACAGCAGCCAGAAATCAGCCTTGACTATAGCCTCAGTTAGCTTAAAATCTTCTCCACGTTTAGGCCTTCTCTTCTTCTGCTTCACAGCCCCCTCACCCAAAGCAAGAAGCTCAGCAACCTCGGACGAATCGTCCTGATCATTAAAACTCCCAAGTGCCCCTGCCGACGAAGACGCTAGCAGCGGCTCTGCACTCTCATCTTTCCCTTGAGTTAGAGACTCAGAAGATCCAACTGGTTGCTCTGGTGACTCTGATTTAGAACCATTCCTTGGAAACAATGTCATCTTTAAAGGGATAACAAGCGGAGCCATGACCAGCAGAACCATTACGGCCACCAAAACATATGAAACAGCATCACTAAAGGGAGAAACATTACCAAGTATGGTACTAACAAGAAGGTAAACACCCATGATCACACTGGAAACTTGGACAAACAGAAAATGGTAAGGCTCCGCAGGGTCATCACCAGTGGCCGGAGTACAGGGCCTAACGAGAAACATCATGCTGAAGCAGATAACAGGAACACCAACGGCAAGAAAGGACAGGAACTTAGTAGAATTGTTACGAAGCAGAACGCTGTAAATCTCAGTCCAAACCGCACCACTAAGCCCCCCATAACCTTTCAGAATCCCAGCGACGGAGCCTCTGCTAGCAGGGAAGTTTCTCATGTTGGTCACCACAACCGCAGTGGTTAACCACGCAGTACTGTTAGCAGCAACAAGTAGAGCAAGCCATAGCAGTAAGAAATGCAGGGAGGGGAGGATCTGGGAGACGGCGAGGTAGATGACGCCGTAACCGAGGAAGGCGGAGAGGGAACCGACGATGAGGAGGAGCCAAGGGGGGAACTTGTTGCAGGCGATGCCGGGGAGAAGGCCGAGATTCTCGCCGATGTCGTTGGCCACACCGAGGAGCGTGATGTGGCGCTGGTCGAAGCCCAGCACTGATTTCAAGGAGTGGGAGTAAAGAGGGAAGCTTGCAGTGTTCCCGGCCGCGATCTGAACCCACACGGCAGCGCCCAGCCCCACCCACGGGGGCCGGCTCCCTCCCTTCACCTTCAACATCGGGAAAGTAACCGAACAAACGAAACAATTGAATTCACGCTTTTAACTGCTTTGCTGCATAGTTGTAAGAACACACACGAGGTTGGCGCTTTGGAGCGTGGTGTGTGTGGTGTCCTTGTTATAGAGAGAGAAAGGTTTGAAGTGTGAATGATTGGAATGGGTTTTGGAGAGAGAGAGAGTGGTGACAGAGGTGAAC
>C100153_65
TTTTTCGAACACAAAAAGAAACATAAATTTTATACACAAGTTCCAGACAACAAATACTACAGCAATTTACACAACATTAACCATACAAAGTTTACATGAAAGGATGATACACAAAGTCTTGGGTACTAAAGCTTGAGAAAAACAACATCTAGCTAGAGAGTATAAGTTACAACAAACATAGATAGATATACATACAGAGTCAGAACATAAAGACACACGACAAAGGTATAAAAGCAAATCAGATAACCATTTCATCATTATTTTCTGCATCGCCCATCTCTTCATAGTCACTATCAATATCTGCTTCAAGAAGCCACTTCTCAAATTCATCCACATCATCATAATCATGTGTATATAACCCATCTGAAGTGTCATAGGGATCAGCCCCAAGCTCCTCACCATGGCATGCCACATGTAAGAAAGGTCTGCTTCTAGCTAAAGCATCTACCATGTCTCTATTAACATTTCCGGTCACTCCCAACGATTTGAGCCTTGGAAAATATGGTTTCTTCAACCAGCGAAATGCAAGAGCTGTGATGCCACCACAGTTATAAAGATCCAACAAGCGCAAACTGCTTCCATGTTTGGCATCGTCAATCAGCATTGAAGCTAATGCCATCACTGCAGTATCACCAATTAGAGGGCACTGTCGCATACGGAGTTCAAAGAAGGGAATCCGACTTTTTGCCAGCAGCAGAACTCCATTATCTGAGAGGTTAGGGAGATTAGATAGATCCAGTTCTCTCAATTCCAGCACACAGCATCCATTAAATAGCGCTGTGATGCATTTATCTGTTAGTCTCTTGCAGCCTCGAAGAGACAATGCATACAGTGAACTAATAACAGATGGTCTTAAGTACAAAAGTCCTGCATCAGTTATATCAGAGCCATCTAGTAGTAAAATTTTCAGTCTTGGCAGAGTGCCAATTGCCTGGAGAGCTTCATCCCCGAGGCTCCTGCAATCTCTCAAGTCAAGAATTTTGAGTTCCTTGTTCGATGCCAAACTCAAAACAGCTTGGTTAGTTAACAGATTGCACCGTCTTAAGCTAACATGTGTTAAAGTAAGAGATGTTGCGGAAATATCATGAAAAACTAGATCAGTTAAATGAGTCCCGTGAGTGACCTTAAGCTTGTACAAACGAGTGCAAGAATGCAGGATAGTTTTGAAACCAGTGTCTGTGACACGACAAAAGCCACCGAGGCATATGCTTTCCATGTTTGCGCACTTGTCTGCCATTAGAAGTAATCCCAGATCATTCACTCTTCGAAAGTAGGTAATTAGATACTCTTGGCTTCGAACCAATGAAAGATGTTTCAATCTCCCAAGTTGATTAATTTGTTGAAGACCAGCATTGGTTAGGTCAAACGTAATTCTTGGTTCAATCAATGGTGCGTCTTGAAGATCCAAATGGGTCAAAAAGATTAGACCTTTGGATATTGTGCCAATCATAGCATCAGTTATATAGTCTACATTAAGACATAGTTTCTGAATACTTGGAAGTACGGATGGTTGAACAGGATTTGAGGGCAGATGGGATCCCAAATTTGGGCTCAGCAGTTCAGTGACGGTAACTGAAGAAATGTAGCCAATCTCAAGAGAAGTAAGTTTCTCAGAGGCAGAAGCCCACACTCGAGCAAAGTTGTGACGTAGAAAGAGAGAGACATCAAACATCAGAATCAGTGCTTCCAAGTGGGAACAACCGCTGAGCAACTCCTCCAGATCGGAAATATGAATGGACCTCCCTTTGTTCTCTGCAACGGAACCCAGGTAAAGAGACCTTAGATCCTTGCAGCGGGTGCCGATCTCAGATAGGAGTCTTCCACTGAAATCGGCGCAATTGTGGAGAGAGAGGTCGTGGAGGGAGGGTTTGAGAAGGAAGGAAATGGCGGAATCATCGAGGTGGGCACAATCGACCTTGAGAGTGGTGAGGTGGGGATTGGGCGGCAACAAGGGTCTGAGCAAGTCCCTGGAGGGAGCAATGTCGAGGAGGTGGAAAGAGGGGAGGAAGGAGAGGATGTGACGGGCACAGGAGCGGAAGGTGGAGGAGGTGGAGGCGAGGGAGCATACGGAGGCGATGTCCAGCTTTGTCATGACGGTGGCCACCAGGGCGGCAGGGAGCCGATCCAGGCTCGCCTCCTCCACGCCGCCCGTTTCTTCCTTCGATCCCATCCCACACAGTTTTACGCACTTTCCTCAGATCCTCTCTCTCTTGTTCTTACACATCCTTTCATAATTCATTAATAAAACACGACCCTCA
>C100155_65
GAAGTTGGTGGTTTTAGTATCCATATTTCAGAATGATTGTTTCCCACCCTTCTTTTGCTTTTTGATTACTGAATAGCAATTACTGAAGAGCTGGATCCATGACCCTTTCCATGTTTTGTGAGTTGTTAATCTGAAGATTGAGGTTGAGGAAAAGTAGTGTGTGTTAAGAGTGATGGATAACTCCGAGATCAAGTCACCACAAGAAGGCTCCCTTGAGGGGACACCAGGCAATTCAATGAACAGAAAGAAGCTTGCTATTTACTTCATTGAGTCTGAGGATAGAAGAGTGGCCTTTGGTCGTGGATACACAGCAGGATCTACACCAGTTGATATCCATGGCAAATCCATTGTTGATCTTTCAAAGACTGGGGGTTGGATTGCAGCCTTCTTTATATTTGGAAATGAAATGGCAGAAAGAATGGCTTATTTTGGGCTTTCAGTTAACATGGTGGCCTTTATGTTTTATGTGATGCATAGACCATTCACGAGTTCATCCAACGCAGTAAACAATTTCTTAGGCATATCACAAGCTTCCTCTGTGCTGGGTGGTTTTCTAGCAGATGCATATCTTGGTCGCTACTGGACAATAGCTATCTTCACTACAATCTATCTTGCGGGTTTGACAGGAATAACACTGTGTGCGACAATTGGCAAGTTTGTACCAAACCAAGAAGACTGTGACCAATTTTCTCTGCTTTTGGGAAACTGCGAGCCAGCAGAATCGTGGCAGATGACATACCTCTACACGGTTCTATACATCACAGCGTTTGGAGCAGCAGGGATAAGGCCCTGTGTGTCATCTTTTGGAGCAGACCAATTTGATGAGAGAAGCAAAAACTACAAGGAACACCTTGACAGATTCTTCAACTTCTTCTATCTGTCAGTGACCATAGGGGCAATTGTGGCCTTCACAGCAGTGGTGTACGTGCAGATGCAATATGGATGGGGATCTGCATTTGGGTCACTGGCAATTGCGATGGGAATATCAAACATGGTGTTCTTCATTGGCACTCCCTTGTACAGGCACAGGTTGCCAGGAGGGAGTCCTCTCACTCGGGTTGCTCAAGTTTTGGTTGCTGCATTTCGAAAGAGAAATGCCCCTTTTGGAAGCAGTGAGTTCGTAGGCTTGTACGAGGTTCCTGGCAGACACTCTGCTATCAAAGGAAGTCGAAAAATTCCTCACACTGATGATTTCAGGTTTCTCGACAAGGCAGCTCTGCAATTGAAAGAAGATGGTCCCAATCCAAGTCCTTGGAGGCTCTGTACTGTGACTCAAGTAGAAGAAGTCAAGATCCTTTTGAAACTTATCCCCATACCAGCTTGCACAATCATGCTCAACGTAGTCCTAACAGAGTTTCTCACTCTCTCAGTCCAGCAGGCATACACTTTGAACACCCACTTGGGTCGTTTGAAACTCCCAGTTACATGCATGCCTGTGTTCCCAGGCCTCAGTGTTTTTCTCATATTATCTCTCTACTACACCCTTTTTGTCCCCATCTTTAGACGCATCACGGGTCATCCACACGGTGCATCTCAACTTCAGAGGGTAGGAATTGGGTTGGCAGTTTCTATTCTATCAGTTGCATGGGCTGCAATATTTGAGAGGTACAGAAGAAACTACGCAATAAAACATGAATATGAAGCTAGTTTCCTCACAGCAATGCCTAACCTAAGTGCATATTGGTTGTTGATCCAATACTGCCTCATTGGTGTGGCTGAAGTGTTCTGCATTGTGGGGCTATTGGAGTTCCTATATGAGGAAGCCCCTGATGCCATGAAGAGCATAGGATCTGCTTATGCTGCACTAGCTGGTGGCTTGGGTTGTTTTGTGGCAACTATTATAAACAACATCATTAAATCTGCCACTGGAAACTTAGATAAAGGCCAACCTTCTTGGTTGTCTCAAAACATCAACACCGGGAGTTTTGATTACTTTTACTGGCTTCTCACAGCTTTGAGCATGGTCAACTTTTGCATCTTCATGTATTCGGCACATAGATACAAGTACAGGGCACAGCAAGTTCACGAGATGGAGAAACATGAAATGTCATACGTTGGAAGCTCCTAATTACCAACACAAAGTGCTGTCTTTGTTCCATTGAATAACTTATAGTCTTCTCCTTGTATGGTTAAAAATTACCATTTCATAGAGATTGAAAACGCAAACTAGCTAGGGAGTATTCTGCATAAGATAATGGATTTCGTTTAGTTTAATTAAACACTTACATGCAAGCAAAGATGATAAAAAGATAATTGCA
>C100159_65
ACACATGTTCCCAAATTTCATACCCCAAACGACGTCGATTCCTCTCACTGCGAGATAACCCTCCTGAGAAGAAAACCAGACTTCATCTTCGCAATTATCGCACCGCGCATGGCGGCACCCACGAAGACGGAGCCGTCGCTTTTGTCGCCGACACAGAGGTACGCCGCCGGCGCATTGTTCAGCCTTGCTCTGCACGAGGCTCATCTCAACCAAACCAACCCGTTACCGTTACCCGTTTCGGAGGACTCCCACTCCGAGGAACGAACCAGTAGTAGCTCCAGCAGCGACTCGGTTTCCGATGACCCGGATCTTTGGGTCCACTCCAATTCGGGTTTGCTCCGTCCCGTTTTTAGGTTTCTTGAAATTGATTCCGCTGCGTGGTCTGGACTAGAGGAAACCGCTGGTTCTTCTTCCGCTAAGAATCACGTGGGATCGTTCTTGAGGTTACTTTCACAAGAATCGGACGATGGTTCTTCTCAAACGTTAGATGAAGAACTTGGTTTGTCAAGGGCAGTTAATTGTATCGCACGTGACATGCTGCAAAAATTGGAGTCTTCCGAGTCTAAAAGGGAGAAGCTTCGCGAATATGAGCATCAATGTCGTGAAAAGTTCTCAATCGATGAAGTTCAGCCTCATGGTGAAAAGGTAGATGAGCATTTGGAAGTACAGCAGGTAATGGAAATTCTTCCTTTAGTTGACTGTGAAGAGCCGCAGCAGGGGTCTGTTAGTTGGAATATTGATGAGAGACCAATGGAGCCAATTGAGGAAGTAATGATGTTGAGTGATCAGAGGAAGGTGACAGTTCTATACGAACTCCTGTCTGGTTGTTTGTCTAATTTAGGTGAAGATATCAAGCAGAGAAGGAAAGGCTATGATGCTCGACATCGTGTGGCTCTGAGGTTGCTTGCAACATGGCTTGATGTCAAGTGGACAAAAATGGAGGCCATTGAGACCATGGTTGCTTGTACTGCAATGGCTTTTATTAAAGAGCAAGAATCAAAGAAAGAAGAAAATCATTCAAAAGAAACCAAATGGGCTAAATTGAAGCGGGGTGGTATAATTGGTGCTGCTGCCGTAACTGGTGGAACTCTGTTGGCTATTACTGGTGGGTTAGCTGCACCGGCCATTGCTGCAGGTCTAGGTGCTTTGGCTCCAACATTGGGTACTCTGATCCCTGTAATTGGAACTGGATTTGCTGCAGCTGCTAGCGCTGCAGGAACTGTTGCTGGTTCTGTTGCTGTTGCTGCATCATTTGGAGCTGCTGGAGCTGGGCTTACTGGAAGCAAAATGGCTAGGAGAGTCGGGGGAGTTGATGAGTTTGAATTCAAGGCTATTGGAGAAAACCATAACCAAGGCAGGCTAGGGGTTGAGATCTTAATCTCTGGATTTGTCTTTGAGAAGGAAGATTTTATAAGGCCATGGGAAGGATGGAATGACAACTTGGAAAGGTATGCACTGCAGTGGGAGTCCAAGAATCTGATTGCTGTGAGCACTGCAATTCAAGATTGGCTTACTTCAAGACTTGCGATGGAGCTGATGAAACGAGGGGCAATGATGACTGTTTTGAGCTCACTCTTAACAGCTTTGGCTTGGCCAGCTGCATTACTTGCAGCAACCGATTTTATAGACAGTAAATGGACAATTGCTATCAACAGATCAAACAAAGCTGGTAAGTTGCTTGCTGATGTATTGTTAAGAGGATTGCAAGGAAATAGGCCCGTGACACTTATAGGTTACTCACTTGGGGCAAGAGTTATTTTCAACTGCTTACAGTGTTTGGCTAAAACTGAAAACGGTGCTGAACTAGTAGAAAGAGTTGTACTTCTTGGAGCACCCATCCCAATCAAGGACGAGAACTGGGAAGCAGCTAGAAAGATGGTAGCAGGAAGGTTTGTAAATGCTTATTCGAGGAATGACTGGATGCTTGGAGTTGCCTTCCGTGCCAGTCTATTTACGAAAGGATTAGCTGGAATCCAACCTGTAGATATTCCTGGGATCCAAAATGTCGATGTGACAGATCATATTGAAGGCCATTCGTCTTATCTGTGGGCTACTCCAAAGATCTTAGACCAACTTGAATTTGATGGATACTATCCTGTATACAACAGCATTTTTTGCATATAGTGACCTTTTCATGGGGGTGCTCTTCTTGCATACAGTTGAAGTGATTGCCGGACCTAATCTGCTTAAAGTTTGACACAATTCAGAAATTATGTATGAATTTATTTGTTTATTAGTATTACTATAAGGATGTACTAC
>C100161_65
TGATGATATAAAAATTTGCATGTTCATAAACCCATAATTGTCCAAGTATGAAAAGCACAAACTATTTCATATTGTTGCAATTATTTTACATATGCATGCGTGATAACCCCTCCAAATAAAAGACACTTACATAACCATTGCATGAAAATGAAAAACCGACCGATCAAACCTCAAACTTTGATCATCAATACCGAATGTTGTTCGGTATATACTATGTTTGAAATTGTGACAGAACACATCCAATTCAGCAGCATCAGACACTTTCAAATGATTCGTATATTGAAGTGGAAAAATCTGTGGTTGATCTTGGAGGAGAAGAGAGGAAAGGTTTCGGTGGCATTTCCAAGGAATCCACACTACCTAACAACATGTCAATCACTCTACTTATGGTAGGTCTGTGAGAAGGAATTGTTTGAATGCACCACAAACCCACCATAGTCATTCTCTTTGCTATCTCATTTTCCTCACCAGACAATATGCCATCAAGTCCCAAATCATTGCCCTGCTCAAGCTTCTTGTAAATAACCAATTGTGGGAAATATAGTTCGCTCGAGCGACTAGCTTCAACGTTGATGTTCTTCTGTCCTCCGACCATTTCTAGCAGCATCATTCCATAGCTGTATACATCAGATTTGTGTGAAACACCTCCAAAACTTTTACTGAACACTTCGGGAGCCACATACCCTACTGTCCCTCTAGCATTTGACATTGATATAATGCTTTCATCTCTTGTGCTGAGCTTAGCAAGTCCAAAATCTGATATCTTTGGGCGATAAGTTTCATCCAGGAGGATGTTATGTGGCTTAATGTCAAAATGCAGAATCCGAGTGTTGCATCCTTTATGCAAGTACTCTAGTCCTCGAGCTATGCCTATTGCGATCTGGTGCAATCTATCCCAACTCAAGGATGGAGTAGTGGTTTTATTTTTTTCTGGTGCTTTCTTGTGAATGTACTTCTCAAGTGAACCATTGGACATAAACTCATAGATGAGGGCTTTTCTGCTTCCTTCTAGGCAAAATCCAAGGAGAGAGACAATGTTAACATGGGATGTTTTGCTTATGCTAGCAACCTCATTGACAAACTCTTCGCCATTATCTTTTGACTCGTTCAGTATCTTCACTGCCACCGAGCAACCATTGAGTAATTTTCCTTTGTATACAGAACCATAACCACCTTCCCCCAGTTTAGTTTTGAAGGAGTTGGTCATTTTCTTGACATCAGAGAAACTGTATCTCTTAAGACCCATAGAACCTTGGCTTTCAAGGAAGGCTTCTATAACTCGATCGTTATTTTTTATCTTGCCAAATTGTATTAATATAAATTTCCAAATTCTAGCTTTGTTGCGGCATATGATGACAGCGATTAGAGGTAGTGCAAATCCAGTAGCAACGAAACCTAAAACCAGCTTCAACACTCTGCTCTTCCTTCCACTTTTGTGAGCAGAGCACACTGAACCACGAGTTCCACCCGAGCAATGACAAGAAAACTGAGACGAATCATTCTTATTCGTTCCACATGCTCCTCCAGAATCCCTGCATGCTGTACACTGAGAACTCCACTCTGCATCAAACTTCACATCAAACCCTTGACCCAACGCTTTCTTAAGCGCCTCAATTCCATTCTCTGAATCCCAAACAACACCCTCTGAAACTGGCACCAGAACGCTAACCCCACACTTCTGAAGGCCTGGGAACTGCTTCAGCTGAGTTCCATTGACCACATAGAAAGCCTGTTTATTACTATCATTCCGGCACGTAAAGGTGTTTCCCCCAACAGAATTGTCAGAGGGGCAGTCGTAGAAAACAGTGACATTCTGAGCAGTGGGTAGAAAACTAAAGGGACTGGCACTCAGAGAAGTGTTGGTGAAATTGGAATAGCAGTTATCATAGACAAGGTCTGTTCGCACCATTCTCATGGTGGAAGCATTTTGGTCAATGTCTAGTACATGGAAGTTCTGGGAACCAACTTGAACCGAAGTGTTTTGGTTATGCATGCACGTGAGCTTGAACCCATTACGGCCACAAAACTGGGGTCTGTCCCCTCCCCAGAAAGGATAGGATATGTTTCTGAAAGTTCCACAACTGAAAGACTGGCTGCAAATGGAGTGAGTGTTGTTCTCTTGAGAGTAGGATTGTGGCAAAGTTGCTAAGAAAGCAAGGGCGAGTATGGATGCAAGGAAGAAGGAGGAAGGGGTGGTCATAGTTACATGGATGGACAGAAAAGTTGGAGTGATCTGAATGGTGAAGGCGGGCATGCTTT
>C100167_65
CCTGGCTTTTCATTTTTATTTAGAAGCATCATGTACAGAAAAATATAAGTTTGCTAGAATTCCAGAAAAAGTAATAGGATAATGTTTTTAGAATTTAAATCAACTAATCCTGCATGGTTGATTCCACCCTAAGCAGTATTCCGTGAACCTGATTGAAGCATAGATGCATCATGAGGGAAATTGCAGCTATAAAAACACTGCAGGTTACTCATTCTTTCTTGTAAACTAATGTAGGGTACTCTGGATTCCACATGTTATTCTTCACATATTCTGCGATTTCATCCTCACTAAGTTTCTTTAGCTCCCGAGCATCCATTCCATGATATCCTTCAGCTAGGTCCTCCTCCAAAGCTTCTTTTATAACAGCGGCGGCTACCTTCTCTGTAATATCTCGAATTCTGGATGTTGAAGGGAAAATAATCCCTTTGAGGACCTCCTCTTCACTCATGTATGTAGCAAGACGCCCAGCTGCAGCCTGTAGCATGCCATCAGAGATTATCCTAGCACCTGACAGAAGAGTTCCAAGACCAATGCCTGGAAAGAGGTACATGTTGTTTCCCTGGTTGCAGTGGCCAATATGACCATTTCCAAGATCCACATCAGTGAATGGACTTCCACTTGCAAATATAATGTTGTCACCCAAAATGGAGAATGCTTCTTCAGGGGTGCATTCAGCATTCTTTGTAGGATTTGACATGGCAAATATGGCTGGTCTCGTTGATGTTGAATCCTTGAGGGCCTCTAATACCTCCTTTGAGAACAATCCTCCAACAGCAGATAATCCTAGGAGTACATCGGGCTTCACTTGCTTGACCACTTCAGCAAGGCTTGCTCCTTCTCTCAGTCCTTGGCGATCCATTTCTTTCAAATTTCTTGCAAAAGATAGGGCATCTGGATCTATATTTTCACGTTCTTCTGTGATTAATCCCTTTGCATCAACAACCCAAAACTGACTTTTTGCACTCTCAAAAGCTACTTCATTATTACCCAACATTCTTGCCATTGTTTTTCTAGCTGCATTAAGAACCCCAATTCCAGCACTTCCAGCACCAGCAACAACAATCTTCTGCTTTGGGAAGTCAATCATTGGTCTTCCTTGTGCCCTTACAGCTCCTAGAAGTCCAGCAATTGCAACACCTGCTGTTCCCTGCACATCATCATTGAACATTCTGTAGGTATTTCTATACCTCTGTAATAACTTAAATGCCCATTTGCTTTGGAAATCTTCAAACTGTACAATCACATTTGGCCAGCGAGTAAAGACAGCCTCCATAAATTCATCAACAACAGCCAGATAGTCATCACCATCAAGACGATGTTGCTGCAATCCCAAATATAAGGGATCTTCTATTAACTTCTCATTATTAGTACCAACGTCAATCATCACAGGAAGTACCCTTTGAGGATTTATTCCAGCGGCAGCCACATATAGATCAAGCTTCCCAATGGCAATGCCAATTCCTTGAACTCCAAGATCTCCAAGTCCCAGGATTCTGCTCCCATCAGTAACTACAATCATATCAACCTGCTCAGCTGGCCAGTTATATACCATAGACATCATTTCACCACGATCCTCCGCACTGAAATACATTCCTCTTGGTCTTCTAAACAGTCCACTATAGTTCTGACATACAAGACCCACTGTTGGAGTGTACACTATTGGTGCATATTCCTCTATTTTTGCTATCAAAACCTTATAATACATAGTCTCATTCCTGTCATGCAAGCGATTAAGTATCCGCCACTTGGCCAATGCATTAGGATCAGAAGGTCCATCTCTTGCTTGAACTTCAAGCCTCTTCAGATCAAACATGAAGCGTTCAATCTGTAAGTCAGGAGACATAACATTTGGAGGAAGCAGTCCTCGTAGATCAAGGCGATCTCGTTCTGTCATGGAAAAAGCTGTTCCTTTATTGAACCAAGGATCGTGGAGGATGTCGAGGCTGCGTTTGTGAACGATGGAGGGACGGTGGCCCTCGGTCGTGGTGAACGGCCGCGACAGCAGGTGGGCGCGGGTCACGTGTCGCTTCAGCAGCGACGACGACTCCCTCACGTACTTCAACAACATCGCCATTTCGCTCTGCGATAACGAGATCTAATGAATAGTGCTATGAATCCAGTGACTCGCGCACTCGCACTTATAAGTGTTGAATCGAAATAGCGTTGCGAAATGTGACAAAGCACCAGTGACGCTTGTTCAGAATTGAATTGGGGACGTTGGGGTGGGGACGTGGTGTTTTTTTCTACTGCATCATCATTG
>C100173_65
ATCAGAGATTGCATTGCAAAGTCATAAAAGTCAAGGATGGTTGGTTTATTAGCAATACCTTGAAAGAATAATGGTTACACCAACATAAATATACAGAATAATTTATTTTGGAAACAGTCAAAACACATTGAATACATCTATACCATATCAAGAAATTTCTTCCAATTTTATTTTTTCTTTTTCCATATCCATAGGTTTTCTCGACGCACGCCATTTTATTTGCCTTATTACTGTAGCTCCCCAACTGGTGCCTCATTGAGCCACAGGAAATGAATGAAGTCGTATAATTTTGCACTAACACTGACCTTATATGGTGTTGGGTTAAGTCTCCTCATGTGGTCAGGTCGCATTTGCTCGAGTTGCTTGATGCATCCCTCTCTAATGTCTCTTAGAATTGGTAAGTTGTCTTTTTCTTTATCTGAACTACCAGGCCAGTAACACCTCAGAAGCTCCTCAACTCGCTGTGGCACCACATATGCTCTCTTGGATTCTTGGAAGGGATGACGGCACAGGATTCTTTCACCCACCTTTGGAGGGGGCTCATTTTCTCCTGTCATTATGTCAACAAGGGGATAACCTTCTTTCCCATACAACCTATAGCATCGCTTCTTACATGGAATTGAGACCTTTGATACATCTTCAGAAAGTTTGATCCGAGGTTGATTGTTTATTTCAACCAGCTTGAAAACAACACCTAAAGCAGCTTGAGCGTAACATGTAACCAGATAGGTACCAATTCCAAAGGCATCAACCTCATGACCCTGTTTGTTTAAAGCATCAAGTGTTTCCTCATTGAGGTCATTACTGGCAGTGATTGCCAGCTTCCCAAATCCAGGCACTCCAAATTCCTTCTCAATAGACTGAAAGAATTTCCTGGCCTCACAAGACAGATACGCAAGGTCACCAGAGTCCAATCTAATGCCAACTGCTTTGTACCCTAAATCACCGAGAGCTAATGCAACAGCACAGAAGTTAGGGATTCCACTTCTCATCACGTCATATGTATCAACAAGGGCAAGAAAATCATCAGGAAACGCCAATGCATATGATGTGAATGCTGCCAACTCGCTTTGATTGGTCTCACCAAAAACACCATTTGATAACTGAATTTTGCTCAGCCATGTTTGAACCACACTAACAAAATCATCACATGTACTAGAACCATCTTTTCTGCGAAGTGACTTGTCTGTAATCTCGTCAAGGCCCATGTATGAACTAACGAAGGCATGGGAATGAGTACCACGAAGGGGTATCCCGAATAACTTTCCTGCTGCAACATTGCTTGTTGCATCAAATCCACCAATATAGCAGTACTTTGATGCTCCTACTCCACCATCAGGGCCCTGAGCCCTTCGTAATCCAAACTCCAGAAGAGTTTTGGATTTTCCAGCAACATTACGATGCCTTGCAGCATTAGTAGAAACTAATGATGCATAATTAATTAGATTCACAAAAGGTGTTTCCAGCAATTGAACAACAGCAATTGGGCCTTCCACTCTCATCAGGGGAACCTTGGGAAAAACGACTGTTCCCTCAGGAATAGCATACACCTCAACATCAGAGCAGTCAACTCCTCTAAGATAGTCAAAGAATCCATCCTCACAAGAGGAAGATAAACTTTGCCTGACAAAATCAATCTCCTCCTCAGAGAGCTTGAAATTAGCTATAAACCTTATGCACTCTTCCAAACCAGCGAACACAGTATACTCCCCACCGAACGGATTCTTCCGAAAATACAAATCGAACACAGCACGTTCTTGATGCTTGCCAGCTTTCCAGTACGCGTAAGCCATGGTAAATTGATAGAGATCCGTGAGCAGAGGCGTAACCATCGGGTTGGTAGGTCCGTGTATGGCGCCATTGGAAGGCTTCTTGCTCGGTCCGTTCTCCTTCGCCTCCATTAGGGTTCCCTCTGGCGCACAGACTCTCTGCTGCGAGTGTCAGTCCTTATTTGGTCTCGGTTTTTTCTTTTTACAGTTTTGAGTTGGCGTTGCGTTGTTCTATTACATCGCGCGCGCTCTATTTATACAGTTGATTCTGATGCAAGCGTGAGCGTCACGCACGAAAAGGGAACCTAAGGCGAAGAGAGGAGAGAGAAAGTGGCATATATTTTCCTAGAACAATACTCCTTACTAAGTCCTAAGCTAAGACCGTTTGAACTTCGAACAACGATCAACGAATCAAGAAGAGATAGAGAGAGAAACAATAAGACAAACTGAACCAGGTTGGTTGGTTGTTATGTATTCTACTTCGTTTCGAG
>C100177_65
GTGAAGAAGAAACTATAGTAAAATAATGAGCGAGAAGAATCAAACCAAAACATTGAATTGAAAAAAACAGAGGATGATATAGGTGTAATAAAGCAGAATGAAATTGTTCTTGTTGCTTCTTTTTTAGGCTTTAAAAAAAGCAGAACCGAAAGAGGCAGAGACAGAGAAAGAGAAACAGAGTCGGAAGAAGCTAGGAATGGCGGCGGTTGACCCTCACTCGTTCACGGACTCATCACACCCACCGACGACACACATATCTCTGAATCTCTACCTGGACTTCTCCACCGCCACCGTCCACGCCTCGGGACTCTTCACTCTCTCAAGGCCACACTCCGGCGGGTTCTCCCTGGACACGCGCGGACTCACCATCCACGGCGTGATCGACCCGAGCAGCAGAGCCCCAATCCCCTTCACTCTCTCCTCGCCCGATCGCATCAGAGGCACCCACCTCTCCCTCACTCTCTCCAACCAATCCTCCTTCCTCATTACCTACTCCACCTCCCCCTCCTCCTCAGCACTCCAATGGCTTCTCCCACCCCAAACCTTCACCAAGTCTCACCCTTTCGTCTACACCCAATGCCAGGCCATCCATGCGCGCGCCGTTTTCCCCTGCCAGGACACCCCCGCCGTCCGGATACGCTACTCGGCGCGCCTCAACATCCCTTCTCAGCTCTCCGCTGTCATGGCGGCGCGCCATGTCGAGCGCCGTTCGCCCAGAAACGACGACGCTTTGGACGTGGTTCTGCCCTCGTCGTGGTGCGCTGAAGGGAGGGTGGTGGAGGAGTTCACGATGGAGCAGTCCGTGCCGCCTTACCTCTTCGCGTTCGCAGTTGGGGCGCTTGGAAATAGGGAGGTAGGGCCCAGGACGAGGGTGTACGCTGAGGATGTGGCCACCATTTTGGACTCTGCGGCGGCGGAGTTCGCCGGGACGGAGGAGATGATAAGGGAAGGGGAGAGGCTGTTCGGGCCGTATGAATGGGAGAGGTTTGATTTGCTGGTTTTGCCTCCAAGTTTTCCTTATGGGGGGATGGAGAACCCAAGAATGGTGTTCTTGACTCCCACTGTTGTTAAGGGGGATGCGACCGGGGCGCAGGTTGTGGCTCATGAGCTTGCTCATAGTTGGACTGGGAATTTGATCACCAACACGACCAATGAACATTTCTGGTTGAACGAGGGCTTCACTACTTATGCGGAGAGGAGGATTGTGGAGGTTGTACAAGGAGAACAAAGAGCTGCCTTGAATATTGGAATTGGTTGGAGGGGTTTGAATGAGGATGTTGAGAGGTTCAAAGACAACTTGGAGTTTACAAAGCTAAAAAATAATCAAGAAGGAATTGACCCAGATGATGTGTATTCTCAGGTTCCGTATGAGAAAGGTTTCCAATTCTTATGGCGCATTGAACGCCAGGTTGGGAGACCTGCATTTGATGAGTTTCTGAAGAAATATATTGCGACCTTCAAGTTCAAATCAATTGATACTGAAACATTCATTGACTTCCTTAAAGCTAACATACCTGGCATAGAGAACCAGATTGACTTAGTGTTGTGGACGGAAGGTACTGGCATTCCTCCTGATGCTTATGAACCTGATTCGGCTGTTTATAAACTGATTGTTTCACTGGCAAATGAGTTCATAAATGGGAGGATGCCAAGGGAGGATGAAGTTGCTGATTGGCAAGGTCAGGAGTGGGAGCTCTACTTGGACAACTTGCCGAAATCGATTGAAACTTCTCAGATCATAGACTTGGATTCACGCTACAAGTTATCTGAGTCAAAAGATTACGAGGTAAAGGTGTCATTTCTCCGAAGGGCTATTTCATGTGGATGCAAAACTTACTACAATGAAGTGGAGAAAACCTTAAAAGGAGTTGGGAGGATGAAGTATCTTCGTCCACTTTATACTGCTCTTGTGAAAGACAGTGCGAATGAAGATGGTAAAGTATTTGCCAAAACACTATTTTCAGAGGCTCGTGAGTGTTACCATCCAATTGCTCAAGGGGTTGTTGAGGCCATATTTGCCAAGCATCTGTAGAAGGAATAATTCTTAGAATTTTTCATGTATTTGGACATTTGCAAGTTGTCTTTAGGGTACTCTTATACAATAACTATGGTTTAATTTTCTTCTGACACCTGAACAGCTGCTGCAATTAGAAGTTCTTTCATAATTCTTCTTGTTGGAGCATTTCAGTCATTGGTTTGTAGGGTTCTAAGGAGAGGAAAAAGAGTGGATAAGAACCAGTGATTGATTTCTCCTGTGAGA
>C100181_65
TTTGGCTAATGAAATTCTGACTGTCTAGTATCTTGCATAGTATAAATATCCACCCAATGGTAATGGATCGGACAATTTTAAGCCGAGGCAGAGACCATGTCGTATTTGAGTTCAATAAAGGAAAAATGTGCAATGGGATTAGCATACATATTAGAATGTGCCAACTCGGACAGCAATAAGGATTACCAACCCCAAGTCAAAGACGTCCCTAGCCTCTCCCTAACCCCACCCAATATCAAATTTGGGTAAGCTCTAGCATACAAAACTTAACTTCTTCAATTACACGATGATCATCATACTACCAGTTAAAATCCATCCCGATTGTTCACAACTCATCATGGTTTGCTGGTTGTTCTGAATTCAATAACTCTAGCTTGTGCTGTAACTCCTTCAGCTTTTCCTCCTGACAAAGGGCTGGGGTAGATAATAAAGCTACATATTCGCAACGGCTTGGTTCATCTACATCAGTAATCTCATTTTTCAACCCACATCTTAGCTTGACCTTCAAACTCCTATCAGGACCATTCCAGCATTTATCACCATTAGAAAACACCATTACTTTGTATGAATCCTCAAATTTGTCCCAGCGCCCCAAACGGGTGGTGGAATAGCTCTCCTCTTGAGAAGCCTCTTTATAGGGGCAGACTTTGTAAGTGTACTTGTTCTCCTTGCCCTCAAAGCAATGATCATAGAATGTATAAAACTCCTTTGCTGGACCAAAATCATGTTTTAGCTTTTGCGTCAGACTTGATATTCTAGACTGTATTTTAGACAGCTTGGCACTTGATTCATCATATTCCTTGCGTACACGAGCAGCATCTGACTGATTCACAGGAGCCTGGAATAAATTGACTGCCTGAAAAATATTCCGGACAGTTTTCTGTATTTTCTCTAACCACGAAGGATTATCTGAAAAGTCCGGTTCAGTATCAGAATCAGATTTGTAGGAGGACCTAAGGTCATCATGCTCGTCCTCTTGATATTCCTCATCAACGTCATCTTCATCATCATATTTGTTACTCTCATCATCAGTTTCAGAAGCATAGCCTTCATTTTCGTTATTATTTGTCCCCCTTGGAAGATCTTTGTCATCTTCATTGTCTACAATAGTATCAGTTTCAGCACTTTGCGCATCAGTATGTTCTCCTGTCCAACGTGAAGCAACAAGCCGGCCCAACTCTTCCCTGGATAATCCCTCGGTATTTTCAGATTCGCCATTCCCCTTATTGATGATTTCATCTGAGGACTCCTTGTTTCCAACCTTAACATCGGCTTCAGACTTAACAATAGGTTCTTCCTTGGCTTCGTTTGCATTCTCTTCCACTTTATTATGCAAAGACTCTTCATTTGCAGGACTATCGCTGGCTCCATCATCATTATCAAGTACATCTGCATCCTGATCTGCAGGAGAACTGTCAAGATTTCCAATTTTATCATGGTTATTTTCCACAGCAGTGTCTTCTACATCCGAATGCTTTCCAGCTTCATTTCTATTACCCACATCTTCATCAGCTTTATCTTTTGCTTCATTAGCCTTCTCCTCAGACTCCTTTTTCTGCATCTCTTCCTTTTCTTTCTGTAAACGTTCTTTCTCCTCTGCTTTCTCTATTTGTTCTTTATGATCCTTTAGCTGTTTAACAATCCCTTTAAGTATACTTTCTTCCTTTTTTAATTTTGAAAGTTCTGCCTCATCCTTCTCGATGGCTACTTTAGCTTGTTCAATTTCTTGCTTTCGCAATTTGACACCCTCTTGATAAGTGGCAATCTTTTTTTCCAGTCTATCTCGAGCCACTTTCCCAGCCTCCCAGCAGGTATTTGGACACTTCACTTGACCATCATATTCGTCAGTTCCATCACAGCAATCGCAAATTCCATCATTCACTCTGGATGAAAACAAGTAAACAGGAGAATGTCCTGCATTCCGACAAAAAAATCTTCCACCCGGACATGCAGATGTACCAGGTTCATCGGTGCCATCAGCACAATCGCAAAAATCATCATTGAGCTGCGCCTTGTTGAATTTTCCGGATCCATCTTTACATCTTATAACATCGGAAGCCCTGTAATACTTGTCATCTTCGGGAGCGATTCCGAAGAACGGGTCATTGGGCTTCGAAGAGGAGGAAAATGGGACGCACAACAGCAGAGCAATGAGAAGGATTCGCAGCCGCAGCTTCATGTTCTTGTGGGTTCCGACTAGCGACTGCTAGTGAGGCGTGATAAGTGAAATAAGATTCGAGAAACTACAATTTTTTCAAGAGG
>C100183_65
CGAAAATAAAAAGAACAAAAGGAGAGTCCAGAACAGCATCTAACCAAGTTGTTCACCGTTGGATACTAAAGATTCCGCTCAGAAGCTTACACACGTTGTACACAGTAGAGTGTTACGTTTGTGCATTAACCACTTATTTATCTGTTTCCCACTTGTTTTGTAAAAAACTACACTTTCTGTAGTCTATGGCTTCCCACGTTGCTCTTCTTCGTGCTCCTCCTCTTTCCATCCCCACTCAACGCTTCCATGCCAAACAGATTTGCATAAACGGACTCAAATTCGCCACCACTTCTTCTACTTCTTCTTGCTTTCCGTGCTCAATAACAACACAAAGAGGGTCTTTTTCCTCGGTGATTGCGTGTTCCTCTTCAAATGGAAGAGACCCGGATTCGGTGGGTGATGAAGAGGTACGGAAAGTGGAGCGCATTCTCGAAGAGAAACGACGAGCTGCATTGTCAGCAAGGATTGCGTCAGGGGAATTCACCGTGAAGCAGAAATCTATTTTGCTTTCTCTAATGGAGGGATTGAAAAAGGTGGGGTTACCCAATGAAGTTCTGGAATTTTTGTTTGGTTGGGTTGAAGGGGGTGGTGCGTACCCCAAAATTCCTGAGGCAAAAGGGTCAATCAAAGCTGTTCGAAGTGTTGCCTTCTTCATTCCCTTGTATGAACTTTACCTCACATATGGTGGGATTTTTAGGTTGACGTTTGGACCAAAGTCCTTTCTGATAGTATCTGATCCGACTATTGCAAAACACATATTGAGAGACAATTCAAAGGCTTATTCAAAGGGCATCTTGGCTGAGATCCTAGACTTTGTAATGGGGAAAGGTCTCATCCCAGCTGATGGTGAAATATGGCGAGTTAGACGCCGAGCTATAGTCCCATCATTCCACCAGAAGTATGTAGCGGCTATGATCAGCCTTTTTGGACAAGCTGCAGATAGGCTCTGCCAGAAGCTAGATGCTGCTGCATCGGATGGAGAAGATGCTGAGATGGAATCACTGTTCTCTCGATTGACCTTGGACATCATTGGAAAGGCAGTATTCAATTATGATTTTGATAGTTTATCGAATGACACTGGTATAGTTGAGGCTGTTTATACTGTACTGCGAGAAGCAGAAGATCGAAGTGTTGCTCCAATTCCAGTGTGGGATATCCCAATATGGAAAGATGTATCACCACGTCTAAGGAAGGTTAATGCAGCTCTCAAACTGATCAATGATACGCTTGATGAGCTGATAGCAATATGTAAGAGAATAGTGGATGAAGAAGAATTGCAGTTTCATGAGGAGTACATGAATGAACAAGATCCAAGTATTCTACACTTCTTGTTAGCGTCAGGAGATGATGTGTCAAGTAAGCAACTTCGTGATGACTTAATGACCATGCTCATTGCTGGACATGAAACATCAGCTGCAGTTTTAACTTGGACCTTTTACCTTCTATCCAAGGAGCCTAGAGTCATGTCCAAGCTCCAAGAAGAGGTTGACTCTGTACTTGGGGATAGATGTCCAACTATTGAAGACATGAAGAAACTCAAATATACAACCCGAGTGATCAATGAGTCATTGAGGCTTTACCCACAACCACCTGTGTTAATTCGTCGCTCTCTTGAGGATGATGTTCTTGGAGAGTACCCGATAAAGAGAGGTGAAGATATCTTTATATCTCTTTGGAACCTGCATCGCAGTCCAAAACTGTGGGATGATGCTGACAAGTTTGAACCTGAAAGATGGTCATTAGATGGACCAAACCCTAACGAGACGAATCAAAGCTTCAAATATCTTCCGTTTGGTGGAGGACCACGGAAATGTGTAGGTGATTTGTTTGCTACGTACGAGACTGTAGTAGCACTTGCAATGCTTGTTAGACGGTTCAACTTTCAAATGGCAGTTGGAGCTCCACCTGTTGAGATGACTACTGGGGCTACAATTCATACGACACAAGGGCTGAAGATGACTGTAACACACAGAATAAAACCTCCTATTGTGCCCTCATTACAGATGTCAACTTTGGAAGTGGATCCATCCATAAGCCTTTCAGACCAGGATGAAATAAGTCCGAAAGGCCAAGTTTATCAGGCTCAGGTTCAGGCTCAGCCCTAGTTGCTGCTGTGTAACAAATCATAAACCATACAATACAATATATAAAATGAGTGGAAAGGGGGAAAAGTAGAATTCTTTTCATTCTTTTAGCTTTGAGTGAATTATGTAGTAAGGTGAAGCTTTATGTCCCTAAAAACCCAACAATCCCCCACCCTTG
>C100187_65
GATACCCATATTCCAATTGTGATTAAGGAATTGTAACTGAGGTCACAAGCCAAGCAACCAAGATTCAGCAAATTAAATACATGAAAGATGTAATAATCATGTTAAACAGTATTCTGCCCGGTGAACTTCAAAGAAATTAAATAGACCTAAGATGTAATAATTAATCCTATTCAACAATATTCTGTCTTGTAGATCAACCAGTGAGCCTACATCTCCTAATAATTTACAATACCCCAATATGCCACAAAGTTCTTCATTGTGTTGTCACACTCTTGGCAAGATTTCGAGGCTGGTCCACATTAAATCCCCTAAGAACAGTGAGATGATATGCCAATAACTGTAATGGAACTACATTAATTACAGGTTGAAGACAGTCCTCAACTTGAGGAACTTCAATTACCCTACAAGATTCATTAGGGCATACAGAGATAGCATCCCCTTTTGAACACATAACAACCAGACGACCTCTGCGGGCATGAAGTTGCTGAATAACAGACTGCTGTTTGCTGAAGCAAGCATCACGGGTAGCTACAACAACAATTGGAAGATTTTCGTCCACTAATGCCAAAGGACCATGCTTCATTTCACCAGCAAGTATCCCTTCGCTATGCATAAGTGCCACTTCCTTTACTTTCAATGCTCCCTCAAGAGCCGTTGCATAGTTGTATCCTCTTCCAAAGACGAGAAGAGACTGCTCAGCAATCAACAGCTTTGCTAGATCCTTCATCTCATGGTCAAGCTTCAGCACCTCTCTGACTTCATTTGGTAGGTTAAAAAGACCATCTATGATAGCTTCTCTTCTGTCTTTATTTGAAATTGTATCACCTCCTATTGCAAGAGCTAACATGACCATCACCACTATTTGGCTCGTGTATGCCTTGGTACTTGCCACACCAATCTCAGCACCAGCATTTATATGAACACCACAATGAGTATTCCTTGCTATTGCACTACCAACAGTGTTTGTTATCCCAACACACAATGCTCCATTGTCTAAAGCATATTGTAGTGCAAGTAAAGTGTCAGCAGTTTCACCAGACTGACTAACAAAAACAGCAGTATCTTCTCGGTATATTGGTCCCTCCCGGTCCAATAGATCGCTTGCAATTTCCATAGTAACAGGAACACCAGAAAGTTCTTCCAAAATGGGCCTAGCTGCCAAAGCAGCATTATAACTTGTACCACAACCAATGAAAACTATCCTTCTACTTCGCCTAATTGTTTTGAGGTGATCCTTCAGCCCACCCAACAGAACAGACTTGGATTTGTTGGATCCAAGACGTATAAGCCTTCCCCTCATTGTGGTTGTTAGAGATTCCGGTTGCTCATGAATTTCCTTTTGCATATAATGCTCATAATGACCTTTATTTATTTGCTCAACCTCCATCTCAAGAACAGATAATGCACGTCGCACTGAACAAGTTCTAGAAAGAAAAGACCCATTTTCTCCGATGTTATTGTCAAACTTTAAAATAGAAGCCCCACCGTCCTTAAGATGAACTACTTCACCATCCTCAATAACTAGCACCTTCTTAGTATGCTCAACCACAGCATGGGCATCACTGGACAAAAACAATTCTTTGGGTTTGCCATCTTTTGATAGGAATTTGTTATCCTCAAATGCTGAACCATTGCCTTTATTCTCTGTTACTTCTTTAACACCTAGGAGCAGTGGGCTACCACGCTTGCAAGCAATCAATTCATTAGGATAATGTGAACTTTTGAAAATAAGGGCGTAAGCTCCTTCAAGATGCCTCATAACTTCCAGAACAACCTGACTGAAGGTAACAACTGGACCATCGGCAGCTTCGTTGGCCTTATCGTAAACAAACTTCGCAAGCTTGGGAATAACCTCAGTGTCAGTCTCCGATTCAAAGGTGAAGCCATGACGCAGCAGCGTCTCCTTCAGAACCTCATAGTTAGTGATAACTCCATTGTGAACAACCAAGAACTCGTTTTCAGGACCAGAGGTCTGAGGATGACTGTTCCGCGGAGCAGGCTCTCCGTGAGTGGCCCACCGAGTGTGCGCGATTCCGGCGTGCGTGCTGAAGGGCTCCTCCAAATTCAATTTGATTTCTCCCACTTCTTGGTACACAGATTTGACGAGCGATTCGATGTTTCCTTCTTGCCGGAAAACGAGAGGAGAAGGAGAGAGAGTGAATTTGGAATCGAAACCGCATTGAGGAGATGAATCGATGGCGATTCCCGCGGAATCGTATCCACGATACTCCAATCTTCGCAAGCCATTGAAGAGAACTTGCA
>C100191_65
GGAAGGACAAAGTCAGAGAGTTTGTTGGTTTCACCAACTTGAAGAAAGCTTTGAATAACGAAACGTTAGAGCATTTATGAAGCATCATCCAGATGACAGTGACATGGCCGGACTCGCAGAACCATAGATGCTTCCAACTATAAACTTAGGAAGTTGAAAGAAGAAGATCGTTAGTGTTTTGAGATATCTGAAGATGGGGAAAAAACGTGTAATGTTGCCAGCTGAGGACGTTGACTTGTCCTCAATTAAGTACGAACGTGAAGTGGTTCAAGCTCCTCATTTGACTGGATTTGTGTTTAGATTTTTTGTGAGGATACTTGAAGCTCCGCTGATCGGCCCTATAATAATGAATGTTTTGAAGAAGGAAAATAAAATTGATGAGATATTGCAGCACACTGTGATACCCGAGGAACCCATGTTTAAGCCTGAATATCCACCTCAAGAAATGGAGCCTGGTGTTGTTGTCCTTGAGGAAGATGGGAGACCTGAAGATCGAGTTGAGTCTGCCTTGAAGTGTCTTCCACATTATGATGTTGCTGAATTATGGGAAAATTCATCTGCATCATTTCGCTACTGGAAAATACGCGACTATGCTCATGCTTATCGATCTAGAAAAGTAACCCCATCCATGGTTGCTGAGCGCATCATCTCCATTATAGAGGAGAATGGAAGAAATAAACCTCCTATACCACTATTGATATCCTTTGATGCTGCAGAAGTCCGGGAGCAGGCGGCAGCATCTACTCAAAGGTTTGAATCAGGAAATCCATTATCGATATTGGATGGAATTTTTATGGCCATCAAAGATGACATAGATTGTTATCCTCATCCATCTAAGGGTGCATCAACATGGATGCATGAGGTACGCGCTGTAAAGAAGGATGCAGTCTGTGTTTCAAGACTGCGTAGTTGCGGCGTCATATTTGTAGGGAAGGCAAATATGCACGAGTTAGGAATGGGTACAACAGGAAATAATCCTAATTATGGAACTGCAAGAAATCCTCATGCACTTGATAGGTATACTGGTGGATCTTCTTCAGGTCCAGCTGCAATTGTTGCTTCAGGAATATGTTCTGCTGCATTGGGAACTGATGGTGGAGGTTCAGTCCGTATTCCTTCTTCCCTTTGTGGTGTGGTGGGATTGAAGACAACATATGGGCGGACAAGCATGGAGGGGTCATTATGTGATTCTGGGACTGTGGAAATAATTGGACCGATTGCTTCATCAGTGGAGGATGTCATGCTAGTGTATGCGGCAATGTTGGGGGCATCACCTGCAAATAGAATCAGTTTAAGACCATCACCACCTTGTTTGCCAACTCTTTCATCTAATGATGATTCAAAAGCCTTGGAATCTTTAAGAATAGGAAAGTACACCCCGTGGTTTAATGACGTGCATTCAACTGAAATCTCTGATAAATGTGAGGATGCACTTAATCTGCTGTCGAAGGAGCATGGTTGTGAAATGATAGAAATTGTTATACCAGAGCTTCTTGAGATGCGAACTGCCCATGTCGTTTCCATTGGCTCTGAATGCTTATGTTCACTGAATCCTGATTGTGAAGACGGGAAAGGTGTAAAATTGACATATGATACTCGTACAAGTTTGGCACTTTTTCGGTCATTTACAGCAGCAGATTATGTTGCAGCCCAATGTATTAGACGAAGGAATATGTATTACCACATGGAGATTTTCAAGAAAGTGGATATCATAGTAACTCCGACCACTGGCATGACAGCACCCAGAATACCTCCTAGTGCTCTTAAAAGTGGTGAAACAGATATGCAGACCACAGCTAACCTTATGCAGTTCGTTGTTCCAGCCAATCTTCTGGGACTCCCTGCCGTTTCTGTCCCGGTTGGTTACGATAAAGAAGGACTTCCAATAGGTTTGCAAATAATGGGTCGACCATGGGCGGAAGCTACTATTCTGCGAGTAGCCTCTGCAGTGGAGAAACTCTGCCGTGAGTCAAAGAAAAAGCCCGCCTCATACTACGATATTCTGAAGGCTAACTGAAGCAAAGATATTCTTGCTTCTTGCTGCTTACGGTTTATTATTGGCTGGATTCATTATTTGGGAATCAGCATCCAAATGCTTTGTGGTTTCATCATCCCATTTCAACAAACGGTTTATGATTTGATAAGTTCCTAAAAATAATTTCTGCAGAGAAGAATGGTAATATTTTAAAGACACAATCAAACATTTAGAAAATCATTGGCGAAGTTAATGTGCACATTGTATTTCAGATAAATGTACTGAGTT
>C100193_65
ATAGAATATAAAACATGATACATAATGATTATTAAACAGCCTACGTAGGAGATTTCTTCTAAGGATACAAAGTCGAAAAATTAGAAGACTCGTGCATCTTTTTCATCTTCCTATGCTTCTAAGCCTTCTGCGCCATGATTCAGAAATTCTCATGCCACATATTGTAGTGCTAACATAACTGAGACGAAAATTAATCAGCTTTGTGAGCTCTTGAGAATATTATTTGGCTTATGCTCACGGTCAAACATTGTTCCAACCCTCTGATTCATCTTTCTTGATATTCGTTTTGCTTGCAAGGAGATTGAAGTTGCATGCTCCAACGGCCTCTTCAACAGTTAGATAGATCCATTTCTGCCCTAAATGATTCTGGAACTTCGATTTGTTCAGTTTCTTCATCACCTCGCTTCCAGGATTGACCAAAATAAGTTGAAGCTCTCTTCTCTCCGTAATCTTCTTGACCTCTTCAAGCATACTTATTCCACTTGTATCTATGTTTCCAACACCACTCATATCCATTATAATATACTGCAAACTTGTCTCTCCAGTAGCGTGGATTCTGTCTACCTCTTCATCAATCCACCTTGTGATCCTTTCTCTTAAATAGCTTGCATTGGCAAAGTAAATTGGTGCATCAATCTCTAGGATTAGGATTCCAGGAACATGCTTTGCATTTGGATATTGCTCAACATTTCTGTATATCCCAGAATTTGGAATGTTGCCCAAAACTAATGTCCTTGGCCTTGCAATGAATAGAAGTAGTCGAAGTACAGATATTGCAACAGCTATGACTAAGCCAATTTCAACACTGCCAAAGACCACCCCAAGGTATGCACTCATGCACACAACAAAGTCAAATTTGTCAATCTTCCACAGATGGATGGCTGCTTCATAATCTATGAGGCCAAGCATTGCAGATACAATAATTGCTGAGAGCACCACCAGGGGAGTGTAATGGAACAAGGGTGTTAGAAATAACAATGTCAACATGACTGCAATCGACATTATAATGTTGGATGCTGCTGTCTTGCATCCAGCGTTATAGTTCACGGCTGAGCGTGAAAATGGCCCTGTTGTGAGGTAGCAAGAGGTAAAAGAACCAACTATGTTCATGGTCCCAATAGCTATCATCTCTTTGTTGCCATCAGTATTGTAATTTTTATACATTGCAAAGCTTCTTCCCACTGCTATTCCTTCCGCAAGCGCTATAATGCCAACCACAATCCCAGTTTTCACAGCTGTGGCCATATAAGGTGACACAAATACCAGCTTCGTCACGGATGGTGGATTTAAACCCTTCTTCAATTCTCCGATCACTTCAACTCCGTGCTTCTCGGCGTGAGTGAAATAAACCAATAAACTTCCCAGTATAACGGACGTTAATGGCGCCATCGCCGACACCCAGAAAAACCTTGGTTGTTTTTTGCTGAAGTATCTAGTGATAAGTAGAAAGAAAATGAAGACAAATCCTAACACAGAGCTTTCCCACCTCCACTCATGAGTTTGGGTGAAAACAGAGCGCATCACTGATATGATATCAGCTCCATGGGTGAAATGAACAAGGCCAAGAATGGATTTTAGTTGTTGCAGACAAACCACTGTAGCTGCTCCTCCCATGAACCCTACTATCGTTGCATGTGACAGAAAATCCACGATGAACCCCAACCTAAACAAACCCAAAGCAGCTTGAAAAATTCCAGCAAATAATGTAGCTGTGAAGGCAAGGTGTAAGTAAAGGTTTGGGTCTTGATTGGGATTAACCTCATCACTCAACATGGAACCCATCAGAAGCGATCCAACCGCCACAGTCCCCACCGCCAAATCCCTCGAGCTTCCCATCATCGCATAAATCAACGGTGGTATAAAGCTAGAATAGAGTCCAAGGATTGGAGGGAGGTTGGCGAGCTTGGCATAGCTGATGCCTTGGGGGATGGCCAAGCTAGCTATGGTGATGCCAGCTATGAGGTCGGCTTTGAAGAAGTGGAAGGTGTATTTGGGTGCCCATTCGAAGATGGGGAAGAAATACTGAAGTCCAAGCATCAACTTTTTGGAGGCTGCTTTGTTTTTGAACTGCCTCAGAGGGTCATCTGGGAAGAAAGTTTCCTTCAAGGAGTACTTCAGAGACTTCAAAAACGGTTGAGGCGGTGGAACTTCCACTTTCTGCTGAACACTCTCAACACCCTTCATCTCCAAAGGGTACTCATAATCTACACTACCCATACTATATGCACTAATTTATGTGTTTGTGTGTTAAGGAGGGAAAAAG
>C100197_65
GAAAAGGAAAAGAAAGAATAAGGAGAAACATAGCAACGCAGAAACGCCAATCATCTTCAGAGCCTCTGTTGTGTGGTTCATAGGCAAGTATAGCAACCAATAGAATGTCTCCATCAGTGAAATCGAAGTCCAAGTCCCAGGAGAAGGCCTCTGCAAGGGCTGGTAAGGAACAACAGAAGAGTTCATCAAAGACTTCCGTGTCTCCTACTCATGGAAGTGGCATTCCTGCTAGTCCACACAATCCCATCTTGGGATCATTTCAAACTCCAGAAACAATATTGGTTGCTTCTTCTACTCAAGTTCATGACAACAGTCATTCTCCGAAAGTAGATGATACAGATGAGCATTCTAGTAGTCCTCAAGGAACAGTGTCCGAGTGTGATTCTGTTTCTATCAATGGCAGCTGCTCTGGTGAGTCAGAAGAGTCTAAAGAGAAGGTAGCGGTGACAAACTCTTCTACACGGCCGGATAGCTTACCCGGTTGTGATAATGACAGAAGGGAGAAAATCCGTTTGAAGAATGAGAGGAAGCACCAGAGGCAGAGGGAAAGGAGAGCTCAAGAATTGCATGACCGTTGTCGTGGCTACCTGTTGTCAAGAAAGCTAGAATCGCTTGCACAGCAGTTAGTGGCAATGGGGTTCTCTTCTGAACGAGCAACACTGGCCTTAATGTTAAATGATGGAAAATTAGAGCAATCAGTATCCTGGTTATTTGAAGCAAATGAAGAACAATCACAAACTAAGGATGCTACCAGCCTTGTAAGTGAGGGTAATTTGAAAATTGACATAAGGGATGAGCTTGCTCAGATATCTGCCTTGGAGGTGAAGTACAATTGTTCAAAACAAGAGGTTGAAAGAGCAATTGTGGCTTGTGAAGGTGATCTTCAAAAAGCTGAAAATAACTTAAAAACACAGAAGCATGAATCTCCTGGGACCCCATCAAAGTCCGAAGATTCTTCTCAGAACAATAATAGTCTGGTGAGATCACAAGGATTGCCAGAAGTGTTGGTTTCAATGCAGCAGAGAGGAAGTGAAAGTGACTTTAATCATTACAACAAGGAAGGTGGTTCTGATTCTATGTTCCCTGATCTTGAAATCGGGAATGTACAGTCTCTACCACTGAATCATCCAAATGTAATGACTGAGAAAAGATGGAGTGGTGTTCCAGGATCAAGCCCTTCTTCTGCTATGTTGGCCATGACACCATCAATGCAAGCAGTGTCCCCATTGGTTAAAATGGAGGGTGGCAGGCCTATTGGCATTACAAACGAAGGAAGAATGATCAATCAAGGTCTAGGAAGGGAGCCGGTAATGATGCAACATCTTCAATTCACAAATGCCAAACCAAACTCCATGGTTTCTTTAAATTCCTTTCCTTCTGGAGCAGCAGGGTGGTATGTAAATGGTATTCCAGGTGTTGAAAATGTGAGGTCAAATGGGAAGTTACTACAAACTCAAAGTGTAAGAAGTGTTAGTCCAAATCATTTGGAGCAATTTTGTCAAGCTCCTTACAAAGAATATTCTCATTTCTTTGGACCAGTAGATTACTCATCTCCTGGGGTGGGTGGCTTCTGCAAGCCAATGGGTGCATCATCACCACCTCCACCTTCAATTCCTCCTCGTCACCAAGGTTCATGGAACACCGGCACGCCTTCACCGCCGCTGGCGGTGCCAACTTCCCTTGGACTATTTTCTGGTCATCAGAATGCAGCCAGAACATTCAGCTCACATTCACACATGGATTGGAACACTGGGGGCTTGATGCCAGAATTTGACTACACCAGCATAGATTGGAGTTTGAATGTGCCATCTTCTTCAGGTGGACCGTGTCTAGGGATCTCTTCATTGTTGAGAAACAGTTATGGCAATAGGAGAAGCAGTTCCTGCATGAGTGGATTGCAAAATGTTGGCATGGCTAGGGAAACTTCATCATCAGCTGGATTGAGGGAGTGGACCACTCCTTTTGCTGGGAAGGACTTATTCAGTGTTCCTAGGCAGTTTGTTACCTCTCCTCCTATGTAGTGTTCTTGGGAACTATGGGGTTAGTACCTTGGAAAAAAATGGCTGTCTTGATGGTTGTTTTCTGGTTTTCCAGTGAAATTAATTCATCTTCTTATTTGTGGTCTATGATTTTTTCCAATGGATGCATTTGCATAAAAAGCATAATTCAGTTCTTAATCAATGACCCTTCTTATAAGGATCTATGTCTTCAATTTGATTTGTAACTTGTTGGAAGAGACTAAATAAGCAAAATTTCACTGAGAA
>C100199_65
TCTGGTATGAAATATGAATAGTGAACTAATTACATTCACTGGTATCATCACTAAAACAATGGGGCACCAATGAAAAAGAATAACAAATGCGTACAACCAGCCATACACCTACGAAGCTAACAATGGGGTCCTCAATATGAGGGTAAAGAAAATACAAAATTGAAAACAGGAACAAAGTGAAGAAGTGGGAAAAAAATCTAAAACGGGAGAATAAAATAGTATGGCGGGGCACCCTGAATTTAGTTAAATGTACAGAGAGCATGCTACAGCCTCGACACATGCATATCGTACTCCAGGTAATGTACAGACAGGGCTAAAGGAACACGAGTTTGTCCTCTGGCTTAACAACTTGTTCAGTTCAGCAGGTGCTCATTCCTATATGAAACAGCTCTGTCAACGTTCCGAAAGAGATTCCTGCAAAGGAACAGTTGCCATTCTCTCTTCTCAATTGGCATCATGTACAAAAAAGATGCCACTCCCTTGAAATTCAATCCAAATATATAATCAGATCAAAGTGACCTTCAACAAAATCCTTTGACCGTCGAAAAAGGAGTGTGCCCTCCCACCAGATGGTAAGGGGAAAAAATGAAACAATCACAATATCAGAAATACAGTCAGCATCAAGGCGTGCTCACAAAATTGTAGGTTGCGGAAACACCCATCAAATTCTGAGTAGATCAAGTTGCCGATGAAGATCTTGAATCATCAGTTCTATTAGCACGGCACATACAATCTGGGCATGGAAAGCTGTATATAGAATCATTCGGTCTTTTTAGCTCAACACCCTTGGAATCACTATGTGACCTCATGCTCAGCAGTTGACGCTTAAGACTTTTCCATCCTATATTGGGATTATCAAACAATAATGCCAACTTCCGCTTATCAGGTTTAATTGTCTTAGCATGTCCACCATACAAGTATCTTCTGTGACCCAGCAGAAAATGAGGGAAGTTGCCCCCCTGAGTAGTGACAAACACCTCACTGTGAAGACAAACAGTGTAATCTATAGCAGCCATCCTGGAAGAATAATTCTTAAATGGAGCAAGCTCCTCTTCAGAAGCCAGGGTCTCCTTAGTATGCAAATTAGGAAACATTTGGAGTAGTGGAGCCATAGTTTTTTCAGAATTATATATTTTCCCAGATGCCAGAAAGATAGATGTGTTCTTCGTGAAACCCATTCCCCTCAGCATAAGCCCGACCTCTAATGGGGTAAGGGGACACTTCCCATTGGTCCTTATTGCTCCTGGACGTATAACTCGTCCAGGTTTTGTAAATTTTCCTTTCCAACCTCTTTCTCTAGCTGCAATCATGTCTTCTTTCTCCTGTTTTCCACCGTCGAAAACACAACAAGAGAAAGCAACCATGTCCTCTTCAAAACGAAGATGTACGGAGACATATTTACCACCATTATTGGCACTGTGTTTTCTCATTCTTTCAACCAAAGATTCACCTATGCTCAATATAGGACTTGAAAACCGCAAAGCATCGTAATTTGCTAAGCATCTAAGCCGTTGGACAACTGGAGGAGCATCAAATGACAATCTATTTGCAAATGGTGAGATCCTTATAACCTTTTCTTCAAGTAACTTAGGGAGTACCACATCTCTGTAATACTGAATAGATGACCATGCCTTGATCCTGAAATTGTGAACGTTTGTCATGTTGCTGCCAAATCTTTCCATTAGGTACTCAGGAATCTTATCAACCACCCGGACATCATTTCTTAAGGTATTGACGAAAAATTCTTCATCATAAATGTCCCTGAATTTGCTAGGGTCTTTCCATATGCTATGATAATGAAAGTTGGGGATCACAAGCGTAGCATTGAGATAGCCAGCAACAGCAACTGCATTGCATACGGATGTCCTCTGCTGATTTAAGCCACCATTAGCCTCCACATATATGTATCCATTTGATTCAGGTAGGCCTTCATAAGATCTGTTCACACATGGTTTCCATTCACCACCTTTATAGGGAACCTTCCATATTGTTGATATCGCATCGGCGGAGGAATTGTCGGAATCCATGTCGAGGCGAAGCTTGGCGTAGAGCTGAGGGCTACGGTAGACGGAGCCAGGCGCGGGACGGTGCTTGATGACCGGAACGACGTCGAACGAGGCGGTCCCCATGTAGAGCAGCATCCCGGAGATGTATATGAGAGGAGCGAAGAGGAAAACGCCTTGTCGTCGGAGCAGGACCGATAGGAACATCCAGCTAAGCCGCTGCGCGGCGGTCCGACCGCCCCCCCGGTTCGGAGAGAACCGC
>C100201_65
TTGCTCACAAACTTCAGAACATCTTATTCACCCAAGGGAAATGGTAATGGTATAAACCCAATGTGAAAGTGAACCTATTGAGGTACTCGTTATTTTGCCAACTATCCTCACAATTTGCAATTTTTCACACAGCATAAATACCGGCTTTAACAATTTGCAATTTGCAATTTTTCACACAGCAAAAGTATATATTGAAATACAAAGCACACTAATAATCATGATGCACGACTTTAACAAAAAAAAATATGAATCACTTTTAAACTAATTTGTTCACAACACAAACCAATACCGGCTTCTTTGTGATATACATCCAAGGAATGCTAAAAAATGTGAAGCTTGCAGTTTGAATGTTGCTGTTCTGCATGACAACCTTCCAAAGTTTACCGACTATAAATTGCAAGGAATGCTCATCATGGCACTTCCTCCTCCTTACACTCCAATACAAGAAAACTTCACACACGGACTAGTAGCATGCTTGTGTTGAAACGCAGGCAAATGCGATCTTCATCATCTTGCATAATGTTTTAATCTTCTTAGCACAACTTGTTTATAAAACCTTTGGGTCCGGAAGTATAATACCAAACCAACCAAAAATGTAAGAAAAGCCACACCGGCCAGGATAAAAAATGACGGCATGAAACAGTCGACGCCTAAGCACAAATTATCTTCATCGGCTTGCTTGTCATAAATATATCCAACAACTTTCACAGAAAGTATATAAGATCCAAGTGGGCTTGCTGCAGCAATAGCATTGAAAATGGTACCCATATGCTTTACACCAAAGATCTCCGAAGTGATTGTGGGCATCAAGGACCAATGTGCGCCATAGCAGATGCCCACGAGGACAGGACCCATATACAAATTTCCACGGAAACCACATGCTATAGTTAAATGGCCAAGAACCATTAACCCCAGTGTTGCCGTCATCAACAAGGGCCTTGGCCAACCTTTTCTGTGCATGATATAATCAGATAGATGGCCACCTCCAAAACGACCGAGGAAGTTCCACATACTCCACAGTGACACCAAATTATTAATCTCAATGGTACTATAGCCAAGGGATTGTCCTATTTGGCTCATATTATTTATAGTTGCAAGCCCAGAGCCCAATCCTGATATCATGATCACAAATAACATCCAAAACTCAAGCGTGCACATAGCTTGCAATATGTTCTTTTCTTCTTCATGGGGCAATTCGTCATCTGAAGTCACTTGTACCTGCCCCTCATCACTAGGCAACTCATGGTACTCCACTTGTTCAGCTGATGCAGATGTAGTACCCTTAATTGTGGAAGAACCTCTCTCAATGGTATCGGACTGCGTAAACTTCCGCGTCTCCTCCCAATGGGCCTTGATAGCAATTCCAAAAGGCGATGCTAGCAGAATCATAAGAATCACAAACGCAGAAATCCGTCCCCAATATGTCAAAGTAACCAAGTTCTGTAAAATTATAATGAACATGAGATAGGCAACAATAATCACAGTAACCACAGAGAAAGTATCCAAATGCTTCTTGTAATCACTGCCATGCCCTTCATAAATCCTCAGCAAGAACATAAACAATATGCAGCTGAATGAAGGCAACAAAGCAAGCATCAAAATGTACGTTGCAGGTTGCCCATCAAAAAACGTATGGTAGATTTGGATCAAGATAGCTCCACTCAGTCCAATAAAGCCCTTCATGATACCAATGATGGTGCCGCTATACTCAGGGAAATTGCGCAATCCAGTGACGACATTGGTAGTGTTCAGAAAGGTTTGACCGTTAGCCCCGAGCCACGCGAAGAAGCACATGACGGGCACGGGCGGCGGGCTTATGAGGCCCACGACGGAGGCCCAGATGAACATGAAGCCCACAAAGAACTGGACCGCCCCGGCAGCGAGGACGATCCAGGGCCCAACGAAAGAGTTCCATTTGGACTTAGAGGGCGAGCCGGGGAGGGCAGAGTTGTGGGTGTAGGGGACGACGGCGGAGTAGAGGAGGCCGGAGAGGATGCCGAAGTTGGCGCCAATGTCCTTGAAGACGGAGACGGTGTCGAGGGTGGATTGGTCGTAGCCCTGCGTGGACTTGAGCACGGAGGAGTAGATGCTGAAGGTGTACGATGCGCCGCAGCTCGACTGGATCCAGATGGCGGCGGCGATGCCCGTCCACGGATTCGCCACCCACCCCATCACCATCGATCGGTCCGTGGCAGAATGGTTTCGGTGGGTTTTGTTTTGTTGAGGTGAACTCCTTCCCTGTAAACTTGGAAGAGCAACAAAAAC
>C100205_65
GGAAAAGAATGAAACCTGCATCACAGCTCACACACACACACACTTTCAGTTTGATAAACACAAGATAGAAGAGACATTTGATCTCCCAAATTATAGTTGAGAGTGGTGATAAGTTCTTATCCTACGCCCATTCAATACAAATTTCACCCTCCCAACACCCAAACATTCAACAATCACAATTCTCTCTCTCTTTTTCTCACTCTCTCTTTCTCTCTCTTCTTCTCTCTCACACACACCATGCCGGGTCTTGTTTCTGTAAAAACCCCACCCGAAGCTCAACCGCTCCGAATTTCCGTACCGAACACTCCGACGCAGAGATCGGAAGCGAACAACAGTAACATAAAAACACCTTCTCCACTCCCAAAAAAACCACCGTCTCCATCACCTTCGCGTTCATCCAAGAAAAAAAACCCCGAAACACCTCCAAACCTGATTCTCTCCGATGCATCTCTCGACAACCCCGATCTCGGGCCCTTCCTACTTAAACTCGCCCGCGACACCATCGCCTCCGGCGATGGGCCTGCCAAGGCGCTTGACTTCGCCGTCCGGGCCTCCAAGTCCTTCGAGCGCTGCGCTGTCGAGGGCGAGCCCAGCCTCGACCTCGCCATGAGCCTCCACGTCCTCGCTGCCATCTACTGCAGCCTCGCCCGCTTCGAGGAAGCCGTCCCTGTCCTCGAACGCGCCATCCAGGTCCCCGACGTCGCGCGCGGCGCCGATCACGCCCTCGCCGCCTTCTCCGGCTATATGCAGCTCGGCGACACCTTCTCCATGCTTGGCCAGGTCGACCAATCCATCTCCTGCTACGACCAGGGTCTCCAGATCCAGATCCAAGCCCTGGGCGACACCGATCCCCGCGTCGGTGAAACTTGCCGATACTTGGCGGAGGCGAATGTGCAAGCGATGCAGTTTGATAAAGCGGAGGAGCTGTGTAAGAAAACTCTGGAGATTCATCGTGTGCATAGTGAACCGGCTTCACTTGAGGAAGCTGCCGATAGGAGGCTTATGGCACTGATTTGTGAGGCAAAGGGAGATTACGAATCGGCATTGGAGCATCTTGTGCTTGCTAGCATGGCTATGATTGCAAATGGTCAGGATAATGAGGTTGCGTCGATTGATGTTAGCATTGGGAATATTTACATGTCACTTTGTCGTTTTGATGAGGCTATTTTCTCGTATCAGAAGGCACTTACTGTGTTTAAGTCTGCCAAGGGTGAGAACCACCCTTCTGTTGCGTCTGTCTTTGTGCGGCTGGCTGATTTGTACCACAGGACTGGAAAGCTTCGTGAGTCGAAATCGTACTGTGAGAATGCACTCAGGATTTACTCAAAGCCGGTGCCGGGAACCACTGCGGAGGAGATTGCTGGTGGCTTGACAGAGGTTTCTGCGGTTTTTGAATCTGTGGATGAGCCTGAGGAGGCGCTGAAGCTGTTAAGCAGGGCAATGAAGTTGTTGGAGGATAAGCCGGGGCAGCAGAGCACTATTGCGGGTATTGAGGCACGGATGGGAGTGATGTATTACATGATTGGGAGGTACGAGGACTCGAGGAACTCGTTTGAGAGTGCTGTTGCGAAACTCAGGGCTAGTGGAGAGAGGAAGAGTGCCTTCTTTGGAGTTGTTCTGAACCAGATGGGGTTGGCGTGTGTTCAACTGTTCAAGATAGATGAGGCTGCTGAATTGTTTGAAGAAGCAAGGGGAATTCTTGAACAGGAGTGTGGCCCGTGTCATCAAGATACTCTTGGGGTTTACAGCAATCTTGCAGCTACATATGATGCTATGGGAAGAGTGGGAGATGCGATTGAAATCTTAGAATATGTCCTTAAGTTGAGAGAGGAAAAGCTTGGAATAGCAAATCCTGATTTTGAAGATGAGAAGCGTCGTCTGGCTGAGCTTCTGAAAGAAGCAGGCAAGACACGGGACAGAAAAGCAAAATCTCTGGAAAATCTTATTGATCCTAGTTCGAAGAGGACAAAGAAGGAGGGAACAAAGAGGTGGCCTGGTTTGGGGTTTAGAATTTAACAATATTTTATCAAATATATATATTGAATGCACATTCTGTAACATAGGATATCTTGTATAGGGTTGAATATGTAATTTGGGAGGGAGCTTCCCTTTTTCTTGATATTTGTTCATGCATTTGTTTCTCTTGGTTAATTGTTTTATCATTTGTGTTGTGATCTTTTTAGTTGTACCACAAAATTCCATCCGTTTCCGGAAAATGTTGAAAGCAAATTTTTATTCGAGTGAATAAATTTTGATGAGATTGTG
>C100207_65
TGATGGATTTGGACCATTGGTGACGTAAGCCAAAAACCCTTAAACATTAAACCCTAGCATTTGGGTTCCAAAATCCACCCTTCGAAGGCACCTCAATGGAGGAGCGGAATCATTCTCAAGACAATAGAGAACTCTACGCACTCCTCAACTTGTCTCCGGAAGCTTCCGATGAAGAAATTCGCAGAGCGTATCGTCAATGGGCGCAAGCTTATCACCCCGATAAGTACCAAGCTCCTCACATGAAGGATATTGCTACGGAGAACTTCCAACGCATATGCGAAGCGTATGAGATTCTGTCAGATCCACATAAGAGGCAAATATATGATATCTATGGCATGGAAGGGTTGACTTCTGGTTTGGAACTTGGTCCAAAGCTCGATGGAGCTGAAGAGATTAAGGCAGAGCTCGAGAGATTGAAGAAGATGAAGGAACGTGAAAAAATGGCGGCGCATTTTCTACCTTCTGGTACAATTCTGGCCAATATGTCTTTGCCAAGCTATTTAGACGGTGGTGGCCTCCTCCAAGGAATGGCTATGACAAGTGAAATCCAGTCTCACTTATCCAAGCGCAATGCTTTTACAATTGCTGGTAATTTAGCAGTGAATGGAGGTGAAGGTGGTGGAGCTGCGAATGCTCTATTTAGGCATAAACTTTCAGAAGTTTCGTCAGTAGAGTTTGTGGCTTCAGTTGGTTTGCGTGCACTAATTGGCGTGCAAACAACACGTAATTTATCATCACATTCAGCTGCAACAATGGGCGTAGCAATGTCTTTGAGGGATGGTTCATTGAATCTTTCAAATTTATGGACCCGCCAACTTTCAGAAACAGCAAGTGGACATATAGAGCTTAATTTGGGACCACAATCATCTATAGCTGTTGGGTGGCAAAAGAAAGATCAGAGAAGGACTGCCTCTGGAGAATTGAAGTTTGGCACAGGTTTGTTTGAAGCAGCAGTTCATTGTACTCATCGTTTTTCTCCTAAATCTCTTGGTTGCATTGTGGGAAGAGTTGGGAGTTCTTCCCTTGAGATTGAAGTTGGTGGTGGTAGGAAGTTATCCAAATTCAGCTCAGTACGGTGGTTGTATATAATAGGAATTCAGGGTATTTCCTGGAAATTTGAACTCTATCGTGGGGGTCAGAAGATAATTCTTCCGATTTTGCTGACAAGGCATCTTAACCCTGTGTTTGCTACTGGAGCATTTGTCATTCCTGCATCTCTTTACTTTGTTCTAAAGAAACTTCTTATTAAACCTTATTACCTTAGAAGGAATAAGCAGAAGGCTCTGGAGGAGGAGAAGAAAAGTTCTGCTCAGGTTAAGGAAGCAAGGGCTGCAGCAGAGAAAGCTCAGAAATTACAACAAAATGTGGCTAATAGGAAAAGAAACAGGCAATTAGAAACAGGTGGACTGGTTATTATGAGAGCACTATATGGAAATCAGATAGTTTTAAGCAACTTAAAGTCATCAAGTGAAACAAGTTTAGAATCAACTTCTGATGTCATTGATGTTACGATACCTCTGAATTTTCTTGTTAATGATTCTGGCCAACTCAAGCTTCATGAAGGTGTGAAAAAATCAGGCATTATGGGTTTCTGTGATCCATGTCCAGGAAGACCTAAAGAGTTGTATGTAGAGTACGTTTATTCTGGCAATCAATACCAGGTTTGGGTTGGTGATTATGAAGCATTAGAGATCCCTAAGAGCAGCCACAGGATATAAAGGATTATCATTAACACATCAATATTCCATTGTAACACCTCTTGCAGTTTTGCCTGGTTTACATGCTTGAGGTGTAACATTATCCTGTCAGATGGGATTAAAAGAGGTACTTTTTACAATTTTTGGGCCAGTGGTACCGTTCTTATTTTTTAAATTTTTTATTTTTCTCATAATTACTTCACCCCCAAAATGTATGCAATAAGGACAACTTAGGAGTTGCGTTGCGCTACACTAATAACTGCTGCTGGATCCCAATTTTGATTTGTTAGTCATAATCCTTTAATTGTTGATTCGTTTGCCCATTCACATAAAGCTTCTATCAGGGCAACAGCACTAGGAGTTGATATGATGATAATACAATCAAGTTTTCATGTGGGTTTGTAATTCGTAGATAGTAATACACTTTATAGGACAACAATAACATCTGGGAATAAAACTGAGCGCCGAAACATTCTAAGGTGCTGATTATTTGTGTAGCTGTACCCAATTTAAAGCCCAGATGGCTCTCATGTAACTTCCAATCGAGTATGACTGGCAATTAAATAAGG
>C100211_65
AGCACAGATATGTACAACAATAAACTGCTACAGCTTCCATCATTCTTCTGTTCTGTCTCACGTCTCACGTCCTTAATTTCACCATTTCACACAAACAGCTCTATAAGAACTCAGAAGTGTGAGAGGTGAGAGTGTATTGTCACTCAGAACACCAGAAAGCAAAGGTGAATTGTTGAAGGGGTGGTGGATTTTTGAAGGGAGATAGAGCTTGAAGGAAAATGAATAACTCTGTTTCAGAGAACAGTTTTATCATCGAGAGTGATGAAGAGGATGTGGAGAAGGATTTTAACAAAGAGGGAGATGATGGTAACAATTCTGATTCTTCCAGTTACTCAAACGAAGACCCTCCACAGCGAAAGCCCAGTTCTTACAACATCTCGTGGCCTCAGAGTTACAGGCAGTCTATTGATCTATACAGTAGTGTGCCATCCCCAAACATTGGATTTTTGGGCACACCCTCATTGTCAAGACTAAGCAGTTCTTATCTTTCTACATCACTAACAAGGAGGCACACTCCTGAAACACTTCCTTCAGTGACAAAGCCTCTTTTACAAGACACAGAAGATGAGCAGCATCAGAGACGTAGCTCTCATAACTTGCTTCCTCCTCTTTCTTCCAGAAGATCATCTTTGATTAAGAAGGATTCTAAGGTTTCTCATGAAGTTCCCTCTCGCCACTGCTCTTTTGGACAAGCTGTGCTTAATGGCATAAATGTTCTTTGTGGGGTTGGAATCCTTTCTACCCCTTATGCTGCCAAAGAAGGTGGATGGCTTGGGCTCTCAATCTTGTTCCTTTTCGCAATTATTTCATTTTATACTGGGCTGCTCTTGCGTTCCTGTTTGGACAGTGAACCTGAGCTTGAAACATACCCTGATATTGGCCAAGCTGCTTTTGGTACTACTGGACGTATTGCCATTTCAATAGTATTGTACGTGGAATTATATGCTTGTTGCATTGAATATATAATTTTGGAGAGCGATAACTTGTCTTCCTTGTTTCCAAGTGCACACTTGAATTTGGGTGGAATTGAACTGAATTCACATACACTGTTTGCTTTGATTACTGCCTTGGCTGTTCTTCCTACTGTTTGGCTCCGAGATCTAAGCATTCTCAGTTACATATCCGCTGGTGGAGTTGTTGCATCAGTTTTAGTGGTTCTCTGCTTGTTATGGGTTGGCGTAGACGACGTAGGCTTTCATAGCAAAGGGACCACACTCAATCTTGCAACTTTTCCTGTCGCTGTGGGTCTTTATGGTTACTGCTACTCCGGACATGCTGTGTTCCCAAACATCTATACATCCATGGCAAATCAAAACCAATTCCCTGGAGTGCTCTTAGCATGTTTTGGTATTTGTACCTTATTGTATGCTGGAGCTGCTGTTATGGGATACACAATGTTTGGTGAAGCTATACTCTCTCAGTTTACTCTCAACCTGCCTCAAGAATTGGTCGCAACCAAGATTGCTGTCTGGACTACGGTGGTTAATCCATTTACCAAATATGCGTTGACTATGTCTCCAGTGGCAATGAGTCTTGAGGAGTTGATACCATCAAACCATGCCAAGTCTTATCTATATTCCATCTTCATCAGAACAGGGCTGGTACTTTCCACCCTGGTTATTGGTCTCTCGGTTCCCTTTTTTGGTCTCGTGATGTCATTAATTGGATCATTACTCACAATGCTTGTAACTTTGATACTACCCTGTGTTTGTTTCCTAAAAATCCTGCGGGCCAAAGTGACACGAGTGCAGGCAGCACTTTGCATTACAATCATCACAGTAGGTGTTGTGTGTTCTTCTTTTGGAACATACTCTGCCATCTCTGAGATTGTTAAGAGTTTGAGGGGATGAATTTTTGAGGCTTAAATCCTGAAAGATGTCATATGCCAGCTGTCATCTAGTCCGTCCAGTTATTCTATTTGTTTGGATTCACATCCACAATTTTGAATTATTTTCTCTTGCCACACTTTTCATTCTGTTTTTTATTTTTCTTTTGTGGTTTTTCTGATTCATAGTTACTTGTCATAAAAAGTTTTGCTCGTGTTTGAGGTATTGGTAATCATAGATTGTGGCAGAGAAACGCTTTGCAGTTTATAAGGAGCGATTAAGTGAACTTGTTGAAGAGACATTTTTGTTCTACTTTGAATGTTTTTTTTATCAGCAGTTCTACTTTGAAAGTGTCGTGTACAATCTTTTGGTGACGATAAAGGATCTCTATAACCATTTAATGCAGAAATATTGAGTGACCAAAAGGGCTTCAACATAAA
>C100215_65
TTTCCCAGAAAATCTTGGACATTCTTATTGGGGAAACATTTGAAATTACATAAAGTCTGAGTCTGACCCGAGCAGGGTCTTTCTCTCTGAGGGGGTGACATGAACTTTTCCAGTTAGTAAACTTAAATACAAATGGGTGATTAATGTGAGTGAAGTTTTGCAGAGGGAAGTGAAGCAGAGAAAGATTACATTTAGATTGATTCCATCTCCACTATCCTTGATTAGACCCATCAACAAATTGCTAAGATAGGAAAGTTCCAAATCAGTGTCACCCTCCTTTGCATTTTACCACAATCACTTATCCCCACTAATTAAAACATTCCAAACCTTCCTATTACAGAAAAAAATCATCCATAATTTCGGACATCCATTTCATCTCACCAATGTCAACTCCTTCATCAAAACTACATCACCGTGGGTCCCACTGCTAAAACCAAACCGCCCACAAAATAATACTTCTTCCTTCTTCTCATCCAAGGGCGGCTGACCTAATCTCTGTTTTCGACAGCCAATACCTTCCACTTTCCTTCCCTCCAACCGTAATCCGACACGTGGACATCATATGACCAAAACATTGACCAGCCCCTCATAAACCGGCTCATGTGGGTCCCTTAAGTTAAAATCTCAAAATTTACTTGAAAGAATACTAATTATATAAAATAGTTATAATTTTATGATTTGAATGATTAAGGTGCAGTGAATGTAAACAGAAGATTTAATAAAAATCTATTACTATTATATCAGCATCCAGCATTCCATATATAGACAGTCCACCTATTTGGAAAGAGTACAATGTCACTGTCTTCTTCACCATGGCACTATTTACACCCAACCCCAAAACTTATGTATAATTGCTCTAGAAACCAAACCTATAATGTTCCTCACCTTCTTCTACTTTGGTTGAAAGGAACTTTGGTTGAAAGGAACTTGCTTATTTTGCTACACCATTCTTTTTCTCAAACTATTTCACAGGTGACTTATTTTCTACTTTCTCAACATTTTCCACTTCCTATTGGATTTTTCCTATATGGACAAACACTATTAACAAGTAAGGAACAGAGAAGAACAGAGAAGAGAAGGAAACACTTCCAGCACCGGCCTTTTTCAGCAAAAAAGCTCGAGTGTTGAAACTGCAGGGAGAAAGTTGCATTTTGAGGTAAATATATGAGGGCCATTTTAGCAATAATCTAAAGTTACTATCTGTCTGTCTAGTATTCTATGACTAGTCCTCCCATTGGAGCTCGGTGTGGTATTCCCTTTCTTCTCTTGGCTGTTCTGTAATTAAGAGTTGGTTGTGGTGTGGACGGTGTGAAACTCTGCACCTTGTTGATGTTGTTCTTCCCGTGGCTGCTGTTGCTGCTGTATGAATCCTCTGAATCTGATGCCATTGTTGCTGACTTTTTCTTCTTCTCGAAGTTCCTTGAAGTCCCCACAATCTTGCAACCAAGAGAACAGAATCGGTATGAATCCAGAAGGCTACGCTCACAAACTTCACAAGTGTTGGTGACTCCTTTACCAGGCCTCGGCTGAGGCCTCTCATTCAAGAAAACAACCCTTGCGCTGTTGATAATGTAGGTTTGGACCCCTGCAATGTCCAACACCTTCTGAATCTCGTTCACCCTAATCACATCATGGTATGAGGACCTCCTTATCTGAATAGCACGGTGATCTTTGTGGTAAGCGAGGCAGAGGGAGCAGAGAGCGCCGTTCATACAATCCAAACAGTACATGTTGCACTCGCTCTTGTGCGAATCAGCGTGCAACTTGCATTGAACAAAGAAGCTCTCTTTAAGCAGAGGCTTCAGCCACGGTGGCCACCGGTTGTCCTCGTCATCAGGGCCTCCAGAACCCATGATTCTGCGGTTCTTGGGCTTGATTTCTCGGACAGTGCTGCCTTGGTTTTGGAACGCCAGCTTGAAGGGAGTGTTTGGAAAGAGGTGATGTGTGTTGTGGTGAATTTTCGGAAGTGGAAGAGAGTGTGTTGTTTTGAAGAAGAGAAGGAAGAAAGAGGTTGGTGTTTGAAGAGAGTGAGATTTTAGGGCGGTGTGGGAGGGAATGGGTTCTTGTAGAACTTGGAGGCGGTAGAAGATGTTTGCTAGAGAGAGAAAGAGAGGGAGAGAGAGAAGAGAGAGAGAGAGAGAGAGGGAAAGAGAGAGTATGTATGAGAGAGAAGAGAGGTCGTTCTTATCCACACAACAAAGTCGTCTCACACGACCAAACCTAGCTCCCAACCCAAACCCGACAGATGCGTTCTTGGTAAGGAATCC
>C100217_65
CAACAACATCGCTCAGCTTCCATGTCCATGTGTACTGAAACCACCAATGGAACATTAATTTTGTAGTCCCACGAGTCATGATCGCCTCCACCTCCAACATTGGAACTCACCCTCTCTGCTTTCTCTCCAAACCACTCACACACACGACAAAAGGGTTTCTGTCTCTCACACTCCACTCTCCAGGTATTGCTGTTGCACTTTCTTCCTCGTCAACTAGGACTACCCAGAAGCTCACCTGCCACTTCAACGGCAAAGATGGAAGCTTTGAGCAGCAAGAGGAAGAGGGAGAGCGTGAGGTGCTTTGTGAGGTCCAAGTGGTATCGTGGAGGGAACGCAGAGTTCACGCCCAAATCACAGTCGATGCTGACACTGAATCCGTTTGGAATGCTCTCACTGATTATGAGCGTCTCGCTGATTTCATCCCAAATCTTGTATGGAGTGGGAGAATTCCCTGTCCTTACCCAGGAAGGATATGGTTAGAGCAAAGGGGATTCCAAAGGGCTATGTATTGGCATATAGAAGCTCGTGTTGTCTTGGATCTTCAAGAAGTCATCAATTCAGCATGGGATCGAGAACTTCACTTTTCCATGGTTGATGGGGACTTTAAGAAGTTTGATGGCAAATGGTCCGTAAAATCTGGAACAAGGTCGTCAACTGCTATTTTATCATATGAAGTTAATGTAATACCAAGACTCAATTTTCCTGCTATTTTTTTGGAAAGGATTATCAGATCTGATCTTCCTGTGAACCTTCGAGCTTTGGCATACAGATCTGAAAAGAATTTTATGGGATATCAGAAACTTCCAGTGTCGGAAAATCAGTTGCATAAAACTTATGTGGCCATTAACGGGTCATCTGTTAAAAAGATAAATGGTGCTTTGTGTGAAAGTGTTAAAAAGATAAATGGCGCTTTGTGTGAAAATGATAAGTTGCCTCCTGCAGAGAACAATAAAGAAATTGCCTCCTCTGTTCCTGGTTCTATGCTCCCATCTTCCAGTGAGGTGAGAAGCAACTGGGGTATATTTGGAAAAGTTTGCAGCCTTGACAGACCTCGGATGGTAGATGAAGTTCATCTCCGCAGATTTGATGGACTTCTGGAAAATGGAGGTGTTCATCGCGGTGTTGTTGCAAGCATAACAGTTAAAGCTCCTGTTCGTGAAGTATGGAATATTCTAACTGCCTATGAGACTCTTCCTGAGATAGTTCCAAATTTAGCAATCAGTAAGGTTGTATCACGAGATAACAATAAAGTCCGTGTTCTTCAGGAAGGGTGTAAGGGCCTGCTTTATATGGTGCTTCATGCTCGTGTTGTATTGGAATTGTGTGAATATTTAGAACAGGAGATCAGTTTTGAACAAGTTGAAGGGGACTTTGATTCTTTCCGGGGAAAATGGATTTTTGAGCAACTAGGAAATCATCACACATTGCTAAAGTACTCTGTGGAGTCAAAAATGCGCAAAGATACTTTCCTTTCTGAAGCCATCATGGAGGAGGTCATTTATGAAGATCTCCCATCAAACTTATCTGCAATAAGAGACTATATTGAGAACAGGAATGCCTCAAAATCTTCAGAATTTTGTGAGCAGAATACAAATTCAGGACAACAAATTGTTTCATCAGGCTTTCAAAACGATGACAACACTGGTTCAGCTGAGGAAGTTCCTAATTCCGATGCTCGATGTTCATCTCAGCAAAGACCTAAAGTGCCAGGCTTACAGAGGAATATTGAAGTACTAAAATCTGAACTCCTGCAATTCATTGCAGAACATGGACAGGAAGGATTCATGCCAATGAGGAAGCAACTTCGTTTGCATGGAAGAGTGGATATTGAGAAGGCTATAACTCGCATGGGTGGATTCAGAAAGATTGCAACTGTATTAAACCTTTCTTTGGCTTACAAACACCGCAAACCAAAGGGTTACTGGGACAATCTTGAAAATTTACAGGAAGAGATAAGTAGGTTTCAAAGGAGCTGGGGAATAGACCCTTCATTTATGCCTAGTAGAAAGTCATTTGAACGTGCAGGAAGGTATGATATTGCGCGTGCACTGGAAAAGTGGGGTGGACTACACGAGGTGTCTCGGCTTCTGTCCCTGAAGGTAAGACAAAGGAGCAGACATGATAACATTGGTAAGGATAAGAGGAGTGATCATACAGATAGTGAGATGAAGACACCATGTATTTCTCAAGACACACAAAAGTGGCTTACAAAACTAAAACAGTTGGACATAAATTGGTTTGAATAAAAAAAGAAGATTATTGGTTTA
>C100219_65
GCCGTCTTGTGTTGTTGGTTTGTTACGGTTCTCTCACTTTCTGACTCCATTTTTCTGTTTCTCCGAGACTCTATCGCAGATTCAAGAATGTCTAAAGAAGTTATTGATATTCCTTCAGCGGCTCCTTTTGAGTTTGAGATCTTGGATAGTGATTCTGACATATTTAGGTCTGTTAGAGCCTCATCCTCATCCAATCGTGCAAATCCATGGATTGAACCGGAAAGGTTGAAACTTAGACACAGAATTGGTCGAGGTCTCTTTGGTGATGTTTGGTTAGCAACTCATCATCAGTCAACTGAAGATTATGATGAGTACCATGAAGTTGCTGCTAAGATGTTACATGAAATAAAAGAGGATCATATGAAGATTGTAATAGAGAAGTTCAATGAATTATATTTTAAGTGCCAAGGAGTTGCTAGCATGTCCTGGCTGCACGGAATTTCAATCTTAAACGGAAGGATATGCATCATTATGAATTTGTATGAGGGTTCAATTGGTGACAAGATGGCGGGACTCAAAGAAGGAAGGATTTCATTGCATGATGTTTTAAGGTATGGAATCAATCTGGCTCAAGGTGTTCTAGAACTTCACTCTCTAGGGATCCTCATTCTTAACCTTAAACCATTCAATGTTATTCTCAATGAGAACGATCAAGCAATTTTGGGGGATGTTGGAATTCCCAGTCTTTTGCTCGACTCCTCATTCCTAAGCGCAGATTGGGATAAGAGGCTTGGAACACCAAATTACATGGCTCCAGAGCAATGGGAGCCAGAGGTCAGAGGTCCTATATCGTTTGAAACAGATTCTTGGGGATTTGGTTGCACAATTGTCGAGATGTTGACTGGTAATCAACCTTGGTATGGATGTCCTGTTGGCAGAATATACCAGTCAGTTGTTGAAAAGCACGAAAAACCCAATATTCCTAGTGGCCTTCCTTCTTCAGTTGAGAATATCCTCAGTGCATGCTTTGAGTATGATTTGAGGAATCGCCCTTTAATGGTAGATATTCTGAGTGTCTTTCAAAGTGCTCTGAATGAGTTGGGCAATGATGGAGAATGGAGATATCTAGGAAATGTGAAAGTTAATCCAAAATCAGGTAGCACTTGCTACACTGAGTGGTTCCTCTCAAAGGATCATCTTCAGGTGGGTGACATGGTCCGAACAAGAAAGCTTCCCAATTCCTGCAGACCTAAACACATGGACATCCCTGAAGGGACTGTTGTTAGTTTAGAGGGTAACACAGATCACAGGTATGCCCTCGTAAGGGTCCATGGTAATGACGACCCTATTAGAATTCCTATATCATCCCTTGAACGTGTCACATCTGGCTTGGTAGCTGGAGATTGGGTACAATTGAGGGACGCAAACGAGAAGCACTCACCCGTGGGCATTCTACACGCCATCCATCGTGATCATAGAGTATCAGTTGCATTTCTTGGGCTGCAAACTCCCTGGGATGGAAACACTTCTGAACTCGAAAAGGTCAAACCTTACTGTGTTGGCCAGTTTGTCAGGCTCAAAGACAACATTTCAAGTCCTCGATTCAACTGGCGTCGCAAACGGGGAGGTGCCTGGGCTGCTGGTAGGATCTCATGGATTCTTCCAAATGGAGGTTTGGTTGTCAAGTTCCCAGGGATGCTTCCTTTTGGCAATGAAGCAAACACCTACTTGGCTGATCCAGCTGAGGTTGAAGTTGTTGAGTTCAAGACTTGTCCTGGGATCATAGAGAAGTATCAACATGTAGAGGATCATCACTGGGCCATTAGACCAGTTCTAATTGCATTTGGTCTATTTACTGCTTTCAAATTTGGCATACTAGTTGGAAAGAAAGTGAGGAGGAACAAGGTCAGTGCAGTAGAAATTGGAAGTCAATATCTTGCTGGTCAAAATCAAAATGCCTCCTCTGCTACAACTACTGCTGCTACCACTATGAGATCTTCCAGTGCTACAAAACAAGGCACCACAACTTGGGTTCCTGCAGTTGCTAATATGATTTTGAAGGAAGTTGGTAACTCATCCAATAGCCGGTAGTTTTTCTATTTTTCTATGTTTAGTGTTTCTAAATCAAAACAGTTACTTCATAATGATATAAAATGGTAGGTACTAATTGTACAGGAATTCCATCAGGGCTGACTCTGAATGTTGACGTTGTACATATCCTGCAGAGGATTTGCTCTGTACATAGTCTCCTGCTATGCAAAATGAACACAAAAATTTCTTTACGTGGTTCCTGAATCAATGAAATAAGCAATGAATCAAGATACATG
>C100221_65
ATTTAAATGTGTTTCTTCATATATGTATTTTGTAATAAACTTAAGTCCCAAGTCAAGCATTTTACTTGTCACAACATCACCTTGTATCTAAAATCATAAAAGATAGCAATGTGAAGCCTCATTGTAGTCTCCTGATTACACTCTTCACGTCAAACTTGGATAAGTTGGGAACAGTGGCAAACGTGACCTTCCAAGCAAGGATTTAGACATTATTCCCAAATGCAAAAAAGGGGTTCATGTGAAGAGAGATTACACATGGTCAATGAAACTCCAGGCAGAAATTTTCTCATAAAAAAAGATTGAAGCATAAATAAGCACAACAAACTACTAAAATTGGAGACGTGGATGGACATGTGCATAATGGAGTTGCAGATTCTTTTGAAGTTATTCAAAAGCAAGGTGCGTGAGTGTATGGGTTGCTAAAATTCTCAAGGTTGGCCATGGTTTATTCAAGATAAAAGGGATGGCCACAAAAAGATTATATGAACACAGAGACAATTGATGCAATGTGTGCTAGACCTGAATGTGGAACTGGGATAATCGAAAAATGAAACCTATTTGAGAAACTCCTTGAGTAATGATGGCCTAATGAAAAATTGAGATAAAAAGGAGTAATAATGAGGAATTCATTCACATTGCTTAGCTTGAGGTGTGAGAGATGGTGCTACTTGTGGTAGCACTGGTAGTTGCTGAAGAACTGGAACTCTGAGCAGATGTTTGGGTACTTGGATGAGAAATGGGTCCAACACTTGACAAGGTCAAACCAACTGATCCGGTTGATGTGCTCATTGAAGACATTCTTGATGAAACAGATTCCTTACTGACTCCTGCACCAAGTTCAGGCCGTGACTCTGATGATGAAGAAGAAGGAGCAAGAGTACCAATTGAGGAACCCACAGGATAGGGTGCAACTGGCATGTCGGCCAAGGAAGAGGCAGATGGACTATAACTAAGTGTTCCCATGGGATGATCGAATTTACATGCAGCACCAAACTTGCAAACTCCACTCTGGGTATAATGAGTGCAAGGCTGTGTCCCCGGACGTAAAGGAAGACCCACAGGACTAAGGATTACATTTGCTTTAATTGCACCCTTGTCTGGTGGATGATGATATCTGCAAGATGGACCGAATTTGCATTCCCCTGTTTTCATGTAATAATGACATTCTGGTTGATCAGGTCTTTCTGGAAATTGATGCTCCTTCTGATTAGCACCTGAAGGACCAATTGAGGAACCAGAAGGTTGATAAAGTCCAGTATAAGTAGCTGCTGACGAAGGTAACTGGGTTATCCCATAAAGCTGTGTTGAACCAACATTAGACATAGCACTAGATGGAATTACAGGGTTTGTTGCAGGAGCCTGATAAGGACCCCAGCCTGAAAAAGGGACCATGGTAGGGGACACTACCATAGGCCCGTAGGGACCCTGAACTACTGAGCCAGGTAGCATAGGTGGCCTTGCAACAATTACACCATATTGTTGTTGCGAAGGACCAGACTGAGGCTGTACAGTTGGATATATTGGTGAAGGTACAGGTACAGGCAGAGGAGAAACTGAGGGAACAGCTGATGGTGTTATAACTTGGACACCTGCAGGCTGGGGATGATGGAATTTACATGTTGCACCAAATTTGCACTGTCCAGTTTTCACATAATAGGAACACTCTTTCTCACCCACTCGCAATGGATATCCATAATAATTTAGTGGCACAGGAGTAGCAGTGCCTGCCACCTGCCTAGGATGGTGGTACTTGCAGGATGCACCAAATTTGCATGATCCCGTCCTCATATAGTACTGGCACACAGGCTGTCCCACACGTTCCGGAAACTCCCCTCCAGTCCTTGCCGCAGCTCCAATAACAAGGCCACGGTCACGAGGATGGTTGAATCGACATCGTGTGCCATAACCGCAAAATCCAGTCCTTAAATAGTAGATACAATCGGCCTCATCCGGACGCAGAGGGTACGATTCGGCAGTTGTTAATCCGAGTTGCCACGAGGACTCTTCGATGCCGGCGTCGGTACCGGCAACTGTCCATTCCGGCGACGGATCAGACTGTGACCCTTCGCTTGCCCGGCCGTACCGCTCCATTGTACGGACCAAATGGAAGGAAAAAGGAACGCAATCTGAAGACAGGAATGAGAGTTTCTGATGAAAAGAGTGAGAAACTGCTTCGAATTTTCTCTCTCTCACTCACTCACTAACATACACTACCTCTATGTTTTCTCTTACACTATTAGTTTGGTCTCTTTCTCTCTCTACTTTCTC
>C100227_65
CATAACAAAATAGAAACAAATCTATTTGCCCCAAAACTATCACGAGACGACTCATATATATGTGCACATTTGTCATGAATTATGAATCAATAATATATCCCATCTAGAGAGCCCGTTATCCTACATCATGAACCTATTGATAACACCATTTCCCGTTTATTGATATTTGATCAAAATCAGTGATCATGGTCATGCTTTGGCTTGGCACTTACATTTTATCAATGGTCACATTAGGTATCAAAGCTAGCAGCTCGTGTGACTCTGTACATGGAGCATTCTCCACAGCGTTTCTTTGCTCATGTGTTGCGTTTGTCATGCTACTATTGCACATTCTTTGGAATCTACATTTGGTCAATGTGACTGTACAGGGGACATTTGTCCAAGAATTTCCTTTTATTCAATCCATGAACAGTTATCAGGCTACCTATAATCCTTACAAGAGCACTCTCCATTTCTGAAATGATGGAAACGTATTCTGTTTCACTATGAATCTCTCTTCTCGGACTACCAATAATCCTTACAAGAGCACACTCCATTTCTGAAATGATGGAAGCGTATTCTGTCTCTCACTACGATATCTCTTTGGTATATCTTAGAGATTAGTTTCATAAACTCATGACAGTCCTCACAAGACCTTAGGTTCTTCACAATCCGGATTGTAGACGCTTGACCTATCCTAATTAGTCCATAAGCAAGAGCAAGCTTCTCACTATGGTGAAGCAACTGAACGGCCTTTTCCACATCATCCATCTCAAGCAACACTTCCGAAACTCTGGGATCATACCCTTCTTGTCTTAGCTTATCCACCACCTCATCCAATTTTACAAATATTTTCTCCGCCTCGGGGTGATTGTAATCTCCCATCACAAACTCATGCACACTACCATCAACCTCAATCCTACTAGACCCAGGAGGCTTCACCAGTCCCTTCTTGTTCATCAACTCCCTCACTTCTGCTTTGTTACTCCACTTCCCCGCTGACGCATAAACATTGCTAGCAAGAATGTAACTTCCACTGTCGTCGGCCCTCATGTCTTGTATCTCAAGGCACTTCATCAACCTCTCAGCCCTGTCAGCATCTCCATGAATTTTACAGGCCCATATCAGCGTCCTCCATAGCACCGCATCTGGTTCAATAGGCATTGCATTAACAAAATCTTCAGCTTCCTTCAAACGCCCCGCTCTAGCAAGGAGGTCCACTAAGCAACCAAAATGCTGAATCGTAGGTTTCATCCCGTAACGTTTTTGCACATCATTGAAAAACACGTAACCTTCATGAAACAAGCCTGCATTCCTACACGCGGTTAAAACCGCGGTCACCGTCTTCTCATCAGGCTCAACTCCAGAACTTTCCATGTCAACAAACATGTCAACAGCTTCCTTGGATAACCCGTGGCAGGCAAGGCCAGAAATCATTGCAGTCCAAACGAAAACGTCTTTGTCCACAACATCATCAAACACCTTCCGTGCACTCTCAATGCACCCACTCTTGGCATACATATCAACAAGAGCAGTGGCAACATTGGAAACAGAGTAAACTCCAATTCCCCATTCCTTCAACTTCCCATGCACTTTCCTCCCCAAACTCAAGGCTCCAGAATCCCCACAAGCTCTCAAAACAGACACAACAGTGGCCTCGTTGACCTCTACTCCACATTCCAACATTCGCCGAAACAACGTGATAGCCTCAACGGGTCGGTCATCGTTGACAAGACCATCAATCATGGAGGTCCAGGAAACGACGTCTCTGTGAAGCATTGTATCAAACAGGGCCCGTGCGAGGCCCACATCGCGAAACTCGGAGTACATGTAGATGAGGGCGTTCTGGATATAAAGGTCCGCGGCGAAGCCGAGCTTGATGATGAGGGCGTGGAGCTGTTTGCCCTGAGGAGCGAGTTTGGAACGCGCGCAGCATTTAAGGAGGAAGGGGAAGGTGAAGTTATCGGGAGGGGGGAGGAGGGGGGAGTGGGGATGGAGCATGGAGAGGAAGAGGGAAAGGGCGTGGAGGTGATGGGTGGGGTTAGGGCTGTGGGAGAAGGCGCGAATGAGGGTGTTGTAGTAGTAGGAGTTCAGAGCAGGGTTGGTGGCGAGAAGAAGACGAGCGTAGTTGAGGTCGCCGACGGGGGAGAGAGCGAGGAAGGTGAAGAGGTTGGAGAAGTTGCGCGAGGCGTGGCTGTGCCGAATTCCTAGTTTCTCCACTTGCCCGTGGAGTTGCAGTGCCTCCCTCATGCTTCTCACCTCCATTGTTCTTCCACACTTCAACCCTAAC
>C100229_65
TTTTCCTTCAGAATATATTTTTCCACACATCACACTGGCAAATATCATTTATCTCTGACAGCAACACAACATGGAGGTACAAAAACCTGACTCAAAGGTCCATAAGAAATAAATCCAATTCTTTTCAGTTCTCATGTTTTCACTGACTAAATTGGAAAATATAAACATCCTAAGAATGATGCAAATGGAAAACGGCAAATTGAACAGACTATATAATATGAATCTAGAGACTTGGATTTACAAAAAACTCCAAATCTACCAAATATACAGAGAAGGAAAATGACCTCCAGCAAAAAAAAAAGCCCGGTACCCCTTTTCCTCCACATATGAAATATATTTATATATAACCCCCCTCTTTCGCCCCTCAAATGCTGTCGAAGGAAATGAAAGATAAATAATGAAAAGAATATTGGCAAAAAACTACCGAAAAATCATCAAAATAATGATTCTTTCTTTGCAGCACAATTTTCCCAAACTTCTCAATAAAACCAGCAAGGCTTGGGAGGGACATGGTACAAAACTTGTGCTATTGCTGCTGTTTTTCAGCTTCCATTTTCATCAAGATAACTGCTCAGATTTGTCAACAGATGCCTCGGGTACCAACTTGCCTTTGGTATCATTTGACTTGAAATCTGTATCTGAATCAAGGAAGAGGCAAACCGCGGCACAATCATCAACCTTACAAAAAGGAAATTTTGTCCTCCATCCCTGAACAGCTGACTCAACCAGTGCTCTAGCAGCAGTAGACCGAGGAGCAGATGCTACAATGTCCACGACTTCTTCATTTGATAAAACATCCCATATCCCATCTGTTGCTAATACAACAAATTCATCCTTCTCGGTAATGCGGTGATATGAGATATCTGGAACAGAAATCAATCCAAAGTCCTTCAGGCAAAAATCTCCAAATGCCCGAGCCATAGCAAGACCAGGGAAATCAGAGTTAGGCAGCCAAACTCGAGCCACCTCAGGTTCATTTTGAAGGGAAAAAACCCTTCCTCTACGAAGCCTGATTCTCTCTTCTTCCCTTGGAAGATTTGGCTTAAGGTCAATGGTCAACTGAACAGCAATAAGAGAATCATCGTGATCTCTGGTACCCAATATAGCTCTCGAGTCTCCAATATTTCCAATAACAAGGTCCAGCCCTTGCTTGACCAGGGTAACTGCTGTAGTTCCACTACAAAAGCAGTCAATATCAGCATGCATTTTCAGTTCTTTGTCCATAAGCTTACAAGCTTTCAGAAAGGACTCTCTTAATGTCAAAATAGTATCTGTTGCATCAAGTTCATGATCAGTGGGACTAGTTTTCTCGTCCACCAGTCTAAATCCATTCCCTTCAGATTTATAACTTCCTGTGGCACTGCTATGATCACTGACTCCATCTCTATTCTTATGATTCAAATCCCACTGAGCATTAAGCTTTAAAGGAAAAGAATCCCTAACTTTCTTTGCAACTTTGTGGCCATAAGGTCCATGACCATCAAAAACACCACAAAAAATGGCGTCTTCCTTTGAGCAAAAGTTCTCCCAAACAAGCATAGCATCTTGGTTGATCCCTTTTCTTCCTTGCTTACAATACATGGACGCAACCTCGCTTGACCCATTCAAGAACATCCTCCCAGGCACTTTGAAATCAAAGGACGAGGAAGCCCTCAACCTCCTCCTCTTCCCACCGTCCGTGTTGGATTCAGGCGAATAAGAAAGAAGAGGAGGGGAATTACCACCAGCCCCAACCTCCGAGATGCACGATCCCATTCCCAGAGCCCTCACAATGTTCAGAAAACACTCGAAACCCGCCAAACACTCAGAATCGGAACCCCTAGGCTCCCCCACCATATCCGTCCCATATCGATTCAGCACCTCCACCGCCTGAGTCATGATTGCAATGAAATCCGATTCGACCGAATCAACGCAAATCCAACAGCGTGTCAACCTATGCGACAGTAACCTTGTCGAAAAGCACGTGAATCAGAACTGAAAACGCGTATGCGAAATAAAGTAAAATGAAACCGTGAAATCAGAAAAACTGAATCGAGATTCTCGATCCAGCACTCTCTCCCTTTCTCCTCCTCCGATTCCCTGAAAATCCCTCGCGAAAACCGAAAAACGAATCGATGAATGAAACAGGAATCAGGGTTGAAAAAGAAATGAAGGAGGAGTTTATGTTGGTGTTGTTGAGGAAATCGTTGAGGAAATCGTTGAGGGCAGCGCTACCGTCACGAGCGGGTGCGCAACAGACAGATTTTGTTTCTCCGCCACGAAAAATAAG
>C100233_65
TGGCATTTGTCTTATTTGTTGCGATTCTACCAACCTGAACTCCTAATCCACCAACTTTCTTATTTAGAAAACTGTCAAACGGTGTTGTTGCTATTTGGCTTGGCTATATCTCTATGGCACTAGTCAAAGACCTATGCTAACCCCTCTCTCTGTCTAAACAAAATTCTGAGATTCATACTCATCTGTCTGTGTAAAAAATGGCAGGGTAGGAGGACTTCTATGGTCTGTGAGCTTCTTCTTAGTTTCTAAATCCACAGGGCACAGTCATCCTAGAATAGAAGGTTCAACAAAATTACATCACTGAGCTTCCTCAAGGCGAATCATGTCATTAGTTAGGTCTGCTGATCTAGCTCCTACATCGTATAAAAATGCCAAGCTCTTCTCACTAAAAGGAACTGATGTTAGACCAGGCTTGTCCTCTCAAATTTTTGGTCCTAATAAGCATAGGAGCATGTACATGACAGATTCTTACTCCTGCGAGAGTTATGAGAAGTACTTCCCTGACTCACAAACAGAAGAACTGATAGAACCATCTAGTTCCAGCATCTCTGGAAGTTCAATTCCCCCTGATGTAGCCTCTTCTTACCAGCTCACAGCCAGCTCAGAAGCTTCTGTGGTTGCCAATAACCCAATTGATTGTTCTTTCATGTCTACAATGCATCATGGTTATCAGTCAAATTTTGGATCAGATTTGATGGAGAATGGAAGCCTCGATTCCCGTGACAATGATGGTCTAATGAGTTTAAAACTACAAGCATTAGAGAGGGCATTGCTTGATGATAGTGAGGCTGAGGAGGAGGAGCTGGAAGAGGAAGACATATTTGAGGCTGTTCAAAGCATGGAAATTGATCCAGACATTGCTGAGTGGGCTGATTCCATGCAGAATATGCTCCTCCATGATTCACCAAAGGAGCACTCTTCTTCAGATTCCAGCATCAGCAGCACCCAAGAAATATCACAAACTTCTCAGAACCCCAAGCAGCTGCTTTATGAATGTGCTATAGCACTTTCAGAAGGAAACGAAGAGGAAGGATCATCCATGATAAACAGTCTCAGGCAGATGGTGTCAATTCAAGGAGAGCCTTCTCAAAGAATTGCAGCCTATATGGTTGAGGGACTTGCAGCTCGCTTGGCCGAATCCGGCAAAAGTATTTACAAAGCTCTGAGATGCAAGGAACCTCCTTCTTCAGATCGTCTAGCAGCCATGCAGATACTCTTTGAGGTTTGCCCATGTTTCAAATTTGGATTTATTGCTGCTAACAATGCAATTACAGAGGCAGTGAAAGATGACATGAACATTCATATCATAGACTTTGACATCAATCAAGGAAGTCAGTACATTAATCTAATCCAAGCACTTGCTTCAAGGTCAAGTAAGCCACCCCATGTTAGATTGACAGGGGTTGATGATCCTGAGTCTGTGCAGCGATCTGTTGGAGGCCTAAAGAACATAGGACAAAGACTAGAAAAACTGGCAGAGGCACTTGGTTTACCATTTGAGTTCCGAGCAGTGGCATCAAGGACTTCCATTGTCACCCCATCAATGCTCAACTGTAGTCCCGGGGAAGCACTTGTGGTGAACTTTGCATTCCAGCTTCATCACATGCCTGATGAGAGTGTTTCAACAGTAAACGAACGGGACCAACTTCTTCGGTTGGTGAAGAGCTTGAATCCAAAGCTTGTGACAGTTGTGGAGCAAGATGTGAACACAAACACCACCCCTTTCTTGCCTAGATTTGTTGAAGCCTACACTTACTACTCTGCTGTGTTTGAGTCACTTGACGTTACTCTTCCTAGAGAAAGCCAAGACAGGATGAATGTTGAAAGGCAATGCTTAGCAAGGGACATTGTCAATGTTGTTGCATGTGAGGGTGAAGATAGGATAGAACGGTATGAAGTAGCAGGAAAATGGAGAGCAAGGATGACAATGGCTGGCTTCACTTCATCTCCAATGAGCACAAATGTGACTGATGAAATCCGAAAACTCATTAAGGTGATGTATTGTGACAGGTACAAGATAAAGGAGGAAATGGGTGCACTTCATTTTGGTTGGGAAGACAAAAACTTGATCGTTGCTTCAGCATGGAAGTTACCAAGATAATTAATTATGTTAGCAGACAGAGTTATTGTAGTATTGGTAATGCATAGTTTGCTTGCTTGTTTAGTCTGTAGAATACTTCTGATATTTCTATTGTAGTGTTTTGCTTGCTTCTACACATGTATACTAACTTACAATCTTAAGCTAATAAGAATTTGCATTTCATGTAAGG
>C100239_65
GATAGACACAACATATATCATTCTTGAATGTGTGAAGAAATGGAGGGGAGTGATAAGAGCCTTACTCTGAATACCCTCCATGTCCAAAACCTGCAACTTATCGTTAATAGGTTACACATGCTACTCCACTCCACAGCTTTAGCCTTCTTGTTCTATTACAGGGTCAGTTTTCTTTTCCAACCCTCAGAAGCAAGAGAAAGTCAAAACTTGTTACCATGGCTACTTGTTTTTGCTTCAGAAACCATTCTCTCCTTCATTTGGATCCTTGACCAAGCTTCTCGCTGGCGTCCCGTTTCACGTTCTGTCTTCCCAGAAAGATTGCCGGAGGATCACAAGCTTCCTTCTATTGATGTGTTCATATGCACTGCAGATCCAACTAAGGAACCAACTTTGGATGTGATGAACACTGTTTTGTCAAGCATGGCACTGGATTACCCTCAACACAAACTGCATGTGTATCTTTCAGATGATGGGGGGTCTCCTTTGACTCTGCATGGGATGAGGGAGGCTTGGAAATTTGCTAGGTGGTGGCTTCCCTTTTGCAGAAGGTACAAAATAAAGAACAGGTGCCCCAAGGCTTACTTTTCTGCTTTGGAGGATGATGATGATGGTGATGGTGATTTTGCAAGGAGTAGTTTATACACAGCAGATAAGCACAAGATCAAGGAAAAGTATGAGGCTTTTAAAGAAGAGATAAAGACATTCAGAAAAAATAGGGCATTCTCCAGAGATCACCCATCTGTCATTGAGGTGATTCAAGAGGGTATCACAGATGATGTAGATAATGTGAAAATGCCTCTCCTTGTCTATGTTTCTCGTGAGAAAAAGGCTTCTCATCCCCACCATTTCAAGGCTGGAGCCCTCAATGTCCTTCTTCGTGTCTCTTCGGTGATGAGTAATTCTCCATACATTCTAGTTCTAGACTGTGACATGTTCTGTAATGATCCAACTTCAGCTCGATACGCTATGTGTTTTCACCTTGATCCAAAGATATCATCCTCCTTGTCTTTTGTTCAATTTCCTCAGAAATTCCGCAACATTAGCAAGAATGACATCTATGATGGTCAGCTGAGATCACTATTTACTCTACAATGGCAAGGTATGGATGGGCTTAAGGGACCTGTTATGTCAGGTACAGGTTTTTATATCAAAAGGGTATCACTGTATGGAAGCTGCACTAGGAAAGGAACTGATCTGCTGCAACAAAAAGAACACTTTGGGTCATCTAATGAATTCATTAGCTCACTTGATCAAAACTACACTAGTGATTTGGTATCTGATCAGAAATATGCATTGCTAGATGAACCTCACTTTTTGGCTTCTTGTAGCTATGAAATTGGCACTAAATGGGGAGAAGAGGTTGGTTTCTTATATTATAGTGTGGTAGAAGATTACCTTACTGGATTTATCTTGAATAGTAATGGATGGACTTCAGTTTTCTGTAAACCATCCAGGCCACAGTTCCTAGGTGCAGCTACAACAAATTTGAATGATGTACTAATACAAGGCACTAGATGGTCCAGTGGTTTGTTTGAAAATGGTATAAATAGATTTTGCCCCCTTATGTATTGGCCTACAAGGATGCCACTTCTCCAATGTCTATGTTTTGCATGGCTCACATATTTCCCTCTTTATTGCTTACCTCTTTGGTGTCTTGCTACTATCCCTCAGCTCAGTCTACTAAATGGAATACCCTTGTACCCAAAGGTTTCAGACCCTTTCTGCATTATCTTTATATTCATCTTTCTATCAGCTCTTCTAAAACATTTACAAGAAGTCTGTGTAAGTGGTGGTACAATCCATAAGTGGATCAATGAGCAGAGGATCTGGATGATGAAATCAGTCACTTGCCATCTGTATGGATGTTTGGATGCACTGCTAAAGAAAGTTGGTATAAGAGAAGCTAGTTTCTTGCCCACTAATAAAATAGATAATGAAGAACTAACTATGCTATATCGAATGGATAAATATGATTTCCAAGCATCAAATATCTTTATAGCACCAATGCTTTTTCTCATCACTATCAACATATATTGCTTAGTGGGAGGAGTCTACAGAGTGTTATTGGTGGGTGACACTGACAAAATGTTTATACAGATTTTCCTTGCAGTTTTTATAATTACTATCAACTACCCCTTGATTGAAGGGCTCTTGATGAGGAAGGACAAGGGACGAATTTCAAAGTCAGTTGCTATACCTGTTATCTTGGCTACTCTTGTTCTTTTGTCATTTTTGAAACTACTAGGAAATGCATAACTCTTGTTCTAATTT
>C100245_65
ATTTTACTCATTTTCTCAAGAACAAAAGAAAGTTAAAGGCTAAAAATACAATCATCAGAAGGAGAAAAAAAGTTGTACAATTTTTGGAACATTGTTTTGCTATTTAACAACAGGTAACATTTTTTCCAAAGAAAAATGATAACCTTGGCTTCTTATTTGAACCAAAGTTAAAGTTTAAATCTCCACCTTCATTCTGAACAGCAGCAGTATTGCTTGTAGAGGGGAAGGAAAAAACTACCGCCGGACTAGACTTTTTCAAACCAAATCTATAAGACAGTTCAGTAGATCCTTCTTTTAACTGGTGCTGATCCCCAGTAGAAAAAATAGGCATGATGGATGGAGTTGGGGGCTCAGAGAATACAGAAGAGGATGCTGAAACAGGAAAAGTAAATCCCGAGCTATTATCGGATGCTACTGTCCATCTTGATTCAGGCTTCTTGATAGAAATAGGAGGTACAACTGGTTTAATGGTTGCAGGGTTAATGGGAGGCTTCTTTTCCTGATTTACCCCAAAAGGATGACCTCCACTTGGGAGAGGCATTTTCGTAGCATCATCATTGTCAAGTGTGGGGTTCCTGCTATTATAAGAATTCACATCAGGCGCCAAAGTTTCTTCATTTCTATTGGTAGTTTTATCAGTACTGTCCTTCAATTGCCTATCTACACGGTAGTTTCCCTTGCCTTCAATCACTAGAGTAGATTTCTTTCCTTCAAGCCAATCATATTTATGAGGGCTAACATCATTTAACTTATGCAAGTCATTATCTTCATTTGACAAGATAGTACTGAAATCAGATTCAGAGTTCTTCCATTTTGCTGCCAGCTTGAGCTCAGCAGATTTCTCTTTAGGTGTGGGAATGTTTCTATCGATATGATCTAATATTTTCTTAGCCATCAAACTGGTATGCATGTGTACTGTTGGAACACCCACCGGAAAGCCCAGTGGCTTAAGAGTGGACCCTGTCCCAATAGTTTCCGTGTTCTTTGCATCTGGAATGAAACCTTCAACAACACCAGAACTTGCTCTCTCTGAAGGACCATTCAGTGATGAATAAGCTGGTCTTCTTGAAGAAGATTGTGCACCAAACTTATGCCTAGTCCGACGAATAGGTCCAACAGATCCATATCCACTTTCTGATGCTCCAGTTTTAGATTTATCCTGTAGATACATGGCAGTCTTTGATTTAAGGATGGGAGTTGATGAAATGGGGTTGTTATTTCCTTGCAAGTTAATCAACTTGGACTTCGACTTTGTTAAAAGAGTTCTAGAATAAGGAGTACGGGGGAAATTATGAAGTCCATATCTGCTCCTCTGACTTTGTGGTGTTGTGTAAGCATTCTGCACCACAGCACCCGGCCAACATGTTGATGGCTTCTTTGATGGTGATGGATCATATGGTTTTATTGCAGCTTCAACACCATGCAACACCGTGCTTTCAACAGTATGAATCATGTTGGGACCTGCTTCTAATGCACGAGAATCCATATATGCTCTTGCAATCTCTATTGGTGAAGCACCAATTTCATCCCGAACTTTTGACAGACCAAGAGGTGTTGACGTTCCCCATATAGCACCAACTGACTCTTCATGCCTTTGTCCATTTGAAATTTTTGGAAGCCCCTGTATCAAATTTGTACTTTCTTTTCTTTGTTCAACATTAGAAAGGTCCATCACCCTCGAATTTAACACTGCCACTAAACGATCAAATTCATCTCTAGAAAAATTCTTCCCTTTGACCAGCTGCTCAATATCTGAAAGCCTATTTTTATCAGATTTCTCTGCTTTTTCATCTTGTCTAGACAGACCCAATTCTGAACTGCTTTTCAGTTTACCACTAATTTCATCAGCATTAGCCATTTCAGATGATTTGGGTGCCAAAAGATGTATATCACTTCTGTGTGAACCATCTTCATGACTGTCGTCAGTTTCCCATATATCTTGATCTTCAGCAACAGAGGTAGGGCAAGGGAGAGGAGAGGGAGGAGTCGCAGAGGAGAAGAGGGAAGGGAGAATACGAGTGGCTCCCCCGGCGATGAGGCGGTAGGCAGGATCGACAAGCTTCGATATCCAACCCTGGCGCCTGGTATCCGGCGGACGTGCGTAAGGGCTAGGAGGTGGCTTTCTCGGCAGTGGCTTTCGGAGCTTGCCTCCGGCGCCTCTCTCCTCAGGCATCGGTGCCGTGATTTGTTCAGAAGCCATGAAAGTGGTACAATTTGGAACTACGGAATAGCGAATAAAGAAAAGCCAAGGTAAAGAACAAGGCAAATCAGC
>C100249_65
CTAGAAACAAGGTCCAAAGTTGTTTAGGAAATAAACAATACCAAGATTCATCATATTTCTTCAACTATATATTTATACATAAATCAAGTTACCGAAGGCAACACTTATTTATCTAAGGCTATCGATTCCTATATCTTCACTCTCCTATGATAAAGTCATGAGTCATGACTCTTGTATGAGCTTATGTACAAGAAAATACATTCGCAAGAATGCCTCCTACTATGGCGCCAATTGTTTAAATTCACACCCATTAAACTGTAAAAAGCTTGGAGGTGTGCTGCATGTATATGGAGGGAGGTCTAAAGGTCCACACACAAGTAGGAAATGACTGAACCTGCTCGGCGCTTTGTACGTTGGCTAACCTTCCACTTCTCAACAAGGACCTTCCTTATGTTGGGGCAGCTAGAAACCACGGTGGCCACACCAACTGAAGTTATACCAGAACAATAAACCATGTGGCATGATTCAAGTATTGTGCAACTTTTTACAAGATGGGCTAACCCAACATCTGTTATTTGCCGGCAGTGTGAGAGTACAATTTCTTTCAGCAGTGGACAGTGTTCTCCCACCTCAGCCATAGCCATGTCACCCAAATTCTGTAATACACTCACATCCAAATAACAGAGTTGAGGGCACCCCCTTGCAATTGCTACCACTCCAGCATCTCCAATTTGATGGCAACCACTAACATTCAGATAATGAAGGGAACAGCCCTCAGCTATAGCAACAAGGGCCCCATCGCCCACCCTATCACAGAATCGAATGCTAAGATCCGTTAGCAACTTACAATTCTCTCCCACAGCAATGATCCCCTTGTTCCCAATCTCATAACAGCGACGGATATGAAGCTTCTTTAGATTCTTGCAGCCACTAGCTATGCCACACATGGCTTCATCACCGATACTTGAGCAATCTACCAAGTGAAGAGCTTGCAAGTATTTGCATCCCTGTCCAATCTGAAGAAGGCCAGCATCACCAATTTTTTGGCAGTAAAGCAATGCTAACTCAGAGAGATGCTGGCAAGATTTTCCAACAGATTCTAGCCCCAAAGTTCCAATATTGTGGCATCCATTCACTTCAAGATGAGTAAGTTCCTTGCAGCCGGTAGCAATTGCTTCCAAACCCTTGTCACTTAGGAAATAGCAATCACTTAAAGTCAAGTTCTTTAACTTCTTACATCCATTCCCAATAGCATGCAAACCCTTATCAGTAAATCTCTGAAAACTGTAAAGAGCCAATATCTCCAAAGACAAACAATTAGCTCCCACAACTTTCAAAGCATCATCTGTGAGATTAATACATTGTAGCTTTAGCACTTTCAAATGTGGACATCCTTTAATCACCGCAAGCAGCCCTTTGTTATGGATGAACTCAGAGTCCAATGACAAGGTTTCTAGTGATCTGCAGTGCGACCCCACAGCTTCCATTGAAATGTCAGTTATTTTGGCACAAGCTGCTACTCCAATTGATTTTAAGGAATTTCCCACACCCAATGCTAATTCAACCAAACCCTTGTCAGTCAAGCCTTCACAGAAACGCAGATTCAAATCTTCAAGTTGCTTGCAACACTGTCCAATAGCAGCCAAACCTTGATCTCCAACATAGCAACCCTGCAAATCTAAGGACTTCAAAGAAATGCATTTCCTCGCTAGCGATGACAACCCGTCGCTGGTGACGTTAGAACACCAGATTAACCTAAGCTTCTCGAGTTTGGGAAAACCTTCAGCCAGAGCAGCCAATCCAGAATCAGACAAACAGAGCGAATCGAAATCGTTCTGATCGGAAGAAGAACCGTGTTTATCAGCCACATAGTGCAGCTTCACCCCGGAATTCTCGCTCGCGCGTCTTCTCCCTGTGAAGTTAGTGGGGATAGAAACGGAGAGACGCTCGTCGATGTGGACGGTGGTGATGTTGGAGAAACGCGCAGCGAGGAGGTGAACAAAGAGGTCCGGGGAGCCAGAGGCGCCGATGCGGATGGCGGAGCGTGTGAGGCGTTCGAGACGGAGCCAGCGCGTGCAGACGAGGGAGCAAGCATCCCGGCTCGACTTGGAGTCCAGGCCGCGGAAAATCTCGATGAGCAACTCGTCTGGGAGCAAGGTGTTGATCCAATCGTGGCCTCGCATCGGACCGAACCAATTCACACCGCTTCCAATGACTCAGATTGTTGAGGTTGCAGAAGCTGAATAGCAGATCCAGTTGCTTATCGTACGGTTTTGATATGGTTACCGCCTTTCTTTTTCTGTGGGTGACATTTTAACCCTTCTCTTTCCTTTT
>C100251_65
GCTGGAAGAAGAACGCTTGTTGCTTCTTCTCAAAACGTGATCCCAGGACTACTCATTCATTCATTCACTCTCACCTAACACCCTCTCCTTATATTACCACACTCACATTCTCTCCATCATCACTTCTTCACCAACCATACACTATTTTCAATTCCAATACTAATCACCATGTTAACCGTTGCTCCTTCTCTCGATGCCAACACCAACACCAACGACATCTCTGCAACAAAAACAGACCAAACTCAAACCTCCCATGTCTTCAAATCTAAATTACCCGACATACCTATCTCTAACCACCTCCCTCTTCATGATTACTGCTTCCAAAATATCTCCCAATTTTCCCACCGTCCTTGCCTCATTGTCGGCGCCGCTAACAAAACCTACACCTACGCCGACACTCACCTCCTTTCTCGTAAGATCGCCGCTGGATTATCCAACCTCGGAATCCGCAAAGGTGATGTTGTCATGATCCTCCTCCAGAACTCTGCTGAGTTTGTCCTCTCCTTCCTCGCCTCCTCCATGATCGGCGCTGTTGCCACCACTGCTAACCCTTTCTACACCGCCGCTGAGATCTTCAAACAGTTCACCGCCTCCAAGGCCAAGCTCATCATAACCCAGGCAATGTACGTCGACAAGCTCCGCCACCACGACTCCGGCGTGAACCTCGGCGAGGATTTCAAGGTTGTCACCGTCGACGACCCTCCCGAGAATTGTCTCCACTTCTCTGTCCTCTCCGAGGCGAACGAGAATGACATGCCGGAGGTGGAGATCCACCCCGACGACGCTGTTGCGCTGCCGTTCTCCTCCGGCACCACGGGTTTGCCCAAGGGAGTCATCCTCACGCACAAGAGTTTGACCACGAGCGTCGCGCAGCAGGTCGACGGAGAGAATCCTAACCTCTACCTAACCACCGAGGACGTGCTCCTCTGCGTGCTTCCGCTTTTTCACATATTCTCGCTCAACAGTGTGCTGTTGTGCGCGCTGAGAGCCGGGAGCGGCGTTTTGCTGATGCAGAAGTTCGAGATTGGGACGCTGCTGGAGCTCATACAGCGCCACCGCGTGTCGGTCGCGATGGTGGTGCCGCCGCTGGTGCTGGCGCTGGCGAAGAATCCGATGGTGGCGGATTTTGACCTCAGTTCGATACGGTTGGTTCTCTCCGGTGCTGCTCCGTTGGGGAAGGAACTCGAAGAGGCTCTCCACAATAGGGTGCCTCATGCCGTTTTGGGACAGGGTTACGGCATGACGGAAGCTGGTCCAGTGCTGTCCATGTGCTTGGGCTTTGCAAAGCAACCATTCCCAACGAAATCGGGATCTTGTGGAACTGTTGTGAGAAATGCAGAACTCAAGGTTGTCGACCCTGAAACTGGTCGTTCTCTTGGCTACAACCAACCCGGTGAAATTTGCATCCGAGGGCTCCAGATCATGAAAGGATATCTGGAGGATGAGAAAGCGACAGCATCGACCATCGATGCAGAGGGTTGGCTTCACACCGGTGATGTTGGCTATGTAGACGACGATGATGAAATTTTCATTGTTGACAGGGTGAAAGAACTCATTAAATTTAAAGGCTTCCAGGTTCCCCCTGCAGAACTTGAAGGGCTTCTTGTAAGCCATCCCTCCATTGCAGATGCAGCAGTTGTCCCACAAAAGGATGTTGTTGCCGGTGAACTTCCCGTTGCTTTCGTTGTGAGATCAAATGGCTTTGATCTAACAGAAGAGGCTGTAAAAGAGTTTATAGCCAAACAGGTAGTGTTTTACAAAAGACTGCACAAGGTTTATTTTGTTCATGCTATTCCCAAGTCTCCATCAGGAAAGATATTAAGAAAAGACCTGAGAGCAAAGCTCGAAGCCACCGCAACTCCGACGCCTTAAGGCCAGAACCTACCCTTTTTTTGGCAATATTTTCCCGATTTTTTATTTATATTATTGGTTTCACAAGTGTAATTTGTGTTTCAAAATGCTTCAAGCATAAAGTGAATCCGAGAAGCACCTGTACTTGCATATAATCATTGTATTTTTATGTCCATTGCCTGAGCTTCTCCAGGGTCCATTACAGCTGTATTGTGACTTCAGATCACTAATTTTCGGGACCTTATATTATTGGTGTTATCAGATCCTGCTATTCTTCTCTACCCTTAGCTTTTGTTTTTTGGATGATTTGAGTGGTAGAGAGATTTGGGAGGAATAGATTAAGAGGGAGATTAAAAATGTCCTTTTGTTTCTGTGATACCAAGTTAGGAAAGAAATAAAATTATTTGAACCCTACCACATTCC
>C100255_65
CAGGAGAATGAGGTTGACGTCACTAAGTGCACTTTTCCACATAAAATTGACATATGTAAAAAAAAGGGCAAGCAACTGAGCAGCTAATGACAATACCATGATCCATCCCCAAGCATAGTCTTTGTTTTAATAGTTTAATTTTTGCTATCTTCCAATAAATGTACACATCACATCGAATAATTTTCAGGATGCTTTAATGGTTCCTCAGCAATTTGTCCATAACTAACATTTAACCAGCAACTGCCACTAGAGAAGGCAAGTCTTCCACAGCCAACCTGGGCAGCCAGGACAGGAGCACTCGGTCGCACAACTCTCAGTTCCTAAGTTGAAAATTCAAATACACACACGGTGTTGCCCTACAAGCTTTGACAATGCTGTTCAACTACTTGCTGTACACATTGTTCTTGCAAATGGCATAGGAATTAAGGTTCCATAATACATGTTCTTGGCCAATATTTAAAGCCAAAGCAAGTACACAAAAACTCAACACGGCGGACTTCAATTTGCACAAAGTTATGGTAACATGGGATCTCCAGAAGACGCAAGCATTTGTAAACTTGTTTCTTCAGCCGCCCGTTTAGAAGCATAATCTTGCATGGAATCACCAAAAGATTGACGAAGCCCTTCCTTTACAGCATCGAAGTTCTTGTAAGTGTAACCAACGAAGCTTAGATCTTTGGTAGTTAGCATCTTTCGTGAGGATCCAGACCCACCTCTTGCCGCTGTTGGTGGATCCACCTCATCAAACTTCATGAAGTTTTGGGTATCCAGCTCCCCGTTGACTTGAGGTTTAAATGCTGCCTCCATTTCATACAGTTTATCCCACTCCACACCATTGAACCAAGGATGAGCCTTTATTTCATTTGCCCCTCGAGTACCTAACCTATGATCAACATCACACAGCAACCTATAAATTAGATCCTTGGCCTCAAGTGTTAACTGGGTATCTTCTGGAAATCTTAAATGATTTTTCCAGTGAACAATCTTTCTGCATGTGGTTATTGGGTCATCGGAGTAAAATGGAGGATAACCAACAAGCATTTCATACATTATTGCACCCAGTGACCACCAATCACATTCCATCCCGTAGCCTTTTTTCAGAAGTACTTCAGGAGCAATGTAGTCTGGTGTCCCCACTGTTGAAAACGCCAACTTCCTCCTGTTCATCTGCCAATGTTGAAGCTGTTCACGTGGACTTCTCCAGCTGCTCCGATTGTCCGCATCACGCAAACATCCATCAACATCCATTGGCTCTGCCAAAGTTTCATCATCCATGGTCTGATTTTCATGCAGTGTAGACAAGGCAATACAATCGAGAGGCTTACAGAGACCAAAATCAGAGAGCTTCATGTGACCATTTTTGTCCAGAAGTAGGTTATCAGGTTTAATATCTCTGTGAATGTAATTGTGTTTGTGAATAGATTCTATGGCCAGAACACTTTGTGCAATATAAAATCTAGCAACATTTTCACTTAAGGTGTCTTCCCTCATCAGCAGAGTCATAACGTCACCCCCAGGCAGATACTCCATAATCAAATACAAGTACTCAGCATCCTGAAATGAGTAGTAAAGTTTCACAATGCAATGACTGGCAACTTCAGCCAGCAAGTTCCTCTCAGCTCTAACATGTTCCACCTGGCCTCTCCTAAGCATTTCAGATTTCTTCAGCTTTTTCATAGCATAAATATTTCCAGATTTCTTCTCCCGACACAGTCTAACCTCCCCAAAGGCCCCCCTTCCAATGATGGTCAAAAGTTCAAAATCATTAACACAAATCTTGTGCCTTTTCAATCGCATATATTCAGTCTCCTTCCTCTCTAAATCTTTGATGAGGTTGATCCGCTCCTCATTTGGCACATCTGAAGATGCTAATTTTCTTTCTAACACCCAACGCCTCTCCTTCCTCTCTTGGATATTCTTCATCTGAGCCCTATAATGATTCTCAATGAACTTCTTGGCTGCCGCCACCTTCTCCATGGTCAAGCTTGACCCCAATACCTCCTCCGCTACGTTCTCTTCCTCCTCGAGATCCTCCATCTCTCTCTCTGTCTCTCTGTGAGCGTTGTCTAGCACTCTGAGTGTGAGTGAGAGAGAGAATAATGTGTAACTCCAACTCCAAGTGTATCTATTCTTTATTATTATGTATATAAATCTAACCTATCTGATTCTTCTCAAGCTTCTCTCTCTACTCTCAACACACGCACTTTCTCTCTCTACAAAACACCCTGGAGCTCTTATTTATTGCAACAACGAGGAGATGATGGCAAAGATGCAT
>C100259_65
ATTTGATTGTCAAACAGTAATTTCAATGTAAAGTGTACATCAAACTTGCAGGTGCGACAATGTAAGGGTTACACACTTATTAGTAGGTCAGGCCAGAACTTATTTAGAAAATGATTGAAGGAATCTAAGAACATTGATGAAATTTTAGAAAATTTATTTCTTAAGACAACTGTACAAATCTGATACAACTAGCTATATGTATCCACAAGTAAATGGAATTTTTCAATTCTTATTCTACACATACCAGGCCCCCCTACTGTTGCTGAATTATGTTGTTGAGGTGTGATGGAAATGACAGCCAACTATCAGTGTGAACAAGTGCAAGTCATTGTGACCCCTGCACTGAATTTTCTTTATAAAATAGGTAAACTTTCAAACAATTTAGAGAAACAATCAGCCAGCTTCAATACCAAGTCCAATCATAAGCCAATTTTTATGCACTACGTGACAACCAATTTTTTTTCATGCAGACAATCTTCTGTCATCACATTGCTTCTCTTGTCATCATCCTTCTCTTTGTCAAAAGCAAACTCCAGTTGTTTCTCCACTGACTTGACAATCCCTGTTCGCTTGGATCTTAACCTATATGGGGGAGATGCATTGAATGCCTTATTATTGGGAGTATCAATCCCATTGCCATGGCTTGCTGGACTCCTGGAGAAACGCCTAGAACCAGAATCATCATTGGTTCTCTCTGTTCCATTAGCAGAACCTGGATCATTATCTACCTTCAAAACTTTACTAGGACTAGTGAGTGCTTGGACCCCATTTCTCCTCCTCCTCAATATGGAAGGAGTATTTGGAAAAGTATTAGCCGCCCTTTTCAATATTGATTCTGGTGTCTCAGTGTATAATTCACTACCCTTCGCACGAGGTGGAGTGAAGAAACCAATAGGTGACAAAGTTGGACTCGAACAGTACTCATTCTGCTGGCAGATATAATTTAAATAAAGAGAATCTATGGGAACTGAACCATCTAACTGTGGTGGCTCATAACACAGAAAACCACAGGTTGAACTTTCTTGCAAAGATGTTCCAATTAACCTCGTAGTGCTCATGTCACCATTGTTTGTACAATGCTCAAAAGTTGTGTTTCCATTGAGTCCAGAATTCTCAGATCTTGGCCTATAAGTTATTCCCCGATTAGCTTTCGACACTTGTTCTGAGTTGCTACAGCTAAGATCGATAGTGGAAGATCCAGGCTTGCACTCTACACAGTCAGAATCTGCAGATTCATTTGCAGGAACACTTGAAGAATCACCGACTTCTCTAACTGTTCCTGAGGACTCAAACTGATTCCTTCCACTGTCATCTAGCTTACTAATGGCTGTAGTTTCAGATGATGTTTCAACAGCTGCATTTAATTCTTTATTTGAATAAACAAGTATTGATTTACTAGCAGAACGTCTAATTGTATCTTTGACAGTAACTTGTGGGCTATTCTTGGGAATTGGTGGAAGTCTTCCTGTAGCTAAATAAAAATCTAACTTTTTCTTCAAAGAACTATTCCAATGATTCTTAATTGCATTATCAGTCCTTCCATGAAGGACCTTAGCAATTTCAGCCCATTTGTTCCCATGTATACGATGAGCATTCATCAGGGCTAATTCCTCCTCCAAAGTCCAGGCATCCTTCTTTATGTCAGGGTTAAGGTGATTGTGCCACCGCTCTCGACATTGTTTGCCTATTCGACCAGGTAAAGACTGAGCTATCAAAGACCATTTTGTTGGCCCATATTTTGATACCAGTTCAACAATTTTATCATCCTCCTCCTGTGTCCAAGGTCCTTTAACAAGTTCTGGATTAAGAACTTTTTGCCATCTATGCAGACACTGAACTTCTGATCTATCAGGAAAAAACTCAGCTATTTTCTTCCAACTTTTTCCCTTAAAAACAGCCACAGCATTCCTTAATGTTTCATCCTCCTGTGCTGTCCAACCACCCTTAGCGCGCCTGATAGGACCGGTGGTCCTCCGATGGGAAGGTGATGTGGATGCTGGGCTACATATCCCTGGAGACTTGTGAATTGCACTGCCACTGCCTTCAGATACAGAGGAGCAAGAAGCAGCAGTAGATTGCTTATTCTCCTGACAACACTCCTCCGATTTCACCACCTCAGTCATATCCTTGAAGAGCCCAAAATCCTAAGGCTGTGGAGAAGTGGCGGGAATCAAAGTGAAGCTCATAGAAGAGAGACCACGGTGCTTCTCTCTCTTTCTCTCTCCTCTCTGAGCTAAGGTTTCGAACGTTGAAACAATGGAAAATTGAAATTTCG
>C100261_65
TTAACCAAATGAATCCTTTATTGAGCCGAAACTAACTAACGTGAATAAGCCTTGCTGCCTATAACAACCCGGGTAACCTTGTGTTCACAAGGCATGAATTAGGAAGCATTTTTACACAATAAAAACGCGCCAAACGAAAACGGGCAAAAAAAATATCAAAATTTTGGCGTCGTTAATTTCGCGCAGCCAAAAATAAATATCTGACTGTTTTTAACCACTAAAGCAACGAACTTGAGGAAATGAGGAAAAAATCCGCTACAGAACACTTTTCATTAGAAAACACTTTTCATTAGAAACTTCCATCCTAAGATGCTACTTAAAACTTGAGAACTACGTAGGCAAAATCTTGCCAGCCACTCACTCACTATGCAGTTTTCACTTTTCTAGAAGGAGGCCGCCGAAATAGACTGATTAGATCATCAAGACCCCTAGTGGTGATGACCAAGAAACTGAAGAGCACAATTAAATACGATCCCAATACCAGAAGCAACAGCAAGTCAAATGTGACACTGGCAACCTGATAAATGTTCAGCTTTGCCCTGGTTGAATCGTAGAAAGTGAATATTCCATCTAGCACATCTCTATGCAGATTTACCTCATCAGTGTGATCTTCTAATTCCTTTTTCAGTGCCATGACAAAAGGATCATCTTTTGAGAAAAACGGAGCTACTCGAGGTGTTTGGGACAAAACGTCTAACCATGATCGAATATAAGAAGGATTAACAGCCAAGTTAGTGTTGTCTGCAAATATCTGAACATTCTTTCCTCGATGTCCATAAATATGCCTCGCAAGACTCTCAGCAATTAATTTCACACTTCTGACGATAGCAGCTTCATTGACAAAATGCCTGCCATCAACCAAACCACCAGTCTTTTCTAGCAATTCAGGTGCTGTAGAAAGTTCAGAGAGGGTGGCAGCAGTAACTCTCAGCCTTGAAAACTGTTCATGCTCCCAAGCTACTCGAGGATTGGAAATGTTTATTTTCTTATGCTTCAGATTCACTCTAAAGCCCAGTTCTTCAGCAACACTTGAAAAATCTTCCACAATTTTCTTAATGAATGCATTTTCTGGAGGCTTAGACACATGAATCCACAATTCATTTTCCCAAGAGCCAATACTATCTAAGCAAATAGCATAGTCAATGCTCTCACGTAGACGTTGATCAAAGCTGCGAAGCCACTTACGAGTTCCATTGTAGTTGTAAGGCCCACCAGATGTTAGCCCAAACAGCAGATTATATTGTCCTCTAGTCTTTGGATTAGAATACAAGAGAGAAAACAGCCTAGCTACTTCAAGAAGAGCCACAATGCCACTTCCATTACTATCACTTCCCACTGATAGTGCAGGAGCAGCTCCAAAGGTGTCGTATGATGCTACTATTGCAATGGTGGGTAATTGATGAGCATCATCATCTGTCTTCAGTCCTGCCAACCATCCCTGAATATTTGTAATGGGAGGAGATACAACTTTTCTTGGTTCGGCGGCTGAAACAACAAATTTGTATCCGCCAGTTGTTGCAGTTGCAGGCTGACCAGTGACATCATTCTTCTTGATATCAGCTAACACAGCATCAATATTGTCATCCTCAAATGCAAAATAAACAGGATAAGGTAAGTTGGCGTGTATAAGTATTTGTTCAAGTTCAGCCAGTACATTCTTCAGCGGTTCTTTATGCCCATCTTGATTGTTACTTCCCATACCATCTTTGTTTTCGAAACTGAATATCCGGGGAAGCAAAAATATTAAACCCCCAAGAGGCTTGCTTTCAGCAATATATTCTTTGACAAAAGACATGTTAAGTTCGCGAAGAGGTATGAGGAGGACGGTGCGAGAGAGATCAGCGTGGGGAGAGAAGTGAAGCGAGGCGGCGTGGTGGTTGAGGCTAGCGAGTCGAGATCCGAAAGGAACGCCGGACATGTCGTACTGGATGAGGCGGTAGACGTCGACGACGGTGGCGCCGTAACAGAGGTCGACGCAGGCGACGAGGATGAAGACGAGCGCGATGACGGAGTCGAAAAGCATTTCACGCTCGCGAGGTTTTCGAGGCGCCATAGCCATGGAGCGAGGCGAGATCAGATCTGCTAGCTAGGGTTTCCGAATTCGCGATCGACAAGTGGATAGAAGACGACGATGCCGATCTACACTTAAATATGTCTGTTCCTATCAATCAATATAATATTATTAATTATAATTATTTTTCATTTCAGCAGAAGGCAAGTACACTACCAAACGATCCAAGAGAAAGCCACTGCTGATTCAAGAGATGAAGATGGGAG
>C100263_65
CCCCCGCCGCCGCCGGCAACCGAACCAACCCCTCCCTCTCCACAAACCCTACCCCCGCCGTCTCAGGAGGAGATTCTCGCGAAGCGGCGGAACAAAGATGAAATTCGAAGCGTCTACGAAGGTTACAAGCGGATTCGGCGTTGCTTGCTTCAGAAAGACGCTCCATCCTCAATGGCAGACCTTGAACAGAGTTATCTCGCACTCATCACTTCTTCCAGAGGTTGTATGAGTGTACAAAGAATTGTGGCCGATCTTATTCCTCGGTATGCATGTCACTGTCCAACAGCCTTGGAAGCTGCAGCTAAAGTTGTTATTAATATGCACAACTTTAGTTTGGCATTGATCAGTAGAGGAGAGGATTCCAGTGGTATTGCATTTGAAACTGCTAGAGCCTGTATTTGTGGCCTAGCTGATGTCTGCTGCGTTGCTTCATCGGTGGCCCCAACATCAGCTGTAATTAGAGGAATTTGCTTAGCAGTTTTTCAGAATGTGCTCACCTTTTTTATAGCCTTATTTGAAGGAAAGGATGTCTTACAGATGGTTGATAAGAATTTCTTGAATATGCAAGATACCCCTGAGGTCTTTTCTGAGTTGAAACAAAAGGTTTTAGAGGAGGATGAATCTCCATTGACTAAACTGTCCAAGTTCCGAGTATTATGTCTACTTCGGATTTTTTTCTCATGTCCAAAAGATTTGCTTGCTGCTTGTTTGGATCTGTTAGGTTCTACCACAAAAGAGGGAACTAATAATGAAGGACAGCATTTTTTGAGCCAGGTGACTAGCATGTTTGATGATGATAAAACAGTTCACCTTTTAGATAGAGCAATTGGTGGACCTAAATCATGTACAGACTCTACTGGGTCAGGAATCAGAGACAATGAGGCTGGTGAGGAATTTATGACTGAAGACTACCATGTTTCTGGTGGGGATTCATCTGTTGGCAAGAGCTGCTTGCTTATACGGGTTCTTAACAAGGATCCCCCACTACGGAAATGGATGTTGCGTAGATGTAAGAAATTACTTGACTTGCTCCCAGATGCATCACTGGATATTATGTCAGTACTGCAAGGAATTCTTGAAATGTTTGCTCAACAAACAGATTTGGAAGACTGTCAAGCAGATAGTGATGAAGATAAATCCGATTCTTCAATTTACATGAATAGAAAGTACATGGTTCCTCGAATCTCTGAGGAACATGAAAGCATTGGTGAATCATCTGGAAAAGGGAGCAGTTTGAGAGTTCATGTTGGTTCTACCGATGGTTTTACTGATAAGGTTTCTGATAAATATGTGATGGCTCATAGCTCTGCAGTTTCTCTTGACAGTGTTCCAGCATTAAAAGTGGGTTTGCATTATGATAATGGAGTCTCAAAGCCCATGACCATTGGGGTGGGGGAAGAAGGGTATACACCAAATGTTATATGTTCCACACCTAGGGACTCTGTAAGCCATCAAATATTCTCACCTGCAGTTAGAACACCAGGTAATTTTAGGAGTAATTCATTTGAAGCTAGAAGTGATTTCCTGAATGTAGAGAAAAATCAAGTCTCAAGTATGAATTTCAGTTCACCTCCGTTGAGATCCTCTAGTGGATCTGTTAGTAATTCTTTGGCATCTCCTAATCATCATTTTATGTCACCCACTGCTTCAACAAAAAGTCAAATTGTCTGGTGCTGTGATGGGGATCCTGCTGCCATGGATATTGTCTCTGCTTCTAGGCTGCTATGGATAGGTTATGTGGGACCTGATGTGCCTGAAAGTCATATTAGGTTCCACTTAGAAAGATTTGGTCCTATTGAAAAATTTATTTTCTTCCCAGTAAAAGGATTTGCCATGGTCGAGTACAGAAGGATCATTGATGCAATAAAAACTCGACACTGTTTACCTGGATGTTTTCCTTGCCGTGTAAAATTCATGGATATAGGACTTGGAACTAGGGGTGTAGTGAATGGTATTGCAGTTGGCTCTAGTTCACATATTTATGTTGGAAATATTCCCAGTCAATGGGCCAAGGATGAGATCATGCATGAAACAAGAAAAGTGATCCACAAGGGTCCTCTCACATTCATTGATCTTAGCTGTGAGTTTGCATTACTCATGGAATTTGAAACGCCTGAAGAAGCTACAGCTGTCATGTTGCATCTGAGACAACTCCGAAGAGAAAGAAGTAACTACAACCAGCATTTTGGTCCAGGAACAGTTAATGTTGGAATTGGGCATGCTTATATGGATGGTGCAAGACCTATACCTGCCCCTCCCCCACCCCCTCCTCCACCC
>C100265_65
ATCATTCGGGATCATTCGGGATAAGGATTTAGTCATCACAAAATAAAACTGAAGGTACTGTACTTCATCATGTAGATCTGTAAATTTATAAATTGCATCACCCAAACAGTACAAACCCAGATTAAACTAAAATGCCACATCCGTCTCCGTATTGTGGTTCATATTTTTAACTTTAATTTTAATAAACTAAAAACTTCAATATTGTTTTGTAGCAAATTGCAACAAGGCATTAGATTAACTCCAAAAACAAAGCTTCTTGCTTGTTGGTCAGGCCAAGTTCAGCCAGGGTCGCAGCACTTTCTCCATCACTAAAAGCACGCCTAGGATATGGTCTCACCAGTCTGTAACTGCCTGGTTTCACCACCCTACCGATATCTATGAAGTCGAACAGAGACTGTAGCCTATTAGATCTTAGGAATCGGCGTCCACGACGTTTGCCATCTGGCATTTTTACCATCAAGTTAACAGCATTATCATCATCTGAGGATGGTTCTGGTGGTAGTGAGACTTCTTTGGCTGCTAACTGCGTTTCCAATTCCTGCTCTTCCTGTAATTTCCTGCGAGATTCTTCTGCTCTCCGCCTTTCCTCTTCACGAGCAGCCTCAGCTTCTTCCATAGCCTTCAATTCTTTTTCTTTGTCTGCTTGTAATGATGCAAGATATTCATCATCCTGCTGTTCCCTTATCAGGCGCTGTGCTGCCAGTGATGGTGAAGGTGGGCGATATGGAGCCCGAGGATTGGAACCCCTATTTTGCATAAACTCATGTGGTGCATAAGTATAGCGATATCCAGTCCCTTCCGGTATTCCACCAAACATTGCAGCTTCAAGCATTACTGCTTCATCATGCTCCTCCGAAGATATGCCACCCCACTCATCCGAGGGGAAGGAATTTCTACTATGATGAGGATTACTGCTCTCCTGTGGTGCTGTGCTTGGTAATGAGCTAGCCTCAGCAAATTCAACATCTTTGACTGATCCAGTGGATCCTGAAGACATATGTCTAGATATGTTTCTGACAATTGGCTGCTCCTCTACACCTTCAGCTTCATCATGAAAAGACAAGCTTCCTTCCTGCAATCTTCCATTAGATGTCACTTCCTCTAGTCCAGCCTCTGATGACTTAGATGGCCCTGCTGGTGGTGATTCAGAATCTACTCCTTGTACACGCCACGCTTTTTCTTGCTCAGCTGTCTTCAGGGACAGTGAAACTGCATGGGCAAGCTCAGGATCCTCTAAATAAGATTGCCTTGACTGTGATCCTGATTCACTTGAGTCAATTTGTCTGCCAAGTTTGTGATTTCTGTAATTTTCCTCAGCCTCCCGTTTAGAAGCCTCAATGGCTGCACGAAGCATTTCTTCTTCTATCTCATTGCTATAATCTGGTAAATTCTCAGATTCAGGAGCACTAGGTCTAGCACTGGTATTGAGTGAAGTATCAGCCAAGATCTTATGGTTTTGCTCATCTTGATGTGCAATCTGGGCAGGTGGAGCATTGTCATCATCTTCATCATCAATTATGACAGTCCCATGGATATCTGGACCATGGGCATCAACAGTACCAGTGACGTCTTCAATGGATGGAACATGACCAGATTGAGTAGTGGATTGGTTGCCATCCTTAACCTCTATAGGAATCTCCCTTACCTCTCTAGGATGAGTAACAAATGGTGCCTGGACTGTAGAATCAAGAGGAGAACCAAACATACCTCTCCCAATTGTTGGATCCAGAAGAGAAAACGGATTGATATTTGCTGCTGAAGTTGGAAGTGATGGAATTCTGAGAATATCTGCATCATGTTGATCATCTATATCCATGAAATCATCTTGAGGAAATGCAGTAGAGCTGTTGTGAGGGCCAGTCATTAGATTTCTGTCTCCTTCACTAAAATGTGCATTGACTGCTTCATTGAGATTACCACCATGCTCCTCTAATTTTTGCAGCGCGACTGCTTCTGGCAAGCCAGTGATGCTGACGAAAGTCTCCACCGCTTCTTGATTAGGCCTGGCCATTGCAATCGAAATTGTATGGAACAGAAAACTGCAAAATTCAGAACTTTTTTTTCTTTGTTTTCTTTAAATAAAAAAATAAAAAGAAAAAGGAAAAAAGAATTTGGCTGTTGTGGGTCTCTCTAGGGAGGAAGAGAGAAGGGGTGGGTGGGCCTTTGGAGTGATAGTTTCTTCTGGACGGTGTTTGGAATTGCTTGGTTGTTTGGCTATTTGTATCTCAATGCAAACTCTTCTTGTTAGACAAGTATGCTCTCAAAATGCCTCCACGC
>C100267_65
TACCATTAGCTGTGACAAGGTACAACAGAATTTTTTTTATAATACACAGTAGTGCTACAAATCATGACTTCTTCTATCATGAATTAATTATAGAGGTAACTGTGATACACGAGTTATCGTATAAAAATGAATGAAGAAAGAAACTATGTTTAAATAGGCAAATGGCCTCTCCTATAAAAGAGAAAAAGTAACCCTCAAATTTGAATAGGCAATGCCCTTGTCTACAATGTCTATAATGCATGACACTATGTTTCAAGGATGAACCTGAAGATTATCAGACAAACGAATCAGAAAAATCAAATCACAAATAGAATCATGGTTTGGTTTCTATGACTTTTTGCATTCATCTACAGCATAAAAATCTACTTCCTAATTTGCTCTGTCTGTCTGATCCATGCATGTATCTAGTAAGAAAAAGGGCATGTCTATAAGCCAGAAACAGCATTAGAGTCATCAACCTTACTAGCATAACCATTACCATAGTCATGAGTACTCAATTGGCCGTTAAATTCCATGCCATATATGTGACCCATTTTCACACGTTTGGTCTCTAAGTATCTCTTGTTCTCCGAAGTAATGAGTGTTAATAATGGGATCCTACCCGAGACTGACAAACCATAACCTTTGAGCCCAACATATTTTGCTGGATTGTTGGTCATCAGCTTCATAGATCTAACACCCAAGTCCCTTAAGATCTGAGCGCCAATGCCGTACTCCCTGGAGTCAACAGGCAATCCCAACTCCTCATTGGCTTCTACGGTATCTCGTCCATCATCCTGTAGGTTATAAGCACGAAGCTTGTGGCCCAATCCAATACCCCTTCCTTCGTGTCCACGGAGATATACCAGCACACCCCTACCAGCAGCCTCAATCTGTTGCATTGAGAGTGCAAGCTGATTTCCGCAGTCACATCTGGCAGATCCAAATATGTCTCCGGTGAGACACTCAGAGTGTACCCTCACAAGGACATCTTGTCCATCTCCAATCTCACCCTTAACCATTGCAATATGCTCAATTCCATCTAAAATGGACCTGTAACAGTAAGCTGTGAATGGTCCCCACATTGTGGGTATCCGTGCAGCAGAAGCGCGATCCACCAGCTTCTCTCTTTTTCTTCTATATCTTATTAAGTCAGCAATAGATATAATTTTCAAATTTTCACGCTCTGCAAACTGGCGAAGTTTTGGCAGTCTAGCCATGGAACCATCGTCATCTACAATCTCACACAGAACTGCCACTGGAGCCATGCCAGCAAGTACAGCAAGATCAACTGAAGCTTCTGTATGTCCAGCTCTCTTCAAGACACCACCTTCCCTGTATTTTAGTGGGAAAATATGGCCTGGGCGGTTGAAATCACCTGGAGTAGAATCTCTTGATGCAAGGGTCAAGACTGTTGTTGCCCTATCAGAAGCGGACACACCCGTGGTGGTACCATGTTTAGCATCCACTGTCACAGTGAATGCCGTACAAAGCTTCTCATCATTATCCTTACTGTTTACCATCAAAGGAAGTTCCAATCTATCCAAATCTTCCTCTTTCATGCTTACACAAACTATCCCAGTTCCATGCTTTACAATAAAAGCCATTGCCTCGGGAGTTGCCAATTCTGCTGCCATTATCAAGTCTCCTTCATTTTCTCGATCTTCGTCGTCCACAACCACTACCATCTTTCCCTGGCGAATGTCTTCAATGGCCTCAGGGATGGAAGCAAAACCTGCTGTTGGGCTGTCCAAATCAAATTCATCACCATCAACAGAGAAAACATTGTTTGTTATCCCTGTGTCTGCTGCTGGTGTTCCATTAGATTGTACATCAATTCTAACAGATTCATCTCCAACCAGATTTTTACCTATCACAATGTCATAGCTATTTGGATAGGAAAGTAGGTCTCCTCCTCCAGAGATCAACGTAGCTTTAATTCTACTAACAGCATTATCACTTGAGGGGAATTTAGAATTCATTCGGACAAAAGGAACATCATTGAACAATTTGCAGTGTTTGCTTCCCCGGGGACATGAGAGGGCTGGTGAGGAAGAATAAGAGAGATTGAAAGAAGCCATTGTTTGTGAAGAGGAATGAATGATTTTCAATTCAACTAAGAATAAGACGGGGTCTGTAATTGAATGTATATATATTGCGTAGAAGAAGAGAAGAAAGAGAAAGAAATGCAGCGTGGACTTGGAGTTGGAACTGCAGACACCAACGAACCAAAGAACCAACCTCGAAGCTCTCTGAGAAAACCCCCTTATGGCCCTTCCTCCCACCAATCTTTCTCCTA
>C100271_65
TTTTTTTTCAGAAAATAAAAATATTAACAGTATGCGTTGTATGTATCTGAGGCCACCAACCAACAACAGACAGGGGAAGAGCATGTTTTGGTAACATTCTCTCCTTTCGATGTGTTTCATGATAAAATAAAACATCAGGGACTAGTATACATTGCGTTTCCCGTACACAAATGAAATAAATTGTTACAATAGTAATACAAACAAAATGGCACTTCATGAGATGACTAACGAACTGAGTCCTAAAGTAAGCTTCTAGCACTAACAATAGTGCTTCAAACCACCATTACCACCTCTTTCTCTTTGTGGAAAGAATCAAAGCATGGAAGGAAGGAAAGAAGCAACACCAAAATCGTAATTAAGCATGGAGGGCAGCCACTTCATCTGTCACTCCATCCACCGTCTCATCATTTATCTCCCTAATTGCCTCTTGCTCGGGATCTTTATTTTGTTTCACAACTACACACTTGGAAGCACTAATACTGGCACTCTTTAACAAGCTACGAGCACTGTAGTTTGGTTTGGAGGTTCCATTTTGAGCACCTGTCGCATCAGAGCCTGGAGGACTCCGTAGATTTGATCCACTAGGCTTTTCAGAATCGTTGTTTTGTTTACTTTCATCCTTGGGAGCACAAACTCTCTCTCTAGGTAAGGAGGCGTGCTGTCTCTGCAATGGAGTGCTTCGTTCACCTTTCCCATAATGCTCCTCAAGATGTGCAAACTGTCTCTTGAACCGATCAACCCCACTTGGATACATGAAGCTAGTTTGATCTCCACCACGAAGATATTCCTGGAGCATTTGAGGATGATACTCCAAAATCTCTCGATAAATCAACTCTCTAACATCATCTTTGGTCAATTTCCTTCTCTCAAATTCAAACTCAAGTTTTGAAATGGGTTGAGTGGACGGTTCACGGTCCATGTTCGCCAAACCAATGAAGTAAGGATCAGCTAGTGCCTCTTCAGCTGATGGACGGTCTTTAGGATCAAATGCAAGTAGGCGCTCCAGTAGACAAAGAGCCAATGGATCCGCATTTGGAAATTTTTGGGAAAGTGGAACTGGTTGCTTTTTTCTCATGCTATTGAGATACCTTTTAGCCTTTTCATTTCGAATCCTTGCAATGGACTCGGGAGGAGGAGTGCCAAGCAAATCAGTCATGAGATCCAATTGGTGCACAACATTTTTCCCAGGAAACAATGGCTTCCCAGTGAGCATTTCAGCAAATATGCATCCAATGCTCCATATATCAATTGCAGGAGTGTATTTTGAGAAAAAAGAACCACATAATTCTGGTGCACGGTACCACCGAGTTGCAACATAATCAGTCCAGAATATAGCTGATGGAGCATCATTGAATGAAACTCGAGCAAGCCCAAAATCGCATATTTTTAGTTTGCAGTCAGCGTTAGCAAGAATATTTTTTGGCTTCAAATCACGATGAAACACGTTTGCTGTATGGATATATTTCAGACCCCTAAGAAGTTGGTACAAGAAAAATTGGTGGTGCTCAGGAGTAAGATCATCGTTGGCCTTGATTACTTGATGGAGATCAGATTCCATCAACTCAAACACAACATAGATATCCTTGAACTCTCTCCGAGAAGGAGGAAGCATAATATGCTTAATTTCCACAATATCAGGATGTCTAAGCAACCGCAGGAGCTTAATTTCTCTAAGGATCCGTGTGGCATCGGATACATGCTCAAAAACATCATTAATTTTCTTGATTGCAACCCTTTCACCTGTGTGAGCATCAACGGCAGAACCCACAACACCATAACTTCCTTTTCCAACAACCTCTTGGATCTGGTATTGACTTGCCTCTCCATACTCAGTAAAAAACTCTGACTCTGGGGCACCCTTTTTGTGATGATCCATGGAAGAGGGTCTGAAGGGGATTTGTGCGGGAACCTTGATGGGCTTCAAGGTAGAGAAATCGAAATCAGGGTCAACAATGAGGTCGTGGCTAGGAATGGAAGCCAATTGCGAGCGCAAATCTCTCACGTAGACGCGGCTATTGTTGGCATTGTTGTTGTTTTCAGCAGAAGTAGAAGCGCGTCTTTGAAACAAGCGTCGAATCCCTTCCACGAGCGTTCCTCCACCTCCCATGTATATCAATTCATAGATTATTTCCACTTCACTCTTTCTTCGATCGCCTTTGACTCAATCCAACACACACCACACACACACACACACTCTATATGCGTTTCCTTCTTCTCTTTCTCTCTGCTACCTCAACTCATCACAACCAAACCAAACCAAACCCCATTTCATTTATTT
>C100273_65
TTTTTTTTTTTGGCCAATAAATTGTTATCTTTATAAAGAAATTTTTAAAACAGTTTCCATCCAGATGAAGTCCATACACAAAACTATAATAATTTTGGAGAAACCAAAATGTTGGGCCAAAATTCTGAACAAAATAAAATAAAGAAAAATACCAAATAATCCTGAAATATATAGATTCAGGATCATGAAACAATTTAATCGACTTCTTCAATCTTGGGACCAGCACCACCAGATCCAGATGGAGGAGCATCTTCATCCATGTCTCCACCCACGTCAGGAGCACCACCAGCACCCTGATACATCTTGGCAATAATTGGGTTGCAAATGCTCTCCAATTCCTTCATCTTGTCTTCAAACTCATCTGCTTCAGCAAGCTGGTTACTGTCCAACCACTGAATAGCACTCTCAATGGCATCTTCAATCTTCTTCTTATCGTCCCCAGAAAGCTTAGATGCAATCTTCTCATCCTTAATAGTGTTCCTCATGTTGTAGGCATAATTTTCCAAAGCATTCTTTGCATCAACCTTCTTCTTGTGCTCTTCATCCTCTGCCTTGTACTTCTCTGCCTCCTGAACCATCTTCTCAATCTCCTCCTTTGAAAGTCTACCCTTATCATTGGTAATAGTAATCTTGTTCTTCTGCCCAGTGGTCTTGTCCTCAGCTGAGACATTCAAGATACCATTGGCATCTATATCAAAGCAAACAGTGATCTGAGGAACACCCCTAGGTGCTGGGGGAATGCCAGAAAGTTCAAATTTACCCAACAAATTATTGTCCCTGGTTCTAGCTCTCTCTCCCTCATACACCTGAATCAAGACACCAGGTTGGTTGTCTGAGTAAGTAGAGAATACTTGCTCCTTCTTGGTGGGAATAGTAGTATTCCTTGGAATGAGAACAGTCATGACACCACCGGCAGTTTCCAAACCAAGAGAAAGGGGTGTGACATCCAACAGCAACAGATCCTGAACTTTCTCATTACCCTCACCACTCAATATTGCAGCCTGAACAGCAGCTCCATAGGCAACAGCCTCATCTGGATTGATACTCTTACAAAGTTCCTTGCCATTAAAGAAATCTTGCAACAACTGTTGCACTTTGGGAATTCTGGTGGATCCACCAACTAAAACAACATCATGAACGGTGCTCTTGTCCATCTTGGCATCCCTCAAACACTTCTCAACAGGTTCCATACACTTCCTGAACAGATCCATGTTGAGTTCCTCAAACCTGGCACGGGTGATTGTGGTGTAGAAGTCAACACCTTCGTATAGAGAATCTATCTCAATTGTAGTCTGTGCAGTAGATGAGAGGGTCCTCTTCGCCCTCTCACAGGCAGTTCTCAACCTCCTAAGGGCCCTAGGGTTCCCACTGATGTCCTTCTTGTGCTTTCTCTTAAACTCCTGAACAAAATGGTTAACCATTCTGTTGTCAAAATCTTCACCTCCGAGATGGGTATCTCCTGCAGTGGCCTTAACCTCAAAAATACCCTCCTCAATAGTGAGAAGAGAGACATCAAAGGTTCCACCACCCAAATCAAAGATCAAGACGTTCTTCTCACCCACGCTAGTGGCCTTCTTGTCAAGACCATAAGCAATGGCAGCGGCGGTGGGTTCATTAATGATACGCATGACATTAAGGCCAGCAATGACTCCAGCATCCTTTGTAGCCTGACGCTGGGAGTCGTTGAAGTATGCAGGAACTGTGACCACAGCATTCTTCACAGCTGATCCGAGATAAGCCTCAGCAATTTCACGCATCTTCATGAGGACCATGGAGGAAATCTCCTCGGCTGCGAACTGCTTCTCCTCACCCTTGTAGTTTACAACAATCATTGGCTTGTCAGCAGGACCAGCAACAACTTTAAATGGCCACAGCTTCACATCACTCTGGACGGTTGAATCGGAAAACCTCCTTCCAATTAAACGCTTGGCATCGAAGACAGTGTTGATAGGGTTCATGGCGACCTGATTCTTGGCAGCGTCACCGATCAAACGTTCGGAATCGGTGAAACCGACGTAAGACGGCGTCGTCCTGTTACCCTGGTCATTGGCGATGATTTCTACACGGTCGTGCTGCCACACTCCGACGCAGGAGTAGGTGGTGCCGAGATCGATTCCGATGGCAGGACCATCTCCTTTTCCGGCCATTTCTAGATCCGCGGATGAGATAACAGAATATTTAGGGAGGATGCTTTTGGCTTGTAAAGCGCCGAAACAGAGAAAGAAAAAGAGAAGAAATGAAAAGACTCCAAAGAATGGTTACCCCATCTCCTTTTCCG
>C100277_65
AAAAAAGAAAAGGAAAAAACGAAAGAAGAACAAATAGCTTTGAGAGCATTAACATTTCAGATCTGAGACGGAACATCTTTCTCCGGTTTTATAAATCTTATAGCCATTCAAAGTTTTATTTTTCTCCATATTCATCATACACCACGCCAAATCTCAATACCCTTCAGGTAATTCTGCTTTTTTTGTTTTTATGCTGAATTGTTTGTTCCCGTAAACATTTTTCATTGGGGTTGCGACCCACTAAGTTGGAGCTCAACACAAAGTTAGATTGTTTGTGATAATCATCCACCATATGTAATTAGGAACGCCCATGTTATGAATTTCAGAAGTTTGGGGGTTTTAGTGGGATATTTTCTAGGGTTTTTCATGCAAAATTTGGGGTTTTGGAAATTTAGGCTTGGTTGAGATCCCAGTGAAACCTTTTTGTGGAAAAAGTTTTTATCTTGAACCATATGAGATATTAACCGTGGAAAGAGGGAGGAAGAAAGATGACGGGTGAGAAGTTTTGTGTGAACGAAGAAGAGAAGGGTGTATTGGAATCTGTGTTGGGAGCAGAATCTGTTGCGTTTTTCATTTCAGCACTTTCCAATAATGTCTTTTCCAGCGTGGTTACTCCGTCGGCCGGTGCTGACTCGGCCCTCCGCCAGCGCTTGTGCCAGCTTGTTGAGGGTTCCAAGTGGAACTATGCTGTGTTTTGGCAGGTTACTGGGTTGAAATCTGGTGGTTCTGCCTTGATTTGGGGTGATGGGCATTGCAATGATCCCAAAGGGAAGAGGAGTGGAATTGGGAAGGAGGATGAGCAGGAGGTGAGAAAGATGGTGTTGCAGAAGCTTGATGCCTGTTTTGGTGGGTCTGTGTCGAAAGAGGCTAATTATGCGAGATTGGATAGGGTGTCTGATTTGCTCTTGTTTTACTTATCCTCGATGTGTTATATATTCGGTTTTGATTCGCCATGTGGCCCTGGGAGTTCATTCAAATCTGGTAAATTGATTTGGACTTCTGATGCTGCTGGTTGTTTAAATCAATTAGAATCTAGATCATTTCTAGGGAAAGTGGCTGGTCTTCAAACTGTTGTTTTTATTCCTCTGAAGTCTGGGGTGGTGGAGCTTGGTTCGAATGAAGTGGTGTCTGAAGAGCAGGGTTTTGTGGAGATGGTCAGGACAGCATTTGGGGAATCCAGTCCCGGACAGGCCAAGGTGTTTCCGAAGATTTTTGGGCACGAGTTAAGCCTGGGGGATACAAAATCTCAGTCTATAACTATTAGTTTCTCCCCAAAGGTGGAAGATGATCCTGGTTTTACTTCAGACTCCTTTGAAGTTCAGGCACTAGGGGTGAACCATGCTTATGGAAATTCTTCCAATGGGACTTTAGGGGAAAGTAATGAAGGGAAAATGTTCCCTCAATTGAATCAAATGATGGGTGGGAATTTTAATTCTCAAGCAAGGGTTCCTTGTCTTGATCTTGGTAATGAAGACTCGTCTTCAATTCATGCAGATGAGCGGAAACCCAGAAAAAGAGGTAGAAAACCCGCCAATGGGAGAGAGGAACCACTGAATCATGTTGAAGCAGAGAGACAAAGACGTGAGAAGCTTAACCAGAGGTTTTATGCCTTAAGAGCTGTTGTCCCCAATATATCTAAAATGGACAAGGCATCTTTGCTTGGTGATGCCATTACCTTCATCACTGATCTCCAGATGAAGATCAAAGTGTTGGAAGCTGAGAAGAACATGATTAACAACAAGGACCAGAGGTTATCCTTGCCAGATATGGATTTTCAGGAAAGAGAGGATGACACAGTTGTGACAGTGAGATGCCCCTTAGATACTCACCCTGTTTCTGATGTTGTTAAAACTTTCAGGGAGCATCAAATTGTGGCTCAAGACTCAAGTGTTTCAACTACAGATGATAAAATCATTCATACATTCTCCATAAGAACTGAGGGAGGGGAGACTGCTGCCATACAGTTGAAAGAAAAGCTTGAAGCGTCCCTATCCAAAAATTGACCTTGAGATCATATTTATGTAGCATCTAGTGATGCTATAAATCTTCTTAGAATTATTGTCTGTTTGTCTGGTAGGTTGACATATGATTATTCTTAGTGTACTTTGTTACTTGTAATCTGGTTTAAAATATGTTCAGGGCATCATCAATGACCTTAATATGTGCCTAAGTTGATTAGTAGTGGTTGAATTTCATGTAGATGGATAATGTAAGTTGAATTATACTCTACCATCAATCTAAGTAAGAAAAATGTCATGAAGTTGGAGCTTCCTAAAAAA
>C100279_65
TGGGAGTAGAACACAGTGGATTGTAGTAGGCATGGAAGAGGAAGCGGAAGAAACGAAAAACGCAGTGAGAATATTCGTCGGAGGATTGGCGGAAGCTGTGAGCGCCGAAGACCTTCGAAGCTTATTCTCCTCTCTGGGCACCGTCCAAGCCGTCCAAACCATCCGAACCAAAAGTCGCAGCTTCGCCTACCTCGACTTCCTCTCCGATCCTAAATCCCTTTCCAAGCTTTTCAGCAAGTATAATGGGTGTTTGTGGAAGGGTGGAAGGCTGAGACTGGAGAAGGCCAAAGAAGACTATCTCGCGCGGTTGAAGAGAGAGTGGGAGCAAGACGCTCTTGATGATGCTACTCAACCGTCCCCCACTTCTCCTAAGGAAATGTCCAACAACCCACACTCTTCCAAGTCAAATAGCAAACACCTCAACATTTTCTTTCCTAGATTGAGAAAGGTGAAATCCATACCATTCAGTGGAACTGGCAAGCACAAATATAGTTTTCAGAATATTAAAGTTCCTCCACTCCCTGTGCATTTTTGTGATTGTGAGGAGCATTGCAGTCCTTTTGTCACTGAAAGAGAGAAGCTATCTATTGATGGGGGAGCAGCCGAAAGTGGTGGAATGAATGATGAAGAGATTAGCATAATGAATTCTGTGATGAACAAGCTACTTCAAAAAGAAAAGGTTTCTAGTACTGAAAACCTTGGAAAGGAGAAGGATTCTTATGAATCACCTAATACTTTACAATCTGATGAATTTGAAGATAGTGCAACAGATGAAGATGATCTCATTATTAACATGGAGACGAAGAAAAATAAATCAGCTTTAATAGGGAACTGGGAACTTGAAAGAATCCTGGAATATCAGGAATCATGGTTTAATAAAACAAAAATTGGTAAGGAAGAACCCAACAAGAGTATGCCTCAAGTGGAAAAAAGACATAATAGCAGTCCCAACAAGAACAAGAAGAGGAAATCACTTCCCAAATTGGAAACTGAAAGCAACGCGGAAGTATCATCAAACCCTGGAGGCAAGGGTAACATGCAGACCCTTCTAAATAAGGTGGGATCTGGTGCACAGCCTACTGAGCCAGAAGATGGTTTTGAGGAATTGACTAAAGTTTCATGGTCTCAGAAGTCTTCATGGAAAGAACTTGTTGGTGGTGGAGGCAATACTTCTTTCAGTGCTTCTCTCATATTGCCGAAGTTGGACTCTAGTAAGAATCAACAAAAATCTGATGATCTGTGTGCAGATGTATCTACAAACAACAAAACTGAAAACATGGAAAGGGATGGACACTTAGGGGGCAACCCTACCAATACAGAAGTGATAAAAGAGCCCCCTGAAGCTCAACCTACCGATGAACAAGAGATAGATGTTACAGTAAATCAGCATAATGTGGCACCTCATAAGACTGGCAGAGGAGCTTCATGGCTACAAAAACAATCCTGGACACAAATGGTTAGTGAGAATAACAATTCATTTAGCATTTCACATATTTTGCCAGGCATTACTTTCCCAGATCCAAAGGCTAAGGAGCCCATTGTGGAACCTGCCATTTCCAACTATTGTAAGCATAATGGTGTAGCTAAGGATACTGTTAATGAAGTTGTGAGTGATGGATTTAGATCAAGTCTCATACTAGAAAAGAGTCAGCATATCGGTGCCAATGATATTGCTTTTGCTTCAGTAGTTGAGGAAAAAGTTGAAACAAGTCCCAGGGAAAAATTCACTGAAAATATTGAAATAGGCGAAACATGCTCATTTATGAGAAGTGCTGCATCTTTGAAGGAATGGGCAAAAGCTAAGGCTGCTATTAGTGGATCACTCAAAAGAAAACGGGGTGAGAAGTAAGGTCACAAGGTTTCCATAGGGAAGAAATATATGCCGATTGAGCAACATCATCTTTCACGTGGTTTTGTGGTTTATTCACTGCCAGTTATTGTTCTTTTAGTGCAAGCAGATGAAAGTGAAAGGGAACGAAGGATATTGATTTTCACACACCAGGATAAAAGCAAAATGACATTTGCAATTTGATCACCATTTTCGATACTTTTCTTCACTTATATCAAATCTGGCTTAGACCGGTCTGATTGGGAACCAGTGATATAACTATTCCAAATTGGTTGTTGCATCTAACATGTTTTGTAGCCGTTATGATCCCAACATAACCTGGTCAGTTTTCTTAGTGAAACCAGTGATCCAACCATAGCTGAATTAGAATTAGTCTGATCGAATTTGTGTATTGTGAATTTTTGAGATATTTAAGGTATAGTATGGACGT
>C100281_65
ATTACTTATATCAGTTGCATCATTTCATATGAATTAATCTTAAGGATCTTAAATATGTCTCTTGAGGCTTGAATTGAATTAGCACTTCAACTGAGGCAACAATATGAACAGAAAACATATAAATCAATATTATTTCCCTAAACCCTTAATCAATGACTTAACCCCTTCCTCAAAGCTAGATATGCCACAACTCTATATCCAATCAACATCATACACAATACAACAACATCTTTCCACAAACTTCCAAGCCCTAGACACTTTATGGCAGGAAAATCTCTGATCTTGCAATGTAATCCTTGTCCACCACACTCATAGACCTCATTTACTGAGTATTGCACTCCTACAAGAAGCTTATAGCAGTAGTGACTGAAAGAAATGTACTTCAACCAAGATATAAAGAATGGAATCTGCTGAATGTAGTAACCTCCAGCTAAAAGAAACACCAACATAGTCACTGAAGCTAAGGTTGTGGCTTGTTTCACATCCATTAGAATGGCCCCAAGTGCTAGGCCTATTCCTTGAGAAACTAGCACATTCAAAAGCATGATCAAGAGAGTAAGCACAAATGTAACAAACGAAGGCCTGAGACCACCCATCCAATAAGATATTGTAACGAAGATAGTAGGAAGCACAAGCTCCATTGGTAAGTCCCCAACTGTTCTGGCAACATAATAGCAGGATAAATGGTACATGCCGGATGATCTTTCTTTCACCAACATTGGTCGATCCAGAGGAAATGCAAAGATGGCGTTGAAGAGAGGGAAAAATCCCCAGAAGATGGAGAAGAAGAATAACAGGCCTACCTGGTCTTGTATATGTGAAGGATCAGAATGCCACCATAGAAGTCCTGAGAGAATTGAGACAGAGAAGACTTGGAAGATCCTTAGGCGAGAATAAGATTCATGCCTCCTCTCTTTCAAACCCCTCTCAAGCAGAACCATGAATTGTTCCCACCAGCTAGTGATCCATTGGTTCTCAGAACTTCTAAGTGTTCCTGGAGCCAAAAATGCTAGTTCTCTATGATTTTGTTGAAGCTCTTGTTTTAGAAGAGGATATACATTCTTCTTGTATGATGAAACTAGGAATTGTTTGATTGAAGCTTGATCCTCATGGTGATCTAAATGGTCATCTTCTTTGACATCAACAACTATACCATTAGCAAGGTCAAGAAGAAAATCAGCTGGGTTGATGAAATTGAAAGTGGGCACAAACCCAATGGACTCAAGATAATTCATAACCTCACATGCTTGTCCTGTGAAAATTGGGTACCCATCCGACAACAATAACACCTTATCAAACATCCAATACAACCTGCTCGAAGGTTGGTGAATGGTGGTCACCACTGTCCGACCGAGTCGAGCAAGATTCTGAAGCATTGCCACGATGCGTTGGGCCGTGGTGGAATCCAACCCTGATGTTGGCTCATCAAGTAGCAGCAAACTTGGATTCACCAACATTTCTTGTCCTATGTTCACCCGCTTCCGTTCCCCGCCGGAAATCCCCCGAAACAAGGCGGCACCACCACCAACGAGGTTGTTTCGGCATCGGGACAACCCTAGTTCTCCAATGATCATCTCAGCCTGTTCCATTTTCTCCTCCCTTGTCAAACTTTTTGGAAGTTTCAAAATGGCAGCATAAGTTAGAGTCTCCATCACAGTGAGGTGAGGGTACAACACATCATCTTGGGACACAAACCCTATGTTGCGCCTCATGGAGCTACAAAAAGGGTGGTTGTTGTACGTGATGGCGCCTGAGAGTTTTCCGGCGAGACGGCCGGCGAGGGCTGTGAGTAAAGTGGTCTTGCCACTCCCTGAGGGACCCAACATTGCCATCACCTCCCCTGGCCCCACCATACCCGTCACACCATTCAACACTGTCCTTGTGTGCTTTGTCTTTTGAGAAGATACACAACCATTCTTGTCCCTTCCAAAAGTTATGCTGTAGGAAACATCCTCAAATTTGAGGGTAACAGGGCGAAGGGATTGGTGAAGAACAGAAAATCTGGGTTGTGAATTAGTTTGTGGGTGGTGCTGAGAATTATTTTTGTTGTGAATGTGATTGGCGGCGGAGGAAGGTGGTTCGGCATGGACGGAGCTGTTTTCCGGTCGGTTGGGAGTGGCCGGAATGTTAGATGTAACAGCTGTTTCTTGACGAGGGGGCATCATCGGAGATTAATTTGGTGGTGGTTGAAACTTTGATGGAAATTTTGAGTTAGAAAGTGATGTGAGAAGAAAATGAAGGTGAAGAAGAAGGATAGAGTTAGAAAGTGAAGAAGGGAG
>C100283_65
TTTTTTTGGGAAGAAAAATAAAGATGTCCACATACAATTGCTTACTAATATAGGTAATATGTACAAATAGTATGATATCCAATCCTTACAAGTAGTGCTCCCGGGGATTTAGCGTAAGAATTCTTTCAATAACTAAACAAACGGGTTAGACTAGGAGAACATTTTACAGCTTGAAGTTGATATTTTAGAATGCTACAACTGACAAATCATCAGTAATTATATAACACGTGGACCATAATTCTTAAATATGGTATGCTTCAAAAAAATTGAGTAAAAATACAGGCAACCAAACTGAATACTGAAGGCATAATACAACCAACTATTGTTACAACAATGCACCCCAGACCAACTCTAGCAACTTGAAGACTGATCATTTGGAGATATTTTATATCCAATGAACGATGGATCTTCATTATGTTTCATAGTTGGAGGTGACAAGTTTAACCCCTTCGAATATGAGGGGATGCAGAACCAGAGGACTGGGAAAGTAGCGGCCTTTGGACAAAGGTATGATTTAAGAGTTTAGCAGCACTGGGACGTTCATCTGGATTAACTTTTAGACACTGCAGGATAAAATCCTGTGCATCTCTTGAAAGGGAATCTGGCACAGGAGGGGGCTCACCTCTTCCAATTCTAAACAATGCCTGCATACATTCTAAGTGAGAGTATGGAATTTGGCCCGTTAACATCTCTAACACAGTACATCCCAGACTCCATATATCAGCTGGAAGCCCATAACCTTTTTGCTTCCCTTTTACAACCTCTGGGGCCATCCAGAATGCTGTTCCCTTGCATGATTTAACATCATTTAATTTGATTGCCTTTGCCAATCCAAAATCTGAAAGCTTAACAGATCCATTTGCATCCACCAATATATTTGCACATTTAATATCCCTGTGAACAATATTTCGTTCATGGAGATATTTTAAACCATGCAAAATCTGCCTTGTATATGCAGATACTTGAGAATCTCGAAGATTATATCTCTGGTAGAGGTTTCTAAGAGAACCTTTAGTTACAAGCTCAATAAAGATATAGAGATTTGATGCATCCATTTCAGTGCCAAAGTATTGAACTATGTTCTCATGTTCAAATTGACTCAAAAGTGCAATTTCCTGTTCCAGTTGATATACACTTTGCCTTCCCTGATGCCCTTGGTCAAGTAGTGAAACTTGCTTTACAGCAAAAAAGAATCCATCTTCAGAAATCCCTTCATAGACAAAACCAAACGAGCCACGCCCCAAAAGCTCACCCTTCTGCCAGTTACCCGCAGTAATAACACGCTTGATTCTCCCATTGGGAGATATATTATTAGAACTAAGGCACGTGGTAGTGCTAGAAGAATCATCATCGTTCGAAGTAGAAAACCCAGAAAACTCATCCACAATCTCCGCAATCCTCGCAGCGTTTTCCTCCTCTTCTCTCTCCACCCTCACTCCGCCAACTTCCCCTTCTTCCGTTTCTTCTCGTTCGTCATCTTCATCACCATCAGAAGAACTCAACTCCACGTAACTCTCCTTCCCTCCCTCCCCTTTCGGCGCAAAATCCCGCAACAAATCCCACGTGGAAGACGTTTCGTCCACCACTGAAACCCTAACCCCCGGCGGCGGCTTCAACATCGGAGGCCGAAAACCCTTAATTCCACCGCCGCCGCCTCCGGTGCAACAACCACTGCTCTCAGCAGGAACAACACACTCATCCAAAACCCTAGCCCGATCCTCGCTCTCCACCGCACCAATTTCCTCCGTCTCCTTCCCCTCCTCGTCGAACACCTCACCCTCGTGGCTCCGGCGCGACAGAACCTCGGAGGAGGAACGGAGCTTCATAGCCTCCCACGCGGCGGCCGGAATGGAGAAGTCCTCCGGGCCGGAGAGGCCGAGGCTGCGGCAAATCCGGTCGAACTCGCCCTCAACGCCCTCGATTCGGAAGCTCGTGTGGTCATAGAACTCCATGGTGCTCGTGTAGAGCGACGACAAGGACGTCGAGGACGAGGACGAGGAGGAACATCCGGCGTCGTATTCGAAATGCTTGGCGGCGTTGCGGCGCTCGAGCTTGGGCTGCTGCTTCTTGCCTGGCGTCTTGCTCTTCTTCTGGTCCATGTTTGGGGGTTTCTTTCTATAGCCGAATAGTCGAGGTAGGTGATTCATGGCTGCCCAATTCCATCTAAATCGGCGTCGGATTGGGGAAACGCGGTGTTTAGTGTGTTTAGCCTTTCTGAATGGTGGAGAAGAGGTTGAAGAAAAGAAAATGACGAGTTACGTGAAAGTGAGAGAAAGAAAG
>C100287_65
TGGTGAAAAATAAAGGAAGATGACGACCTTCACATACCACGTAGAGACGGTTCAGCCATGGTTGGTCCTAAGCAGGCTTCACATATTCATCCACCTGCTCGCAGTGCTTGCACTCTGTTACTACCGCATATCCCACTTGTTACTGCAACCACCAACACTGCCATGGATCCTCATCACAGTGGCCGAGCTTGTTCTCTGCATGCTATGGTTCTTTAACCAAGCCTTCCGCTGGCACCCCGTTTCGCGTACTTCCTTGACGGAGAAGCTGCCCAAGGAGGATAAGCTTCCGGGGCTGGACATCTTCGTCTGCACGCTCGACCCTGAGAAGGAGCCCACGGTGCAGGTCATGGACACGGTCATTTCCTCCATTGCCATGGACTATCCCTCTGATAAGCTGGCCGTGTATCTCTCGGACGACGGTGGGTGCCCCGTCACGCTGTATGCGATGAGAGAGGCGGGTGAGTTCGCGAGAGAGTGGGTGCCCTTCTGCAGAAAGTATGGGGTGAAGTTGAGGTGTCCCAAGGTCTTCTTCTCTCCAATGGGAGAAGATGAACACCTTCTTCGCGATGAGGATTTCAAGACCCAGTGTCAACTCATCAAGGGAAAATACGAGAAAATGCAGAAGAACATCGAGAAATTCAGCTCAGATCCTAAGAATCTTGGTATCGTGAGCGACAGGGCTCCTCGTATCGAGATCATAAATGACCAACCAGGATTGCCACTTGTTGTTTATGTGTCTCGCGAAAGAAGGCCATCCCTTCCTCACAAATTCAAAGGAGGAGCTCTCAACACATTGCTCAGAGTCTCGGGTTTTCTCAGTAATGCACCTTATTTTCTAGTAGTGGATTGTGATATGTTTTGCAATGACCCAACCTCTGCCAAACAAGCCATGTGCTTCTTCCTCGATCCTCAAACCTCCAAAACTACTGCATTTGTTCAATTCCCTCAAATGTTTCACAACCTTAGCAAAAAGGACATCTATGATAGTCAAACTAGGACTGCTTTTAAGACAATGTGGCAAGGCATGGATGGACTAAGAGGTCCTGGTCTTTCTGGCAGTGGCAATTACTTGAGCAGAAGTGCGTTACTATTTGGAAGTCCTGACCAGAAAAATGACTATCTGCTAGATGCACAAAAGTACTTTGGCAATTCTACTGGATTCATTGAATCATTGAAGGTCATCCGTGGACAGAAAACTACCAAAACGAACATTTCAAGAGAAGAAAAGTTAAGAGAAGCTCTAGCTGTGTCCTCTTGTTCCTACGAAAACAACACAAAATGGGGTACAGAGGTGGGATTCTCATATGCGATCTTACTAGAGAGTAGTGCTACTGGGTATATTCTTCACACCAGAGGATGGAGATCAGTTTATCTTTACCCCAAAACACCATGTTTCTTAGGGTGTGCCCCCACTGACATCAAAGAAGGCATGCTTCAATTGGTTAAGTGGTTGTCTGAACTTCTCTTGCTTGGTTTCTCCAAATACAGCCCTTTCACTCATGGATTTTCAAGCATGTCCATATTGCATTCCTTTACTTATTGCTTCATAACAATGTCATCCCTCTATGCTATTGTCTTCATCCTCTATGGTATGGTACCTCAAATATGCCTCCTCCAAGGAATCTCTGTCTTCCCAAAGGTGACAGACCCTTGGTTTGCAGTGTTTGCATTTGTGTATGTATCCACTCAGGTTCAACATTTGGTTGAGGTTCTTTCTGGGGAAGGGTCTGTGGCAATGTGGTGGGATGAACAAAGAATTTGGATTCTGAAGTCAGTGATGAGCATATTTGCAATCATAGATGCAGTGAAGAAGGGGTTGGGGCTGAACAAGGTGAAATTCGCCTTGTCAAACAAAGCCATTGACAAAGAGAAGGTGAAGAAATATGAGGAAGGTAGGTTCGATTTCCAAGGTGCAGCTTTGTTCATGGCACCATTGGTTGTGTTACTCATAACCAACATTGTGGGTTTCTTTGGTGGGATATGGAGAGTAGTGCATGTGAAAGATTTTGAAGAAATGTTTGGTCAACTTTTCCTAGTCACCTATGTAATGGTTCTCAGTTATCCCATTCTTGAGGCCATAATAAACATGAAAAGTAAGAGTGGATAGTCAAATTTTGTCATAAATAATTAGACTCATTCAAGAGTCTTAGTTGCATTTCTATCGGACAGTCAAACATCTTCTTCCATCAGTTTAGATGAATATATAGTACTTTATTGCTTAGTAACTAATGTAACCATTTTTCTATAATAAATCAAACTCCAAGTTCTGTTCAAAAAAAA
>C100289_65
TGACACAAAGCTAGGCACTATCTTCAATTTCATATGGCTGGCCCAAATCTATGAAGATAAATTTCAAAAAACTACTTTAACCACGCAATTTAAAAGATCAAATACTTTCAACTCCCAAGTTAGAGACTATAACAAAAATGATGAAAAATAGTAACTTAACACTACCAATTTAACATGTCTTTTCGCATATACTGTGAAAATAGGCTCTACAAAATGTTGAAGTTCTATAACCATATACTGTGCTACTTGTTCAACTGAACAGAAGTTATGTTAGATCAAAAATAAAATAAAAATCTGCAACCATCTACTGTACTAGTTCTATATAAATTCTCCATATGTCATGTTGTATTTTCACACGACCAATAGGCTAAGATAAGATCATTGCTGGAAGAAAGAAAGGCGATGGACCTTGGAACCTATGGCTCTCACTATGATGTGCCAGAGGGAGTGGATATTCGGGGAAGATATGATGCAGAGTTTGCAAAAATCCTGACAAAAGATGCTTTGAAATTCGTTGCTGACCTTCAACGTGAGTTTAGGAACCATATCAAGTACGCACTAGAGAGGAGAAGAGAGGCAAAGAGGAGGTACAATGAAGGGGCTCTTCCAGGATTTGATCCTGCCACCAGGTACATAAGAGAGCAGGAGTGGGTGTGTGCACCTGTTCCACCAGTTGTTGCTGATAGGAAAGTAGAAATCACTGGCCCTGTAGAAAGAAAGATGATCATCAATGCTCTCAACTCTGGAGCTAAAGTTTTTATGGCTGATTTTGAAGATTCACTAACACCCAGCTGGGAAAATCTTATGAGAGGCCAAGTGAACTTGAAGGATGCTGTGGATGGCACCATAAGCTTCCATGACAAAGTAAGAAACAGGGTTTACAAGCTCAATGATCAAACAGCAAAGCTTTTTGTGCGACCAAGAGGTTGGCACCTACCCGAGGCACATATACTCATTGATGGTGAACCTGCAACTGGTTGCCTTGTTGATTTTGGCCTCTTTTTCTACCACAATCACTCAGAATTTCGGCGCACTCAAGGTGCTGGCTTTGGCCCCTTCTTTTATCTTCCCAAAATGGAGCATTCAAGGGAAGCTAAGATATGGAACAGCGTGTTTGAGAAGGCTGAGAAGGTGGCAGGCATCGAAAGAGGAAGCATAAGGGCCACAGTTCTGATAGAAACACTTCCTGCAGTGTTTCAGATGAATGAAATTCTGTATGAGCTGAAGGAGCACTCGTTGGGTCTGAACTGTGGGCGTTGGGATTACATTTTCAGCTATGTGAAGACCTTCCAGGCTCACCCAGATCGCCTCCTACCAGACAGGGTGCAGGTTGGCATGAATCAACACTTCATGAAGAGTTATTCTGATCTCCTCATCAGGACATGCCACAGGCGCGGTGTGCATGCTATGGGAGGAATGGCAGCACAGATTCCAATCAAAGAAGATCCAGTGGCTAATGAATTAGCACTGGAACTTGTGAGGAAGGACAAGCTTAGAGAAGTGAAGGCAGGGCACGATGGGACTTGGGCTGCACACCCTGGTCTCATTCAAGCTTGCATGGAGGTTTTCAACAACCACATGGGCAATGCTCCTAACCAGATAGAGATAGAGCAACGTGAAGATGCTGCGAACATAACTGAGGAAGACCTATTGCAGATACCAAGAGGAGCCCGCACCATGGAAGGTCTCAGATTGAACACAAGGGTGGGGATTCAGTACGTGGCAGCATGGCTCACTGGAAGCGGTTCTGTGCCTCTTTACAACCTGATGGAAGATGCTGCGACTGCTGAGATTAGTAGGGTGCAGAACTGGCAGTGGCTGAAGTATGGAGTGGAACTGAATGGAGATGAAGTTGGAGTGAAAGTGAACAGAGAAGTTTTTGGTAGAGTGGTTGAAGAAGAGATGGGAAGGATTGAAAGGGAAGTGGGGAGAGAGAAGTTCAAGAAGGGAATGTACAAGGAAGCTTGCAAGATCTTCACACGCCAATGCACCTCCCCAGTCCTTGATGATTTTCTAACCCTGGATGCCTATAATAACATAGTCTTGCATTACCCCAAGGAATCATCAAAGCTTTGATTTGAACTAAGAAAAAGGTTGGTTCATTATGTTTAGTTATTGGCTCATTTGAATTCTGTCTTGTGATACTTACACACTCCTTGTCTTTGTATCACTTCATCAGTTCAAGGGACGTTCATAATTATGCTTGAAAGAAAATAATAAATTTCAGATTGTAGCTGCTTTGAATTATTGTTGCTACCAACAATGAAAACAATGTTTATA
>C100293_65
TCTGCCTCTCTTATCAACGTCCTGAATACTTAATGTGACGAAAATCCAGCAGAAGTAATGTGCCGACTACTACCAATCTTCAATTCATTACCTGTATAAGGACTCATTCATAGTCCATGATGTATTTATTGAGATATAGTTTTCCATGACTGTATTCATTTTGAGATTTTAGATGATATAATTTCACTGTCACAATGATGGGGTGAACTAGAATTTTCTCTAAGAAAACTTGTAAAAATACATGTGAGGAGGTGAGATCTAAATTAAGAGGTATACATCAACTGCATGGAATTCTATATCTGCCGAGTTGATGTTGTCCAAACTCCAACCTAATGAGACTTCACATTCTCAACCGTACAACTTGGAATAATGTAGGACGTAAATTCGATCCCTGTGTTGTGCCAATTCCTACTAGCTATCTATAAATTGCGTGATGGAAATTCTATACAAAAATGTATTCAGTATGTTGTCAGGAACGAATCATGATGAATAGGGGTTCTGCCTATGAAATCCCGATCTTGTAGAAGTAAAAGGCTCGGCTTCATCATCGTCATCTCCATTTTGACTTGTAAAGAATGGGGTGAGATAGTTTTTATCTAATGCTGTAAAAGATGCAGCACTCTTGTGGAATTCTTTTAGCTTCATCTTGATTTTGTTCCCTGAAGATGACTCTTCGTCGTAAGGAGGAGCAATATAACCATTGTTTCCATCAAAATTTGTGATAGTACCAACTGAAGCCAAAGGGCTATCATTATCTCCACCTACAACATCTAGAGCTTCCAGCATTGTACCTGTTGAACCTCCAATTAGTAATACCGTTAAAACAACTATTGCAGTAGTTGCAGTGAAGATGGTCTGTCCATGTCCTTCTGGAAGATCATGAACTGATTGCAGAGCAAGCGCAAAAGCCATTGCTCCTCGAAGACCACTATACCAAAGAGCCTTCTGATGTTTAGGAGGTATCTTTCGATGACTGGGTCTGACTAGATTGACCAAATAAGCACAAGAGAAGACATTTGCAGCCCTTGCAATTCCAATAAATATAATGGAGAAGAATATAAATCCAACATGTGACCAGCTATGTTGCTCCATAGCAATATCAAAGCCCATGTATATAAATACAAATGTTTCAGCTAAAGATGATATCAACTCGAAAAAGGCAGAGGCAAATCTTTGAGAACTTTGTGACAAATTGGAATACGTATAATGCTTCATGACTATTCCAGTGAACAGTATTGATACAATACCAGACAGACCAAGGCCTTCAGCAAGCATGTACGAGAAATATGGGAAAAGGACAAAAAGACAGCTCTCCAAGTTCTGAAGGTTGTCAATATCCAATCCTGCATACTTAAATAGCAAAGCAGATATAAATCCAACTCCAACACCTGCTGACATTGACCCTACAAAAGTCTCCAAAAATCGAACAACCACCATGAATAAATTTTGTCCGGATGGATGAGCTTTAACAGATGACATTGTCCTGTACAAAGAAATTGCCATTGCATCATTCAAAACAGATTCTCCAAAAACCAAGGCATATAGATTGACATCAGTGCCCAGCTCCTGAAATATGGACAAAACAGTAACAGGGTCAGTAGCTGATATAAGAGCACCAAACATCAGGCACTCAACGAAAGGTAGCCTATACATTAGAAAGAGCAAACCACCAAGATAAACCAGGATACCCGTAACTATTGAAGCTATAAATGTGCCGAATATAGCAAATGTGACAATTGCTCCAAAATTCGAGAAAAAGGGTTTAGGTGCGAGACTGAACCCAGACTGAAATATGATAGGAGGTAGCAGGAACAGGAAGAAAAACTCCTCGTGAAAATTGAACCACGCCCTGATACTAGTCTCGGTGTCTGAAATGTTTGCTAGAATGCCAACAATTAACCCTATGAGAAGAGAGGCACTTGCTTCGGGGATGATGTAAACCTTCTTGCGACGGAGAACATGGCCGAGGACGAAGGACAGAACGAGCATCATGATCTGCAGAAGGATTCCAACGCCAGCGGCTTGCTGGTCCTTGCCGGGAGCCTTGCGAGCGTCCGCCGGAGAAATTTCAATCTCCGAGGCCATTGTCCTTGCCGGAAGCAATTAACCGATTGCTTCCGTTTGCGATTGGATCGCTGAGTTCTTGACGAATCAGAACAGAACGATGTTCTCTAAACAACTAAGTTTTGATTAGATTCTCTCTTTCTTGTTTTTCTCTTTCAATTCTGTTTCTCCACACTTCTTACCTCTTGGACTCCTCTTCAGCACGGAACATTAAAT
>C100295_65
AAGCATATATAATGATGGTGAATATGCCTTTAGGGTAAACAAGAGGATCCACATATATTTTGATAGTTAAGAGATACTACAAACTATCCAACAAAGTACATTTTATTTTGAAAATATGAGGATACAAGAACAAACTTCCTTCAGAAGTAAAAAAGTTGATGACATCAGAAAAGCAAGAGATCCACATCCAGAGAAGGGGAAGGAAAACCAAAGGCTGCAAAGCAACAATAGACCCAAAGTGCTTAAAACACCAAAAAAAGATGTGTCAAGGCCAGAAGCCAACACTAGGGCAATGTTTAAAAAACTGGGAGGAAAAAAACATGAGCTAAGAAAACTCAGGTTAGATTCATCCTCCCAAAAACCACAATTAGCCAGAGGAGAGCTTCCCCATTCATCTTGGAAAAAGGAGTGTTGTGAAACTAAAAGGGAAAGTTCCAGATATTTTTGGTATTAATTACAACACCAACTTTATCTACATAGTATGTTTGTGCTTCTTTTCTTTCACTGGTCCCTTCTCCCGAATAATATCTGTGAACTGGGATGACGCTGAAGAAGATTATTCTTCAAGGTTGTGCTTGAGTTATCATCTGAGCCTGAGCTAAGCTTTATCTCATATTTTTTTAGCAGTGATGCCAACACTGAGGCAACAAGTTGGATGATAAATTTCTGTCCAATGCAAGCACGTGCACCAAACCCAAAAGGAAGGAATGCTGCATTTTCATTTGGATCATTTAGTACAAATGAACTGAATCCTGTAATAGAAAGGTCTTCGGCAGAACCTGTTCCCTTTGTAACAGATGAGAGAAATCGGTAAGGATTAAAATGACTTGCATCACTCCCCCAACTGAAGTCATCCTTCTGTACCAATTCAACAGGTACAACCAATACAGCTCCAGCAGGTATGGTTACTCCAGTTGCAAGAGTCAAGTCATGTTTCAAAGAACACCTCTGCAGCATGGGACCAGTAGGCAGAAGTCGTGCAGATTCATAAATTGTAGCCAATAACAAAGGCATCCTATAAACATCTTCTTGCTCATATTTCGATGGGTTTCTTCCTACCATGCTAATCTCTGAATAAACCTTATCCTGTATTTCCGTATGCATGACAAGCCTAGTCAATACATTGGTGATTAAAGCAGATGTAGTTTGGCATCCATGAAATATCATGCGCATGACATTCCCACAAGGTTCTTCTTTACCATCTTGATGATCCTTAAGATCACGAAAGAAATAGTAATCTTGGAACTCATAATCAGAATAGCACTCTGCACCATCTGCTGACTTCGTTTCTTTGTTGGAACTTTCATTATGTAGATCTTGGTCAGTACAGTCAAATAGTTTGCAGCCTTTTCTGCAATGTTGAAGGATGTCTTCAGTTAAGCATTTCAACTTTGTGCATAAGCATTGGTACCTCCAAAATCCACGTTTCCAGAAAGGAGTAACATTATAGGAGGCCCAAAAGCAAGCATCTTTGGCGATTGTCATGAACAGTTCCTCATACATTGCAGCCTTCGGAGAGGCCAAGAAGCCATCTCCAAAGAATGTAGCTCCCATTATAGTGAAAGCCATATGCTGAGAAACCAACATGGAATCGATACCTCCTTTTGTTCTGATGTTTTCTATTTTATTTGTGATAAAGTCCACAACCTTCACAGGAATCATGTCATCATTCTTCAGCAATCTTTCATTTAATTCTGTTGCCAATAATTGCCTTCTCTTTTGCACCTTTTCAAAGGAAGGGGCAAAGAGGCTTGATTGCCCAAAGGCAAGATGAAACACTTTTCCCGTAAAAGGCAGCTTATCCTCGGCTTTTATAAGCATCTCTTGGATTAAGGCCGGATCCCTTACCGACACCAAAAGCTGAGTAGGACCTAACCACAGCTTAATAATAGGTCCATACTTTTGATGTGATTCTGCCAACACATCAGTTAAGGTGAAATTTGGCCGAGAAAAGAGCTTGCAGTGGCCAGAGAAAGAGGAGCAGGGGGGGCCAGGAATGGTTCTAGCTCTGCGCCACAACCCAAATAGGCTAAAGAGTCTTCTGAGCAAAAGGGTGGTGACAACAACAAGAGATAGCCATAGAAACGCGTTGAGTTCGCGAGTGGCGAAGTCCCTAAGAAGCTCAGAGGAGTGGAGGACGTGAAGAAGACCCAACAGAGAGAAGCTGTTGGTGTTGTGGTCGATCATTTTCTCAATGGAGAAAGAAAGAGAAGAAGAAATTGATTTGCTTGGTTATGTTATGAACTTAGAACGTTGAACGTTGAATGATTGAAGATGATGG
>C100297_65
GAGATTCAATATCGGAGCTTTTGGAAAGTTTTCTGAGTCAGCTTTGTGAAGAGGCCTTGGAAGGTTGGTTTCAAACTACTTAATATTATATAAGACACAATGGTAGCAAAAATCCGGCAAAGTGCTACTGAGTCTCCTAATCCGAAACCTGAGGTTGGAGAGATCGACACCAGCCCACCTTTTCAGTCTGTTAAAGATGCTGTCTCTCTATTTGGTGAAGGTGCTTTCTCTGGTGAAAAACCAATCATTAAGAAGGCAAAACCTTATTCTGCTGAGAGAGTTTTGGCCAAGGAGACAGAACTTCATGTAGCCCAAAAAGAGCTGAATAAGTTAAGGGAACAAGTAAAGAATGCTGAAACTACTAAGGCTCAAGCCCTTGTGGAGCTTGAAAGGGCTAAAAGAACAGTTGAGGATCTGACACAAAAGATTAAAGTTATTAGTGATTCTAGGGAGTTAGCAATGAAGGCTACAGAAGCTGCAAAGAGTCAGGCAAAACAACTTACAGAAGAAAAGTATGGTATCCCTGACGTAACAGATGGTACTTGGAAGGAAGAATTAGATTCTGCAGTTACAAGGTATGCATCTGTCATGACAGAACTTGCTGCTGCAAAGCAAGTACTGAGCAAGACTCGACAAGAGTATGATTCGTCCTTGGATGCAAGAAAGTCTGCTTTCAAGCAAGCAGCAGAAGCTGGGGATGCATTGAAGGAAAACAGAGAAAGAGCATCTGAGCTTTCTAAAGAAATTTCATCTGTAAAGGAGTCAATTGAACAAGCAAAGCTTGCATCTATTGTTGCACAGCAACAGCAAGGAATGATTTTGGCTGAGAAAGATGTTCTAAGACAATCATATAAAGCTACCCTGGAACAATCTGAAAAGAAATTACTTGCCTTAAAGAAGGAATTCAGTCCTGAGCTTGCCAAAAATCTTGAAATGCAGCTAGCTGAGACCATGAGTGCAATTGGGGCTCTGCAAAAGGAAATGGAAAATAAAAGGACATCGGACTTGGACTCTGTGAAAAGTGTCACTTTGGAGCTTGATGATGCTAAGGAGTCACTGCAGAAAGTAGCAAATGAGGAAAGCTCTCTTAGAAGCTTAGTGGAATCTCTAAAGGTGGAACTGGAGAATGTAAAAAAAGAACATTCTGAATTGAAGGAGAAGGAATCTGAAACTGAATCCATTGTTGGGAATCTGCACGTGAAGCTCCGCAAAAGCAAGTCTGAGCTTGAAGCCTGCATGGCAGAAGAATCTAAAGTTAGAGGTGCATCTGAGGAAATGATCTTGACACTTAGCCAGCTGACATCTGAAACTGAAAATGCCAGGAGGGAAGCAGAAGATATGAAGAACAAGACAGCAGAATTAAAGAAGGAGGCTGAAGTTACCATGCTTGCATTAGAAGAAGCAGAGAAAAAGCTTAAAGTGGCGCTGGAAGAAGCAGAAGCAGCGAAAGCTGCCGAGAAAAGTGCTGTTGACCAGATTACAGTGATAACTGAAAGAACTACTGCTGCACGTGCATCAACATCTGAATCTGGTGCTGTGATTACAATCTCGAAAGAGGAGTTTGACTCGCTAAGCCATAAAGTTGAGGAGTCTGACAAATTAGCAGACATGAAAGTGGCTGCGGCCAAGGCACAGGTTGAAGCTGTGAAGGCTAGTGAAAATGAGGCTCTCAAAAGGTTAGAGACAACTCAAAAGGAGATTGAGGATATAAAGGCTGCAACACAAGAAGCTCTAAAAAAGGCTGAAATGGCTGAAGCAGCAAAAAGGGCAGTGGAGAGTGAGCTCCGAAGATGGCGTGAGAGGGAGCAGAAGAAAGCTGCAGAAGCTGCATCTCGAATTTTGGCTGAAACACAGGTGTCAACAGAATCATCTCCACAGCACTATAGGATTCAAAAGCAGAATGCTCCTCATACAACAGTGGAGGTGAGGAAGTTTGAAAAGGAGAAGGTTTCAGTTTCAAAAAAAGCCCTCTTACCTAATATTAGTGGCATCTTCCAAAGGAAGAAAAACCAGGTTGAGGGTGGCTCTCCGTCTTATCTGCCCGGTGAAAATCCTGTATGAAATATGTAAGGTGTAGCAGTTTGTGCAGCTCTTGAATGTGAGAGAAACATTTATTTGTGTGTAGTTGAGGAATTTGATCAGATTTTGTCGTTGTAGTCTGTTTGAAGAAAAGGATTGTTTAGTGTTTATAGCTTGGTGATAAATTTGGAGATGCATAATGTAAATGGAACCAGAAGTATGATTAAAATCTATTGCTTTTTTCTTTTCTGTTAAAAAAAAA
>C100299_65
ATAAAAACCAAACAACAAATGAATAAAATAGGGACAGAGGAGAGGGATAAGATTTAACTTTTAAGGAATAATAAACAACATACATAAATCAACTTGCGCTCCTCTTCCTCGTCAAACATCATTAGTTTTCAGATTCTGAATCCTTGTTTTTACCCAAAACTGAATCCCAATTCAATCCCATGAGTTCCTCAACTACAGTGAGGAAGCTAGAGGTCGTGTCCCCTGTTCCTGCGGACATAGACATTGCTAACTCCGTTGAACCTGTTCACATATCCCAGATTGCCAAAGACCTCAACCTCAGTCCCAATCACTATGATCTTTACGGTAAATATAAGGCCAAGGTTTTGTTGTCAGTTCTTGATGAGCTTCAAGGATCACAAGATGGGTATTATGTTGTAGTTGGAGGCATTACTCCAACTCCTCTTGGGGAAGGCAAATCTACTACCACAGTGGGGCTTTGTCAAGCTTTAGGTGCTTTTCTTGATAAAAAGGTAGTCACCTGCCTTCGTCAACCATCGCAAGGACCTACTTTTGGCATTAAAGGAGGTGCAGCTGGTGGTGGCTATAGCCAAGTTATTCCTATGGATGAATTCAATCTTCATCTAACAGGAGATATTCATGCAATAACTGCAGCAAACAATCTTCTAGCTGCTGCAATTGATACCCGAATTTTCCATGAGTCAACGCAGTCGGATAAGGCCCTTTTTAACCGGTTGTGCCCTCCAAATAAAGAAGGGAAAAGGAGCTTTAGTGATGTCATGTTCAGGCGTCTTAAGAAGTTTGGCATTTCAAAGACAAACCCGGATGATCTTACACCTGAAGAAGTAAATAAATTTGCGAGGCTTGATATTGACCCAAATTCTATTACATGGAGGAGAGTAATGGACATCAATGATCGGTTCTTGAGAAAAATTACTATTGGCCAGGGACCCGATGAGAAAGGAATGGTAAGAGAAACAGCATTTGATATTTCAGTTGCTAGTGAGATAATGGCTGTTTTGGCGCTGACAACATCCTTAGCTGATATGAGAGAGCGGCTTGGGAAAATGGTTATTGGAAATAGCAAGAGTGGTGACCCTGTCACTGCAGATGATCTAGGCGTTGGAGGTGCCTTAACAGTTTTAATGAAGGATGCCATTCACCCTACCCTCATGCAGACCCTGGAAGGAACTCCTGTTCTTGTTCATGCTGGTCCGTTTGCAAATATTGCTCATGGGAATTCTTCTATTGTGGCTGATAAGATTGCGCTGAAGTTGGTTGGACCGGGTGGATTTGTAGTTACTGAAGCTGGTTTTGGTGCTGATATTGGAGCCGAAAAGTTTATGAACATTAAGTGTCGTTATAGTGGTTTGACACCTCAATGTGCAATTATTGTGGCAACAATAAGGGCACTAAAAATGCACGGTGGAGGGCCAGCTGTTGTTGCTGGAAAACCTCTTGATCATGCATATTTGACTGAAAATGTTGCCCTAGTTGAGGCTGGTTGTGTGAATATGTCACGGCATATATCAAATACAAAATCTTACGGTGTAAATGTTGTAGTTGCTATCAACAAGTTTTCAACTGACACTGAAGCTGAGCTAAATGCTGTTCGGAGTGCTGCTTTAGCTGCTGGAGCTTATGATGCTGTAATTTGTACCCATCACGCGCATGGTGGCAAAGGAGCCGTTGACCTGGGCGTTGCCGTTCAAAAAGCTTGTGAGAATGTGGCACAGCCATTGAAGTTCCTGTATCCTCTGGATCTGAGTATAAAAGAGAAAATAGAGGCAATAGCAAAGTCATATGGAGCCAGTGGCGTTGAGTACTCTGAGCAGGCTGAGAAGCAGATTGAGATGTATAGCAAGCAAGGATTTTCAGGTCTTCCAATCTGCATGGCTAAGACTCAGTATTCTTTCTCAGATAATGCTGCAGCAAAGGGAGCTCCAAGTGGGTTTGTCTTACCCATAAGGGATGTAAGAGCTAGTATAGGTGCTGGATTTATTTATCCTTTAGTTGGAACAATGAGTACCATGCCAGGGCTTCCAACAAGGCCATGCTTCTATGACATTGATATTGACACGACAACTGGGAAAGTCATTGGTCTCTCATAAACCTCAAGTGACTCGCCCTACCACTTGTCTAAAGCTTTATGTCATTTACATATCCCTTTTTGATGTTCATGAATGTTAATGTCACATTAACACTCCTCCTTGATGTTTTCTTCTTGTTTGTTTGCATGCTTTATCTGTATGAATGAAATAAATAATTTAAGGAAAGATTATATCTGTTTTCTTAAAAAAAA
>C100301_65
GGAAAGAAAACACTCTCACCCCATTTACGAGAGTTGAAAATCAAAGAAAGGAAAAGAGAGAGATCAAAGCAAAAGCATATTCTTTTGAAGTATTTATTTCATTCGTTCCTTTCTTCTAGAACACCATTCGGTTCGATTTTGGTTTGGTTTTGTTTCGTATTCCAAGGGAAAGCCTAAGCCTCCGTCACTGTTCAATCCTCGAACTGTATTCCTCGCGTTTTGGTTTTCATTAGGTTTTGTTGCAGTTGAAGTAATATTCGGCGATCGATCTTCAAACATGCCTTCCAGTCACTTGCTTCTCGAGGAACCCATTAGGATGGTCTCCATCCTGGAGCCATCCAAGCCTAGTTTTTTCCCTGCAATGACAAAGATTGTTGGTACCCTGGGTCCTAAATCTAGATCCGTTGAAACGATTTCTAATTGTCTCAAGGCTGGCATGTCTGTTGCTCGATTTGACTTTTCGTGGCATGACCCTGAGTATCATCAGGAGACTTTGGAGAATTTGAAGGTTGCTATCAAGAGTACTAAGAAGCTATGTGCTGTTATGCTGGACACGGTGGGTGCAGAGATGCAGGTTGTTAACAAAAGTGAGAAAGCTATCTCGCTTGAGGCAAATGGTCAGGTTGTTCTAACTCCTGATCACGGACAAGAAGCCTCTTCAGAAATATTGCCTATCAATTTTGATGGGCTGGCTAAGGCTGTGAAGAAGGGGGATACTATTTTTATTGGTCAATACTTGTTCACAGGAAGTGAAACTACTTCTGTATGGCTAGAGGTATCTGAAGTCAAAGGGCAAGATGTTGTTTGTATTATAAAAAATTCAGCTACATTGGCTGGGTCACTGTTCACTTTGCATGCCTCTCAAATTCATATTGATTTGCCTACTCTCACTGAGAAAGACAAGGAGGTTATAAGCACCTGGGGAGTTAAAAATAAAATTGATTTTCTGTCATTGTCATATACTCGACATGCTGAAGATGTTCGCCAGGCACGGGAATTCCTTTCAAAGTTGGGTGATATCAGCCAGACTCAAATTTTTGCAAAGATTGAAAATGTTGAGGGATTGACCCATTTTGATGAGATTTTACAAGAAGCTGACGGAATTATCCTTTCCCGTGGAAATTTGGGTATTGATCTTCCACCAGAGAAGGTGTTTTTATTTCAAAAATCTGCCCTTTACAAGTGTAATATGGCTGGGAAGCCTGCTGTGCTTACACGTGTTGTGGATAGCATGACTGACAACTTGAGACCAACTCGTGCTGAAGCCACTGATGTTGCCAATGCTGTTTTAGATGGTAGTGATGCTATACTTCTGGGTGCTGAGACTTTACGTGGGTTGTACCCTGTTGAGACTATTTCTACTGTTGGCAGAATTTGTTCAGAGGCTGAGAAAGTTTTCAATCAAGACCTTTATTTTAAGAAGACTGTCAAATATGTTGGAGAACCCATGTCCCACTTGGAATCTATTGCATCCTCTGCGGTACGAGCTGCTATTAAGGTGAAGGCATCTATTATAATTTGTTTCACTTCATCTGGAAGGGCTGCGAGATTGATTGCTAAATATAGGCCGACAATGCCAGTTTTATCTGTTGTGATACCCCGACTAAAGACAAATCAGCTGAAGTGGAGCTTTAGTGGAGCTTTTGAGGCAAGACAATCACTTATTGTGAGGGGTCTCTTTCCTATGCTCGCAGATCCTCGACATCCTGCTGAATCAACAAGTGCAACAAATGAGTCTATACTCAAGGTTGCCCTTGATCATGGAAAATCATTGGGAGTTATAAAGTCACACGACCGGGTAGTTGTTTGCCAGAAACTTGGTGATGCATCTGTGGTTAAGATTATTGAGCTTGAAGATTAAAGCACATTCAACCAACTGCAGTTTTAGTGTTATTTATTTATTTTACATCTTTGCCTAGTTTTTCAAAGATGCAGGTCATTCTGCCACAAGTAGAGGTTATCTCTACATGATTTTGATGAAACGAATTTTGGGTGCAAATTATTGCTGGCTGACGAACATAAAATCAAGGGAATGTACCCTTGATGCCAATTTTTGGGTTTAGTATTCATACTAGAACACAGCTCGAAAATGTGATTATTGAATCGGATTACCAAACAAATGATATGCTAATAGCTTGTTATTTCAGACACCAATTGTTTATAAGCATATTTTTATTATCTCTACTCTTTATATGAGCTAGAAGTACGTGTTTAATGGTGAACGGAGTGTGTATCAAAATGATTTATTTATGAAGTGCCTAAACTGCCACGATTCATTCAG
>C100303_65
TCTCCATTGCACCTTCCCTTCTTCTTTTCTCTGTCATTTCTGAGATTCCTTTACTGGTTTTTTTTCTCTTCCATTGGTTTGCACAAATTTCTAGCTACAACACCCAGATATCAATTTCTGTAATTCTGTTTGATTTTGTGATTTTTTAAGGACAGTAAAACACAAACACTTCTGGGTCTATTGGCTTCTGCTTCCTTTAGTTTTGCAAACTGATTTCTGGGGTTTGCTGCAGAATAAAGCCTTCAATACCCACTAATACAAGCCTTCAAAACAACTGGTTTATTTAAAAAAAAATCATTTTATTCTTTTTTGTTAAAAAATTATTTTGCCCCTTTTTTCTGCAATTTTTTCTACATATTATTTCCCCCTTTACTTGACGAAAAGATTGAGACATGGGCAAGCAAGGGCCTTGCTATCACTGTGGAGTTACAAGCACTCCACTTTGGCGTAATGGGCCACCTGAGAAGCCTGTACTATGCAATGCTTGTGGATCTCGATGGAGGACTAAGGGAACACTTGCAAATTATACCCCTTTGCATGCTCGGGCAGAAAATGTTGATTATGAGGATCAAAAGGTTTCCAGAGTGAAAAACATATCATTAAATAAGAGCAAAGAAGTTAAATTGGTCAAGCGAAAGCAGAACTATGATAATTCTGCATCTGGAGGGTTTGTTCCAGATTATAATCAAGGACATCGAAAGGTTGTGGATGAAGATACGAGCAATAGATCAAGCTCAGGATCAGCTGTCTCTAACTCGGAGAGCTGTGCTCAATTTGGTGGCACAGATGCTAGTGATTTGACAGGTCCTGCTCAGTCAGTGGTCTGGGATGCCATGGTGCCTTCAAAAAAGAGGACATGTTCAGGTCGTCCGAAGCCTTCATCTGTTGAGAAGCTTACAAGAGACCTGTGTACTATTCTTCATGAACAACAGTCTTATTTTTCTGCATCTTCTGAAGAGGATCTTCTTTTTGAAAGTGATTCACCAATGGTCTCTGTTGAGATAGGACATGGTAGCATTCTCATAAGGCATCCTAGCTCTATAGCTCGAGATGAAGAGTCTGAGGCTAGCTCTCTTTCAGTTGATAATAAACAATGCCTAATGAATGAAGCATATTCATTCTCTAGTACGATTCCGTTGTATAGTGATCACAGTGGCATGAACTTCTCATCTCATGGAGTGGAAAAGATAAAAAACTCAGCTGGCCAAATTATGCAACAAGTGAAACTTGAAAGGGACAAGTCTCAGCTTGAAAAACTACAAGTTCCTGGAAATCACAATTCACCGCTGTGCTCGATAGATTTAAATGATGTAGTGAACTATGAGGAGTTCATGAGAAACTTGACAAATGAAGAGCAGCAGCAATTACTGAAGTATCTCCCTGTGGTTGATACCGCTAAATTTACTGATAGCCTTAAGAACATGTTCAGTAGCTTCCAATTCAAGGAGGACTTGACTTATTTTCAGCAACTTCTTGGGGAAGGTGTCTTTGACATCTCTTTGTCGGGGACAAAACCTGAAGAATGGAAGACTTTGAAAAGGCTTGTGTTATCTAATCTGTCAAAATCAAAATGGGTTGAACACTATAATTTTCTCAAGAAATGTGAAAACAAAGCTGGAAAAACTATTGGTCCGGGATCTACTGCTATGGAATCAAGTAATGTTACAAATGGCAAGAGAATGCGTGAGCATGACAGTCAAAATCAAAGTTTTACAGAATTGAAGACAACAATGAGGAGCCCCAAAAGGGTGATCATAAAGCCTATCTCTGAGGGCAAAGAAATTGTAGAAGAAGGCTCAAGCTTCAGTCCAAAAAGCCTATTTACTTTGCCCCATGGTATTGGTGGCTTGCACGTGCTGGATTCTTTAAATTATGTTGGTGAGAGTTCTGAGGATCTGCTGTTAGAGGTGCCTTCTAACAGTTCTTTTCCACAGGCAGAGCTCCTGCTCCCAACTTTAAGCTATGGTGCTCAGGTCAGCACCACTAGTAGCTCAGTACACTCACCTGTTACTCATCCTTAATATTCAGTCATAATAGGATGCACATGTTTGCATCTGAAACACCAAGAGACTGTACAAGAGATATGATGGTTGTGTTTTTGTTTCTTTGCAACCTTGAGCTTGGATTGCCAAATGATGGAAGTTGAATGGGCTTTTTTTGTATAGGTTGGTTATAGATTGTAACATATAGTATGAAATGCGGAGTGATCTTCTCCGGAGTTTTGTATGCAATTGTAGTTTATGTTTTGTGAATGATTTTCACACCCTTTATTCCCAGTAGG
>C100315_65
AAGAAATCAAGATGTCAAGTTCCCTAATCCCTACCATTCTCTTCTTGAGAAAAATGAAACAAATAGCATTTTTGCATGCCATAAATAGCATTATTTAAACCTGAACGTTGGAATGACAATGCGTATCTCTCTACTAACAAGTACCTTTTTTGTATTTTGCAACAGAATATCTGTACTAATGAAGAGAAACACCACTATAAGGGAACCTTGAAGGGAACCATACATATTGTTGCTGGTGGTGGTGGGGCAAGCCTTTCAACATTTACTTCCCTAAAAACCAAATGGAGCATCTTTAAAGACTACGACTATGGGTTTGTAAAACTAACTGCTTTTGATCATTCAAATTTGTTGTTTGAGTACAAGAAGAGCAGAGATGGGAAGGTTTATGACTCCTTCAAAATATCACGGGATTATAGAGACATATTGGTCTGCACTATGGATAGCTGCCCAACTATGACAATGGCTTCTTGATTGATGAAATGGTGAAAGCTTCAATGTATCCAGCCATGTTGAAGCAGTGAATTATGAGTAAATTATCTTCCACAAACAGATAGATGTTATATTCGGCTTCAAGTATGGCTTTGGTAGAACGCGCACTCAATTTATTGCTGTTGAAGTTTAAGCTGCAAGCACTTTCTTGTATCTAAAATAAAATAGGAGGGCAAAATACAATGCTATACAAGCTATACCAGTAATTACCAAAACCAAATTGAATCCAGATGGATAGTCAAAAACTGTGGTTTCAAAGTTCATTCCAAATACACCTGCTACAGCAGCAAATACTGCAGCTACCAATGTAGCAGCTGTAAGAAGTAACTCGAACTGTATTAGCTGGTTTTGAATATTTCCCAATTTTATGTTGATAAAATCTTCTGTGTCGTCAATGTATTCTTTGAGCGACAATAGTGTGTTAAGAGTATTATCAATGACAATAAAGTATGCTTCAAGCAACATTTCCAGCGGCTCAATCCTTTCCCCATTGTCAGACGAACCCATTAAACTACCATGTTTACTAGAATTTCCAACGCTGCTGAAAGCCCTCTGCAACATCTGGACTCCACTAATTGTTCGTTCGGGTGAAGCAGGAGCTGATTTTGAAACTACTCTACCTGATGCATGAGTTTGAAAACAATCATTCAAAGTGTAAGTATCAGATCTTCCCTTTTTCTCAGTTAGACACATCTCAGCCATGTCACCATCATCATCCATAAGATGTTCTATTTCATCACGAACCTTCTGAACTCGTTGAGTCAAAGCAAGCAGGTGACCTTTAAATCTCCGAACACGTTCCAGATTTAGTGTACTGATAGATGAGGCTAGTTCATCTAGCACAGGATATATTTCCATTTCCAGTTCATTTACCTGAGCATCTAAAGATGAGCATGTCAATTCTAGAGCCAACTCCAGTGCCCTAAATTCAAAAGGTAGATCATCAGCTTTTTCATTCTCAAGCCGATGGCATAATTCTGACCTGTACTGACCAACACTACCATCCAATGAATTCATCAGGATGACCTCATCAGCAGTGATTATACATCGGATTTGCTCAAGGTTGACTACAATAGCCTTCTCCCGTCCCAATATCGTAGAAGGATAAATAAACATTGGATCCAATAGTCGGAGATCTCTAGAAGGCAAAGAACAATGTCTCATTATAGTTGCCTTGTCAAGTGTCACAGTCTGAAAATTCCCATCCTGACCAATTTTAATCCAAGAGCGACTTCCATGACCTCTCTTCTTCAGGCCTGATATACTAGACCCACGATTTATTTGCGGATTGGAATAAGACCTCTGGCTGCCATCATGAAATAAAGAAATCTCAGGCAGACTGGAACTATAATACCGGTCTTGTGTTTCATCCATAACAATTGCATTACAATTTTCTAGCTTGCCATACTGATACAGAATTATTTTAACTGATATAGTCTCTGTCAGTATTCACTATTCAGCATTCATTTCCATCACAACCTTGATATACAGGTGATAACAAGAACCACCTCTACCACCTGAGGTGATCCATACGTTGAGCCTTTCTCAAATCAAAACCTGAAGGTCGAGAATCAGCAGAAAACGTTTGAAACGTGGAAGATGGTTTGAAGTAAGATTACGAATGGGTTTCTATTCTCAGAGAACAGAGACGAATAAGATTACGAATATCACGTTACCAGAAATGATGAATTGTACCAAAGCGCTTTTCATACGATCTGATTTCACTTCGAAGAGTAAAACAGCTTGACAACGTTATTTTAGTTGTATCTGTAACTCTGTGATGCCGAAGATTCA
>C100319_65
TAGAGAACCTCCCACCATGCACCGCAAACCACCCAACCCATCACGGATATTAAAATTAGCCATAATTATGATCGAGATCCATAGTCAAAGCATACTAACTGTTCCATAAATTACTAGTAGACAATAGTCTGCAACAAAATTCCGACCCACGTAAGTATCACTAATCTCTTTGCAATTATCAAACCGCAACAAACTTCTGACCTAAATAAAGTAAAATAAGGTCAAAATGGGAGCATATTATCATCGCGAGCAGCATAGTCACCTATCATATCTCATCAATCAAGTCCATAAGATCATCAATCTCCCGTCTCAGAGCAGTAATTTTCTGCTGATATGAAGCAATCCGATTCTCAATTTCCCTTCCTCCTAGCTTCTTCTCATAGCCGTCTACAACTGTAGTGTGTTTCAATACAAGTTTCTCCTGCAACTCTCTCTCCTTGGTAACAAGTTCCTCCACCTTTGGTAATATTTGAGCAGCTTGTGGAGAAGATTGCAAAAATGCCAATGGTTGCTTCAACTCTTTAGAGAGCTCTTTCAATGAGCTATCTACTGATTTTCGAGTTGCTTTACAGGCTTGAACGTCTCCTGTCCTAGAAAGATCGTGCAATGACGTTTCTAGCTTGTCATGTGCTGTTAAGCAACGGTTAATGATACCATGGACCTGCTGAATAGTTGCTTGCACCTCGTCCCACTGGAGCTTTGCCAAATAAGATGCAGAAGATTTGGAGATTGATATATCTGCATGTGAGTAGACAATGCATGCAAGAAACAGAAGAAAAAACCCAGAAATCAACATCAAAGGCTCCCTGAGCATAGAAAGACTGTTGAACTTATAGTAGACCTGAAAATGCTCATTATGCTCAGGGACTACATTGTTCTTCTCCAGAACAATAACAGGTCTACCAACAATATCCAAGTGGGAAATCTTCGTCTCCTGCCATTCTTTCACAGGAAATGGAACAGATGCTGAAATGTATTTAGAACCCTCTGGCAAAACAACCTTCACAAAAAGAGTTTCAATCACCAAATCATTAATAGGGGCACCAAAAGAGATATTAAGGAAGCGCTTTCCCTCCAACCCAAATAAGAAGTCCTGAAGTGGCACGCCATAGCCAATAGTAAAGGAAGCTTTCCAGCCACCAAACATGGGGTACCTAGGTTCAATCTCCAGTTCTGTCTTTTTTGAGTCAGCCCATAAACTAGAAGTGGAAATGTTGCCAATTTCATCCCTGTAGTACACAGAATGAGCTCTTGGTGGCAGCTTGGCAACAAGACGCCTAAAGGCTGATGCACCCCGTAAATATGGCCTGGTCTGATAGTCAAGCCTAGAAAATTCTCCTTTGCTCTGAGCACCAGCATGAATAATATCGTAATGCTCTGTGATCTGTACATTTCCCCAGTGGGAAATTTGGATCTCTCGCACCAACTCTTTAGCAACAGCAAAGGGTTGGTTATTCTCAAAATGAATAACTATTGGTACGAATGAGAATGGAGGAAGATTCTCATATGGACCATATTTTAATTCAGATCCCTGGAGTTTGGCATTTTCTAGTTTTGAATAGGACTCTATTCTTGCATCAGGCAACTTAACAGTGAGTGATTGGGCCTTGACAGCATATGGAGAGAGATAGTGTGCACTCTCTTGAAACAGTAGAAGTTGGATGTCAGCCTGGCTGATTTTCTCTGGAAATGGTTGCAATATGTGGGTAAAAACAGCCAAGACATCTAACGTCAAGCTATGTCCATTCCCAAGCCCCTTTGGTAAAGATACGGAATAAATTGTCAAGGCAGGAGGTACATCTTTAGGGTGGACAACTTCAACGGGTAAACCAACACCAGAAGATGTTTTTACTTTACCCTTCCCTTCGCTAACTGTTGCTTTCAAGTATGCCAAGTGTTTTGCCTGGTTTTCAGGAAAGGACAGCAAAATCTCAGAGACAACATCAGATCCCGTATTCTCCACCTTTAGTGAAGTAGTGATTCGCACAATTTGTGATGTCAGATCAATACGACGGTCAACCTTGGCGAGGATCAGATCCGAAGCAGAGAACACGGGCGACGACAGAAAGGCAAATGCAAAGAGAATCGGAAACAGAAATGGAAGCAGATTCAACCTCATGATGCCTCTTTTCATTGTTTTCTTCTTCTTCTTCTTCTTCTTCAACTCATTCACTGCACTCGGGACCGAACAGCCACAAGACGCTGATGTTTTTCTTGTTCAACTCAACTGTATGTAACGAGTAATTTACCACATTGTACTGTGTCTCTGCTGTTAATAAAAAT
>C100321_65
TCTGAAGCCGCCACTACAGAGAGTTGTGGAGGAGAAGTTCATTTCCCTGTTACGGTCGTGCGGAGATTGCACCCGGCTGCACCAGATCCAAGCCCAAATAGTCACACATGGACTCCAGGGCAATGATTACGTCACCCCTAGTTTCATCACGGCGTGCGCGCGTCTCCGTAGAATGGGTTACGCCCGAAGAGTGTTCGACACAACGGCCCAACCAAACGGCGCCACGTGGAACGCCATGTTCCGAGGGTTCGCCCAAGAGGAGTGTCCCTTTGACGTCGTCGTTTTGTTCGCGCAAATGCACCGCGCCGGTGCTTCGCCGAACTGCTTCACGTTCCCGATGGTGGTGAAGTCCTGTGCTCAGGTGAACGCCCTGAGAGAAGGAGAACAGGTTCACTGCGTGGTCGCCAAACGCGGTTTTAAGGCGAACGCGTTTGTGGGAACTGCTTTGATTCACATGTACTCCGTCAGAGGGGAAGTGTCCGTTGGGGATGCTTACAAGGTGTTCGGCGAAATGCGCGACAAGAATGTCTTCGCTTGGACCGCGATCATCGCTGCACACGTGGCGTGCTCTGACATGGCTTCCGCGCGCCGTCTTTTTGACCTGGCGCCGCTGCGCGACGTGGTGCTGTGGAACGTCGTCGTTTCGGGGTACATCGAATTGGGGGATATGGTGGCTGCGAGAGCGCTGTTTGATAAAATGCCGAACCGCGATGTGATGTCGTGGAACACCGTGTTGAATGGTTACGCCTGTAACGGCGAGGTGGAAGCGTTCGAGAAGCTGTTTGATGAAATGCCTGTGAGGAATGTTTATTCTTGGAATGGGTTAATTGGAGGGTACGTTCGGAATGGGCTATTTAACGAAGCTTTGGAGTCTTTTAAACGGATGTTGATGTTAGTAAAAGAAGAAGGTGAAGGTGGTGAGGTTGTGATTGTTCCTAATGATTACACGGTTGTGGCAGTGCTGTCTGCGTGTTCCAGATTAGGGGACCTTGAGATGGGTAAGTGGGTGCATGTTTATGCAGAGAGTATTGGGTATAAGGGTAACTTGTTTGTTGGAAATGCTTTGATTGACATGTATGCAAAATGTGGGGTTATAGAGAAAGCACTTGATGTGTTTAATTGCTTGGATGTGAAGGATATAATAACTTGGAACACCATAATTAATGGCCTTGCTATGCATGGTCATGGAGCCGATGCTTTAAGTTTGTTTGAGGGGATGAAGAGCGCGGGAGAGAAGCCGGATGGTGTTACATTTGTTGGAATTTTATCTGCCTGTACGCATATGGGGTTAGTGAGAGATGGGTTTCTGCATTTCCAATCGATGGTTGATGATTACTCGATTGTGCCTAAGATTGAACATTATGGATGTATGGTGGATTTGTTGGGAAGAGCTGGTCTTATAGATCAGGCTGTGGATTTCGTGAGGAAGATGCCAATGAAACCTGATGCGGTTATATGGGCGGCACTGCTTGGGGCGTGTAGGATGTACAAGAACGTGGAAATAGCAGAACTGGCGCTTCAGCAGCTCATTGAACTTGAACCCAACAACCCTGCAAACTTTGTCATGCTTTCCAACATATACAAGGATCTTGGAAGATGGGAGGATGTTGCCCGGTTGAAGACTGCGATGAGAGATACTGGATTCAAGAAGTTACCGGGATGTAGTGTTATTGGGTGCAATGATAGTGTGGTGGAATTCTATTCCTTGGATGAGAGACATCCTGAAACAGATAGTATATATAGGGCATTGGAGGGATTGACGATTCTGTTAAGATTGCATGGATACGTTCCAAATCTCGTGGATGTTGCTCATGGAAACTGAAGGAGAAGGGAGGTATTTTGAGGATAGTCAAATCTTCATGAACTGGCTCAGCATCTGAAAGACCCAATCAATTCTACAGGCCAAAATCAATTCTTCAAATTCCGGGTCTATTTTGAAAATCAATTCTAAGGCCTTTGAAACAGTTAAGAGTCACGTGAGCAAAATCACTTGAGTCTTTCATCCTCCTGCTGTTTGTTGTCAAACTCAGTTATTGTCAATGATCACTTGGCAATTTGGCGACGCTCACTTCTGCACTGCATGCATGCCTAGCTCCATTTGGCTTCGCCTGAACCTGAGACTAGGGAAATGCCCTTTCTATTGTTGGAAAAATGTATTACATGCACGATTTGGCTTGGAAAGGTTATGAAGCTGTGAATTGATAGATTATACCCATTCTTAGCCAAGTGCTCCGCGATTAAACATTCGCTTTTCAGTGAATTATCTTTTAAGAATGGTTCTTTG
>C100323_65
GTTTGAACAGTTTTTTTAAATGTCATCATAAAACAAATCATGTCCAAATAATGCTTACAATTTAATATATAATATATATACTGAAATTAAATATGCTCTATAATTTAGATATAGGACAGGAATTAGAACTTGTATATGAACTTTCTGACCGAGTTGGACAGGTAATGCGAATCAAACTTCATATCATAGCAATTAAGGAAAACTTTCTGTAAATATGCGGAAATGAGTGCAATGAAACAGCAGTGAATATATAACAAACCAACCATACAGCTGCAGGACCTCCTTCCCAAGCTATAGTTTTATGTCGGAATTTGAGTTGCCATTACCATTCTGGTGCTGGTGCTGGTGCTGTTGCTGTTGAAGATGAATGTTTTGCTGGGATGCAGAGGGAGGCTGTTGCTGCTGGAACATCAGAGGGTTGACAGAATGTTGAGGAATCAAACAGCTAGAACCATGCGAATCTCCACTCAATTCAGCAGTAGCAAGCTTTAGTCTTTGAACCTCAGCAGTAAGCGCCTCATTTAGAGCATCTCGGAGCTTTGCTTGTTGTTCCATGGATTGAAGGCGAAACTTCAACTCGCTATTCTGGTTAGTGAGTCCAGCAGAATCTCTCTGTAACAAAGTAAGCTGTGCAGATAATGTAGTGGCTTCCGTCTGTAGAGTCTGAACCTTATGTTCTAGCTCAGAAATGTACCGCATCTTCCGCTCTTTGGATCGTGCAGCCGATTGCCGGTTGGCCAGAATCCTTTTTGCACGCTTTGGATCGGTCAAGGCAATCTCAGCAAGTTTTTCATTGGCCATAATTTTCTTCAATTCAGGCCCACTGAACTCCCCATTTCCAAACTCCAAGCTGAAGGCGGACGAATTCCCATCAACTCCCCCGGCTGGTGAAATCAAACCGGTTCTCGGCCCTGGCGAAGGTGGCAGCTTCGGCGACTCATCACCAAAGTTCAATTTCGAAATGAAACTATCCATGGAGACACTCCTATAGTGCCTGGTGGTGGGTGCAATGTCCCCACCCGCACTCCTCTTCATCCCTTCCCTCTTCTCACTCCCTCCCTGCCTAACCACACCATCCCCACTCTCGTTAACACTACTCTCAGCTTCATTATCACTACTGTCACCACCATTAGTCTTAGTCCCACTCGCTCTACTATCCAAATCATCGCGATTTTCAGTCCCGTTTTTGTCATCGGTTCCAGAAGAGTTCAACGCATCAAAGCTATCCAAATTCATGTAAGCAGAGAAAAGATCATCCACCACTTCCCCTTCAGGGGATTTCTTCTCCCCAGACCCCTCTACATTACTGTGGTCAACACCCCTGTCCCACGGTGTTTCTCTTTTGACCAATTGAGCAGGTTTAGCCAAAACGGGGTTTTCTCTGCCCCGGAGAGGAATAAGCGGTGGCGAAGATTGCAAAACGGTGGAAAACCCAAACGGAATATCACTGTTAGAGCGTCTATGCGCTTTGCGAGGGGGTAAAGGTAAATTACTGTTGGTTGAAGCGTTGAGTGTTCTGGTGAAAGGTGAGGGTGGCAAGAGGGAATGAGAAGTGACGTCACGATCTTCCATAGACACGTCAGCAGCTTCGGAGACGGAGGTAGAGGAGGAGTCGCGGAAGGGGGAAGGGCTGAGGGGAGGGAGGGAATCGAGGGAGAAAAAGGAAGGTTGCGAGAGTGATCGCGTGTGGGTGGGTGTAGGGGAAATGTTGTGCGACCCCATTTGCTGCTGACGCGTCACCGGGATCTGAGAGTAGGGCGAAATGGGTGGGATCTGGTGCGGGTGCGAAGGTGGTATACCCGCGCGCTTGTTACTGTTCCCACCGTCAAACTGATGCTGATGCTGATGTTGATGTCTGACGCGCATTTGCGAGGGGTTGAATTGCGGGATGCTGAGTTGCTCCATGTTCAACGGCTGTTTCAGAAACGAAGAAGAACAGTGAAGCCTCTGCATCATGTCATTCGTCGCTTCTTCATTTTCACCCATTCTCTTCACCTTCTTCAAATTCCACTTCCAATCAAAATCTTGGCAGTGTTCATCTAAATATTGGAATAGGGAATGGTGAAGAGGCGAATTCAATTCAATTGATTAATAATAGCAGCGTCGGTCTTGGAAGTGTTAACTTTGTCTGACGGAAATGCCGAAGGAGCAGGCGCTTATCTCTCCAAGATTCACTCTTTCTCTCTCCAACAAGAGCAGGAACGAGGGAAGAACGAGAAGAAAAAAAAGCTTTGTGTCTCTCTCTCTCTCTTTCTCTTTCTCTTTCTGCTTTCTCTCTCTACATC
>C100327_65
CTTGCTGCTGGCGTTATTATTGTCACTGTCAGCTGTGATTTTGTTCCCAAATTTTTAATTGTTTCTTATTTGGAAGAAATTTTAGATGCATGAGTCTTAAGTGATCCTTTGCCTTTAGCTTCGGAACAGTTTTAAGTCTTGAGTTTGTGAAAATCGATCTTCGGGCTTCCAGATTTGCTGTGTTTTGATCTGTTTATCCAACCAAATTCATCGAGTTTTGCATCCAGAGAGAGAAATTTTCATTGTTATCACAGAAAGATATTTCAAGTGACTATGGAGAAACAAAGTAGTTTTCGGGCATCTACTATGGAAAAACAGAAGAGTTTTCGTGGATTTATGGAAAAACAGAAAAGTTTTCGCATAGCGATGGAGAAGCAGCTCAGCTTTATGGGAAGCGAAAGGAAGAAGAGCAAGGAATCACCTGGTAAACGTGGTGACTTACCAATTCATTTAGCAGCTCGGGCAGGGAACTTGAGCAGAGTGAAAGAGATAATTCAAAACTGTTCTAATTATGAGACAAAAGATTTGTTGGCAACGCAGAACCTAGAGGGGGAGACCCCTCTTTATGTCGCTTCAGAGAATGGGCATGCTTTGGTTGTCAGTGAGATTCTAAAGTACTTGGACCTGCAAACTGCTTCTATTAAAGCCAGAAATGGTTATGATCCATTCCATATTGCTGCAAAGCAAGGTCATCTTGAGGTGCTAAGAGAACTACTGCACTCCTTTCCCAACTTGGCCATGACCACCGATTTATCCAACTCAACTGCTTTACATACAGCTGCGACTCAAGGTCATATTGATGTGGTTAATCTCCTTCTGGAGTCAGATTCTAACCTTGCTAAAATAGCCAGGAATAATGGTAAAACTGTCCTTCACTCTGCGGCTAGGATGGGGCATTTGGAAGTTGTGAAAGCTTTGCTAAACAAGGATCCAAGCACTGGATTTAGGACTGATAAGAAAGGCCAAACTGCGCTACACATGGCTGTGAAAGGGCAAAATGAAGAAATTTTGCTGGAATTGGTAAAACCTGACCCAGCGGTTTTACGCTTGGAAGATAATAAAGGAAATACAGCATTGCATATTGCGACAAAGAAGGCCCGTACTCAGAATGTTCGCTGCTTATTATCAATGGAGGGTATCAACATCAATGCAACAAACAAGGCTGGAGAGACTCCTCTTGATGTTGCAGAAAAATTTGGAAGTCCTGAACTTGTCTCCATATTGAGGGATGCTGGGGCTGCCAATTCGACTGACCAAGGGAAACCTCCAAATGCATCAAAGCAACTAAAGCAGACTGTCAGTGACATAAAGCATGATGTACAATCGCAACTCCAACAGACACGTCAGACTGGCATGAGGGTTCAGAAAATAGCGAAGAAGCTGAAAAAGCTACACATTAGTGGCCTGAACAACGCAATAAACTCTGCTACTGTTGTTGCTGTTCTTATTGCTACAGTTGCTTTTGCAGCCATCTTCACTGTCCCTGGTCAATATGTTGAAAGCAAAACAGATGGATTTTCACTTGGGCAAGCGAATATAGCAAACAATGCAGCTTTCCTAATATTTTTTGTGTTTGACAGCTTGGCACTGTTCATCTCTCTGGCAGTTGTGGTGGTTCAAACTTCTGTAGTTGTGATTGAGCAAAAGGCAAAGAAGCAGCTAGTTTTTGTCATTAACAAGCTCATGTGGATGGCTTGCCTTTTCATTTCCATTGCCTTCATTTCTCTTACATACGTGGTGGTGGGATCACACTCCAGATGGCTTGCAATATATGCTACAGTGATTGGAAGCTTGATAATGCTATCTACAATTGGCTCCATGTGCTATTGTGTAATTTTGCATAGAATGGAGGAGACAAAATTGAGGGCCGAGAGTCGATCGTTCTCCATGTCTCATGTATCAGACCAAGAGATTTTAAACAGTGAATATAAGAGGATGTACGCACTGTAGGATAGTTGATATATCTGAATCGAATGGCTTGTATCCCTCCAGCATATTCTTGAAGTGGTGATTGGTAGTTTCTACTCATGTCAAATTGTATGAAGATAACCTATGATCATTGTTAGACTACAGATACCGTGAGAAAAGAGGGAAAATGTTATCAAATTTAGCATGATCTTGGTGAAATGATTGTGGTGTTGAAGACTTATTTTCTTTACAATAGGTGGATGCAAAATTGTCATTTATATAGTTCACAATCTCACCTAAGATGCTACCTCGAGCTATATCTGTAATACTCACTTTTCTTACTTATAATTCCAACTTATAACACTTGGTTATATAGCA
>C100329_65
ATTTCGGGTAGTGGATTTTTTCCGACAAAGATGAAAAACTCCGTAAAATTACACCTTTTTACTCTTTTTCCTCTTGAAGAAACAAATTTTATGAAATTGAAACACATCCTATCTATGATTTATTTTGCTGCAAAATAAAATTGAAACTCACTGGGGTGGACATTTAGCAGATGGTTTCACCTTTGCATTTAATCATGGTGGTTTCACCAGTCTGGAAGAACCCTATTGAACCTGTAGCATTTCACAGTGCCAAAAACAAATGAAAATTCTTCGGCATTATTGATTATACTATCCCTCGGAATGCTGTTTGCAGCCTTTTGGTCCATAATGCTTGGTGCCGCGTCTGACAATCTCTTTGCATAAGTAGCAGTAATGGCTTTGGCATGCCCAGCAAAACAAATGATTGTTATTTCCAATCTTTGCATTAAATTGACGACAATTAGGACATGTCAAGCCACGCTGAGGAAAAAGCTCAGCTTGTAATTGTCCTACAGCCTGGCGATGATTTATGCGCTCTTCCCAGGACTCAACCATTTCTCGTGGGAACAGCTCGCATGAACCATCCCTGAAATGTCCATACGGATCTGATGGATCAATTGCTTTGTTGCAGCGGTAACAGAAGTATTGTTCACAATTACCACATTTCATTTTGTTACAACCTTCAGTTCGAGAAATTGCCATGTCACAAGAAGGGCATAGCTTGGAATCGCGATGAATTTCTTTCATACTGAGCATTTCATTAATCTTTTCACGTTCCTTACGCTTTTGATCTTCCTTTAATTGAGATGAATTTTGACGGTCCTGCAAAATCTGAAGCTTCATTTCTAGACTCATGCATGCTATGCCAACATGGCGTCGATCCCTGCAAAGGGTACAAAAGCTAAAATAGCATTTTGGACATTGAGCATGCTGGTCTTCATCCTCTATACAGGGGGTTTCACATCTTGGACAATAAACAACATCAGACATTGATGCAAGTGTTTTTTCCAACATCATGGATTCCCAGCGCTCATAATCTGTGTCATCTAGCATGTGTTTTAAAAGGCCAGGTGAAATCATGACTGTACATTTTGCTTCAGGGCATTGCAGATTACTAACAGTTCCTTCCTTTACATGTATCTGGGCAAAGGTCTGCAAGCATTTGAGGCAAAAAAAATGCTTACATGGTAGCCTGATAAACTCAGAACCTGCATATTCACTAAAGCATATGTTACATTCATGTAATTCTTTGAGGAAGTTCTCATTGAGTCTCTGATCATTGTAACTTCTTAAGAAAGGAATATCAATATCGATGCATTCAGCTCCTGAAATAACACGCTCATCCTGGACAAGATTCATGCCATAAGGCCCAAGTGTGATTTCCTCATCAAATCCCAGATGTGAAAGAGAAGAACCATGTAACCATTCTACCCAAGGGTAAATTACTTCCTGCCCTTTTTGTTCAGCCCATATTGAATCCAACTTGGAGCACAGACTCAGAATCTTGACAGGTTCCAACCACTTAACAGAGAGTGTAAAAATAGGTGGTTGGTGACTAGGGTACGACTTAGGTAATAAACAAGTCAAAACAATCGGTGGAAGATAATGAACTTTGAAAGTGTATAAGAACTCATCTGAACTGCTTCTTACAGTCTCAAGTCGATTAAGAGAATTCAACTTAGTAGTGATCGAAATTTCACCCAAAACATCAATATGTATATGTATCTGAAAACATCGCAAGCCTTTCCATCTCTCAAGGCTGAAAACATTTTCTCCATAAATTGACTCCACCACAAGTATCTCATCTTGCTGCAATTGATCATTGATTCTGATCTGCTCCTCGGACAATTCAGGTTCCTCAATCTTACAGAGCAACTTATCAAGCCTAGTCTGAATATCGTCATCACCATCATCATCACCGCCATCATCATCATTGCCGCCTCCTTCATCAACCTTGCTGGAGCTAGCCACACGATCGATGCCATCAACAGTGTTAAGCTCGGAGGCACGGCCACCGTCCTCGCCATCGCGATTTAGGGATGCGACAGTGCCGTCATCGACATCCTCAACGGAGTGAGAATTGGAGGAAGAAACCGATTTGGACTTGTTCACGACACGGTATTTCAAGTTTAGTTGGTGTGGGCCTCGGTTTCTACCTGCAGGCCTGCGGTGGTTTGGTGAGCCCAAATTGTGGTGAGGGGCAGAAGGTTTTGGAGCGAAGAACGAGTCTTCCGCTTCACCTTGCTGTTTCCCTCTCATGGTGGAACCAATGGGAGGAATGTTATTGTGGTGTGAACTATGTCACCA
>C100331_65
AGAGACGGCCCAAACGTGTTACAATATGGATTTACAGGAATCTCTATGGAAAACTTAAATTTTTTGACACAAAATTGAGATGTTGAAGAACGTTCGTTCAAAAGGACCAAAAAGTATTGCAAGTGTTCGGTTAAAGATATGGTAGTACACAGACGTTATCCCCAAAAGCACCCTTTGCCATCTAACAAGTTGCTCTGGAAGCTAGAAACCCACCCAACCCAGCTTCCCTTATAGTACACAAAAGAACTGCAAAATTACTATAATTTTCTACAGAATGCCCTATGAAATGAAGCAATAGCTCTAGTGGACTTGAGAGGACAAAATGCCTACTCACACTTGATGGATCGATAAATGTGGCGGACAAAGAGCAAAGCAGCACGGAATCCAACAGTTCCAAGCATCAAGAAGAAACCATAGCATATACAGGCCATGTATCCGAAGAAAAATGAGGTCTGCATGAATCCAGACATGTCGGAGCGTGCATAGTAGTAATACAGACAGTAGGCATAGATAAATAACCCAGTTGAACCACCACATAGGAATGATCTCCACCACCACTCATGATCCTCAGCAGCAAGCTGGAAGTATGTCAATGCCACAGTAATGAAAGCAGTAACAATCAAGAGAATAATGAAGACAATGAACAGGATGCTGTAGATGGTGTAAATTCTGTGTCCCCAAACACTGGCAAATATATAGTAAAGTTCAATGTATATAGCACTAAAAGGCAAAAATCCTGCCATTGCCATCTGAGGAATTGATCCACGATACCATGGCAGAGGTGGAATCTCCCTTGGATATTTAGTTGTGCGAACAGGAGCTTGAAATTCGGCCTTGCTATTCTTCCCAGCAATCCCACCCAATACAAGCAAAGGAGATGTAACAAGTGTCCATATGAGAACTATAACCACAATTGTCCCAAATGGGAGGGCAGCAGTAGCCTGGTATGCAATTGCAACAGTGTTCAAAAAGCAGAAAGTCAGAAACAGAGGCCCGCAGAAAAGGCATCCGGTCAACAGCAGATTCCTAACCCAGTTTGTTCCTTCCAACTGACAATAGAACGAAGTTGCAGTATACCCAGCGATCCCTGAAGTAAGTGCATAGATGACAACAAGTGCGGTAAATAGTGCTCCTCGATTGTATGGATAAAACACACCAACAAGTGCCAATATGAATATGAACACAGTAAGTGTAAACAACTGAGTGCCAGATCCAAGAGCAGCTGCAAAAAGAGACTTAAACTTGGGAAACCTAAATACATCCCCGTGGATATATTTCCAGCCAGTCTCTTCCTGATCGTCTACAGTCTCCTCATCATGTGCATACTTTACAAAATCGTTCTTGAGCACCCTCATCAAAATGGTGGCAAGGAACCCAGTCAAGAGCAGCACTGTGACACACGAATTGATAATTGAGAACCAGTGGATTTCCAAATGATGCGGCAGAGACGAGGACTGTGAGTACTTATCCATCCTCTTCTCAAAGGGAGTGTTGGTCTCCTTCCACTTCACTGTATACAGAAACTCGGCATCCACCTCAGTATCCTCAGTGAGATCCACAAGGGCATTGGGATCAGTGCGTACATTGATCTCGATGACCCTGTCCTTGTTGTAGAACACATCGAAGTGAATGTGCTTATACAGGAAGTACCTATACTCACTAGGGTCCTTCCCTTCCTTGTCCACCTTCCCTATGAACCCCCAAATCGGAAGGTCATCGTAGTACATCTGGAAGTAGTAGTCCTTACGGACAGCAGATCTGAACCGCGCCACATCCTCTTTGGATAGCGTAGTATTACAAACAGAAATCGACTCCTTGTCACGCTGAAATTCTAGCTGGTATGGGGCACTAACCAAACGGTCCCCATTCAGGACCTCCCCAAGCGCCTCCTTCTTTTCTTTCAAATTACCTGGAGGACAGAAAGGAAGGTCGAAATAACGATAGGTTTCGCTAGGGTTGTGGAAGGGGCCAACTTTGTTGGCGTAGAGAGGGACGATGTCGCCTTCTTTGTAGCGGTGATCTGAGGAGTCAGATCTGACGGCGGAGAAGGCGGCGAAGGCGGTGAGGAGGAGGAGGAAGAAGGAGGAAGTGGAAGAGAAGAGGTTCTTCATTGGGAAGAGGTTTGGATCTCGAAACCCAACCCCACCGACGAAGAAGAGAAGAGTGGAAGGAGAAGAGTGCGGTGTGAGTGTTTTAATATAAACGGAAAACAAATGAATATGAACGAAGGAATGAATGAATGAATGAAGGAATGAAGAGTATGAAGTGACGTAGACTCACCGCCAC
>C100333_65
TTTTTAAGAACTCCATATGCAACTGTCCTTGGATGTGCTCTGATAGAAGCTTAAAAATAATTGCTACAAGGGATTGGTTATCCTCACCTTTTGAAGTCCACTTAGTGCCCAACACGTCCTTAGCAATCTGGAAACAACATTACTATATTGATCCTTAGACAGATGATGCTAGCTGGGTCATTATTACATAAATACAACTGCAAACTTGATTGCATTGGCTACGTGTAAATAAAGTGAAATAGCCAAATAAGTTATCAAAGTGTGTACAGAAAAATGGTAGGAATCTCATTCATCTATACAAAAATTAAGGCCCGATTTCCCTGATTCTCCTGTTGAGAACTTCAATATTAAGGTACAACTTAAACGGTACAAGACTAGCCGTGGGAAGAGGCAGCAGGATTGCCGTTTGCTACTGTCCCCAAAACTCCATTGCCCTCTGCGGCGGCCTGGTCTTCATTTGCATGGCGAACAAACTCCTCAGGGGTCATGTGAGAACCATGGCATGCACAGACAATTCTAACTTGGTTAGTGTTATATCGGTACGTAACACCAGATATTGTCCTGCCATTTGGACCTGAACCTGAGGTGGATACCCAAGGCAGATTTGGATAGGAACCACATCCACCAAATTTAACATCTGCAGCAAGACCGGGCTTAATATTTGAAAAATCAATGATGGAACCTTCTCCTGTTAATTGGTCTGATATATCTTTGGCCCTAAGGTTTGTGCTTCTTCCTTTCACATCTTCAGGTTGTGAAGAAGAGCCTTCTTCAGTGACACGCTGTTTACCATCTCCTTTGGTACGATCTAATGGCCTTCCTTCGTATGGTTTGGCCTCGGATGTGTTGTTTGAGATTACTTGTAGAGCTGGGTTAGCTGGACCCCTGCCAACATAAGAAGGGTGTAATTGTTGAGGATGAGAAACCAAACCCCACGATTTGTCCTTCTCCAACATGGGAAGCTGAACAGGTGGATATCCAATCATCATCGGCAGGCTCCCATTATTCACTGATTGGGCGACTGGGCGTTCACTGGTTGCAGCAGGCATTACATGCATCACTCCATGTATCTGGGGGCCTGGTGCCCCAACAGAGCTAGACTCTTTTACTGGAGAAGGGTAAGATACATTCATCATATTTACAGGCTGAACAGAAAAGGAAGCACCGTAAGTTATGCTTGCATGCTTAAAATCTTTTTCTGATGACCCAGTAAACCTCTTCTGCCCACTAAAGTCAGTAGCATTTGAATCAGCACTTCCACGAACCTCTTTTGCAGCTTCAGAAGAAGAACCAACTCTGATGAATCCTTTGGAACCATCACTGTGGTGTGAGATGGGCCTGGAGGTGGAGTTCTCAGTTTCAGAGTCACCCACATCTTCATTTTCCGCAGTTGAACCTTCTTCTGTTATAGAAATATGAGATGTTCTAGCCCTGTCATGTAAATCACCGTGGTGGACATCACAGTCATGCTTCTTTGGATTACATATATCATCGAAAGACATTTTTCGCTTATTTGCTGCCTCTGACCGTTTATCACCCTCAATTTCAATAGGTTTACAATTATTTGCAAACAGTAATCCTCTGCCATTTAAATTCAAAGAAGCCTTCTCTTCTTTGGCCTTTGAAAGATCACTAAAGAAGTTCTCCTCAGGTTTTGGTGAATCAGTTTTTCGTGTCCCACTAATAGATTCTGGCTTCTGAGGAGCAGTATCAAACATGCTCTTATAGTCGTCTACAATTTTGCCACCTCTGCCAACTTCTTCAGCCCTAGTATCTGAGGAGCTACCATTCTTACCCTTGGGTTTGGAAGATGAGCCACCACAAGATAAACCCAAGCTGAGCTCAAGCCCACTCTCATCCTCCATATTGTAATATCCAAGCCTATCAAAATTCAAACAGATCAAACCGCTTGAGAGTCTTATCTTCCATAATACTCGTTATTCATCAGCCCACGCACACACCTTTTCACCATAAGCAAATATCTTACTCGTGATCCAAATCTTCCTTCCCTCTCTTACTCTCCCGAGAGGGGAGAAATTCTTGCCTCTGACACCAAACCTGGAGAAGCCAAAAGCCTTAGGCCAAATCACCAGCTACAAGAGCATACCTTTTCTCCCCTCAATTTAGAAACTTTGGTGTACCAGAGCCTTGCTTGAAGGATAAGAAAAATGATTAAGGCTCCAATCGGAGATCCAAAGCTTAGTCTGAAATTGGGAAGAGAGATGATCAAAACCCTAGGTCAAGTCTGCATCTCTCTCTATGTACCAGTGGAAGATTGAGACTGTCA
>C10033_67
GTTGAAGGATTCTAAGGTCAATAAAAGAAAATCCAAACCAGATTTTCCAGTTACAAGAAAAAGTCCATTCACAATTAAACAGCTTCCAACCAAATTATCAACTAATTAATCCTCTGACAGTGTAAAACCAATTTTCCACTTTTCTGAGAGAGAGGATATGGGAAAGGACTATGAGCAAGCTATTGAAGAACTCCAGAAATTGTTGAGGGAGA
>C100341_65
GCCAAGTACAACTTGGAAAACCAAACCTGTTTGTGTATACACACAATCATTGATTTTACTCTCACATGAAGGAACACACGTTAAGATTTAAGAATGTACAATATTCTCTAAAACCATTCCCTCCGTCGTTGAAATCATCTCATCTTGGGGAAAAATTGTAAAGAAAACCTCAAAAAGAAACAAAGGACCTTGGTTTCAAGTAGACATCTACTCAATTAATTACACAATGTGGCTGATATTCAGCATCTGGAATGTACTTCCTAACATAAAATTCAAGGTTGATATACATGACTGTGAGAGAACTGAGAGAGGATAGAACCATGAATTAGTATATACTAAGCACAAAATTTAATGGACCATCCGTAGGAAGTAGAGAAGTAGAGAGCATCCCTGTCTTTTACATTCAGGGACTAAGGAGATTCCCTTTGCATTAATGGTGGAGTAGGTGGGTTCATTGTTTCATCTTTACCTCTTTCAGAAAGCTCTTCTTTTACAGTAGATAGTGGCCTCTCTGGACTACGATATTCCTTCAAGAAACTGCTTGAACTTAGAGGACTAGATGGCTTGATAGGGGAAGAGTAGTTACCCAAAGGAGAACTTGTGCCAGATTTGGTTGATGCCACATCTTCACGAGGCAAAGGTGACATTGGTTGTTGGTCACTATAAGAACCTTCTTTCCTGCATAATTTGTCTTCTACTATGTCATAGCTATTCGCCGTCCTGACTTCTTGAGCAAGAGAGCACCAGCAACAGCATAGCCAAAGTGTGCAATCAGAAGCTGAGGGTTTGCCAAAACAAAAATTATAAGAAGGCAAATTGAACCTTTTTCTCATCTGAATCCTCCAAAAGCCACCATAAAGTGCACCAAAAAAACACAGAATGATCCCAGTAGCTACTAGAGCCTGTCTAACAGTGTCATTCTCAATATTAACAGCTGCCAAGGTAAAAATCCAGAAGGGAGCCATACAGAACAGCATAAAAGTAGCAATGTGAACATACACGTTTCCAAAGCCAAGTCTCTCCATGTTCCAACCAAAGACACAAAATGTACAGAAAAGTGATAGGTATGCTTGAGAAATGTCATTCCAAATGTCAAGTATTCCTCCATTCCACTGTGGTCTATTTTCAATAATCCTTTGTTGCTGGCTGGATGCAAATGAATATTTCTTCTGAAATGATTTCACTCTCAGCTGCTCTTGCCTCTGAGCAACAGAATCTTGAACCTGTGCTTCTTCATCCAACTCAGAATCATAATCTTTACCTAGAGGGCTAAGAATGGAATACAGACCAGCGACTGCAGGCGCACCAATAGCAAAAGCTATGCATATTCCAACTCCTATGGCCGGGCGTTCAGATCTTTTATACCCCAAGTTTAGACCACAAAGTGCATATTGAGCAAAACAGTTCAAATTAAGTAGAATGATCACTACCATCATGTGTGCCCACTCATGGGGCTTATAAGTCCCATTCTTGCAATACACCTTTCTAAGTTTTGCGATATCTTTTGGACTCCACCTGCACAGAAGCACAAGGTCGTAGCACCTCTTTGGATGCTGGTACAAACACATCAGTGTAAACAGAGCATTGAGTATTTGATTGTTCACTTCAAACCATGCATTTCTCTGAGACTTACTTGGCAGCACAGCATTCAACATGCCAGTCATGACAAGGAACAGAATTGCCCCGGAAACAGCAACACACAAGATCCACACAAAAAGGGCTATGTTCATCGGGTCCTTAATCCATTCAACACACATCTTTTTGAGTGAACCCCAGTCAAGTTTCTTAGCAAACATGCCACTGAAGCGCTCCCTCAAGCGAAGAGAACCCGGCGAAGGCACAGCCTGAGAAATCTGGTCCTTTTCTGTTGCAAGCCGCTTGAATTTGGCAGATGCAGACCCAAATTTCAAGAAGTTGATCCTATTGGGAATAGAACTCAAGGTGCCCTGGAAGTTTCTCTGAGGATTTTCATTGCCCACCAGTGTTCTTCTAGAAGTTGAAATATCTATAGAAGCAAACTCATTGACTTTACTTCCATTAGATTCCTCAATTTCATCTTTACCATTATCTACGGAAACCATTCTGATGTGAAGCCTGAGCCTGTAAGGTGACAAAAATGGAAGAAAGAGTTGAATCGAAGGAAGAGTTATTCTGCAAAACTCAGAATGAATAAAGAATCTAAACTATGGAAAGTGCAAACTGTACAACGTAAACAAAGAACATATAAACGAACGGAACAGTTGTTTATTTCTCAGCACCTGGTCAAACAAACAGATTGCTGAATGCTGC
>C100343_65
GGGCAATTTATCCTTCATTATTTTATAAGCCTATGCATTAGATTTTTCTTCATTGGAATAGCCTTGTCTTCTACACTCCCCCATGCTCTGAGATTCTAATCCATTGTGCTTTTCCAACCTTGGAATTTCCTCAAATCTTGACCGAAGATCATGTCAAATTTGTGGCTTATTTCCACTCAGAAGAGAGAACCTTAACAATTCAGGACTATATCTGTTTTGTTGCCATGAGGATCAATTAACAGCTGTCTCCAGGCCACTATCGTCCATTGTTCTGCTTCAAGATACAATCTCCTGAAAGAGATCACTTGAATTACTACAACACCGTTGAGACCCAGGCAATTCTATAATGCAGGCATCAGAGCAACATAGAAGTTCAAGCATGTACTATCAACCATTACAACAAATTGAAGCCTACTGCTTGCCGCAGTATCGAACTCTAAATCAACAGCTATATTACCATGATGGAGGCCATGGAACCCACTTTTCAACTCCAAGTTCTTCTGAACTATACTGTACATTGGAGTCATCTTCTGTAGCTGGCAGTTTTACTCTTTATAACTCCCCTTCAACTGTTACTTTCTCACCTAATGGTAGCCCCATATCGCAGCAAGAGTCTCAGTCATATCCAACTGACCAGTATCATTCCCCTGAGAATACCTATGGCTCTCCATTGAGTGGCTCCTGCATAACTGATGATTTAAGCAGCTTCAAGCACAAGCTGAGAGAGTTGGAAAGTGTAATGCTTGGCCCTGACTCTGATAATCTTGATAGTTATGACAGTGCCATAAGCAATGGAAACAACTTTGCTTCACTTGAGATGGACAGTTGGAGACAAACAATGGTGGCAATTTCTAGCAAAAACCTGAAGCACATCCTTATTGCATGCGCCAAAGCCATTGCAGACAATGATTTGCTTATGGCACAATGGCTGATGGATGAATTGAGGCAGATGGTGTCAGTTTCTGGCGATCCAATTCAACGGTTGGGAGCATACATGCTGGAAGGACTTGTTGCTAGATTGGCTGCTTCTGGGAGTTCAATATACAAAGCTTTAAGATGCAAAGAACCAGAAAGTGCTGAGCTTCTCTCCTACATGCACATACTGTATGAGGTTTGCCCCTACTTCAAATTTGGGTACATGTCTGCAAATGGAGCCATTGCAGAAGCTATGAAAGATGAAGATAGGGTGCACATAATTGATTTCCAAATTAGTCAAGGAAGCCAGTGGATCACTTTAATTCAAGCTTTTGCAGCTAGACCTGGAGGGCCACCCCACATCCGGATTACAGGTATTGATGACTCACAATCAGCTTATGCCCGCGGTGGTGGACTGCACATAGTGGGCAGGAGGTTATCAAAGCTTGCTGAGCATTTTAAGGTACCATTTGAATTTCATGCTGCAGATATCTCTGGTTGTGATGTTCAACTACATAACCTTGGAGTTCGACCGGGGGAAGCTCTGGCTGTGAATTTTGCATTCATGCTACATCACATGCCAGATGAAAGTGTGAGTACTCATAATCACAGGGATAGGCTGCTGAGGTTGGTTAGGAGCCTATCGCCAAAGGTGGTGACACTTGTTGAGCAGGAATCTAACACAAACACTGCTGCATTCTTTCCACGTTTCCTTGAAACTCTGGACTATTACACAGCAATGTTTGAGTCAATAGATGTGACTCTTCCCAGAGATCATAAAGAGAGAATCAATGTTGAGCAGCATTGTTTGGCAAGAGACTTGGTCAACATCATAGCTTGTGAAGGGGTTGAGAGGGTGGAACGGCATGAGGTGCTTGGGAAATGGAGGTCAAGATTTGCAATGGCCGGTTTCACTCCTTACCCTTTGAGTTCACTAGTGAATGGTACCATTAAGAAATTGCTTGAGAACTACAGTAATAGATATAGACTTGAAGAGAGAGATGGAGCTCTTTATCTGGGTTGGATGAATAGAGATTTGGTTGCTTCTTGCGCATGGAAATGAGAACTGGGTAATATGTGACTCCAGAAAGTTTGAGGGGCGACAAAGCAGAACCTGTCCCTCTTCATTTTCTGTTCCATTACTATGTAAGAGTTAATGAGAAAGTTCTCAACATTAAATCCAATCTAATTGTCCATTTTCTTTGTTTCAAGCATTTCAATAGAAATTGTAGGTAGAAAATTTCTTTTTCTGCAATATTAATCAGTCATTTCAAAATCCTTTCTTGCCCCTGAATTCTGAGCACCCCAATGGTTAAATATTATACTTTGGCTTGGTGGCGGGGAAAGTGATTTCTAGAATATTAGGAGAGTGGCA
>C100347_65
TAAACTTCTAACTTTCTATGATCTTTGAATAATCGTTGGAACATATACGAGGGTTGAACAAAGGTTGAAGGTTGAAGGTTCCAGAGTGAGAAAGTGAGAAAAATAGGGAACGAAAAAGGTTTGGTTTTGCTTCTAGATCACGCTTTGTGCAGTTAAAAATAAATTAAAAAAATAGAAGAAGATGTTGCAGTTGGGAGTGTGTTTCGTGGCTCTGCATCATCACCGACCGTCACGCGAATAAGTGAGTAGTGAGTGACTTTATTGGGTGGAGAATTTCGAGAGAATGGCGGAGGTGAGAGGCAGGGACACGTGGACGGAGGAGCTGGCCAGTCTCATAGAGGATTCGGGCGTGCGCTACGGCGGAGATCCCAACGAGTCCTCCGCAACGTCGTTTGAGGTGAGGAGGTCGGTGTACGCGCCGCAGAGCGAGTCGGTGGAGTCCGGGGAGAGCTTGAAGGAGCAGGCCTTGGGGTTCGTGATGGCGTGGTGCGAGATACTCTTGGAGCTCGGGAGAGGCTTCAGGGACATTCTGCGGCAGAACTTGATGAACGAGGATTCGTATGTCGTGAGGAAGTTCGGTGGTCCTTGTTCCAAGGTTTCGAAGAGGTTGAGGTTTCTCAACGAGTTTCTACCCGAGGATCGCGATCCCCTTCACGCTTGGTCCGTTGTGTTCTTCGTTTTCATTCTCGCGCTCGCAGCTATTAGTGTAGATCCCAGTCGGGAGGCAGTGGCTCCTATGATGAAGGTGCGTAAACATCCTCCCAGTGCCAGTCGTGTGCAACTTCCTGATGGTAGATACATGGCTTATCATGAGCAAGGTGTTTCGTCAGACAAGGCTAGATTTTCACTTGTCGCTCCTCATTCTTTTCTTTCATCCAGACTAGCAGGTTTACCGGGAGTCAAAACATCGTTGCTTGAAGAGTACGGCATTCGCTTGGTCACATATGATCTTCCTGGTTTTGGGGAGAGTGATCCTCATCCCAGCAGAAATCTCAACTCATCAGCTATGGATGTTCTTCATCTAGCCAATGCTGTCAATGTTAGTGATAAGTTCTGGTTACTGTGCCTCTCCAGTGGATGCATTCATGCCTGGGCTTCTCTCAAATATATTCCTGAGAGAATTGCAGGTGCAGCAATGTTGGCTCCTATGATTAATCCATATGACCCACACATGACTAAGGAGGAGACAAAAAGAACTTGGGAGAAGTGGCTGCCAAGGAGGAAAATGATGTATTCCTTGGCTCGTAGATTTCCAAAACTTCTCACTTTTTTCTATCGGAAAAGCTTCTTGCCTGAAGAGCATGACAAGATTGAGAAGCTGCTATCTTTCTCTCCAGGAAAGAAGGATAAACTTGTGATTGAAGAACCAGAATTTGAGGAATTTTGGCAAAGGGATGTGGAGGAGTCAGTTCGTCAGGGAAACATGCGACCATTTATAGAAGAAGCTGTTCTGCAGGTATCAAATTGGGGTTTTGACCTTAAAGAACTTCATGTGCAAAAGAAGTGTCAAACAAGAGGCATACTTCTTTGGTTGAAATCCATGTACAGTCAGGCGGACTGTGAATTAGCAGGATTTCTTGGCCTTACACACATATGGCAGGGTCTGGATGATAGGGTGGTCCCACCATCAATGATGGAATACATAGAACGGGTTTTGCCAGAAGCTGTTATCCATAAACTTCCAAACGAGGCCCATTTCTCCTATTTCTATTTCTGTGATCAATGCCATAGGCAGATTTTTGCCACTCTCTTTGGAACTCCTCAAGGTCCAGTTGAACGACAAGAGGAAACAGCATTAGAGGAAGTTAAGGAAGAAGAGGTTTTACAAATACCTTCTTAACTGCTTCTAATGTTACACATAACTGCTGATATGCACGTCTTAGGTTGGATGTAAATACCACAGGCAGCTCCACTTCTCTATGGAGCTTGAAAGAAGAGAATGTTCGTTATAAATGGTCGGAATTTTGAACCATAAGAGCTTTTGGAGAGATATAGGTAAACCAAACCACCAATGTCACACATTGTTTCTCCTTCCTTCCTCTAAGCAAATTGAATCCTAAAAATCTGTCTGATTGGTTCTAGACAGTTCCACTTGTAATCATTTTTTGAAAAACTTACATAATTATTACAAGGTTTTTAGTCATATTTTCGAAGCTAAAGCCACTGAATTACTAATCTATATTCCAACCTTTTCAAGCAAATTCGTCATCTATTTCTTACTTTCTTTTAGTTGGCTAAGAAATTAGAAGACTTAATTCAGGGCTTGAATGACAAAATTTGAACGTAACTCC
>C100349_65
CATCCTTTTAACCCTGTTATCCCTTTGGGCATTCAGACTGTATCTTCTCTGGTTCTTCACAATCAACACCGCACAGCACACCAAGGGAAGGGTTGAGTGACTATGGCGTCTTCACTATCAGCTCAATTGGTTCATTGTCAGAACTCACTTCCACGTCTTCAGGGTAATTTGAGCCGGGTTGGGTCTAAGGTTCAAAGGCCACGTGTGGTCTGTTGCGGTACAGGGTCACAGCTTGGTTACGGTAAAGCATTGGCTTCAAGGTCACACTATGCCTTGAGGTTTCCTGTGAGGCAACAATCTGAAGCAAGGTCAATTAGATATAGGAGTATGACATGTGTCAATGCCACGGACAATGCTTTAGAGCTTCAAGCCAAGGTGACAACCAAGTGTTTCTTTGATGTAGAAGTTGGGGGTGAAGCTGTGGGCAGGATTGTTTTGGGCCTATTCGGAGAGGATGTTCCCAAAACAGCTGAAAATTTCCGTGCTTTGTGCACAGGTGAGAAAGGGTATGGTTACAAAGGAAGCTCCTTCCACCGTATAATCAAAGATTTCATGATTCAGGGGGGAGACTTTACGGAAGGAAATGGAACGGGTGGAATTAGTATCTATGGTCCTAGTTTTAAAGATGAGAGTTTTGCCTTGAAGCATACTGGTCCTGGAGTTCTAAGCATGGCAAATGCTGGTCCTAATACCAATGGTAGTCAATTTTTCATTTGCACTGTAAAGACTCCATGGCTAGACAATCGTCACGTTGTATTTGGTCAAGTCATCGAGGGAATGGATGTTGTGAAAACACTTGAATCCCAGGAAACAAGTAGGTTGGATGTCCCTCGGAAGCCTTGCAGAATTGTTAATTGCGGAGAACTGCCAATAGATGGTTGATCTTAACGCGGAATTTACATCCTTTTTCTTATGATTTTCAGTTCATTTCCCAATGTTCTGATTGTCCCTTATTAGTCATGTTAATGTGTTTGGATTGTCATTACTTTCTGCCAAATTACCCATATTTTGTATGTGAGAAGACTCGTGCTTAATCTCTATAATATAACAATAATATTCTCTTTTCCATTTCTTTATCTATGCTTTTGTTATTTGCGTTTACATGCTCCGAACAATATGATTCTAATTTTTAAGCGTTACTGTATGTGGGGAGACAACTGCTATGCACCGTGGTTGGAATTGCTCGGTAGGTAAAAGTTTGTTTCTTGTGCAAAGCAAATTCTATGCAAGGACCATGGTTTCAACTGCAGGGGGTTCGATCATTTGCTGTTGGTCTTTCTCAACCTCCCATATATCGGGTAATGCTTCTTTGATGTTATGAATGCTGTTCAGTGCATGGTCAGCACCAGGCACCAAATCTGAGCGTCCCACAATAACTGTGTTAAGTCCAGCAGCTTTCCCACTTGCAATGTTTCTAGCACTGTCATCAAAGAACAACGTCTTCCTTGGATCTGCATTAGCAATCTGAATGGCGGCTTCAATGGCTTCCACGGAGGGTTTGCAGAGGATTTGTGTCTTGGAGTTGAAACATCCACTCTCTACCTGGTTACAGTTTTTTTTGTCAAACGAGTTCCTCCATGTTAGGACGTGATTATCAGTTGGTACATTTGTATGATTAGGAGGATTAAGCGTTTCAAAGCATATGATGCTGTCAAAACATTCTTTCAAGCCCAATCTATTGAGCACTTGGTGTGCATGTGCTTCATCTCCATTAGTGAATACTATTTTACGCTGAGGCATGGAAAGCAGAAGGTTCCTTAACACTGGATCTGGCTTCAGTTTCCAGTATGGTAGTCTTCCATGCACGTAGGCATGAAATTCATCATTGTCAAACTCATAACCAATGGCCTTTAGTCCTGCCATAGTGGTCCCATATTCCTTGTAAAAATCCAGGCAAACTTTTGGTACTTCACTTTCTTTCATATGCAAGTGTTTTAACATGTACTCTTCTATGTTCTTCCGACATGCCAAATTGAGACCCGAGCTCAATGGGTAGAGAGTATCGTCCATATCGAAAAGCAAGCATTCGTACTTGAATCCAGCAATCCTGCACGAAGTATCCATCTTAAACAAATTCTAATTTGGTGAACCCAATGAAGAAGATAAAGTATACAGGTATATATGATCCAACCTTCCAATGTATATAGCTCAGTATAACGATTCCACGGAAAAATTATTATCAAGGCTATGAACAGGATGAGGACAATATATTAATCAGAGAACAGAAAAAGGAAGTACAATAATTCGCAAAGAAACGAAACGACTCATGTGCTGTGGTGTGTAGAAGTGTA
>C100353_65
TAGCAACTAATACAAGCACAGGACATTTCCAAGGTTACAAAAGTAACACATAGTCATGATATACATATTGCAACCTGAATCTTCCCTTCTGTTCATGTTCAAATATGTTGCCTGTGCTAAACCCCCCTCATTCCTTTCCTTTCTTTTCCATTGTATAAACACAGGCCTTTTTAGGCACTTATACATTTTTCTTTAGAGTATATTAAAGTACACATATGTATGTATATATTATATTCTATGCCATAACAAGCTACCACATTTCAAAATTGACTCTCCAGCACTGCTTATCTTGCTCTGGAAAGCTGTATGGCTTCTTGATCAAGTGTAGATTCATCATTCCAAACAAATTGGTGAGTCATGAGTGAGAATTCTTGATTCCTAGCCTCTTCAAGTTGCTGCCAGTCAGCCCATCTATCTGCCAACCCCACTCCCTGCAGCATTTTTACCACCTCTGACATGGTTGGACGATCCTCGGGGTAGCCTTGGGTGCAAAGCAATGCAACCTGAAGAATGGTCTCAACTTCCTTTGGATCATAACTCTCCAAATTTCTATCTACAATGTCCTCCAACCTTTTCTCTCTCAGCAGCTTTTTGACATAATCAATCAGAAGAACATCCTCGTCCTCTTCCAGCCGAGAGAGGTCGATTGCACGCTCCCCGGTGACTAGTTCAAGAAGTGTTATGCCATATCCAAATACATCAGTCTTCTCTGAAGATTTTCCAGTGGACAAATATTCTGGGGCAATGTGACCCATTGTGCCACGGACTTGAGTGGTGACATGAGTAATCCTTGCATCAACCAGCTTGGCTAGCCCAAAATCACCAAGAACAGCTTCAAATTCATCATCTAGAAGGATATTTGCAGCCTTTAGATCACGATGTATTATTTTCGGATTGCATTGCTCATGTAGATACTCCAAACCATGGGCTGTGCCAAAAGCCACACGTTTTCTTGTTGGCCAGTCCAAGCCTTTCTCACCTGGTTTTAAATCTCTCAGTCGATAAGCTACACTAAGATTTTCCATGAAAGGGTATACAAGGATTCTTTCAGTTGAGGTTGTGCAGAAGCCAATTAGTCTTAGGAGGTTTCTATGAACTGCAACACTTATAAGTTGAACTTCTCTCTCGAATGCAGCCTCTCCACCAGGGTTGTGATAATCAATGAGGCGTTTCACAGCGACTTTGGTGTTATCAGAGAGTACTCCTTTGTACACTTTTCCAAAGCCACCCTGACCAATTACATTGCCTTCACTGAAATTTTTGGTGGCAAGTTGGAGTTCACGCCAAGAAAATCTTCTCAATTGCCCAAAGGAAATTTTGCTCTCGTCTTCACCTGAAACGTCAACAAAGACTTCCTTTTTGTTCCTATGCATTTGATGGTGGCGATATGTGAGGATAGCCCCAAGACACAGAAGTGCAAAGGCACCACAACTTGCATAACGTACAATTTTTGCCAATTTTGATTTGTGGGTTGAATCTGGATTTTCAGATTTAGAAGCGCATGTCTGGTCGAAGCCAGGACCACACTGAAGGTGCGTATCTGAAAAGTTAAACATTGGAACTGAAAAGAGTTGCATTGGGATCCTTCCTGTAAGGCCATTAGATGAAAGATCTAGATACTTTAGATTGGATAGTTCACCCCATTTATCTGGTATAGAACCTTTAAAATTATTGTCAGCGAGATTTAGATATTGCAGGTCTTTCAAGTTGGAAACGTAATCAGGCAAGGGTCCTGAAAGATTGTTCTTCTGCAATTCCACGCTAACCAAATATTTCAATTTGGTAATTGAGGGAGAAAGTGTTCCAGAGAATCCAACCGAAGCCAGGGCTAGTGATATGACATGTCCATTTCTACAAGTGACATGAGACCAACTGAAGCATGGACTAACTAAATGACTGTCCCAGTCTGTTATTTGCTTATTGGAATCATTGAGGAAATGTAAAAGATCAAGCAGAGCTTCACCTTCTACATCAGGATCTTTGATAGCAGAACTGACTTTCAAGATAGTAAGGAATATGAGCCACCTCGTCAATATTTTGAGAGGACCCCTGCTAAAATTTGGGCGAAACATATAAACTTCTTTGATCTTCAAGGAAAACTCACCTGGTCGAGTCCCTAGATTATTAGTCCATGAGTTTTCAGAGCCAATGATTGCAACACATATATGTTTTCACATCACATCTATTTTCATATATGTTTGCCAAATATCTATGTAACAAGAAGCTAGTTAACAAGCCAATATATGTATGAAGTTGGTAAAGGGACAAAATGAAGAGAAAAAGAGCAAAAG
>C100359_65
GTTAATCCATCACTCAGGTGTTTGCATTATGTATCAATTCAATCGGCATATAATCAATTTCCCCTATAATAGCAATATTCCACCAGATCTCTCTTTTAATATATTCTCATAATTACAAAAATCCATTTCATTGGAGACAAACAAAATAGCTGCAGAGATAAAAAGGCCAACCTAAACCCCATGCATAACATAAAATCTTGAGCCTTCAAAGAGAAAAGGAGGGGTGTGTGGAAATAAGGAATACAAAAAACAAAAAAATCTTAATGCTGACATTGAACACTACAATTTTAATGCCTCCCTGAACTTGATACTGAAGCTATTTTCTAGGCCCTTTTTACCAACCGCTGGAAGATTTCCTTTCTGCATCATGGCCACAAATTCATTGTAATCTATGCGTCCATCATTATCTTCATCAATCTCTTTGATTATCTCTTCCAAACGAACATCTTTTATGCCAAACTCATCACAAGCCTGTTGTAGTTCTTCCTGTGTAATATAGCCACTTCCATCTTTATCAAAGTAAGAAAAGGCTGCAAATAGATTATCTTCTCTTTCGATTTTGTTGCGGTGTAATGTTGCAGCAAGGAACTCGCCATAATCAATTGTCCCACTGTTGTCAATATCAGCCGCTTGCATTAAATCATAAATTTCAGACTCCTTAAGATTAGCACCCACTCTTTTCAAACCAGCTTTAAGTTCTTCAAAAGTGATTTGACCACTGTTGTCTGCATCTATCATGTTGAACATCTCTTTTAAGCCAGCAATTTCTTCTTCAGATAAGCTCTCGGCAATAATTATAAGAGCCATTTTCTTCAGCTTGTTCATAGCAGAAAATTGCTTCAAGCGACTTAATACAGCAGAATCAAGTGGCTTGTCAGGAGCTACACCATCAACTTGAATCCAAGGATGACATAATACTTGATGCGCAGTCAATCTCCTTCTAGGGTCACGAACAAGCATTTTTCGTACTAAATCTTTTGCACTTTCAGAAATGGTAGGCCAGGGATCAGATGAAAAATCTAGATCACCACGCAGAACCTGTTCAAATATTCCTTGTTCATTCTCAGCCCAAAATGGAGGAACTCCACTCAAAAGAATGTAAAGGATAACACCAGCACTCCACACATCTGCCTCAGGACCATAACGCTTTCGCAAAACTTCAGGGGCAACATAGTATGGGCTGCCCACCACATCAGAAAAGATATCACCTGGCTTAAAAAAGACAGACAATCCAAAGTCAATAGTTTTTAGAAGTGATTCTTCTTGCTGATTCACGAAGAGAAAATTCTCAGGTTTAAGGTCTCTGTGCATCACACCAAGAGAATGGCAAGCTTCCACAACCCCAACTATAGTCCTGGTTAGCTCAGCTGCCTGTCTTTCAGTATAATGCCCTCGCTGAATGATCCTATCAAAAAGCTCTCCACCTGCACACAATTCCATCACAACATGAACAGCCACAGCATCCTCATATGCACCTTTGATAGATATAACATTAGGATGCCCAGCCAAATGGTGCATTATCTGAATTTCTCTTCTCACATCCTCAACATCATCATCTGTGACAAGCTTCCTCTTTGCAATAGATTTACAGGCATACTCGTGACCTGTTGCCTTCTCCACACATAAGAATGTCATCCCAAACTGACCCTGTCCAAGTTTTCTCCCAAGAGTGTAGAACTCCTTGAAATTATCAGTCTCTCTTTGCAACACGGAATCAACACGAAGCCCTGCACTAGAAACTCTCTTCACCGAACCATGTTTCCTGTGCTTCTTCTTCTCCTGTTCCTGTGCTGGTTCTATTTCTGATTTTGCCTCTTGTTTGGCTTCTGGTTTCGGCATAGTTATCTGCTCAGGAGGTTTGTTTTGGACAGGCAAAGGCGATTCGGGCACACTAGTTGCCTCCTCTTTTACAGATTCTCTATTAGACACTGATTCATCAGGCAATTGAGACCGCCAAATCGCCGCGGAAACTGATTGAACAAAACCATTTTTTGAAATGCTAGGACCAACACATGTGTTCCCCATATTGCTTCACACTGAATAAATTTCTGCTACAGCTAACAAATATCCAACTTTCATCACTCGGATCTAAAAGCCTACATCATCTGCAAACACAAGACACAAGATCTGAATATGAACTTCAAGTCCTTCTTAGTGAGCATCTAAGTCAAACCCCATATATAGGACCAAAATTTTGCTACAATAATCAGCAAAACCAAAGATTCATCATCATCCAACAAAAGGAGACTTAGCTTGGACCGGAAAGCAGAAAAAAAATCTTTTCATTTTTCA
>C100361_65
GATTAATCAAATATTACGTACAAAATATGGAAATTGGTTTACGTTCAAATTCATAGATAGTTCATAGGTTATCCCGAGAAACACGCCAACAAGAAAGACATCGGAAGCGGTGAGTGTTTCATGCAATTGGAAACCTCTGAATTTGTCTCTGTCTGCGTCATTGCTTCATCAATGGAATGATCGGTGAAATGCCCAAACCAGACACTGTGATTATCTGATTACAATAGTTTCTTCAGGGCGATTCCTCTCTTCAAAATCGTTGCTTGCTGTTGGTGCCTTTCTGGGTTGGTTAATTGGTTTCTTCCACAATGGTAGAGAGAGAAGGGGGGAGAGAGAGAGAGAGAGGAGAAAGAGTTTGACAGAAGATAGAGAGACATACTGAGAAGGGGGTCCTACTGCTTAATTTTTGAGGGGCATCAACAGTCCCTGTCAATGATTTTTACTTGGGTTGGGTGGTGCTGCTGTGTTGCCTCTCTCAATCTCAAATGGTCCATCCAATCAGCGTCAGTATCAAACTCCTTTCTTTCTCACCAATTTGATCAATAAACCAAAACTTCTCTTCGTCTTTGCCCCTTTCACCCTCTTTTTCATCTCTGGGAGGATTTCAAATTGGTCATTAAGGATAGCTCAAAAGCTCTGCCTCTGGTCAAAAGGGACAAGTGGATCTCACTCATATGAAGAGACTTTCAACTTTGGTGGATGTGTTTCTGGTTCTTGCATTGTTCAGTTGTAGCCCATGGACAGTGTGGAGCACCTCGTACTGCAATCAGGTAAACTTGAAGGAAGTTCGGCCTCACAGTGTCAGTATTACCGAATTTGGGGCTGTTGGCGACGGGATCACTCTGAATACAAAAGCATTTCAGAATGCCATCTTCTACCTAAATTCATTTGCTGACAAAGGTGGTGCCAAGCTTTTTGTCCCCGCTGGCCGGTGGTTGACTGGAAGCTTTGATCTCATCAGCCATCTAACATTGTGGTTGGACAGCGATGCAGTAATTCTTGGTTCAATGAACTCTGACGACTGGCCACTTGTGGAGCCTCTACCATCATATGGTCGTGGAAGGGAGTTGCCCGGTGGAAGGCATAGAAGCCTCATTTATGGGTGTAATTTGACTGATGTTGTCATAACAGGTAATAATGGAACTATAGATGGTCAAGGGAGTATCTGGTGGGACAAGTTTAGGAACAAAACATTGGATTATACACGTCCTCATTTGGTCGAGTTGATGAATTCAACAGGGATTCTCATCTCAAATATAACTTTCTTGAACTCACCATTTTGGACTGTTCACCCTGTATATTGCAGCCATGTTACAGTTCATAATGTCACAATCATTGCTCCTCTTAGTTCACCAAATACAGATGGAATTAATCCAGATTCTTCAGACAACGTATGCATTGAAGACTGTTATATAAGCACTGGTGATGATCTGATTTCCGTCAAAAGTGGATGGGATGGATATGGCATTTCATTTGGTCGACCCAGTACAAATATTTACATCCGCAGGCTCATTGGGAAAACAACGAGTGCAGGGATTGCTATCGGAAGTGAGATGTCTGGAGGTGTATCAGAAGTTCATGCAGAAGATATTCACATTTTTGATTCACGTAGTGCAATTAGAATAAAAACTTCTCCTGGAAGGGGTGGTTATGTTAGAAATGTCTATATCTCAAACATGATCTTGGCTAATGTAGATATTGCTATTAGATTCACTGGTTTATATGGAGAACATCCAGATGACAATTATGACCCAGATGCTCTACCGGTTATTGAGAGGATTACTATCAAGGACGTGAAAGGGAGAAAAGTCAAACGTGCGGGCCTTATACAGGGTATTCAAGGTGACAACTTTGTCAATATTTGCCTATCAAACATCACTCTTAAAGTGACCTCAAAATTGCCATGGGACTGCTCTTACGTTAAAGGATACTCCGACCTGGTTTCACCGGAAGCTTGTGAACCTCTCAATGAGCGAATATCCCCTGAGCATTGTTCCGACTGTTGCTATTTACCAAACCACTTAAAGAGTTTGGGTAATCAAAACTTGTGGGCTTCGGTTTAGAACATCAAGCTACCAAAGTACAGTTATAGCTGAAATTTGCTTGGGTTTTCCGACTGTTCCGACAAATTTTATCTGACAGAAGTTGAATGTGAAGCGGATCAGTGGTTGTCAGTCTACAGAATGACACCGAGAGATGATTGTTTCTTGTAACTTGTGTGCAGTAACAAATAATTGAGTGATTTATCAGAAATTGAATTTGAATTTGAATGATTTCATGTCTTGCTTTCCTA
>C100365_65
TATATATATATATATATAATTGTCCTTCTAACTTTTAAGCGAAATCTTAGTTGTGACAAGCTTCAAATGTGCCTGATGATTTTCATAACGGTAGTGAAGGGTATGTTGCTGGAATTGGTCACTCCCATGTAATTGAGGGAACTAGATTTCAAGGGAGATTGAGGACTGTTTATTTCTGTCATCGAGCAGGGAGAGTTTCGGGAAGAAGTGACATGATTAGATTCCTCGCTATCATATTTTTTCGAAGTGTCCCCTATTAAATTATGAATTTTGTGAAGAAACCGTGCGCCAATGGAGGCTGGCACTACACCACGGTTATTATTTCTTGAACTGTGACCGGGGCTATGTCTACGTGAATCATCTCCTGATCCGGAGTCTCCTCTGGGACAGCTTTGCCCTTGTGAAGGTAAAGCATCTTGATCGTGCAAATTTTGTACAAAGGCATGTGTAAGAAGCATTGCTGCCGATGGTCGATCTGCCGGATTCCTTCTGAAGCACTGCTGAAGGAAATCCTGTCCGTCTGAAGACAAATTTTCAGGTATAGCTGGGGATTTGTGCAGTACCTTGAACATGGCTTGCGGCCCTTCATATTCACTCCAAGGAGGGTTTCCTGTCAGCATTTCGATGATAGTGCACCCTAAGCTCCATATATCAATGGCCATAGCAATGTTAGGACTGGATTCTTTCTTTATGGCAGCCTTCATGAGCTCTGGAGCCATCCAGTAGGGACTACCCTTCAATGAAAGTTCATATGATTTCTCTGTCAGAATTTTAGACACCCCGAAATCCGCAAGCTTAACCATGCCTGATGCATCGACCAATAAGTTTGCACCTTTGATATCCCTGTGAATAGTCTTGGTACTATGCAAGTATGCCAATCCAGAGAGAATATGCTTTGTGAAGTTGCGAACCACAGATTCTGTCATAGCTCCACAATGTTCACGCATAAACTTATGAAGTGATCCAGGATGAACATACTCCATATATATGTACAGTCGATCACCATCTAATTCACTTCCATAATACTGCACAATGTTGGGGTGGTGTAATTGACGGAGAATTCTGATTTCCTGTTCAAGTTGCTTTATGGAGTCAGCAGATTTAGGATCATCCGGGAACATTTCCACCTCTTTCATTGCACACGAGGCTCCAGTCTCTAAGTTGGTTGCGTGATAAACAGATCCATATGATCCTCGCCCTATAAGTTTTCCTTTCTGCCATTGACCTTTCATTGAAGATGAATTTTCTGTGGTGAGGTGCACGATACTTGGTTGATGCTGCGGAGATGACTGTGCTGGTGGTAGTGAAGCTCTAGGAGGAAGGGGCAGTGGATGTGCATCAACATGATTATTTTCAGGCAACACTCTTGAGCAAATTTTATGGAGCTGACTCGGACATACCTCTGGGTTGAGGTGGCTCCCTGGGCTGCGCAGAGGAGACCGATCTGGACTCTGAGCAGTTTTAGCCGGTGACACTCTCAAAATGTCATTAAAATCTTGAGGGAAAATGATGGAAGGATCATAGAAATCTACATTGCTGGATCTACGTGGACTAGTAACAGGGCTAGAGAATATGCTGTTGGGAGCACTCTTGGCCGAAAAATGCAATCTCAAGTTGGAAACATTTTCAGAGTCATTATCATGAGAGAGTTCTCTGTGATCTTTACATGAACTAGTATTGCCGGCCAACACTCTTGCAGGCGGAATATTAACTCTCAAATCATATTTGGCATTTGGAGCCACCGGATCGAAAGAAGGTCTACCCAAATTGCTGGCAGACCTCAGACTTCTCACTGCATCATGATCCACCGACCTTCTGGGAAAAGCGAAGCCAGGATGTTCGGAAGGGAGAGATCCGTGGTGATGATGGTCGTGTCGGCGAGTCAACGGGGAGTCGGGACGCGGAAGCGGTTGGGGAATCGCAGAGGAAGACCAATGGTCGGAAGCGGAAGAGGACTTAAAGGAGGGAAGAGGAGAAGAGGGTAGAGAAGTGGTGGAATGCAGACCAGCGCCTTTGTCAGAGAGGTATCGGAGCCTCCCCTGTCGGGTGAGCCTACGTTGTTTAATCGTAGGTAGAGGAGAGGAAGAGTTGTTAGAGTTGGCGGTGCTCATTGCTTGAGAAGAAGTGGAAGAAGAAGAAGCAGAAGTAGAAGAAGGTCGTCATGTGAGAGTGGTGCTTTTGCGTTTCGCGTTTTGCTAAGTTGGTGTGCAGAAAAGCAAAGGCAGAAGAAGCGCCCGATGAAGGAAACACCTACGCTGCTTCTTTGCTTGCAATATTTTCCAATTCAAATTGCC
>C100369_65
GATCTTTCTCTCTGTCTCTCTCTGTTTCTTTCTTTCTTTCTTTCAATCATCTTCCTCCAAAATAGACTCAAACAAAATCACCCCTTTACCCTCATGGCTGATGCCACCAAGTACATTCCCATAGGGGGCACCCTTAACTCAGACCTCAAGAGCCTCTTCTCCATTCCCAAAACCAGAAAAACTCTCACTTTTGCCTATGCTTTTACTTTTGCTTTTGTTGCTTTCACTGTTTTCCTTGCCTTTTGCCCCTCTCCAAACACCTCCTCTCCCTTCTTCACCAACATATTCTCTTCCACTGCCTCTTCCACTTCCTCCACCACTGCCTACAGGTCCCAACTCGCTTCCATTTTCTCTTTCTTCTTCTACAACACCACTTCTTCATCATCCAATTCCTCTACTGCTACTACCTTTTACACCACCCCTTCTAGATCTACCAACAACACTTTTCAATCTCCTCCAACAAGTAAAAAGCCTTTTAAAGCCACCCCTTTTAAAAACCAAACTCAAACCACCCCAACTATAAGCAAGATACCCAGCAATCACACAACAAAACCACATGATCATGTTGTGAATAAAGAACCAACAAGTGTCTCCAACCATACCCGAGTTTCTGGAACTTCTGATGAGGATAAAGCTTTCAAGAAGACAAATCAATCTTCAAATGGTGTTGCTCCTGCGCCCAAGGTTTCAGGGGGAAGTCCCAATAAGAATTTGAGTTCTTCGGGGAAAGGAGGGGACACAGAGAAGGGTGTTGTGCATAGTAATTACACGTCTTCCTTGGTGAAGAAAAAGAAGAATGGGAACAATGAAACGGATTCCAGGGTGGAGGATGAAGTCATTGAGGCTTTGATCAAGTGTGATTTTTTTGATGGGGAATGGATTAAGGATAATTCTTATCCTCTTTATGAACCGGGGTCTTGTAATCTGATCGATGAACAGTTCAATTGTATCCAAAATGGAAGACCTGATAAAGACTATCAGAAATATAAGTGGAAGCCAAAGGGATGCAGTCTTCCAAGGTTGGATGGACATCGAATGCTGAACATGTTGAGAGGCAAGAGGCTAATTTTTGTCGGTGATTCCATCAATAGGAATATGTGGGAGTCTCTCATTTGCATCCTGAGAAACTCTGTGAAAGACAAAAGCAAAGTCTATGAAGCAAATGGAAGAGTCCATTTTAAAGGGGAAGCCTCTTATTCATTCGTATTCGAAGATTATAACTTCTCTGCGGAGCTTTTCGTGTCCCCATTCTTAGTTCAGGAATGGGAAGTTCAAGTAAAGAATGGAACAAAGAAGGAAACACTTCGTCTTGATTTAGTTGGTAAATCTTCAGTTCAATATAAAAGTGCAGATATAATCATCTTCAACACTGGTCACTGGTGGACTCATGATAAAACTTCTAAAGGGAAGGACTATTACCAAGAGGGAAGCCATGTCTATAATGAACTGAATGTTTTAGAGGCATTTCGAAGGGCTATAACCACTTGGAGTAGATGGATTGATGCCAACATAGATTCATCCAAGTCTATGATATTCTTCAGAGGCTATTCCGCATCACATTTCAGTGGAGGGCAATGGAATTCTGGTGGACAATGTGACAGTGAAACTGTGCCAATCAAGAATGAGAAGTATTTGAAGGAATACCCTCCTAAGATGAGGGTATTGGAAAAGGTTTTGAAGTATATGAAAACCCATGTTACCTACCTAAATGTCACTAAAATGACAGATTTCAGGAAGGATGGCCATCCCTCTATTTATAGGAAGCAAAACCTATCACCAGAGGAGAGGAAATCACCATTAAGGTTCCAAGACTGCAGTCACTGGTGCCTCCCTGGTGTTCCTGATGCATGGAATGAGATCCTTTATGCTGAGCTTCTTTTGAGACAGTATCAAAATCAGCATCAGAAGAAGAGACCATAGGTAAACTACACTAAAAATCACTTATATTGAGTGAGTTTAGCTGAAAGCAGAAATAGATGCAATATATAATTTACTATTTTCAGCCCTCCCACAAAAGGATAGAGAAAGAAATAAGGCATATAGAACAGGTTTTTCTAATTTTGTAAAGGTTCACAAGTTCATGTGCAGTAGTTTATGTGTAGTAGTGAAAAAGGATACAAGTTCCTTGCAAGCTGAAACTAAATGAACTTGTTCATAAGAATTATACAAGTTAGCTAGGACATGGGTGGTTAATTTACCATTGTAAACCACCCTCTAAATTTTGTTTCTATAGGTTCAGTTCTACTGTATTTTTCAATTTATGTCACAAATTTTTCCAGATGAATTAGATTTTCA
>C100371_65
TATGACTCTACAAAGTTACTATTCTAGTTGTTATGCTTGATTGCATTATCGGACACAAGCGAAGATACACTAGTATTTGCAACCTCCTTCAAGCATCTTACCATAAAATTAATATAAAAAAATTAATGTTAGGGTTTCTGATGATAAAACAATGAATGTGGAGGTGTGAAAATATTACTTGGCGACTAAGCTAGAGAAGCATAGGCAGCAGCTGCAAACGTACAATATTCCATGATTCCCTCATCTTATCTCCTTCAATTCCCACTCCCATTCCTCTCCCCAACTTTTTTCCCTCTGGAGAACCAGTTTACAATGGGAAAATTAAAAACATTATAGGAGTGATTCTTCTAGTAACATTCAAAGATCAACTTCCATTTTGCCTACTAATATACGCTTCCAATTTCCCTGTTGCGGCCAATATGAGACCTAAAAACAAGGCAGATGGTCTCACTGGCCGTGATTTGAATTCTGGATGGAATTGCACACCTATATAGAATGGATGACTTGGAAGCTCTAAGATCTCCATTCGTTTTCCACTTTCATCCTTCCCAACAAAATGTAGTCCAGCTTCTTCTAAAGTTCCAATGACATCTGGATTTACCTCATATCTGTGCCGATGTCGTTCGTCCACATACTCTGAATTACCGTACAGCTTGGAAGTGATACAATCAGATGTCTGTAAGAGTGTTCTTCGAGATCCAAGTCTCATGGTACTTCCCATATGCGTTCGTGAACCCTCTGGCATGAAAATCACAACAGGATTTGGTGTTTGGGCATCAAACTCTACACTGTTTGCTCTTTCCCAACCCAAAACTGATCTAGCAAACTCAATTACAGAAATTTGCATTCCCAGGCAAATCCCCAGGTAAGGAACATTGTTCTCTCTCGCATATTTGGCAGCAAGCATCATACCTCTCACACCACGATCTCCAAATCCCCCGGGAACCAAGACACAAGCTGCACTCTTCAAAGTCTTCCAGGCTGCAGCATGTGCTTCTGGTGTTGATTTTGCACTCTCATCTTCTAGGTCAGATGCTGCAATCCAGTCAATTGATGGCTTTAAAGAGCGTGCAACACATGCATGCAGAAGGGCCTTTACAACCGATAAATATGAATCTGTTAGACCAACATACTTTCCCACCATTGCAATCCTCACAGATTCAGTAAGACTATCATAGGTCTCAGCCATCTCTGTCCACTGCTGTAAATCAGGAGGTGTAGCTTGGCTGAGTAAGTTAAGCTGCTGCAGAATTGAATGGTGAGCATTTTGGTTTCTCAATAACAGGGGAATATGCCAAATGTTTGGTACATCATGGATGTTCAGAATATTCTCAATTGGAACATGGCAAAATTTCGAGAGTTTTTCCTTGGTACTTTCTAGAAGGGGCTCAGCTGAGCGACTTGTTAAAAGATGAGGTGTTAATCCCAATGCTCGCAGCTCCCGGACACTATGTTGTGTAGGCTTTGTTTTTTGCTCTCCCACTACACCCAACACTGGTATCAGGCTAACATGGATGAGACAGAAGTTATCAGGCCCTACTTGAAAGGACAATTGGCGTAGAGCCTCAATAAATGGCATAGATTCAATATCACCCACAGTGCCTCCCAGCTCAATCACACAAACATCTGCCGGGCCCTCTTTTCCGTCCACGGGAATCACAGCAACCGACTCAATCCAATCTTTAATAGCATCAGTGATGTGCGGAACCACCTGAACAGTTTTCCCGAGATAATCTCCTTTACGTTCCTTCTCAAGAACAGACTGGTATATTTTTCCAGTGGTGATGTTGTTATCTTTGGTAAGCGTGACATCGAGGAAGCGCTCGTAATTTCCCAAATCCAAATCAACCTCTCCACCGTCGTCGAGAACAAAAACCTCTCCGTGCTCGAAGGGAGACATGGTGCCAGCGTCGATGTTCAAGTACGGATCGATTTTGATGGAAGTGACGCGAAGGCCACAGGCCTTGAGGACGACGCCGATGCTGCTGGCGGTGACGCCTTTTCCGAGTCCACTGACGACTCCGCCGCTTATGAGGACGTATTTCATTTGATTTGGGGAAATGAGAGAAGTTAGTAGGCCAAGTGTTTGGGTTTATACCCGAGCGGGAAGGAAGGTTGAGACGGTTATGAAAAAGAATGGTTAGTGCAGTAGGAGAATATGGTGGTGAAGCTCACGGTCCCTTTCGAAATGGTATTTAAAAAACCTAAAAAGGCGTCTCAACTCAAGTCTCGTCTCCACCTCTTCGATCGATCTTGGACTTCTAGCCGCCTACCGCCCACAACTGTCCAACTTGC
>C100375_65
CCCCTAACCGATTGAAATCAATCCAAGTCTATAATTATATTTAATTTTTCATCACACTTTCCAACATAGTTCGTGCCAAAGGATCATAATCATACAATCTACATGGTATCACATAGATGAAGCACAAACTTGGAAAGACTAATCCTGTATTTTCAAACCCCTGAATCTAAGGAAGAACCTTTAGTCTGCACACCTGGAACTATCAACAGCTTCAGGAAATGGAGTGACGTCTATTCTTATTTGGTTTAGTGCGACCTTTGGCAAAAGGTGCAATACCATCGGCACGCACAAAAGGAGAAAGCCGTCCAAGTCTTTTGGACATTGAACTTATGAATGATCTTCGAGGCAAAGGAGGTTTATCAGCAGAAGGTGAAGCACTTACCGCAGGACTGTTAGCTGCAGATTTAAGTGTGGAGGTTTCAATCTCTTTCAGTCTCAATTTCAGTTTCACTAATTCTAATTTCAGGTCTTCATTTTCTCTTCGTAGAGTAGAGAGCTCATTTGAAACTGGATGAAGATCAGAGGAGTATACGTTCAGTTTGGTATCAACCGAAGATTCCCCGCTTCCGTTGCCATTCATGGCATCGCGAAGCCGTTGCTGTTCGTAATAGAGAACTTGAACCACGGTTTGGACAGGTAGCCGGTCATTTTGTGCAGCATGTGCACATGCCTCTCGAGATAACTTCTGACAGTCCATCACGCTGCAGACTTTCTTTCTCTCCATGTCACTTAGAGCAGGATGAGCCTTAAGATAGATATCTATGGCTCTATACATCCCATCTTCTGCTGGTCTGGACTGTTCAGGAATTAATTCTGCCAAACAGGTGAACTTTGGAACTGGTAAATTTCGGTCAGTGGCTATTTCAGCAAGATAGTTCTCCATTAACTTTCCAACCCGTTCCATATCACTCTGCGGAGGAGAAAAGTATTCATCATCTGCATTGTAGATAAAGTGGTTTCCCGTTTGAGATTCTAGGTAATTAGTCATGATCCTCTGCACTGTATCCACGTCAAACAATGTGTCCCCAGTGAAAGAATAGGAAGGAATGAGAAGATCATCTATAACAACTTGCCCCAACTGCATGGCCATCCTCTTCTCCAAATCAAGCCTGCAAGCAACTGTAGTCTCAAGATATATTGCTGCCCGAAGCAGCATAGAAAGAAAGCTTACTGACATTGCATTCTTCTCCCTTGGCAAAAGGCTCACTATTGTCTCTAAAACAACCCTCTTTTCATGCTCTTGTCGCGGCTCAATCTTTTTCCTTGCCTTTCCAAATACATCCAAACCTCGTAGAGATTTCTGAGCATAGAGCATTAGAATGGGACCAATGGCGTACTGTTTAAACCCTCTTGCCATCATTGCGATTATAATTCTTTGGAAAATGTCGATTCTGAGCACAGTCATATCTTCAGCCCACCAATCAACTACTGGTTTCTGGTTTGATGCCACCACCACTCCCCCAGTGCCACTCTCACTTCTTGCAGATGAACAGAATTGACTTTCCTTACATGCTATATATGCAATGGCATCTATGCATCGGCTCACCAACTTTGTTCTCTCTGCTATTGGAAGGAGATTCTCTGACTCTGACATATGCAAAACAGACACAGCCCCTGCAATGGTCTTCAGCGCCACTTCGTTCAAATAAGCATCAGTCCTTCCCACCAAGTTTCCAACTGAATAGTCCTCCGTCATCTCAAGATACTCAGCCACGCAGCGTAGCGTGGCAATGTTTTCAACGTTTATTTCGAAGTTTATTCCGTAGCAGAACTTTGCTGCCAGTTCAAATGCTTCTGCTCCACCAGGAACATCAGAGAGTTCAATGAATGAAACGTCAGCATCGTTAGATTCTGAGACGAGTTTCCTAATGTACCCACACTTGGAGACTAATGGAAACTTATGTAACGAAAAGGAATCTTCCCCAACTTGAACGTTGACATCACTTGGAATCTCCTGCGAGAAAATCCATTCACTTGTTCTCTTCATGGCACTAGAAAGAAGCTCCTTCTTCTTCAGAGACAAGTCACTACCAGCAGGTACAGTTTTCTCTTGCCCACGATCCATCATGGCAGGTACTGATTTTCTAGCTCGATACTTTTTCTATGTTAGAGTTGGTGGTAAAGCAGAAAAAGAGAGGAAACAGATTGAATCCGTAATTGTTTTGGTTCAAGGTAATCTTTTATAACTACAGATTCCTCGTACATTTTCTTCGGGACTAGGAAGACTGAAGGGTAGCTAGATAGAGAAGAGGTATTTTTTTATCCTTTTGGAACTTTAATTTTTTTCTTTTCCAAA
>C100377_65
GAAAAAGGTAAAGTTGGGGTAGGTATAAGATGAGCATTTCCAATGGAGCAAGAAATTGGTGATTCATTTCATTTCTTTCCCAATTGCATTGCAATGATCTGGACTCATTGGTTGGCTTTGCCAGAAGGGGAGCTTGCGTGCTACTCTAAACGCAAGTTTGCAAGATAGCGATGGGTGTTGTATATTTTTTGGGGAAGAATTAGTGAGCATAATGTTTTCTGGAAGATTGGGGGCAGACGAATCTTATTGTCAGGATTTACAGAATTTGAGTGTTTCAAAGCGACTTGTGAGGAGTGTCAGTCAGAGGTTGAGAAAGAAGAATAACAGGAATGCAGCGGAAGAAGATGATGATGTGAATGGAGTTTCTTTAAGATGCTTAAATCTGTATGGACGAGGTGGGGGTTGCAAGGTAGGTGCCGACACCAGTGAGGATTTTGGTGATTCAAGCAGTAGAAGGAGATCTAGTGCCAGTGACGAAGGAAAGGGATATAAGCCGATTTGTGGCCCTGAAGAAACTGCTGTGGATTGCTTTTCATATGGGGTGAAGGACAGGTTTTGGAGGAGACACAACCGAAAGAATTCAGAGCTTGAAGAATTTTTGACAAACAATAGAATGCATATCTTTCTTCCTGATGATATTCTTGAAATGTGTTTGGTTAGGCTCCCATTGACTAGTCTCATGAATGCCCGACTTGTGTGCAAAAAATGGAGGTCCTTGACCACCACTCCTAGATTCCTCCAAATGAGAAGGGAGGGTTCCTATCAAAGTCCATGGTTGTTTCTGTTTGGTGCTGTTAAAGATGGCTTTTGTTCTGGTGAGATACATGCACTGGATGTGTCCATGAATCAATGGCACAGGATAGATGCTCATTTTCTCAGAGGAAGGTTCCTGTTCTCTGTTGCTGGTATACATGATGATATCTTCATTGTTGGAGGATGTTCTAGCTTGACTAACTTTGGGAAAGTGGATAGAAGCTCGTACAGGACACACAAAGGGGTTCTTGTATTTAGCCCATTGACAAAATCTTGGCGTAAAATGCCGTACATGAAATATGCTAGATCAAATCCTATATTAGGAGTCTCTGAGGTCAGTTTGGATTTTCCAACTTGCCAAAGTCATCAAAGTCGGCAGGATAGACGTTTTCCAAGATCAAGGATTGGTGGTGTTTGTGATGTTTATGAGGATCCTCACAAGCTTTCATTGAGACGTCATTGCAGATCTTCTTTTAATGAGACTGAAGCTTCATCTTTGCCCAGTCGAAAGGCATACAAATTCCTTAGACAAAAAAGTGATCATTCAAGCACAAAGAGCAGTAAAAGATTCTTGTTGATAGCTGTAGGAGGTCTGGGATGTTGGGATGAGCCTCTGGACTCTGGAGAAATCTATGATTCTGTGTCAAATAAATGGACCGAAATCCCAAGATTACCTTTTGATTTTGGGGTTGCTCGATCTGGAATTGTTTGTGGCAGGATGTTTTATGTTTATTCTGAAACAGACAAGCTTGCAGCATATGACATAGAACGAGGTATCTGGATTGCAATTCAAGCCACTCCAATCCCTCCTCGTGTACATGAATACTACCCCATACTTGTATCTTCTAATGGCCGCCTTTTCATGCTCTCTGTGTCATGGTGTGAAGGGGATGGTCAAATTGGGCAACGAAACAAGGCTGTTAGAAAACTATGGGAGTTGGATCTCACGTATCTTACCTGGACTGAAGCTTCAGTGCATCCCGATGCCCCAATGGACTGGAGTGCTGTTTTTCTGTCGGATAAAAACCTCATTTTTGGGGTAGAGATGTTCAAAATATTTGGTCGGGTGTTGGGTTTTTTCACTGTTTGTAATGTGTCTGATATCGCAAACTGGAAGCATATTTCAGGGAACCATGTTACTCATGAGCTCGATGGTTCTTCCTGCATGACCAAATCTGTGGCAGTGTTACACCTTTGAAATCCTTTGTGCATGTATGAAGCTAAACAACAGATTCTTAGATCTTCCCTCGCTGTTTTGAGATGCAGCATGACCGGTAAGACCTGCTCTATATTTGCTGCATATAACTGTATATGGGCAAATCTTCTGAACTCCGTGATTCTCAGTTTCTGTGCTTCTCATGTACCTTTTATTTAATTCATTTCTCACCAATCATAAAAGTTGAATTCCACCTGACTTTGCACTTGTATTATTTCTCCTATCCATCGAGTTTCTGGAATTATGGTTTGTGTTATAACTAGTTGCACTAATCAGCCTCCTTGTGACTTTGGCATATGTCTATACTTTATGCAATCCAGGTTACAT
>C100381_65
TTTTGATATACTTGACATTTTATAAAAGAATCAATATACTAGGTCACTATTACATGAGATGAAACTCTATGGCCAATTGTTAAGGAACAACAAAGTCCTACATAACAATGATCAAAGATACATCGCACTGGCAGTGAACATAAACCTTCAGATTTACCACCATCAAGTACCATGCAGTTTTCATCATCATGATATTTCTATTACACTACTACACAGTATTTCCTATCTATGTTTCAGCAAAGCCAGGCTGAAGCTGATATCAAATTTCTGTCCTTCCACCCCAACAACATGGCTCCATCCTTCTCCACTAGAGTATAATGTTCTGAATAGCACCTCAGAAGGCTTCTTATGACAGAATTCACATAAGAGCTCAAAGGACACTGACTGAAGCCAGCCATTGTTAACCTGGATTTCCACTTGCCTAATAGTTCATGTCTCTCAACCCTTTCCTTGCCTTCACAAGCAATAATATTCACTATATCCCTGGCTAGACAATGTTGCTCCACATTGATCCGCTCCTTGCTCTCTCTTGGGAGGGAGACATCAATAGACTCAAAGATTGCCAAGTAGTAATCCAAGGTTTCAATAAACCTGTTGAAGAAAGGGGTTGTGTTGGTGTTTGATTCCTGCTCCACAAGTGTGGTCACCTTGGGAGCAAGTGACTTTACCAATCTCAATAGTCCATCCCTTGGATTACTCACATGAACACTCTCGTCGGCTGTGTGATGGAGCTGCAAGGGGAAGTTCACTGCCAAGGCCTCTCCAGGCCTGATATCAAGCATTTCCCTTGTCACTTCTGGAGCAAAAACGGGCACTCCATGAAACTCAACTGGGATACCAAATTTCTCAGACATCAAGGCCAACCTTTTCCCAACCATCTCCAATCCGTCGCCACGAGCGTATTTAGAAACAGGATCATCAATACCCGTGATCCGAACATGGGGAGCACCACCAGGTCTTGCTGCAAGGGCTTGAAGAAGAGTCATCCATTGAGATCCCTGAGCAATTTGGAAGTCTATGATGTGTATTCGATCCTCGTTTCTGCAGGCTTCAGCAATGGCTCCATTGGCAGCCATGTAACCAAATTTTAAGTAGGGGCAGATCTCAAACAGCAGTTGCATGTAAGAGAGTAATTCTTCACCTTCAGGCTCTCTGCACCTAAGGGCATGATAGATGCTCTTCCCTGATGCTTCCTTCCTTGCAACAAGCCCTTCTACCATGTAAGCACCAAGCCGCTGGATTGGCTCCCCATTGATGGACACGACATCTCTAGCCTTTCCTATCAATTGATCAAAATCTTTCATGTTGTTTTCAGACAGGGCTTTGGCACATGCAATCAGCAATTGCTTCAAATTGTTTGGTGGGAAAGCTTGTGGTGATGGTTCCTCCATCAACTTTTGCCGTTTCTCTACATGCACAACTTCACTTGATAGCCTACTGCTAGGAAGATATGATGGCTGAGTTTGAGTATATTGTGAGCCATTGTTCTCATGGCTCCAGGACTTGTATCTCTGGCTAGATGCCATTGGCCTGCTGCTCTCAGCCAATGTATTTGGTGTGGTAACTTGATCATCATCAGGGGCCATCAGAGCAGTTTCTAGCTCCAGCAAAGCGTGTTGGATTTTCTGATTACAATTCACATTCTGTAGAAGAGAGTTTCTAGAGGAATATAGTGGGAAATTGTCTATGAGATTGTCCACGGATGATATTGATCCATACATATAATGGTTGGTTTCCAGTAAAGAGTTACAAGAGGAGCTGACACCAGAGAGGATTTCTCCTGGACTGTATTGCTCCTTGCTGTCACTCAATGCAGAAAGGGTGTCAGAATCAAAATAAGTGGAAAAGGGGGAATTAGGTGAATTTCCTGTTTCATATTTCAAGGATCCAAGGAGCCTGTTGGGTAGGGATGGAACAGTGGGAAAAGATGACATGTAAGGTAATCCAGCACTAGCAACACCAAAACTGAAAAGCTGTTGTGAGTCCATCCTATGATGATAGCATCGGCTGATTTATGTGACGGGGAGATTTAATAATTTGACTAGCAAATCAGAAAAACACCACCCTCTGCAAACCTCTTAATACTTTGCTTCAGACTTAAAGTCCAACAGTTTCAATAAAAGAATATAGCCTTAAAAGGGTAAACTAAATTGAGCTTTGATGAGTGTTGGGAATTTGTGCAGGTTCGATGATGATGATGATGATGATGTTGTAGCTGTTGTTGTTTTATTAAAGATGGTGTTCTTGTGTATGTGTTTTGGTTTGGATGAAGTTGGGCAGGGGTGTGTGAATGTTAT
>C100387_65
GGCGGTTGTGGTGAAAGGAGAGAGAGATTTGATTTGGGTTCGGAAAGAATCGAACAGGAATGAGTAGTTCGGCGAAGAGGAGTGTCGGGAGCAGCAGAGAGGAAGATCAGCTGATAGTGACTCCATTAGGCGCTGGAAATGAAGTGGGTCGTTCATGCGTTTACATGTCCTACAAAGGCAAAACCGTTTTGTTCGATTGCGGAATCCACCCTGCTTATTCAGGCATGGCTGCATTGCCCTATTTCGACGAGATCGATCCTTCCACCGTCGACGTTCTCCTCATCACTCACTTTCACTTGGACCATGCCGCTTCCTTGCCCTACTTTCTCGAGAAAACTACCTTCAGAGGCCGCGTTTTCATGACCTACGCTACCAAAGCCATTTACAAGCTCCTCTTGTCTGATTTTGTCAAAGTCAGTAAGGTCTCCGTCGAAGATATGCTTTATGACGAACAGGACATCAACCGCTCCATGGATAAAATTGAGGTAATAGATTTCCATCAAACAGTAGAAGTGAATGGTATTCGATTCTGGTGTTATACTGCAGGCCATGTCCTTGGTGCTGCTATGTTCATGGTTGACATAGCTGGTGTTAGAGTACTATATACCGGAGACTATTCACGTGAGGAAGATAGGCATCTCCGAGCTGCTGAGACCCCACAGTTCTCCCCGGATGTTTGCATTATAGAATCCACCTATGGAGTACAGCACCATCAGCCTCGGCACACACGGGAGAAGCGCTTCACTGATGTTATTCACTCAACCATTTCTCAAGGGGGTCGTGTGTTGATTCCAGTATTTGCCCTTGGTCGAGCACAGGAGCTCCTCCTGATCCTTGATGAATATTGGGAAAATCATCCAGAACTCCAGAATATACCCATCTATTATGCATCTCCACTTGCAAAAAAATGTTTGACTGTGTATGAAACATACACCCTTTCAATGAATGACCGGATCAAGAATGCAAAGTCAAATCCCTTTGCCTTCAAGCACGTATCAGCTTTAAGTAGCATTGAAGTTTTCAAAGATGTAGGACCATCTGTTGTGATGGCCAGTCCAGGTGGACTTCAGAGTGGGTTGTCACGGCAATTATTTGATATGTGGTGCTCTGATAAGAAAAATGCTTGTGTTTTACCAGGGTATGTTGTGGAAGGGACATTGGCAAAGACCATCACCAATGAACCCAAGGAAGTTACTCTCATGAATGGACTCACTGCACCACTTAACATGCAGGTGCACTACATTTCCTTTTCTGCTCATGCCGACTCTGCTCAAACAAGTGCATTTTTAGAAGAGCTCAATCCTCCTAACATAATTCTTGTTCATGGGGAAGCTAATGAGATGGGCAGGCTCAAACAGAAGCTCATGAGTCAATTTGCTGATCGCAACACTAAAATTCTTACTCCAAAAAATTGTCAATCTGTTGAGATGTATTTCAATTCCCAGAAAATGGCAAAAACCATAGGGAAGCTAGCTGAAAAAACACCAGAAATTGGTGAAACTGTCAGTGGTTTGCTGGTAAAAAAAGGCTTCACATACCAGATAATGGCACCTGATGATCTCCATGTCTTTTCACAACTATCAACTGCCAACATCACTCAGAGAATTACCATTCCTTATACTTGTGCCTTTAACGTCATTCGGCATAGATTAAAACAGATATATGAGAGTGTTGAGCAGTCAGTGGATGAAGAATCTGGAGTTCCAACACTGCAAGTCCATGACTGCGTTACTGTTAAGCATGAATCTGAAAAACATGTCTCCTTGCATTGGACAGCAGACCCCATTAGTGACATGGTATCAGATTCAATTGTCGCTCTGATTTTAAATATCAGCCGTGATGTTCCAAAAATAATGGATGAATCCGATGCCATTAAAATTGAGGAAGAGAATGAGAAGAAGGCAGAGAAGGTTATGCATGCCCTCCTCGTTTCACTCTTTGGAGATGTGAAGATAGGTGAAAATGGTAAATTGATAATTAACATTGATGGGAATGTAGCAGAGCTCAACAAAGAAAGTGGGGAAGTTGAGAGTGAAAATGAAGGTCTCAAGGAAAGAGTAAAGACAGCATTCCGCCGTATTCAAAGTTCTGTGAAGCCAATTCCTCTTTCTGGACCGTAGTTTATTCCTGTTCTGACTGTCTTGGGAAGGTGAAATCCCACCGTTAAGGAACACTAGCTCACATGAGACAATTATTATAACATGTAGTTACTCTGCCTTTAATATGACGAGCTTGAACACAACAGTCTTTGCGCCATTTTGTTATTCATAAAATGTTTTATTACTATCTTTACATTCTC
>C100389_65
TTTTCTTTTCTCTCACTTGTTCTAATCCAACCACCACCACCTGGTGTGTCCCCTTTCTGGACTAGCCTTTTGCTCTTTCCTTCTTCTCACAAAACCACAATTCACAAATCATCACACCAAAACCCTTCTTTCGTCTTTCTTTCTCTTTCTCAGAATTTCGGGAACGTGGTAGAATGCCGGCGTGGTGGAGTAGAAAGTGGACCAAGAGCAAGGAGGACCACGAGGAGGCCGAGGAGGAGGAAGAGGAAGAGCCACGTGCTGGCTTTCCTTTGAGTTTCATGAAATCTCCTGTCGCTGTTCGGAGGGGTGAGAAGAGTAAGAGTAAGAGGAACAAGAAGAAGCCCAAGAGCTTCGACGAGAAGCTCAAAGGGGTTCCGTTGCCTCGTCCCACGCACAGTCACAGCGATCAAATTCAAACCTTTGGATCTCTCTCGGTGTCCGGTTCCAGCGTTAGCTCCTCCGCCTCCTTCGACGATCACCCAATTTCGCCTCACTTTAATGCCAACAGAGGACAAGAAGAGGTGAGGTTCAATGCGAGGTCAAAAAGTCCTGGTCCTGGATCAAGAGGACCTACTAGTCCTACCTCACCGCTTCATCCAAGGTTGCATGCTTTGAGTCTTGACTCTCCTACGGGGAAGCAAGACGATGGAAGGGGTAAGTGTCATCCGTTGCCTCTTCCACCTGGATCTCCAACTAGTCCTTCCTCTGTGCTTTCCAATTCCATCACACGATCAAATGGACTGTTGGAAAACGCTACCGGCAATGTTTCCAAGTGGAGAAAAGGAAAGCTTCTAGGACGGGGAACATTTGGGCATGTGTATCTGGGATTCAATAGTGAAAATGGACAGATGTGTGCAATAAAAGAAGTCAAGGTTGTTTCTGATGATCAAACATCTAGAGAGTGCCTCAAACAACTTAACCAGGAGATAAATTTGCTAAATCAGCTTTCACACCCTAATATTGTTCAATACTATGGGAGTGAACTGGCAGAAGAATCTCTTTCCGTATATTTGGAATATGTCTCTGGTGGTTCTATCCATAAATTACTTCAAGAGTATGGTCCATTTAAGGAGCTTGTTATTCAAAATTATACCAGACAGATTGTCTCTGGACTTGCCTATCTGCATGCAAGAAATACGGTACACAGGGATATTAAAGGTGCAAACATACTAGTTGATCCTAATGGTGAAATCAAACTGGCTGACTTTGGAATGGCTAAACACATAAACTCTTCTGCCTCAATGCTTTCATTCAAAGGAAGTCCATACTGGATGGCACCTGAGGTTGTGATGAATACAAATGGCTATAGTCTTCCAGTTGATATATGGAGCTTGGGATGCACAATTATTGAAATGGCAACATCGAAACCTCCATGGAATCAGTATGAAGGGGTAGCTGCCATATTTAAAATTGGGAACAGCAAAGATATGCCTGAAATCCCCGAGCATCTCTCGAATGAAGCAAAGAATTTCATCAAGCTATGCTTACAAAGAGAGCCATTAGCTCGCCCAACAGCCCAACAGTTACTAGACCACCCCTTCATTCAAGATCAATCAGCAACAAAAGCTGCAAATGTCAACATAACTAGAGATGCTTTCCCTTACATGTTTGATGGAAGCCGGACACCGCCTGTATTAGAGTCCCATTCCAACCGAACAAGTATAACTTCGCTTGATGGAGATTATGCATCAAAGCCAGCTCTTGCAGCTCCACGTGCATTAAGATGTCCTAGAGATAACACAAGAATGATCACATCTTTACCAGTATCTCCCTCTTCAAGTCCATTGCGACGGTATGGGCCAACGCATCAGAGCGGTTTCTTTTCTCCTCCTCATCCAGCTTACACAATAATGGGACAAAATAGTTACACTTTGAATGACATATGCTCGTATCCCATGAGATCAAATGCCACCTTAACTCTTGATCCTTGGTATGATACATCTCGATACAAAGCCAATACACCACCTGGTGGATCTCCAAGAATGAGACTCATTTGAGTTGAGATTGTACATAGCTATAGAACTTAAATATTTCTGTCTCCCCATATGTCTGTGGATGAACTTCAATGTGGACTCTGAAGCACAAACTATCCAAAAGATTCTGGTCCAATCTTTCTTTATACGTGAAAACCAGATGACAGAAAAAATGATTCTGGCTGTAAGCTCTCGGTGCGTTGGATTAGGGTGGGGAGATGTTGCTGCTTGTAACAATTTCTTGATTATTGTAAATGCGATGTGCTTACTGTGTTTGTAGTAACTTTATGTTGTATAATCCTAGTTCATGGCAGAATAAAAAAAAA
>C100391_65
TAAAAGTTAATGGTTCTTGCAGATAATTGATTGAAAAGAATAACAAAAGCTTTGTTGTTCAAGCCATGGATTGTATTTGTAACACAAACATTGTGGGATTATACATGGTACACAATCTTCCTACTTAAAAGTAGAATGCCAATAGTGGTAACAAGAGTAAAGATTTATGTCATGGCAAATCTGTCTCATTACGTTTCTCATCCTAACACACCAACTATATTTAACTCAAGCATCAAGATAAGTTAGTAAGAACAATTCAGCTTGATCCATCATTGATTTCCTCCAGGATATTTCATGTCACTAGCCTTCAGCCACAGAGATAGAGAGATATATATATATATATATATATATATAGAGAGAGAGAGAGAGAGAGAGAGAGAGCTGCAGCAACTTCCACAGATGCAAAGGCTAATTAATTGCATAACACAACATCAATCAAAGCAAAGCTCACTCTCAGAACACCAAACAATTTCTTCTTAAAAGCAGAATGCCTAAAAAACACTAACAAAACACTTGCAATGCCTACAACCCCATATTGCACATAATTTTGCTGTAGACTTACCACATGAACAATGTAACCTTTTTTTATCATAACCGTAAAATCAATTCTTCCAAGTCCTTTGGGCCATGCTATTTGGCTACACACGACGATTCTCATGTGTCAAACTACTACCACTGTCTCCACTGACACGGTTTGGTTCCCCCACCCTGGCTGCCAAAGCCAAAACTTCAGGGGACATTTCCCAGCTTCCACTTTTTCTTCCCCAGCTAGATCGCCTTGGATGCATTCCAGCACGGTCTGTGTCATCTACTGTCGTCCTTATTTCAGGAGACAATTCACCATCCTTTACAGCCACACGATCGTTGTTTAATTGAGCTTCAGAATCATCAATTCCTGCACCCATGTCCCATACTGTTTTCCTTCCCATCTCTATGTCCTCCCCAACTTTCCCTATGTTTTGGTTCATATAACCTCCACCCACTGATCGAGTAGGTAATGCTGGTTCTTTTGGCACTGTTGCCCTGAAGTTGTTCTTTGACGGGGGAATGCTGATGCAGAATATCTCTTTGAAATTATTCAACACTCCTTTGTTATATGGATTGGCTCGCCTATCATATCGGTATCTGAAGTTTTCATAGGTAGTCTGATTTGTACTTATCAAATACAAATGGAAGGCAGTGAGGCCACCTACAAACCACATCGATATAAAGGTGTAAATTATTAATACTATGGACGCTGGAGTTTTTATCATTGCCTTCCAAATTGTTGTCTCTTCTGCTGTCATAATTCTTACAATATAAACCCAGCAAAACGCAAAAACATATATACACAGTAGCGTAGTTGAGAAGACAAACATGAAGAAGAACCGATAATTACGCAGCCCAATACACTGTCCAACCCAAGGACAGTGATGATCAAACCGTTCCACACAATTGTTACAGATCGAGCAGTGTGAGCATCGAGGAGGCCTGTAGAGCATGCAAGTATCACAATACTTAACCTTAATTGGGATGCCATTGACCTCAACCTCCTTAAAGCGAGGCAATCGCATTTGCGGAGTCTGACCAGCACCAACATCTAGATTACTATCCAAACCTTCTGGCTCCGGAGGATGTGCATTACGCGGAATTATGCCTGGATCTCGGCCAGATGTTAACAAAAGAAGAACTAAGACATAAACTGTGAACGCAACCGCAACAGCCATTATGGATATCCCCCAGTGGTCAGAAAAAGCATCCATCAGTTTTCTGGCAACAAAGACACAGAAAACTGTGACAGGAGCAACAATAAGAAAAATTGTCAGCGCCAATGATCTCACATCTGGTCCAAATATGAACCTTCCCTGAAGAAAAAATTTATTGCTACCCTTCCAAGCTTGGTAGACGCGCAAATCGCCGGATCCTGACCCCGGATCGGAGCGCTGCGGCGGAGGCACCACGTACATGTCGTCGAGGCAGGAGTTCTCAGAAAGGCTCTCTCAGTTGCAGCGATTTCAGAAATTGAGCACCCAAAACGGGAAAGCGATGAAAAAAGGCGAAAACTTGAAGGGTCTCTAGGGTCGGAAATGAAGGGCCATGGGCGAATTCGGAGACCCTTTTGGATAGAGTTTCCGGCGAGTTCAACGGGTCGGGTCGGGTCGGCGACAAGGCATGAGGGGTTGGTTGGGAGGGAAAAGAAGAAGGTGCTGCAGTGCAATGCAATGCAAGTAAGGGTTTTTCTTTTTTCTGTTTTATTTTTTCCTCTTTTTCTCTCACTGTTGTGATGATTGTTGTGTGTTGTGAATTGTGATGTGTGTGTG
>C100395_65
CATTATTTTTCTGTTTATGTTGGTTTCCCTGTTCGAATTTCCCATCGCTTTGGATGCACCATTCTGCGTCCACCGAAGCGCGTTTCGTCGATCTAAAACCATAAACCTCTCTCTCTAAGATCACCTTCCGTTCGTTCCTTTGATCTCTCTTCCGATCCGATCCGATCTATTTTCCACTTCCAAAATGGCGACGATGACGAGCTTGATCGGTCTCATCAATAAGATCCAACGAGCCTGCACCGTTTTGGGTGATTACGGCGGCGAGGGTTTATCGCTTTGGGAGGCTCTTCCCTCCGTCGCCGTCGTCGGTGGCCAGAGTTCGGGAAAATCGTCGGTGCTTGAAAGCGTGGTCGGAAGAGATTTTCTGCCTCGTGGATCTGGAATTGTTACACGGAGACCACTAGTGCTGCAACTTCACAAGACAGACAATGGGACACAGGAGTATGCTGAGTTTCTTCACTTACCGAGAAAGAGATTCACTGACTTTGCTGCTGTGAGGAAGGAAATAGCAGATGAAACAGATCGTATAACTGGGAAGACAAAACAAATTTCTAATATTCCAATTCAGCTCAGCATTTATTCTCCAAATGTTGTAAACTTAACCCTCATAGATCTTCCTGGGCTGACAAAGGTTGCAGTAGAGGGACAACAGGAGAGTATTGTTCAAGATATTGAAAACATGGTCCGCTCTTATGTTGAAAAGCCAAACTGCATTATCTTAGCTATCTCTCCCGCAAATCAAGATATTGCCACTTCAGATGCCATAAAAATCGCAAGAGAAGTTGACCCTTCAGGTGAAAGAACATTTGGTGTTGTTACCAAACTTGATCTTATGGATAAAGGAACTAATGCCGTTGATGTTCTCGAGGGAAGGCAATACAGGCTGCAGCATCCATGGGTTGGAATTGTGAACCGTTCACAAGCTGATATTAATAGAAATGTTGACATGATCGCAGCTCGTAGGAAGGAGCGTGAATATTTTGAGACAAGTCCTGAATATGGACATTTGGCACATAAAATGGGATCAGAGTATCTTGCTAAGCTTTTATCTCAGCATTTGGAGCAAGTTATCAGGCAGAAGATACCTAGTATCATTTCCTTAATAAATAAGACTATTGACGAGCTTAATGCTGAGTTGGACCGTATTGGCAGGCCAATCGCGGTGGATTCAGGGGCCCAATTATACACTATTTTAGAGATGTGTCGGGCATTTGACAAAGTATTTAAAGAACACCTGGATGGAGGACGTCCTGGTGGGGATCGAATATACGGAGTTTTTGATCACCAATTACCAGCTGCTTTAAAAAAGCTTCCTTTTGATCGCCATCTTTCATTGAAAAACGTCCAGAGAATTGTCACTGAAGCTGATGGATATCAGCCACATCTAATTGCTCCAGAGCAGGGTTATAGAAGACTCATTGAAGGATCTATTGGCTATTTTAAAGGCCCAGCTGAAGCCTCTGTGGATGCTGTTCATTTTGTTTTAAAGGAACTTGTACGGAAATCAATTGCAGAAACTGAGGAACTAAAAAGATTTCCAACACTTTCAAGTGATATAGCAACAGCTGCAAATGAATCTCTGGAAAATTTCCGAGAAGAAAGCAGGAAGACAGTTACACGGTTGGTTGATATGGAGTCGAGCTATCTAACAGTGGAGTTTTTTAGGAAGATTCATTTTGAACCAGAAAAAAATCCAAATGGACCACCAAATCCAAATCGAAATGGTCCCCCAAATATGGACAGTTATACTGACAATCACCTGCGCAAAATTGGATCAAATGTAAATTCCTATATCAATATGGTTTGCGATACACTTAAGAATACCATACCCAAGGCCGTGGTTCATTGTCAAGTTAGAGAGGCTAAGCGATCTTTGCTAAGCCACTTTTACGTTCAAGTTGGGAGGAAGGAGAAGGAGAAATTGGGTGCAATGTTGGATGAAGATCCAGCCCTTATGGAAAGGAGAAATCAAATAGCTAAGAGGCTTGAATTATACAAGCAAGCTAGGGATGATATTGACTCCGTGGCTTGGAAATAATTAGATCCCAGAGTTTGCAACAGATGTTGTGAGGAAGATTTGTTATAGTTTTTTATAGTTTTTACTATTTTTTAATCAAAACACGAACAGAGAAGTCCACGGTTATGGCAAGAAGTGGAATTCGTACTTGCGTATAATTCTTTTGACCCACAGACCACAGTGTATAAAGCATCCAAGTTCTATGTTGTGATTTTATGTAACTTACGAGTTGTTAAGATGTTTGATTTTTTCGACCATATTGATTTTGTTAGAAGAACTTATCC
>C100397_65
CTTTGTCAAATAGTGACAAAGTAAATCAAATCCAACCAAAGAGAGAGACTCTAACATGAACCAAAGCTCCTTCTTCCATGTTCATATCACAATCTCAATTCTTCAACCTTTATCAACTTTTTTTCTCATCAATGGGACTGCATGGTTCCAAAATCCGAGGTAATTCTCTCTCTTCACCCCCACCACTGCTCTCTCTGCTTTAGAAAAACAATAATTTTTCGTTTTGCGATTTACATGATCATCTGGGGTTTTCAAATCTTTACCGTTTTGGATCTTGATCTAGGGTATTGGAATTTTTAGCTTTGGGTTATCGGTGATTGAAAAAATTAGGTGTCTGTTCTTTGGTTGGTGTGAGGGTGTGGAATAGATGTTCGAATCTGAAATTTTGCTTGATTTGGGGGTTTGAAGGAATTAGATAGAAGACATGGATTGTGTAGGCCATTCTTCCAAATCCGGGTCTGAAGTTTGTGTTGCTCAATCAGTAGAAAATGGAAGTTTTGGTGGAGATGGGAGGTGTTGCAAGCAAGCTTCCACTCCAAGGAGTGGTGGGTCTAGGAATACTAGTCCAATGGGGCGGGGCGGGGCGAGGAACACGAGCCCTTCGCGGCAGAAGGTTGTGAAGACCAAGCCAAGGGGTTTGGATGAGGAAACTCACGCCACATTCGGTAAGGTAGTGCATGCTGATGTTCAAATGGAGGATAATATATGGGCAATGTTGCCTGAGGACTTGTTGCATGAGATCTTAGCTAGGGTCCCCCCGTTTCTGATTTTCCGGCTCCGATTGGTTTGTAAACGGTGGAATTCGCTGCTTCAAGATAGTAGTTTTCTCAAATTCCATTCCAGTGTGCCATCACATGGGCCGTGTCTCCTTACATTTTGGAAGAACACGCAGATCCCGCAGTGTTCAGTTTTCAGCTTGCCATTGAAAACGTGGTATAGAATACCTTTCACCTTTTTGCCACCATGGGCATTCTGGTTAGTTGGCTCTTCTGGTGGTCTTGTATGCTTTTCTGGACATGATGGGCTAATGTTCAAGACCCTGGTGTGTAACCCCTTAACTCAAACTTGGAGGGCACTGCCTAGTATGCATTACAATCAACAAAGGCAACTGATATTGGTTGTTGATCGGGTGGATCGGTCATTTAAAGTAATAGCCACAAGCGATATTTATGGTGACAAGTCATTGCCAACTGAAGTTTACGACTCAAAGATAGACAGTTGGACAATTCATCAGATTATGCCAGCAGTTAATCTCTGCTCTTCAAAAATGGCATATTGTGACTCCAGATTGTACTTGGAAACCCTTTCACCGCTTGGTCTGATGATGTATAGACTGGACACAGGTCACTGGGAACATATTCCGGCTAAGTTCCCTCGATCTTTGTTGGATGGTTATTTGGTTGCTGGTACCCAGAAGCGTCTTTTTCTTGTTGGAAGGATTGGCCTTTATAGTACCCTACAGAGTATGAGAATTTGGGAATTGGATCATACCAAATTTACGTGGGTGGAGATCAGTAGGATGCCCCCGAAGTATTTTCGTGCTTTATTGAGATTATCAGCTGAGAGATTTGAATGCTTTGGGCAAGACAATTTAATCTGCTTCACTTCTTGGAACCAAGGGAAAGGCCTTCTATATGATGTGGATAAAAAGATCTGGTCATGGATTGGTGGGTGTGCTCTTCAGTCATACAACAATCAAGTTTGTTTCTATGAGCCAAAGTTTGATTCTTCTATCTACTAAGCTAGAGTCTTATGACATCATGTCAGTTGTACATCAACATTTACAAAATTAAGGTTTACCAGTGATTTTCTGGACTTATGTTCTTTGCAATGACATTCTCTCTGACCATTCATAATGTTATTCCTCACAATGGGCTGGTTTTCTTCATCAGTAAAATATCTTACTAGCTGCAATGAATAGCATGCTTGACTCTGAATACTGGTTCAGCTCATAGACAGATTTTGTTGAATGGAATTCAAGATGAAACATAATGCAAGGTAGTGTGACAGCGTGACTGGGATGTGGAGTTGATGTACGCTGCTGAAGGAAAGATTATAAGTTTCAGCATAAGGGTTTGGATGTTTAAAAAGGGGTATGCAGCTGTTGATGTGTGGGGAACATTTTTTTGAAGACCTTTTCTTACCTTACCAATTGGAGAGGCTTTACAGCATTGAAACTGTGCATCGAAAACTTTAACTGCTTTTCTGCTCGACGCCTTACCAGTGTAATGTAACTGTATTAAAGCTTGTCTTGAAACACTGACCATATGTGACTTTCTCGTGTAAATGGATTCCCTCCCG
>C100399_65
GAATTACATATATTCGAGATAGAGGGAGAACAAGCGTACTGTATTACGTATTTTAAATGCCATTATACAACTTAAGAAATTTTAAATACTACATTTGGCTGATCGTTACTGATTGATTACATGTAACGTGACCATGCGACATATCTTATGTGAACAAAATTCTTGGCACAATCTTCTGAGATAATGACATCAAATTAAATCAAAATTGCATATTACATTCCTGATAGCACCCAAATCTGGCGTAATAAATTATCAATTTCTAGTTTTCTTCTTGCCTCGTTTCTTTGCACTAGTTTCTGGTCCTTCAGCCTCCTCAGCTTTCTGTTCAGCTTCTAATAGAGCCAGCTCGTCAAGAATAGGTTTTAGCTCCCTGTACCGTGCTTCGGCAAGATCAAAACCATCCTTACGGAGTTCTTTTCCAGTGTGTTGAGTATGTTCATGGGCAGCCATTTGCCAATACATATTTGTACGCTTGTAGAAATCCCTCAAGGATTCTCCTGGCATTGGTGTTCTCTGTGAATCTGACAAGCCAAGACTAGCTCTAATCTGCTCTATCCGTGACCTCCTTTCTTTCCTCCGCAGATTCTTTCCCACACCTTTGATTAGAGCAACAGCATCTCCCACCTGAACTGAGGCATTCTGAGCCTCCTCTTCCTCCTCTTCCTCATCATCATCCTCATCAGTTGAATTATCACCATCCGATTCATCTTCATCACCATCTTCATCTTCTTCATCATCTTCTGAAGCTTCCACCCATTCAGATTCTGAAGCCGGTATAATGCACTTCCATTCATCAAGTTTGCTAAGGTTCAAAGAATACAAATCATCAAGAGTGATTTCTTGATCCTTAATCTCCATCATGCCACCATATATATATAATGTGTCTCTTCCAACAGCCATGCAAGCATTAATACGTCCACAGGGCTTCACTACCTCAGGCAAAGAACTTTGAATGTCCAATTTATCACCAGATTCCTTGGGCTTTCCATCAGAGTTGGTTAGTTTTTCACCATCAACAATAGACATATTTGATGCTATATCTTTGGATATATCATCAATGTTGCTTTCTTCGTCCTCTGACTCCACAGTTTCTTCTCTTGCTGTACATGCTGGATTTGTCTTCTTGTTGACATCATCAGGACAATTTTGTTCAATTTTTTTTAACTTATCTTTTGTGGACTTCTCCTTTCTCAACTCCAGAGGATACCAGCGATTCGTGTCCAACTGAAACCCGTAAAGCTCATTCAAAAACAAGCTCATCATTACATCACCTTCAACTTCTATATCCACAACGCCACCAAATAGCAGAGCCCTTCTCTTATGAACACACATCGAAAACCCAGCACGGGGTCCAGGAGGCATTCCACTTTTCTTCACCTTGTTCCATTCCCAAGTCTTAGGATCAAGGGACCACATGTCTGAATGAACAATTCCTTTCTCCGAGTTGTTCTTATCAGATGAAACTTCTTTTGAATAACCACCATATAAAAATATGTCATCTTGGTAAACAAATAATTGAAAACCACTACGTGCAGTTGGCCACATTGCTCCGGGCTTAGGCTTTATTTCTTGCCACTTAAATTGATCAAGGTCAAATACAAATAGATCATTGTAGTACCTCACTTCTCTAAGAGTGTCATAGAAGCCACCAAAAAGAATAATCTTGTGCTTGTACAATATCATTCGATGTCCTGAACGAGGACTAGGGCACCCTTTTAAATTAAGCTGCTCCCACTGATTTGTTTTCAGGTCCATCATCCAAAAATCCTTGTAGTGATGAAACCGCTCTTGGTTTGGAGATGTAAACTCACCACCAAAAACATAAATATAATTCTTCCACGCAACCGCTTGGTGAGCACTGCGCGGAGGAGGACTATTAGGACTCGAAACCAATTTCCATTCCAGCTTCTCCACGTCATACCGGAAGAGATCACCGTACACGAAGGTCTTGTTTCCGTTGTAGAATTCGCCGCCGTAGAGAATCAACTCGGTCTCCTTCAACGGATTGACGGTGAGCGAGCAGTTGGAGCGAGGAGAAGGCGCGGGAACGTTGTCGTCGACGTGAACATCCTTCTTCTTCGCTTCCTCCTTTTGAATGCTCAACAAAATGGCGTCGATGTCATCCTCCGGAGAAAGCTTCTTGGTTTCCCTGCGAGCTTTCTTCTCTTCAGCTTTTGCGGTTTTTCTCTCGGTTTTCTCTTTGCCTTTGCCGGGTTTCTTCGTCTTCTTCCCCATCTTACTCACAAAGCACACTAAAGTCTAAACCCCGCGGCGCAACAATGTGCCCTTCCTTAGACCCTGC
>C100401_65
TTTTTTTTTGAGTAAAACTGTGAAGGCATTAGATGAAACTGTCAAACAATTACAAGCTGTTCAGTTTTTTATGTTTAAAGAATACAAGATTTGATTTAGATACATATATACTATGTGTATCACAAAAATTTAAAGAGACACTCTCAAGTACCACTTCATCAATTCTTAATGCTAATCTTGGATCGATAATTGGCCCCAGGCAGCTATATTCACTAGGCCAAGCTCCATTACTTCCATTTCTCCAAGCTTTTGTCTGCAAAATTACCTTGATCTTCCAGTTGATACAAAACGAAGGTTACATGTCACTCAAATCATCAGGGTACTTGCTAGAAAGAAATAACCAATGGCATGGTGCACTTATGGTTTCCATGGCGCTGGAGGTGGTGGTGGTGTGGGAAACATTGGGGGAACAGCAGAGAATATAGTATTTTTGTCAATTGAAGTGCTTTTGTCACCTGACAATGCTACTAGTGCCGCAACTAAACCAGCATTTCCAGCAAGAGTTGGCTCTGTGTAATTGTAGTTTGTACGAACATCGTGGAAGCCATCATGCTTGTCAGGACCAGCAACCATGGCACCAACAATTGTATTTGGGTTAGGCTTGGAAGAATCCCTCCATTTCCATCCACCTTTACAGTTATACTTGACCTTGTTCTTTGGAATAGATGCACCTCTATGGTGGACATGTTTTGGATAGTGATTACCAAAACCTACAATATAGCTCATTTTCCTCGGATTATTCCCAAGAATATAATCAATCTGGGTCTTGGCGAAGTTACGGAGCACATCAGTTGAAAAGAAATTAGGTCCACAATACCATCCAGGTGTATCAGCAGCATCAAGATAATCACTATATAGGGCAGCCAAAAAGGCGGCATTGACAACATATTGCAGAGGCTGAGGCCTACCATGGTTTAATTGAATCAAGCCACCTTTGGTTCTATTAAAGCTAGTGAAAACTGGTAGATAGGAGCACATGATTATGCTTGTCTGATTGTGAAAGGTCCTCAAAATTTCTTCATATGGATAGCCAGGACTCAAGAATAACCTCAAACGACTCAGAAGAACCTGAGCACCAGCAAGTTTGTTATCCCAGCTGAGTACCCCATAATCAGGGCCTCCCCAGAAGGCACCAGCATGCTTGGCCAGGCCAGGAGCAGTAGCAAGCTTAAGGTATGAGGAATTTCCAGTTGCAAAGTACATCCAAGCACCTCCCCAAACAAACTCATCCCAGTAACTGGTGGAGTTGTAAAATATAGCAGCCTCCGAACTCCCAGCACTGTACCTGCCTCTCTGATCCCTCGAAAACTTGAAGAGCGTGGTTGCACCATGAACCAGTTTCTTCGAATAGGCCTTGTTGTCCTTGAAAACAATGGAAGCAGAAGCCAAGGCAGCAGCCATCTCAGCGGCAAGATCTGAACAACTGTGGCATTCAGTCACAGGGCGTTCATAGTCAATGTCCTCCGGACGCATCCAGCAATAGTGATCGTTAGGAGTTGTACTCCCACCAGAAGTATCTCCAACCCCAACCTGAGCAGCAAGGGTGGTGATGGTGTCAGCAGTACTATTGAAACTCTTGAGAAAATAATCAGCACCCCACTTAATGATCTCCTTAACATGATCAAGCTCCCCAGCAGCCTCATACTTTGCACTATACTCAATCACACTCCAACTGAGCATACTAATGGAAAACGCAGCAGGAAAGTTAAACTTGATGGCATCCCCGGCATCATAGTACCCACCCACCAGATCCTTAATCGCAGAAGACGTAGCAGAAGACTTCCCGTCTTGCATACCCGAGTTCCCCCTCCAAGAGACATTGTTATGCTTAGGCAACTTCCCCGATTTTTGGGCGTTGAAGAACATCAGAGCCTTGTGGAGGGCGAGGGTGTAGTTGTCGGGAGGGGGGTGTTTGTGGTGGTGGCGAGGGACGGTGTTGACGATGAGCGCGATGAATCCGGCGAGGAATGCGGCGAAGAGAACGGTGCCGACAGTCCAGACGAAGATCTTGCGGCTGACGATGATGCAGCCGAGATCCACGTACTTCTTCTTCTTCTGCTCGCCGGGGCCGAGGAGCCAACTCTGCTGCGTCTCGTCCAAGGGACGCGAGAGCGCCGCCCTGTCCAGGTCCTGTAGGTTCCGGCTCCGCTCCTCCTCCGTGGCGGAGTCGGTCGCATTGATCTCCAACGGACCACCCCACGGATCTCTACCGTACATACTGTTGTTTTTGTTTTCTCACTCCAACAACGCCACCGACACAACACACAACACACAACAACACAAGACACTGTTTGTTTGAATC
>C100403_65
CTAATGAAATCAATCTGAAATCATCATTAAATTTACAAATAATAACTAAAAACTTCGGCAGTAAAATCAACAATTCTACACTTTATTTTGAGTCTGAGTCGAGTCTTTTTTACTTGAACTTGGTCATGCAATATGCTCTGATTCACATCGCAAACATTGAGTAAACATGGCTGTAGAGTTTTGATGTATAATCAAAGTGATCAGTAGGCTGTAGCTTTGCCATTCTGGCGCTGTGACTGAGTCTGTGTCTGTTCCTGGGAATGACTATTGTGCATTTGAACATGTCTAAGCTGGTTAGGGTGCTGCTGGTGCTGTAACGGGAACATTTGTTGGCTAATAGCAAGCTGTTGAGCCATGCGACTCGAGAGGAGGGACTCTCCGCCAAGTTCTGCAACTGTGCGTCTTAAACGCCGGACTTCAGCATCCAAGGTCTCATTCAGAGCATCTTTCAGTTGGGACTGCTGTTCCATGGCTTGAATCCTCAACTTGTACTCATTATTCTCACTTTTAAGCTCTGAATTATCCATCTGTAATTTGGTAAACTGAGTAGACAATGTGGTTGTCTCTGTCTGAAGTGTTTGGACCTTCAGCTCCAATTCAGAAATGTACCGCATCTTCCGCTCTTTTGACCGAGCAGCAGATAGACGGTTAGCCAAAATCCTTTTTGCACGTTTAGGATCAGCCATGGCTATTTCAGCAAGTTTATCATTCTCCTTTATTTTCCTTAGCTCCTCCGAGCTGAATTCACCATTTCCAAACTCCATGTTTGATTCAGATGTCTTACCATCTACTGAATTGCTAGGGGAGTGTTGACCAACTCGGTTTTGCAAAGGAGGAAGCTTAGGTGATTCATCTCCAATATTAAAATTTCCAATGGAGCTGTCCAACGAGAAACTTCTCCGGTGTCGAGAACCAGGTGCAATGTCTCCATTAGAACTCCTCTTCACTCCTTCCTTCCTCTCCTCCGAACAGCTTGAACTAGCCCCTTGAGCACCAGTTGTTTTCCCATTTGCATGACTCTCAACTTCGTTATCACTGCTTTCAACAGTCTTGGAACCACTGGTTCTGCTATCCAAATCCTTATCTTCCACACCAGAGAAATTCAGACCATCAATGTTGTCCAAATTCATATAAGCAGTAAACAAGTCATCCAGTGCATCATCCTCTTTCCTCCCAACCATAGGTTCCCCACCAAAACCATCAGCACGGTCCATATCCTTAATCGGCTCCTTTAACACTAACTGAATCGGTTTCTCATAACCTGAATTCCCTCCCCTAGAAGCCGAGCCATCTCGATCACTCCAAGTCCTGGAGGGAACCAACTGAGGGGCAGACTGAATAAAATCGGAGATTCCCAAAGGGGAATCACTGCTGGATCGCCTGTGTCCTTTCCGAGGTGGAAGAGAATGGCCAAGGTGAAGTGCAGGACCACGATTAGGCAAAGGGGCATGTGGGTTAGCCAAGCTTTCCTCAGCAGACACATCTGTCGAAATTGTGTCAGAAAGGCAGGGCTCTCTATAAGGGGAAGGACTCAATGGGGGCAAGGAATCCAGGGAGAAAAAAGAGGGCTGAGACAAAGACCTAGAATGGGATGAAGCAGGACTCAAATTGGGAGAACCCAAACGCTGGGAAACCGAATTGGAATGGGATTGGGAGGCATAAAACTGAGGATAGGGTGAAGAAGGTGAAATATTTGTATTAGGGTGAGAGGGTGGTATACCATAGGGTTTCTGATTCTCAGCAACACCCATTTGACTAATAGGCACAGCATTATTCAATCGATTTGGGGGTCTGAGATTTGCTCCTGATGATGAACCAAATACACCACCATTTCGATTCATATTACTTTGATCACCACCTTCCATTGACTCAACAACAACCACTACCCCTTTTACTAAAAAATCACAACCTTCAACAATATTCAACAATCAACACATAAAAACGAACCAAACTGCAAAATCCTAACACACAGTTCACCTAGGCTAGTCTACTGAAACAGTTGCTAATAATTGAAGAAAGTTCTAACCAACACAGTACTTTGCGTACCTGGTCATAGCTAGTACTAATTAAAAAGTGCAAACCCTATCTTGTAACCAGCACGGTGACAAGGACAAGAGTGAATTATATTACAAGCAGTGTGTGTGTGTGTGTGTGTGTTTTGTGTTACAGAAGCAGGAAAATTCCACGGTGGTGCGGAAGAGGTTTCTAGAGGAAGAACATGAGAGGCTGAAGTGTCAGAGGACGAAGATGACGATGTGGTTGTGTTGTGTATGTTAGAAGGTAAATTTGTAATTGTCCCTTTT
>C100405_65
TCTGGTGATGATTCTTTGTAGCAGTTAAAGAACTAGACAGTCATATAAGGCATAAGAGCAGTTATTTATATTGCCTTACAAGTCAACCTACATAAACGGTGATAGGGTACATGGCTTATAAAAATTAGCATTACAGAGCACACTGAGGCATAGAGAGAGGGAAAGCAGTGAAATTGGGGAAATTGTTGAGCCAATGGCAATCATCGAAGGAGCAATAGGGTCCACCCTTTGCTCTCTCAACATTGAGTGGGCGTATATACTTGGGAGACCATGCCGGAGTTCCATCCTCGTATGAATTATGAGTCAGTCTCTTCAAACCCGACCCATCCAATCTCACGCTGAATATTTCACCGTAGGGTTGGTAGTGATGCGGGTTCGAGATTGGCTCAGCGGATATACCAGCATAGTCCGAAGTAAACGTTAAGCTCTTCCCGTCCGGGCTAAAATACGGGTGGTTCGTCCTCCCGCCCGACCCGCTCTGGATCAACTTCCGCAATCCGGTTCCGTCCGGGTGGATCAGGTACAACTCGAAACTCCCGGTTCCTGGGGCATGCCGGTCCGACGCGAAACCAATCCATTTCCCATCCGGTGACCAGTTGCACATGGTGTCAGTCCACGGACCCTCCGTCAATCTTCGAATCCCTTTTCTCTCTCCATCAACGGCGTCCATTATGTAAAGGTTCTTATAACCAGACCGACCCGACCGAAACACGATCCATTTCCCGTCCGGCGAGGATGATGGAAAGGCGTTGTTCTTTCCATCCAAGGTCAACCTCTTCACAATGTTTCCGTGATCAATGTCAATGGACACAATATCAACCTGCGAGCTCTCCGAGGCAAATGTTTCCCCAATCGCAGTGTATATGACACCGCTTCGAACCCTGTCCCAGGCCGTGGAAAACGCCATCGCGTTAGAAACCTTACGCAGATTCGAACCGTCCCGGTTCACTACATAAACCCCCGGCATCTCAACATACGCGATCCGGTCTCCGGAGGGTGAGAAAACCGGGAAAGAACCAACGAACCGGAATAGTGATAGACCGGGGACGGGGCTCCGAACGTTTTCGAGTAAAAACTGGGGGCTACTGTGAGCGTTAGGTTCTCCTCTGCACTTGTGGTACCCCACTCGCGATGAATCTGGCGAGATGAAGGGGTTGAGGTGGTGAGAACGAGGGGAGACCAACCGAGTTAGCTCCGTGAATTCGTTATCAACCAGGTTGAATAATTCGATATGGCGAAAGCTTGAGCCTGGTCTTCTTGTTGCGACGGCGATGAAGTTGTTGTTGCCTGGGGAGGTAGCGGGTGTGAACGCGTGGAGACCCGGTGGAGTGACTCGTTGTATGATAACAGAGTCACTGGAAACGGGACCGTTGGAGGGGAGAATCGCTTTGTAAATGCTCCACCACTGGTCTTCGCCTCTCCGGTGGAAGTAAAGAGTGCGATCGTCCACCCAGGAGGGCCAGCCACCGTGGTCGACGATTTTGATTCGGTGAGTTCCGTCGCGAGTGAGGAAGACGTAGATATCTGTGGTGAGATCCTCTACTTCGCCGGCCCAACCATCTGGGCCGTAGGAAGCGACAGCGGTCCAGAGACCAGAAGGGGAGAGGGCTGGGCTGAAATCAGCGATACCGTAGGGGGTGAGTCTTTGGGTGAGGCCCGATTGGAGGTGGGTGGAGTAAACCGCGGCCCAACTGGCCCGTGGTACAGCAGGGTCCTCGTGTGTGGAAACGTATATTAAAAATTGTCCGTCGGGGGTAAGACTGGGCTTGTCCTTGATGGAAAGTTGAGAAGTGTCGCTGGGCTTGTTCGGTAATAAAGGGATTTGGATTCTCTCTGCGGTAACAGATTCTTGAGGTGCTCTTCTTGTGGTTTTGGAAGTGTAAACTGCGTCGTAGTAAATGGTGGGGGAGCCGTTTCTCTCCGTTACGTATACGAGTTGGAGAGGAGGAGAGTGTGTGGGGAGTTGGATTGAGGAAGCATTGGCAATGAAGTGGCCGTTGAAGTTAACAGAGTGGCCATCGGTGAGTTGAAGTTCTTGGTTAGGATTGAGAGGTTGTTGGCGAATTGGAAGAGAATAGATGTCGAAGGCGTAGTAGGCTCTGCCGAGTGTGGTGAAGATGATGCTGGTGGAACCGTCCTCCTCCGCCTCCGCCTCCGCCCCACACCTTAGCGTTAACAGTAGCACTACAACAAACGGAAAAGGTATGTGCCGTCTCTTCATCGTTTGAGTGATGAGTGTGAGTGTGAGTCTGAGTGATTGTTTGTCTGGAACCAACAGGAAAGTGAGGAAGAAGGCATCTGTG
>C100407_65
TTGAGGTAGATTGATCAGATTCAAATATCTAACAGTTATTTACTAAACGGTACAGAAATAATTTATGAAACTCAATCCGAATGATCTGGCCTGATTTCCCTGAAATCCCAACTTTCATTTGTTCTTTAACTTATTATTCACCCAATAATATGTAACCACGTTATTTCGTGATTACTGTTTAGCAATACTCTACATAGTGTAACAAAAATATTATTAACATATGCAGAAATTGGCATAAGCTTGCTAAAGTTGAGAAGACCAAGAATTTGAATCAACCCAATTATATGCAATAGGGCTCAAAAAAGCATCAGGAATACCATAGGAACTGACCAAGGCAAGTGCATGTGGTCGAAGTTCAGCGCAGAGTTTTGGCACTTCTTTCCTCACCGTAGAAGCATTCTCTGTTGACAAGTGTCCATATCGAAGAAAGGTAGCACCTTCATCCACACTTATCACAGCATACAACGATCTCAATAGACTCAACACATTCTTCAATGAACCAGCTGGTAAAGTTGACTCGGCATCTATGAACGTTTTCAGTATTGCTCGTTCTGAGAAAGCTCTGCCCAAGTCTTCTGCTAGCTGATAACTTAGAATGAAGGCAGACTCTTTGCTTTCTCCACGAGATTGATATTCTGAGACCTCTTCAGCAAAACGCCTCAATAGGTCTCGTTCTCTTAGGTGGAACAGATCAATCTGAAATTCACTGCTCCTAACGGTTGAACTTGTTAGTTGAGATGGGATAACAGGCAAAGGTTTGTTCATATGCTCTAATCCCAAACCACTGAACGGTTTGTTTTTCTTCTGACATGCTATGTATTCTGCAAAGAGTGCCTTGCTTATCTGCTGCATCAGAACATTGTTGTCCCCCTCAAATGTCGATTGCACATCAAATTCACCCATGAATTGACCAACACGATTTTCAGATTTAACTCCTTGGCCTCCGCAGGCTTCACGACATTCCTGGAGAGTACGCATATTATTCCAAGTAAAAGTAGCCTTGTAAGCACTAGAAATAATATGAATTGCTTTGTTTGACTCGGGTGTTCTTTTGACATACATCATTTTGAGATCATTTGCGGCAAAACTCATTGCATATACCTTTGCAAGTAAAGGTAACAGACGCCGTTGATGACTAGGGTAATCAAGCAGTAAAACTTCAGGCCCGTTTGGTGTAATGGAGAATGCCCGCCTTGTCAGTGCATATCTTATAGCAATGGCCAAGCTAATCTTGGACATGTAAACAGCACTAACGGCAATAGTAACACGACCAGAGGTCAAAGGGGCTAAGAAAGCAGCAAACCTCTGATCAACATTTTTTATTGCACTCAAATATTCACCACTTGCTGAAACATCAGCCACAGAATTCAACAAATTCTCCTGGGGTATCCTCACATTATCAAACCAGATACGGCCATTATCAACCCCATTTAAACCAATTTTGTGACCACAATCAGCTATTCGGATGTTTGGACATATGTTTCCATCTGAATCCCTGATTTGGGCAATGAATGCATGCACCCCTTGATTGCTGCCATTTATATTGAGCTGTGAAAAGACTATAGTGTGCGTTGCATGATTTGCGGCGCCACCAATCCAATACTTCTGACCCGATTCACATGGAGTATTGATGACAAATTCTCCTGTGCTTGAATCATAAGTAGTGACTGTTTCAATTCCCCGCACATTACTTCCATGGCCCAACTCAGACATGGCAAAACAACCCTTAATGTCATAGTTTTCAGTAGCACTCAACCACTTGTCATGATGGCGCTTTGTTCCCAAAAACTTTACAGCCCCACCCCAGAGGAAGTAGTGAACACCAAGCTTAACAGCAAGCGAGTGATCGTACATCCCAATAACTTCATGGAGCGCCAGCTTCCTGAGCTCCTCTTCCGGGCCCTCGCCGGTGAGCCACCCTCGGAAAACCCCTCTCTCGACAAGATACTCGATACGCTTCATGGTGGCTTCGCGCTGCTGCTCCATGGACTGGTTGTAGTCGGGGCTGACGAAGATTCTGCCGGCACGCTCGCGGCGGTTGAAGAGGGCGCTCTGCAGGATGATGGAAAATAGCCAGTCGCGGTCCTCCAAATTGTGCCCGTCCATCAGCCTCCGCATCTCCCACTGGTCGAACGCGAATTCGTGGGAAAGCTCCGGGGGGGAGTAGCTCAGGCAGCGGTGAGGGTGGAGAAAGGAGGTAGGCGGTGGTGGTGCGCGGCGGAGGAGGTGATTGGTGAGGATCTCGGTACGGCGGGAGACGCGGTGATCCATGGCTGGAGAGAGTGGAAAGTGGCGAAATCGTG
>C100413_65
CGCCCAACTGTATTATGTATATTTATACAGGTTTGGTTGCGAAATATGCAAAAACTTTACGATTTATATGCACAACTCAATGTATCCGTGGGGTGCAATCTCCTAAGTAAAAGCTGTGTGTAGTTTCCCAGTCAATTCACTGTTTCCGGGTCTGTCCATTTCACTGACAATGAAGTAGGCCAAGAGGGGTTTTTGCCACACCATGTCACCATATGGCTTCAACTAGTAGCGGTTTATCTTGGCGTCATTCACTTCGTTGGATGCATTGCAGAGCGGGATGCACTACTCAAACACCAATGGCCACGAATGAACCAGCCTTGATCTTCAAGACGTGTTCAGTCCAACTAGCTTCCCCATGCAGCTATGCAAGTGGTCATGAAAACCACCAGTCTTTGGCCAGTCAGCTACTCACTGAGTTTGGAGATGTTGTGTCGCCAATGCGAATCCTATTTGGCAATGGTCTTGCTATAAGGCCGTCTGTGACCCAGCCTACCAATTCTCCATCATTTTTGACATGGTTGAATTCCCTTTCCACATAATCCAGAGATATATGCAGCCTCCCACCAGGTTTGGAATCATTCAGGGTTCCTTTTCCTCCAATTCCTGCGTTCTTTTCTAACCAATAAAGGTAATTGACCTGGAACAGTGCCTTGAGCATGTCTTGCTGTGAACAGTTTTCTTTGAGCACAACACAGAATTTTCCCATGTGCTCAGACAAGATGTACCCTTCGTTTTTATAAAGCCCAAAGAGGGCAATCACATCTTCCTTGCTATTGACAATTTCACTGAGCTTGGATCCAAGCAGCAGACGTCGTTCAATTTCAGCAGCTGCGTCTTTTGCTTCAGATGATAAAACAATTGATTGTGCTTTGTTTGCGAAAGTTGCATTTAATATGGGTACAGCTGGAAATAGTGGCTCTTCATCATTGACATCTTTAACTGGAGGTGCCTGGCCACTGAGTAGATATTCACTAAAAACCAAACTTGCACGATAAGGATTTAATGTCCGTAATTGAATAGATTGGTAAGACTTCAGATTGCAGTACATGTGGATCCAAGTCAAGACACTAAATGAAGCAAGAACAAGGGGTGTGGAGGAGCCTATGCAGTTACCCAATCCTATACCGAGTCCAATACCGATAAATCTGCTTGCCATTCCTTGCACTTCCCCTTTAGCAATCACCTCAGCAAAATTCCTTTGAGCAGCAAAACCAGCAAAGAAACAGCTCCTGGTAGAAGCCTGAATCAGAGAAGCTGCGGAGCGAGATGCCCCAGCCAAAGCACCAATGAGCACAAAAAACTGAGGGAAAGCAGGAGTACACATCTCCAAACCAAAGGCAGCATTTTCAAGAAGATCAGCAAACAATCTCCACCCTTTGGGGTTAACATCAAAATGGCGACCAAAGTTTGACAACATGATCTTACTGAGGTACCCAATTCCATCCTTGAGCACCCAATTGATGGCAGCAGCAGTTGGAATAGCCCCTTTTCCCAATCCAACAGCATAAAGCAACGATTGCGTTGCCAGCACCCCACTAACTTGACAAGCTACACCCTGAACTGCTCTCCACAGAGAATACTCCAAGTAATCACTCGTCACACTCTCGGGAAAGCCCTCTGGAAGCATCAAACGCGTGAAGATGTCCCTACACTTGAGCCACACGAAGGTTCCAAATTGTGAAGGCTTGAGGGATTGTAACTCCGACAACAACCCCGGGTGTGCGGACACAAAGACATCGTTGGTGGGGTCAGGGACAAGCCTGGTCCACTTGCCACCTTTGATTTCCCAAACGGATTCGGACAAAAGTTCGTTGTCGGTGGAGGAAGACCAGGTTTTGGCGATTGCAAGTTCAACCGGAAAGAGATGGCAGAAGAAATATGCCGCGGAAGAGCATAGCAGTGAAAGGAAAAGGATGTGATGAGAATTTGAATTTGAATTTGAATCTGAATCGTTAGAATCAAAGGGGTTACCCCAACCACCACCGTTGTTGTTATTGTTATTGTTGTTGTTTCCGCTGCCTTGGGATAACAGAGGAAGGGCCGAAAGGCGAAAGGCGTGAGAAGGGGTTTGTTGTTTGGGACGAAAGGGAACGGCGGCAGCGAAATGTGGAGGCGACGGTGGAAGGCGGTAGCGAAGCGGAAGAGAAGTGAAGAGAGAGGCGGAGAAGGGCGTGCAGATGCAGCCCATTTTGGTGGTTCCGCCGGCACGGGAATGTAAGAGGAAGAAAGGTCAAAACTTTGCCATCATCGCATTCAGGGTAATATCCAATCAACGTGACCGATTATGCTCATTGTTCATGCTGCT
>C100415_65
GTTATTTTCTATTTGTAAATGTGATGCCATCTAAAGACATCCCCAAATTATTGGATTTCCATTACAAATCATATTACAAATAGACAGAAGGACTAAACTTTGTCCTCAGTTGGAAGAAAACATTGACTTCAACTTAGTGCTACTATCTTCAGACAAAACAATCACCTAGAAAAACCCAAAAGGACACGTGCACAAAAAGGAAAAGGAAATGCCAATCATAAGGCTCGATCAGACATATCCTTTAGATAAGACAGCTAGCAGGCGAACCTTTCTTGAGCTGTTAATTTAGCACAAAGCAACAGTTCCTCAGCCCTTTAGCCGAATTCGTTGATTGAAGAACAAAAAAGGACCTCGAAATTGCACAATGATCAATGAATAGAAAACTTCTTTATGTACAGTTTTTACATGTCTAGAGCCTCGGTTGGATATTTCTGCTCCGCACGTAAGTTAAAAATTGAGTCGGTAATTCTGCTAGAAGTGCTTGAACAACTGAAAATCCACTTTGAACCTCTCGAAATGGAACAAATTGGACTATATCACGTGAAGCAACGCGTCCATATGAACTCTCAAGCCTCTCTCCCTTGTCTGCATCTAAAACCTCCATTTCTTTGAAATCAGCACCTCCTACCCCAACAATAAGGATTGATAATGGCAGGTCAGATGCTTTAACAATGGCATCTTTTGTTTCTTGAAGATCTGTCACTACTCCATCTGTGATTATTAACAAAACAAAGTACTTTCTTCCACCATTTGCTACAGATTGGTTGGCAATCAGTGCAGCTGTGCTTATGACAGGTCCAAAAAGGGTAGGTCCTGCAAGAGATACATTATGCAGGGCACTTGTGTAAGCCATCATAATTCCTTGGATCCCTTCCACCTCACAATAATGACTACTTCCATTCAAGTTGAAGCAATGGGAAACAGGACCATCAATTGGTCGTGCCCCAAATCCCCAAGTAGGAAATCGTTTGTCTGAATCATAAAACTGTAACACTTCCCCAACCTCAACAATTGCCCTCTGGTATGAATTTGGCCGTCCTGTAGGATCAATATAATGCAAAGAATCTGGAAGGCGTGGATTTCCATTCGAAGCTGTAAAGTCAACAGCCACCATGAAGTTCAATTCAAATCCCCCCGCCAAGTAATCCAAGAAAGTATATTGGACACTTTCAATAAATTTGTCCACAAATAGTTGGCTCTTTAACATCTTGTTATCATGGTTTTGTCCACCAGAAGATGGCAAACATAAATTTTCTCCTTGGCCATTATTATGAATGTTCTCCAACCCAGCCAAAGATCTCTCCACTTTTCCAATTAAATCATGTTTTCCATTGCTATTAAAGTTATAGCACTCTATTATCAATGTACTGTCCTTGCTTCCTACTTGTTGAATATTCACAAACACTGACTTCCATATTGGGTTGAGATCATTCCTTATAACTTCTGTTTTGCAAATTGGAATTTGGATACCACCTTCTGCAACTTTTGATATCAATAAAAAGGGGTCATTTCTTGAGAAGAGATCCTTGTATTCCAAATCTGAACACCTGAATGCCATCTCTATTGCAGTCTTTGAGCTAATACATTCCTCAGCATGCACCACGAGTTTCCCGCAGTTTTTGGGAAGGGTAGATCTCAAAGAATCTTCTGTGTGTAGATCTATAGTCAATGATTGATCACCTTCTGTGATTATCTGAGACAGTACACAGGTAGCCTCACCAAGAAATTGCTGCTCATCTAGCTCAAGCATCTTTATATCTACATTGTGAAACTGAGTATCAACATCATACACACGAAACACTAAAATCTGAACAACCTCAAAATGATAAATGAGGGTGTGTTTAGTAATCCATGTTGGACTTGATGAATTGAGAACTACTTCTGTTCGACGAAGTTCCTCAAGAGCTCCATTTTTTCCTTTTGCATAAAGAACCATCATCGGATTACTCTTGAAAAGCACATCACGATCACGCAAGCCAGAAGCGGAAAACGACAACTCGATCTGAGAGAAGAGGCCTTGGTGACCGCGAGACCTGAGGAAGTTCTCGACGGCGTCGTTTGGAGCGCCGTCAAGATTGCGGAAATCGCCGGCGGTGCCACCGATGGCAGCGCGGCCTGCGGCGACTTCGGAGAAGCAGTTTCCCATCGAAAAGTGCGCGCCCAGAGTAGTGTGTGTAGCTTGACTTCAGTCTTTCCGTCAAACTCAGCAGTGACGGGAATGAAATAAACAGAAAATTGAAAGGAACAAAAGCAGGCACACAAAAACAGAAGAATATCCAATTATATAATCTAATTTGCAATTTGC
>C100417_65
ATGGCCAAAAAGTTCATGCTACAAGCAGCCATTGAGATTCTCAGAACATGAAAATGTGCATGTTATATCAATGTCAAACGTTTGACTAATTGATCATATATTACTTTCAAGTTAGGCCTCTAAGGCCCTAGCCTCGCATAAATTTTGTTGATCATACTCAGTGGTGATTGCAGCAAAAGAAGAATGATCTATCAATGGTTATTCATAATCAAATTGGTGTACCTTTTTTGCTTTGTTTCTGGTCAGAACAGTAGCAACACACAACCACTTGATTATAGATATGCTTGTTTGGACCAATCTTCTGTTCCTCCCTCTACCACTTACCAAACCAACCTCAACAATTTGATGACTTCCCTCTCATCTGATGCTGTAACCAGCAATGGTTTTGGGAATGCAACTTCAGGTATTGATCAAGACAAGGTTTATGCACTCTACCTTTGCCGTGGTGATGTGAATTCCAGCCTTTGCCACTCATGTGTCCAAAACTCTAGCAACTTGCTCATGCAGCACTGCCCCAATAATGCCTCTGCTGTTTTCTGGTTCCCCTTTTGTCTTCTGAGGTACTCAAACCATAATTTCTTTGGCAACCTCACTCTTACGCCAAGGATTCCGATGTTTGACGCTACGCAGAATTTTACCAGTGCTGGAGAATTTGACAGTGATGCTAAGATTTTGATGAATGGTTTGATACAATTGGGGTCAGAGGCAGCCTTGATGTTTGGGACACATATGTTCAACATAAATGGCACTCAAAGAAGATATGGTTGGGTGCAGTGCAGCAGAGATATTACACCTGAGGAATGCAGAACATGTTTGAGCTATATGCTTGAGGATGTTGACAATTGCTGTCAGGAGAAGAAGGTATGGCGTGTCTTTTCTCCAAGTTGTGTTGTGATGTATGAAACTCAGCCTTTCTTTTTGAATGGTACTAGTCCTGCGCCAGCACCTCAGCCAGCCACAGATGGGGATAACAGAAGGTGGTTGCTTATAGTAATCATTGCTGTAACTGGAACTGTAGTGCTAGTATTGGCTATCATCACATACTACTTCTGCTGCTTGAAAAGGAAAAGAGACAAACAAGCTATACAAGAGGAGGGACAAAATTCAGTGTTTTCTCAAGATCAAACAGATAAGGAGGAGAGTATGAACAATGACCTTCCTATGATGCCTCTGAGTACTATTCTGAAAAGCACAAATAACTTTTCGGATGAACAGAAACTGGGGAAAGGTGGATTTGGACCTGTCTATAAGGGTGTATTACCAGACGGGAGACAAATTGCTGTTAAAAGGCTTTCAAAAACTTCAGCTCAAGGTGCGGATGAATTCAAGAATGAAATAATATTGATTGCGAAATTGCAGCATCGCAACCTTGTGAGACTGTTGGCTGGCTGCGTAGAGCAAAATGAAAAGCTGCTAGTCTATGAATACATGCCAAATTCAAGCCTTGATTTCCACCTATTTGGTACGGAGAAGGGTGAACATCTGGACTGGAAAAATCGATTAAACATTATTAATGGGATTGCTAAAGGGCTTCTATATCTACATGAAGACTCTAGACTAAGGGTTATTCACAGAGATCTGAAAGCAAGCAACATTCTATTAGATCAAGAAATGAATCCTAAAATTTCAGACTTTGGATTAGCAAGAACATTTGGAGGAGATCAGAACCATGCAAACACAATTAGAGTCGTGGGAACTTATGGATACATGGCTCCAGAGTATGCTATGGAAGGTTTGTTTTCAGTGAAGTCAGATGTTTTCAGTTTTGGTGTTCTTATGCTAGAGATCATCAGTGGAAAAAGGAGCAATAAATTCTATCTGACAGACCAAGGCCAAAGCCTTCTCATATATGCATGGAACCTCTGGTGTGAAAGCAAAGGCTTGGAATTGATGGATCCATCAATAGAAAAATCAAGTGTACATGGTGAAGTTCTAAAGTGTATGCACATTGGACTATTGTGTGTGCAAGAAGATGCAGCAGATAGACCAACAATGTCAAGTGTTGTTCATATGCTTGTGAGTGACACAATGAGTCTTCCCAGCCCCACCAGGCCTGCATTTTCTGTTGGAAGAGCTGTCACTGAAAGAGAGTCTTCATCAAACACTTCCATGCATTACTCTGTCAATGAAATAACAGTCTCTGAAGTGATTCCAAGGTGATAAATGGATAGGATGCAAGAAATGTGTATAATTCAGCTATTGAAACACAGAGAAAAGTAATGTATTTAGGAAGATGACAATTTTTTGGTGGGTGTATAAAAATGGTTGAGTTTTCAAGAGTATAACCAACTTTATCAAAATGGAT
>C100421_65
CTTGAGCTTTTAATTTGCTTGCGTGACAAAAAGGGGTTGGTCCTCTTGTTGAATAGCTACTCCTACCCTTTAATTTCGGGAGGTTATTCTTTTATTCTTTCATTTTCGGTTTGAGTTTCAGATCCAAAGGCCAAATCTATCGGTCACGACTTTGGTGCATCCCGGATATGTCATATGATAGTCCAACCAAACACAGCACCCCTCTAAAGCTAGCAACTTGAGACTGTTTTCAAGTTTGAACATCAAAGAACACACACGGGTCCAATTGGAATCCGAAGCAAACAGATGGGGTTCCAAGAAAATGGGAATGGCGAAATGGGTTTGTCTGGAATCCCCTTGGGAGCAAAGAACAAGTACAAGAGGATGAACTCTGAGCTTCCTGAGGACAACGACGATGTTTTGCTGCAACAACAACAAGAAGAAAGGAGGAGCAGTACTAGGAAATATGTTCTTGCCTGTGCCATCTTTGCTTCTCTCAACAATGTGCTTCTTGGCTATGATGTAGGTGTCATGAGTGGAGCTGTTATATTCATCAAAGAAGATCTGAAGATATCTGAGTTTCAAGTAGAGTTTTTGGTTGGTATTCTTAGCATTATTTCTCTATTTGGTAGCCTTGGTGGTGGAAGAACATCAGATATTATTGGTAGAAAATGGACAATGGCCTTAGCTGCAGTTGTCTTCCAAATGGGTGGACTCACAATGACTCTTGCTCCTTCGTATGCAATACTAATGATTGGAAGATTTCTAGCTGGGATTGGAATAGGATTTGGAGTTATGATCTCCCCCATATACATTGCTGAGATATCACCAAACCTGAATAGAGGCTCTCTTACTACCTTCCCGGAGATTTTTATAAATGTAGGAATTATGCTAGGTTATGTGTCAAATTACGCGTTTTCTGGCCTGTCGGTGCACACAAGCTGGAGAGTAATGCTTGCAGTGGGAATTTTGCCCTCAGTGTTCATTGGCTTTGCGCTTTTCATTATTCCTGAGTCACCAAGGTGGTTAGTAATGCAGAACCGAGTTGAAGAAGCAAGATCAGTGCTGTTGAAAACAAATGGAGATGAGAAAGAAGTTGAGGAGAGGCTTGCAGAAATACAACAAGCTGCTGGATTTGCCAATTCTGAAAAGTATGAGGACAAACCTGTGTGGCGTGAATTACTATTTCCTCCTCCTCCTCTTCGCCGAATGCTGATCACTGGACTCGGAATTCAGTGTTTCCAACAGATCTCAGGAATTGATGCAACTGTGTATTACAGTCCTGAAATTTTCCAAGCAGCTGGGATTGAGGACAATTCAAAACTTCTAGCTGCTACTGTTGCTGTAGGCATAACAAAGACTATTTTCATTTTAGTAGCAATCATTCTCATTGACAAACTAGGAAGGAAGCCCCTTCTCATGATAAGCACAATTGGGATGACAGTTTGTTTGTTCTGCATGGGGGCTACACTTGCATTTTTTGGAAAAGGATCATTTGTGATTGCTTTGGCTATTCTGTTTGTTTGTGGGAATGTGGCATTCTTTTCTGTTGGACTAGGCCCTGTGTGCTGGGTTTTGACATCTGAAATCTTCCCTTTGCGCGTGCGTGCTCAAGCTTCTGCACTTGGAGCTGTGGCTAATAGAGTCTGCAGTGGCCTTGTGGCCATGTCCTTTCTTTCCGTGTCTGAGGCAATCAGTGTTGCTGGAACATTCTTTCTGTTTTCTGCGATTTCTGCTCTTGCCATTGCCTTTGTCGTCACACTAGTTCCTGAAACTAAAGGTAAGTCGTTGGAGCAGATAGAGATGATGTTTCAGAATGAGTATGAGAGTCAAGGGAAAGAAATGGAGCTAGGAGATGTTGAACAACTTGTGCAGAACAAAACTGATTTAACAAATTAATTGATTCATTAGCCCCTGCCTTTATGCGACTCTTGTGAATTTTTATTCCATGGTTACACATTATTCACTTGTTATGTCTAAGGCTCTATGCATGGCCTGCTACTTGCGATTCTTGGGAGGACATAACTGATATGAATATGATCTTCTGCTACCAGAAAAATTGAGATATGAGTAGGGAACATAAGGAACATGAAGTGATGAAGATAAAATGCATTCTAAACTTTTCCTAGTTGTACAATTATTCTTATTTTTTATTTACATTAAAGTCAATTATAGCATTGTATATTGAAGGAGATTTTTGGTGGAGATGATCATGTCTCCATATGTATGTTCTGAGACAAAATATAGTGCCTATTACAATGTATCGATGAGGGATATGTAATTCAGATGAAGATTCTTTCACAGATAGTATTCTATTCAACTCTGG
>C100423_65
TGTCCATCATATGGTAATAAAAGTATAATCTCAACTAGTTACAAGAGATGCGGATCATATCTACCATAATCATGTTCTCCGTTAGTACAAAACTTGATTACTACACACAACTTGCATTAAAACCTACAGTGTCAACGGCCTTGTAGATTGTAACCTATACTAACCCTTGCGGTATTTAAGTCAGGGTTCCATCCCTCCACACCTCATCCCCACCTCCAGATCCCAAAAACAAGGAAAAGATTCTGACTATTCATTCAAAGATTGGCATCAACATTCAGATAAGTGACGGCTGAAAATAGTAAGACAAGCACTGATAACATGAACAAGTGCTTAAAATTAAGAACTCCTGCATCTATTCTCCTCACAGCACCAGCATCTGGCACAGTATCTACAAACCTTACTTCATTACTATTTGTGAATGAATTTTTCCAAGTCCTGTCCACCTGGTGATCAGTTGTCAAAGTCACACTAACTCCTTGAGAAGGATGCTTATTTGTCTGCTTTAGCTTCACAACCAATATTTTGTTCTCACTTGCTAAGGAAGATAACTTCTTATTAAGACGCTCTCTCTCAACAGCCAGCTGCAACACCAAATTTTTGAAAACTTTCGTCTGCTTTCCGATATCCTTTGCAGATGCCACTTTTGCTTCCTCCACTTGGTGTAGTGATCCCTCCAAGCAGTCCAATTTGCTCCTCAAGAAGCTTAGTTCCTCTTTTAAATCAGAATTAGATTCAGATAATATGATACATTTCTCCTCTGCACTGTCAGCCCGGCTCTCCGCTTTAGAGACCTTTGACTTAAGATCCTGTATCACAAGTTTCATATCTTTAATTGTGGAATACAACATACTTTGCTTCTCTAGACTAGCTTCAGCAGATGCCACGGCATGCTGCAGCCGTAAATCAGATTCCCTTAGCTGCCTCTCAAGTGACTCTACCCTCTCCGATTTGCCACCACAATCTTTCAAAAGAACTATCTGTCCGTTGAGTTCACCATTAGCCTTCGACAATAACTCACAACGAGTTTCTGCAGTATTAGCCCGACTTTCTGCATTAGATAAATTTTCTTTCAATTCAACAATAATGCCTTCCATGTCCCTCACTTCAGAACACAAAACAGTATACTGTTTCTGATATTCATCAGCAGAAGTCTTCACATTCATTAGCTGGCTTTCAGATTCTTTTAGCTGATTCTCAAGTGAACACACCTTGTCCCTTAAAGTGACTACCTCAGAATTGGCATGAGTTAGTTTATCATTCAATTGTTCAATCTTGTCCGAAGTAGCATCCCTCTCTTTCAATTGTTCTAGAGAAGTTTCAAGCTTAGCTCTGAGTGCAGATTCACGCTGACTCAAACCATTCAAATTGAACTGAGAAATCTGGATTCTACCCAACAGCTCTTTTGAAATTCCTGTGAGTGTCTCACGTGCATTATCTGCCTGGAGCCATCTCTCCCAAGCATCAGTTGCTTCTTCCTCCATCAGAATTAGCTCTTGTTCTAAAGAAGCCATCCTTTGTTTTAGCTTTTCTTCAATTTGCCTTGAAGCAATGAAATTCTTCTCAAGATCCATTTCATTTGCTAAAGATTTCTCTAGCATCCTCAGAACATATCTTTGTTGCTCAGTTGTGTGCATGGTTATTACTGGGCTTACATTTAAAGACTCGTCATCCTCTAAGATGATCTCATCCTCTTCAACGTTACCTACGTTTCCTCCCCTCTTATAAGAAGACAAAGTCCTCTCAAAACTAGCAGACAGTTTCTTAATCTCTGAAAACTGCTCCTCTGAATGCTTCAAGCTTTGTTCAGAAGCAAAATTGTCTTGCCAGGGCTTGCAAGAGGCCGCCCTCTCTCCAGCATCAGCAATCTCAGCATAAAGAATGTACAAGAACCTATCCAATTCCATCACCTCCGAACTCAACACCCCACATAACAGGTCAAACTCCAGAAACTTCCCAACACAACCCACGTCCACATCATAGTCTTCTCTGTCCAAAACAAAGCCCTCCAATTCAACCCCAAGAGTTTCCAACTGCATCACAAAATTGCTCAAGTTTGCAACTTTGTCAGAGAAACATGCCAGATTCAGTTCCAGCCCAGTGAGCGCTGTCACCATGTCATCACCTAGATCCTGAATTGCTTCTCCACTGGATGAAACCCCTCCAAGATCAATATCAACTGTGTCTTTAGCACTTTGAGTATCCATTCTTCTAATCTAAAACTTCAGCAGTTGTTGCTCTGAGCCTGAATTGTTGATTTCCGATAACAGAGACAGTTGCGCCCTAAGCACAACACCATACACTTGCCC
>C100425_65
CTCCTATAAAGTAATAAATTTAATTTTTTTTTCTTGAGGACTTGGAAGAAGTTTATAATGCTCGAGCAATTTCTGATGCCATTTCCACCACAAAATGCTAATGCAATTTCTAACATAGTCAAAAGACTCAACTGCAGAGATAAAAGAAGACACAAATAGTAAAATAAGCAACTAACTAAGCAAGCTGAGCAAGTATCTATGCATGCTTAACTATATTATTCCGCGACAACTATCAACATGACAGTTTGCACTTAACCAAGAACCTAAAGCACAGACAATATAAAAACCAATTTAGGGAAATAATGTTCACTAAGCAGTTGGTTGTGGCACAATCTCTGATATGCCAGGATAAGAAGGTTGTCCCTCTTTCTGCACTACTCCATGTTGAAGTAGCTGTGGCTGCTCTCCTTGCCAGTTCCAAACAATGTCCTTAAGTGCAGGCCTTACTTGTTTCAAAAGATTTTGGTACTCCAATGTGTCTCCACTAGACTTTTTTAACTCCACCAGATGGAAAACTGGGGTGATCTCAAAAATCTCAGCATCAATACCCAAAGGCCCTTTTCTGCCTTCCTTGGAACCTTCCAACTTGAACAGACCTCCATCTTTCTTCTTCAGTTTCAGCCGAAGGCGCTTGCAAATTTCTTCCAACTTTGAGATTATAATAGAGGCCGGCTTGTCAGATGTAAATCGCGCTTCTTTCTTTCTATCAGTCTCCTCAAACAAACCGGACAAGTCAAAGCCTGAGGAATAGGAGATGATGTCAAAAGCATTCAGATTACAAGGTTTTGAGTCTTTTGCTGGTTCTATAGGATCTCCATTCTCACAAGCACCAAATACTCCATCAGCATCCAGAGGAGCTAGTTCTTCGTCTTTGTTCTGAGTAATGGTGGGCTTCTGTAACCCCTTTCTGAACCAAGAACTTTCCATAATTTTGGCCATTGATATCCTGGTATTTGGGTTTGGATCCAAGATTTTCGACAACAATCTGCGCACATCTGGTGCAAACCAGTTAGGAAATTTGAAATCTCCCTTGCCAATCTTCTTGTACATCTCCATCAGATTTGATTCTCTAAATGGAAGAAAACCAGCTAATAGAACATACAAGATCACCCCACATGACCATATGTCAGCTTTGGCTCCATCATAACCCCTTCTGTTTATCACTTCTGGAGCAACATAGGCAGGGGTACCACATGTGGTATGGAGCAATCCATCTTGGTGCTTAGTTTCAGCAAGTGCACTTAACCCGAAATCTGAGACCTTCAAATTCCCATCTTCATCCAGTAGAAGATTTTCTGGTTTCAGATCCCGATGGCACACTCCTCTGCTATGGCAGTAGTCAACAGCACTAATCAATTGCTGAAAATATCTCCTAGCATCATCCTGCTTGAGCTTTCCTTTGGATACCTTGTCAAAGAGCTCACCACCTTTTACATATTCCATGACAAAGTAAATTTTGGTTTTGCTGGCCATTACCTCATAAAGCTCAACCACATGTGGATGCCTGATTAGTCTCATCACTGAAATTTCACGCTTAATCTGATCAATCATCCCAACTTTCAGAATCTTCTCTTTATCAATAATTTTTATGGCCACACTCATGCCAGTTATGAGGTTTCTAGCATGGTAAACCTTTGCAAAGGTTCCTTGGCCTAATAATCTCCCTAGTTCATATCGTTGCATAAGCACACCTCCTTTTTGCTCCATCTCTAGAAACACTTTTAGTGCAAACCAATGCTAATATCACTAGCACTATGTACAGGCAATCACGTTGTCACAAGCAGGAAAGTGCTACTCAAGAAATTCAATGTTCAACCGTCTTCACAAACATCGTGTTTTGAAATTGTAGAATGGCTGAGATTTCTTGGCACCTCAGTTGCTTGAGCGCAAAATAGATCCAAGCAATGGACTAAACTTCCAATGTCATCAAGATTGAATGAGGGTAGCTCAGATGGAGGCACGAATTCATTAGCCTCAGTGAAGGAATTTCTAACAGTCAAGCACATCTTTCAGCATTCCCTGATTTTGGTGATGAACCAGAGAAGACTGAAGAATATGGTCCTATTAGAAAGCTTGAAGAATAATTAGGAATGAAGAAGCACCTGGTTTAGCCTTCCAATCACCCAGCAGCAGAACATATAATGAAAGACACACCTGCAAGATGATTTGAGATGATTTTTTTTCTCTCTCTTTCTCTCTCTCTTTTTCCTGTGTTTTTTTGTTTTTGAGTGCAAGGAGAGAAATGATGATGATGGAGGCGTTATAACAAAGAAGGAGAAAGAAAAGACACAAAAGTTGCTGTCAAG
>C100427_65
CACGCATTTCGCATTTTCACTTCAACCCGACGCATCTCTCTCTTCCCTCTTCACAAGTATGTGAAGATTCTTCGCCTCTATTTCGCTCTGCAATTCATTGCCTTAGATTCTCTACTCTTTGAAGTTTTCCAACAAACACACTTTCAAAGGTTGGCTTCAAAGCCTATTATTATTGTGAATATTATTTTAATTTAAATAAAAGGCACTATGGTGGCCAAAATCAGGCAAAGTTCTGCTAACTCTCCAAATCCTAAAAAACCAGTGGTTGGAGAGATTGACACCAGTCCACCTTTTCAATCTGTTAAAGACGCTGTTTCTCTATTTGGTGAAGGTGCTTTATCTGGAGAAAAACCTGCCATTAAGAAGGCAAAACCTTATTTTGCTCAGAGTGTTTGGGCAAAGGAGTCACAACTTCACATAGCCCAGAAAGAGCTGAAAAAAATAAAGGAACAACTAAAGGATGCTGAAACTACCAAGGCTCAAGTCCTAGTGGAGCTTGAAAAGGCTAAAAGAGTGGTTGAGGATCTCTCTCAAAAGCTTGAAGTTCTCAATGAATCCAGAGAATCAGCAATACAAGCAACAGATGTTTCAAAAAGTCGAGCAAAACAGCTTAAAGAAGAAAAGTGTGGTGATCCTGATGGAACCAACGGTGCTTGGAAAGAAGAGTTAGAAACTGCCGTTAAAAGCTATGCCTCTGTCATTACAGAACTTGATGTTGCAAAGCAAGAACTGAGTAAAATTCGGCAGGGGTATGATTTATCCTTAGAAGCAAGAGTTTCTGCTTTCAAGCAAGCAGCAGAAGCTGAAGATGCAATGAAAGCGAACACCAAAAGAGCATCCGAACTATCTAAAGAAATTTTGGCTGTACTGGAATCAGTTGATCAAATTAATGCTGAATCTGTCCAACTACATTTGCTGCAAGAAGAGACATTAACCGAGCAAAATGTTCTCAGACAATCATATGAAGCCGACCTTGAAGAATCAAAAAGGAATTTGCTTGATTTAAAGAAGGAATTTAATCAAGAGCTTACCAAAAGTCTAGAAGTGCAGCTAAGTGAGACAATGAATGAAATAGGTGTTCTGCAAGAACAAATGGAAAATAGAAAGAAATCAGACCTGGACTCTTTGAGAAGTGCCAGTCTGGATCTTGATGAAGCTAGGGAATCACTGCAGAAAGTAGCAGGACAGGAAGAATCCCTTAGAGCCATGGTGGAAGCTCTTAGAATGGAGCTGGAGAATCTAAAAAGAGAACACACTGCATTGAAAGAGAAAGAAATCAAAACCGAATCCGTTGTTGAGAATCTGCGGGCAGAGCTCCAGAAAAGTGAGTCTGAACTTGAAGTCTACTTGGCAGAAGAATCTAATGCTAGAGGTGCATCAGAGGAAATGATCTTGACATTGAACCAGTTGTTGACTGAAACTGAAAATGCAAGGAGGGAAACAGAAGATATGAAGAATGAGGCAGCAGAATTGAAGATGGAAACTGTAGTTACTAAACTTGTGTTAGAAGATGCTGAAATAAAGCTTAAAGTAGCATTGGAAGAAGCTGAAGTAGCAAAAGCAGCTGAGGCAAGTGCTCTTGATCAGATCAAGGTCTTATCTGTGGGGACCAGTTCTTCTCATTCATCAACCTCTGAATCTGGTGCAAGAATTGCAATCTCAATGGAGGAGTTTGAGTCCTTAGTTCATAAGGTTGAGGAGTCTGATAAATTAGTGGATATCAAAGTGGATGCTGCCAAAGCACAGGTTGAAGCTACAAAGGCTAGTGAAAATGAAGTTCTAAAAAGGTTAGAGGAAACTCAAAAGGAAATTGAGGATATGAAGACTGAAACACAGGCAGTCTTGAAAAGAGCTGAGATGGCTGAAGCAGCAAAGAGGGCAGTGGAGAATGAGCTCAGAAAGTGGCGAGAAAGAGAGCAGAAGAAAGTAGCAGAAGCTGCATCTAGAATATTGGCTGAAACACAGATGAGACCAGAACTATCTCCTCTGCACTATAGGATTCAAAAGCAGAATTCACTACCAAAGGTGGAGATGAGGAAGTTAGAAAAAGGGAAGGTGTCTGTTTCAAAGAAAGTTCTCTTGCCTAACATCAGTGGCATCTTTCACAGGAAAAAGAACCAGGTTGAGGGAGGACCTTCTTCTTAACTTCTTGTTTGTGTGAAAGTTGAGACCAATTTGATCAGATTTTTGTCAACTTGGTATGCGGGAAAAGGATTTTGAAATGTCATTAGTTTGGTCATAAGTATTTTATTAATGTAACTTGCCTGGTATATTATTGTTATTGTATATTGCTACTTCATTTCTGA
>C100429_65
CGTGGGGGTATCAGAGCTTGTAACATCATTTGATCAAATGAGTCAGCGTGTGAGTGACGAGGCTGTGACAAAGGCCATGGAGGAAATAAGAAGTGGAGCTTCTTCACGTAGGCATGGAGATACTTTGCCACACATTCACAAAGTGGGATCTCCTCCTAAGCAGACACTTATCCAAGAGATCAAATATTCTGTGGTTGAGACTTTCTTTCCAGACAGACCCTTCGAGAAATTTAAAGACCAAAGCTGGTCTAGAATGTTTCTATTAGGCCTGCAATCTCTCTTCCCCATTTTTGAATGGGGTAGACATTACAATCTTAAAAAATTCAGAGGTGATTTCATTGCCGGACTCACCATTGCAAGCCTCTGTATTCCTCAGGACATTGCATACGCAAAACTTGCGAATTTGGATCCCCAATATGCACTTTACACGAGTTTTGTGGCTCCTCTTGTGTATGCTTTCATGGGAAGCTCAAGAGATATTGCCATTGGACCCGTAGCTGTGGTTTCCCTCTTGCTTGGGACTACGCTAAACGATGAGATCAGTAACTTCAAAAGTCATGAATACCTGCGTCTTGCATTTACTGCCACCTTCTTCGCAGGAGTCACTCAATTTGCACTTGGTGCTCTCAGGCTTGGTTTCTTGATTGACTTTTTGTCTCATGCTGCCATTGTGGGATTCATGGCTGGAGCTGCCATTACTATTGCACTGCAACAGCTTAAGGGTCTACTTGGCATAAAAGACTTCACTAAGAAAACTGATATTGTTTCTGTCATGCGCTCGGTTTTCAAATCAGCACACCACGGGTGGAATTGGGAGACAATAGTCATTGGATTAGCATTCTTGGTTTTCCTTCTTGTAACCAAGTATATTGCTAAAAAGAATAAGAAATTGTTCTGGGTGGCTGCAATTTCTCCTATGATATCGGTTATATTGTCTACTTTTTTTGTCTATATTACCAGGGCAGACAAGAAAGGAGTGGCAATTGTTAGACATGTTAAGAAGGGTGTGAATCCATCATCTGCTAGCGAGATATTTTTCAGTGGAAAATACCTAGGCCCCGGTATTCGGATTGGTGTGATAGCTGGTATGGTAGCTCTCACGGAAGCTGTAGCAATTGGGAGAACATTTGCTGCCATGAAAGACTATCCACTGGATGGTAACAAAGAAATGATGGCAATGGGAGCAATGAACATTGTTGGTTCTCTAACCTCTTGTTATGTGGCTACAGGCTCATTTTCTCGCTCAGCAGTGAACTACATGGCTGGTTGTAAAACTGCTGTATCAAACGTCGTTATGTCCATTGTTTTGTTATTGACCCTGCTACTCATTACGCCACTATTTAAGTACACACCAAATGCGGTGCTTGCTTCTATTATAATAGCTGCCGTGCTTGGCCTAGTGAACATTGAAGCTATGATTCTTTTATGGAAGATTGACAAGTTCGATTTTGTTGCTTGCATGGGAGCCTTGTTTGGTGTGATCTTCAAAAGTGTGGAGATTGGCCTTCTAATTGCGGTGGCTATATCTTTTGCCAAAATCCTTTTACAAGTGACAAGGCCAAGGACTGCAGTACTAGGGAAGCTTCCAGGAACTACTGTTTACAGGAACGTCCAGCAATACCCCAAAGCAACCCAAATTGATAGCATGCTTATTATCAGGGTTGACTCTGCAATCTACTTCTCAAACTCCAACTATATTAAGGAGAGAATTTTGAGATGGCTGACTGATGAAGAAGCACAAAGGACAACAAGTGGATTGTCCAGAATAGAGTATCTCACTGTTGAGATGTCACCTGTTACTGATATTGACACAAGTGGCATCCATGCCTTTGAAGAGTTATACAAGACCCTTCAGAAAAGAAAAGTCAAGCTTATCTTGGCAAACCCAGGGCCAATTGTGATAGAGAAGCTCCATGCATCAAAGTTAACAGACGTCATTGGAGAAAATAACATATTTCTGACAGTGGCTGATGCTGTTTCAACTTTTGCTCCAAAGGGTGAAAGAGTAGTGTGAAGAAATCAAATAACTACTTCAATTCTACCGTTGAGGTCCAAAGGGTGGGAAATAACTGTTGAAGGAGCTCATTGGAAAGTTTGTTTATGAGCAGAGTGTTATGCAGATTTGTCATCGATAGTTCTGTTTGTTTTTCTTTAATTTATTGCTCTAGATGATGTATAGAACAGAAGGGAAAGAAAAGTGTGTCATGATTGTATCATACCTTGTGTTTATATTATACTTTGTGGAAATAATTATTTTCTTTATGAGATGCAATACAACACATATGCTTTGTTGCAGACGAAAAAAA
>C100431_65
TTTTTTTTTAGAAATTTGAAGTGTGATTTATTTACGGATTTGGGGAACAAGTGGGCACAAGGTTGAGGTGAAGTAAACTTCTGATTCATATAACAATTAAATCACTGCTGGCAGTGGCAATTAATACATATGAAGGAATTATTCATTATTCTGGCACATCCAAACAAAGTACAATGCAGCGGTCTACGTAGCAGCAGCATCCTAATGAAAAGGAGTAGTTCTACTTGGGGCAACCGGGCCATTCAACGTGCCTGGGAGAAAGGGTTTTGAGAACAGGATTCCTATCGAAGAAATTGGTTGGTCTGAGCTCGAATGCAGTGCTCAACAATGGCATTATGGGGAAGTCTTCCTGAGCAGGAACATGATGAATTCCCACAACGTGCCACAACACGATGTCCTTGTTCTTTATGTCTCTGTTCTTTTGAGTCCAAACGGCTAAAGTATCTTCTCCATGGCTGTGATCAACGTAGAGACCACCAGCCCACTTCTCAGTTCTGTTGTATGGAGTGACCCAAACATTAAAGTTTGTAAAAGCTCCACGTATTTGTGGATAATCGTCAGGCGTTAGAAGAGGATGAGCTGGGATGGCTGGAATCAAACGGTATCCGACATCGTTTCCAACTTCTGTCTTCTTGTTAGGGTTCACCACCGAAAGCTCACCCGGTGCAGTCCCAATTGTTATCTTTGCATCGTTCTCGCTCTTGGCAGTTTCAACCTCGGTTGTCCAATAGCTTTTCCTCTTCGAGCTTCCATCTGTCACTCTCACCGTCTTCAAACTTGTCTTCTCAAAAGAGTTGTGTACGCCATCGATGTCAAGGTCAAGATAGTATATGTAGAAGTGGTCGTGGTAGACACCAATGCTGTTTTCTGACACCAGGATTCCATGTTGGTCACTCTTGATCTCATCCTTGTGCTTGATATTCACTCCCTTGATTTCCAATATACCCGACAGAGCAATAGCGGGTTTGATTGAGCCACTTGTCTTAAACTCCCAGTCAATGATGTTGTCGTAGTTACCAACAGTAACAACTGTTCTTACAATCAAGTTCACTTCTGTTCTGGTTTCTACGAACGAATTATTGGGAATTCCAGTTTCGGTGTGACGCCACATGATGTTGCCATATTGTTCAAACACACAGATTGCGTTGGGAACGGGCACTGGATTGCCAGCACCATCGTGAACATATGTGTCAAGGAATTGAGCATTGGATGGGCAATCAAGGTTGGGCACCAATGAGACAGTGGAGAGACCGAACCCAAACTCTCCAGCATCAAAGAATGTCTTAGAGTAAAAGTCCTCTGTTGGGTCTTGGTATGGCACGAACAGCTCAGAAATGTACCCTTTGTATAACACTCTGCGAGACTTGTGCTTGTCCAAATCGTAAATGGAGGCCAGTGATATCACAAGTCCGGCTCTTGAATCGAATCCAATGTGGAACTTCCAGTTGGCCCAGCTAACACTGTGGCCACTGATTTGGAAGCCAGGACCCTGTGGTTGATGGGTTGCTAGACTGTGTTGTTTTGGACCGAATGGTGGTTTCTGGTGTGATAAGCGGTATTCAGTGTTATCAGCGGTTGGTACTGTTACAACACCATCGTCGTGATACTCAACGATCTTCATGAGCTCAAGATCAACGATTATTGTGAGTCCACTGATAGGCCTCACCCAGATATTGGGGCTGCTGGGTTCATTCAAGAAGCATTCCACCTTCACTGTCCTTCTGTTCTCGGTTTCTCCAAACCACCCCTTGGTGAAAGTGGAGCACACCACCTCTGAGAGGTTCAACCCTCTCTTTTTCACTGACTCTTTGAATGGTCCGTATTCCAGTGGCAGCTCTATGGCAAGGGTCTGTTCATCCACGGATAGGGTTGGGAACCCATTTCCTTTGTGAATGTTGTCTGAGAGAATGCGCTTTGCCTTGAGATCAATTAGGATCTCGTGGACTTGGCTGTTGATGATGGTAATGGCCAAGGCCCTACGAGGGACAGTTGTGATGGTTGGTTTGATGGATTCCCATCTGAGGATGTCTTCCTTCTCAGGGTCATCAAGGCCAATGTAGTGGAAGCTCAACCTGTTGCTTGAGGTTGGGTACTTCTTAAGGACTATGGTTTGGACAAGAGTTATCTCTTCTTTGGTCAAAGGGTCTAGTGGATGTTGAAAATGCAGAGGGGTGTCGGACACCACTGCTTGGAAGGAGAAGAGCATGAGAGCAGAGAAAAGCAAAAGTTTCAGGGTGGAAGCCATGATTAGATGAAGATAGCTACCTCAAGCCCTAGCTTGATGTGTGGAATGGAAGCTCTTCCCT
>C100433_65
CAAATTCGTTATGGCAAGAAGCATGCTATGCAACTCGGTGCGGCCAGTTGATAATTTATTATACCAAATACTCCACACTTTTAAACAAGGAATCCGAAAAATATTTTCCATACTGTTTCTCAATACAACTAGTTCGAATTCAACAGTGTAAAAACTGATAACTGCATGATTGTTATCATACGTTCTCCGCAGCGTATTCCACCAACATCGAGCTAATTATGAACATTTTTAACATGTTTACCCCAGTAGCTGTGGTAAGCCAAACAATTAAACATCGTAAGTGTGTAAAACTTACTTTAAAACAGTATTGTACACTTTCACTACCATCTCTCCCACACCAGCATGATCATCAGATATAGTGCCAAAATTGGGCTACATAACAAAGCAAAACCTTAGTATTTCATCCATTTTCTTCTAAATCACAATATCTGTAAATATTTATCTCTAGAAGTTAAAGGGATCTCAACCATTATTGAACCGAAAAGGCTTGTCCAGTCTGGCTTAATCCCACATATCCTTCCTGTGAACTAGTTTTCCATACTGTAGTTTTTCTCTCATTTCACTAGGGTCATCCACTTATCTGATAGTTTTTCCTTCGTATAAAACATTTTTTCTTTTTCTTTTTCTTTTCCACTTTAGCAATCTCTATGAGTTCATTGCTAGATATCGGCTTCACCTTTTGTGCTGCTTAGGCATATCACAATAATCCACAGTTAGGTAGTCATCACGCCATCACAATCACTACAGATGGATAGACTTATATCAAGTTTGCACCAAGGAATGAACAGAATCTAAGGCTCAGTTTTAGCCAAAAGCAGGAATGATATGTCGTCTAATTCACAGCTCATCTATGGTATGTGCCATGTGATTTAAAGAACTGAAAATCCGGGTGATTAACCTGAACTAGCCTTAACCACTTATCGGCAGCCTGCAAGAGGGAACTCACTTGTTGAGTCTCACCAACTCCTTTCTTCATCCAAATAGACCCCTTTAACTTATAGGAAGCCATTGCAAAAGTAGGAATAGAAATCTTTGGAACACCATCCATCTCACTGGGATAAACAACTGTTGGAGCATGAGTATGACCACTTCCTGTCAACGGTGTATGGAGAGTATGGTATGTTAGAAAGCACCCATCTAAATCTTTTAAAGTTGGACCCGTGGGTATTCGATATATAGGATACCATGCCACAGACATCCAACTGACTGGTAATAAATCACAGCTTCTCAATGACTTGAGGGCAGGATAGTGGCGTGCTAGATCTTGTATCTTGTCAGCCAAAGGTTCACGACTATAAGGAGGATCTTGTTCCAAATACTCAAAAAGCAGATCTTGAGGATTCCCAGTTTCGCTATCATCACTAGAAAATCCTTCTTGCATTGTACTGCGTTTATCATTTATAGATAGTGTGTTCATTTGCAGTGAGACACCACCTTTTAGATATTGACTTCTTTGTGTCGAAAACTCGTTCCTTTTTCCATATTCATAATCACTACTTCCTTCACTACATGAATCTTTGTAGTAATCGCCATCACTATCTTCACTGGTGTACCTAGGCTTTGTACTTGGCTTCTCAGCAGATTGAGCATAGAGTTGAATAGCTGACAAATACGGAACATAATACTGAACAACAGATTCACTTTGATCAAGGACCAAGGGCACTCCAGCTCCATACGCACTCCACTCCTTAAAAGATTCCCAGAGATCACTCAGGGCAAAGTAAGACTGATACTCCACATCGCAAAACTTCCATCCTCTCATCGTTGTCTTGGAGAAATACTGAGCCGGAACTAACGGCGTCGTGGAGTCCAAGAACCTATCGATATTACTAACAGACTCTACAGACGGAGAAAGAGTTGGTTTCAATGATTGGTTGAAATTGCTATTGCTATCCTCAGAGACATCGAGCTTGCTCTTCGAAGTTAAATCGGCGTTTTCCGGTTCGCCATTCTTGGCTCTGTGGCCTTGTTTGCGCTGATTCTGGTTCTTCCTCGCCTTCACCGGAATGTAAAAGCGATCCTCGCCGCGAACGCCGCCAAATTGCAGAGCAGTTCCCAGCATTTTCCAATCGTTTTCAGAACTGTGTTGTCCTCCGTTTGCACGCGGAGAAAACGGAGGAAAGTATCGATGAGAAAATTCGTTATCGCAGAGGATCAACAAAGAAAAGGGGAAGAAAGAGTACCGAATAGGAATCAAAGACAGACGAGGAAGAAAAGAAAGAGGAGGAAAGGAAGGAAAGGTTGAAGGCAAAGAAAGAAGACGATAGAGAGAAGAAAAGCTTCAACACTCTCTTTACAAAGAAAAC
>C100435_65
TTTTTTTTATCCATCAAGGAGAAAATATCGATGTAAATATTGATGTACAACTAACACTGTCCAAGCAACCACAAGAAGATACTATCACTGATACAATTCAAAAACTGATTAAACTGTTCCTTCACACAGCTATTACAACTTTTAGACCTATAATAATTATTGTAATTACATTTTATTCATACAACATTCGTAGCATAATATTACAGGATAATGAAAAACTAAGCAAACAGCACCTGAGAGCTTGAAGGAGTCAGATCAGACAAACATTCTGGCGCATCAATTACATGCCATCGAACACTGAAGTTCCATTTTTCCTTACAACTTTCTTTTGGTTTCAGTCTAGAGATATGGCCAACAGCAACCAGAAGGTTTCGACCCACAACATAAATATGACAATCACAAGCATTCACAGCAAAAGGCTTGCATATTTGCTCAGGCAGAGGAGGCCCTTCTATGGCTTCCCAGTAATCGATTTCGGGGTCATAAACCTTTAGCTTCATTCTTTCAAGCTCAGAAACAACAAACAAGTGCCCGTAAACAACGACACTCGAGCCGGTCCACCCTTCTCTGAGTCCAACAGCCATATTTTCCCAGTTATTAGTTCTAGGATCATAGACCTGACCTCTTGGAGAGACATAAAAAGGCCACAACCACCCTTCAGTGACAAGGAGTTTTCCATTGAGAACAGCAGCGTCATAAGATGCCATATTTGTTCCCATGTTGGCAATAGGGCGCCAACTACCACCGAGAGGATCCAACACCTCAGCAGAATCTAGCTCATAAAGATCAGTACTGTTTCCCCCAGCTACATAAATCATCCCATCAATCACTCCACTAGCAAAAAATGACCTAGCAGTGATCATCCTATTCATCACAGTCCACCTATTCTTCTGCATCTCGTATTTCAACACCAAGTCAAGAGGGCAATCCACATCAGAGACCATGCCACCACAAACAAACAGTGTGCCATCACGGGGGATCGAAACACACCTAAAACCATGAGGGCAAACCCTGTCCTTACAAGGCATTGCAGGGATAGTGTGCCAAGAAAAGTGTGTGAGGTCAAGAACCTGCCATTGGATCTTCCCAGTGCACTTATGGTAGGCAAATACAAAAAGCCAAGGGTCTTTCAAACCAAATTGCTTCCTGTTGGTGAAAAACCTCTCTTTGTTACCAAGTAGCATATGCCACCTCTTGCAGACAGCTCTACAAGATGAGTGACTCTGAACCGGAATCCGGAGAAGACAATTGAGAGCAACATCATCAGGAAGGCCAGGAATTAAGGGCTCCTCTCTTAGAGAAAGCTCTAACTCAGGTGATGGATTTGCCAAAGAAGATTGGATCGCCGCTAACCTAAACTTAGGAGATAATGTCATTTGAGGATCTCCTAGTTTGTGTACCGGTGTTTGTTGAGATGAAAATCTAACACGCTGCATCTTTAAATCTCAAATATACAGCTAAACCCCCTGATAAATACTAAAACTTTTTAACTTCTCTAATTTGCAAACTTCTAGTTCATGCTTTTGTATTCTCAAATGGGTTGGAACAATATCCCAACAAATAGTGACACCAAATTTTCAATCCGGATGTTAAGAATCTATTGCAAAGTTACTTGAACTGATTCCCTCATAGATTTTTGTGACAGAAAAAAGGAATCCCCCAAATCAAATCCACAATAAAGATAAGAAGCACCAATTCCGCCACCACAATGATCTAAAAGCTGATATAGGATGCAACTAAAACAAAATTCTCGTCCTTAAAATCTCCAACTTTATAAAAGTAATTTCATACATCAGAAATATGGGGAAATGCCCTCTTCATCAAAAGCCAACACCTTTACTAACTGAGATTCATCAAAATTTTAACTTAGGGAACCCCAAAATCCTTAATTTGCACCAACTGCAAATTTCCCTATTCAAGGCACCCCCAAAATCAACACCTCAGCAAATAAAAATTTCAACGTTATCTGAAATTCCAGTGCAGAAGACCAGAAAAACAAAAGCTAGTGGCTACCCTTCAAATATTTGATTAAGATAAAGACAACCCAGAATTTACGAAGGTGGAAACACTGGAGCCAAACAAACAAGGACAACACAACAAAATCAAGGGAAAAATGAAGTGGACAAAAAACAAAAACTTACAAGAGAGAATCAAGGGAGTGGTAAAGAGGTTGGGGAGAAAGAGAAGATGAGATTGAGGGGCAGACTTTGCTTTTTAGCACAAGAATATAGGGATAAAGAGAAGAAGAGGGTGACCCGTTTTTGATGATTGTTGTGATCAAAGAAAGATTTGATTATTGTGGCAAAC
>C100439_65
GTATTATCGTGCATGGACCGGTTAGGAGGTCGCAAAGTGCTGAGTGCGCAGATGTGATGATTATTATGGGAGTGTCTGCCAACAGAGGACCTACAGCACATGCTGCCCATTGTCCAACTGATTAGTTTACATATTCTTGGGGAAGAAAAGGAATATGCGACTACCATTTCGAATCATAGTGCTGTTGAAAGAAAGAGTAAATCCTAACTTTAACCCATCAGCTTCTGCACTAAATGCAAATTGAGGGTTTAATAACAAATGAAGGAAAGTGAGATATACATATGGGAAATGTACGCCCAAAATTCCAAAATTCTTGCATGGGTAAACTAGGACTTTACAAACTCATGCTGTGACCTAAACAGACTTTGCGTGGGGGAAAAAGAATATAACGCAAAACTAGTATACGCTACACTAGGCTTGAAATTTTCATATGAAACGTGCTCATCTAAGCTACTCAACTTGGCCTTCTTTTTTCTGGAAGTTGGGTCCCCATATACGAATTGTATAATCATCACTTGCAGATGCCAACATTTGTGGTCTTTTGGGGTTCCAGCTCACACAGTTCACCGTCATGGAGTGCCCAGATAGAACCTCTATAGGTGTCCGGTTCCGGTTCCGGCAGTTCCAAATAAATACCTGTGAATTTTCACTACCACTGGCGATAAAAGTGTTATTCAATCCACCAAAGCATGATCTTATCACATACCTCCGTTGCTTGTGGCCCATGAACCTCAATGGCTTATCCCATTTCCCAGCCACATCCCACATATGAATCTCCTGACTGTTTAGATTGACAATGAAGAACTTACTATCTCCTGAAACTGAAAGGGATGTGATTGGGTACTCCTCTGAAATGACTCGCTCAGCATTTGTTCCCATATGCAGAATACGAATTTCTTTATCCATAAAGATGCTGATAAGATACTCACCATCTGGAGTAACAGCAAGATCTACAACCTTGGGCATCCTCATTCCTCTCCATGATTTGATCACGTTTCCATCACAATCCCACATGCAAACGCCCTTTTCAGGGTCAGAACTGCCACATGCAAACTGTTTTGAGTTGGGAAACCAGGCACAAGAGCTGACAACAAAGCCTTGATTCCCAAATGTGTGCTTGCATGTACCTGTTTCAACATCCCACAGCTTCAAAACTTCTGTGTTCCCACATGTAAGTAACTTGGTGTCATCAGGACTCCATGCTACAAACGATACAGCATGCTGGTGACCATTAAGCGTGTGCTTCAGTGTCAATTTCCCATCCTCCAGCACCTTCCATATGATGGCTGTGCAATCATTGGATGAAGAGGCTAGGTACTCCCCATTATTAGAAAATTGAACAAACCAAACTTCATTTTTATGTCCAGTCAATATCTGAGTCGTTCTAGTAGGAATCTGATCCCTGCTGCAGCAATGGTCCTCATAAAGCGATGGCCGATTAGACGAACTATGATACATACACGAATCAACCCAGCCCGTAACAGTAGATTCTACCAAGTGCTCCAACCTTGCTTCAGGCAATGAAATCGGAGGAGGCAACAACTTTTCTAAATCCGCTAACAAATTTCTCCTCAAATCACGTACAACAACACCATCATCATCACCAATTGCACCTAACTCCCTATCCTTGAATGAAAGCAAGCACATAGCCAGACTGTGAACTTTGCAATTGTCCACATCCAAGGCAGAAACCTGTTTCCTTAATACCCCTAAAGCTAAGGCATCTTCACCGCAATTCAAATACTCCATAACACACTGTCTGAAAACAAGAAACATGGCAGATTCCCTTGTTTCCCCCAACACATCCTTTATGGAATTGAGATAATCAATGCTATCGTCCCAATTCCCATTCAATATAAGTGATTCAAGCAACTTAAGCTCATTGGACTTGAACGAAATGCCAGATTCTAATTCCAAAGAAGACGCAGAGTTACTGTAACCTAAGGAATATAGACACTGGATTATGATCCTCACAAATTCGTGCCTTCGAATCAACCCTTTTGAACCTAGTACCTCGCAAGGATTCTCCATGCACGAATAAGATGCATGAATAGAACGGGAACAAATCGAAACGCGAACAATTCGGTGACAGAAATTCGGAGAATTTAGAAAGAGAAAAAACAAAAAGTAAACCCTAGATGCTAAAAGAGTGAAATGATTTTGGAAGGGATTACAAACAACAGTTCGAAACTAGAAGCAACGGAGCAGAGTATGTAACAAGAACTGTCTAGAAGGTAGAAAAGAATAAAGATCGAAGCTAAGGATAGGATCAAGCGTAGAACTCAGAACCGAAATTGAAAATCAAAA
>C100441_65
CAAGAAACCAAGAAAAAATTTCACTACAGGACAAAATAACTGAATATATAAATAACATTTAAAGGACAACTATGTAGATGCAACCCAGGCACCAACATTGTAGCAAATAAAAGCGAATACTCACGAACGAAAATACGATAAAATGCAGGATCTTGAAGCACTACCTTGCATGGGGGGTTGAATTATCCAATATCTCTATCTACAAGGGAATACTTTCTCTGTACAAAGTTGTAATAACATATCTTACACCCAAAGTAAACGACAGGTCTATGCGTATCACAACGATTTAACAGCACCTTCTATGTAAGCAATGGCTTCCGCCTCCGAAAGTTGTTCTCCCTCTACCAACCCTTTAATTAAGGAGTTGGCATACGCTTTATTAGGGGCACGTAATGGTAACTCCCCCGATTTGAAACGTTCAATATCAAGAAGCGAACACGTCATTGTAATTACTGGAACATCCTGCTCCTTTCCTAAGTAGACAACATTACCATACCAAACACCCTTGACAACCTCCACAGAGTTGAACGCCTGGTCAGAGATAGCATTCAAGGTAGTTATATCAAATAAAGGAGATCCCGCATCAAGGCTTAAAGCATTTTCCTGAAATAAAATATCATTGAACTGCTCTAGCGAAATTTTGTACATGCGCATGTAGGTCTTGTGTTCAAAATTTTTCTCAGGATTAAGAAATGCAACGCCACCCAATCCCCATGAATACGATGAATCACGACCAAAGAATATATGACAAGGGAAAGTCTTCCACAGGATCTCATTTGGCAGAGTTCTGTTCACTGAACCAGAACACTGCTTCGCCATACCATCCACCTGTCCACCAGCTAGGTAGCAATTAAATCTTGCTTTCCATATATTTGATCCATATGAGGCATACCATATATAAACATTTGACAATTCAGATCGCCAAGTTCTAGAAACATGAATCTCTTTATCAGCATCAACTTTCAGTTCGGAAAGTGGTTTCATGACATCCTCAAGAAGTTCTTCAAGATCTTTAGAACTCGGTGCACCCTTATTATCCTCAGCCTCGGAATCAGAACTTGAAATTAGAGTATGCGGAGGTGGTGCCGTTTGAGAGATTAACTCTTTTGGTAGTTCTGATGCAAGTGTAGGCCAAAAAGGACTTAACTGCTTGCGAACCGCTTTAATCACACTCCATGTTGACTGAAATGGATAGGCCTTTAAGGATCCAATAACAGGCTTGTCTTTTAGCAAAACTTTCAAGCAAGCATGCACTGATTTTGCAATGGAATCAAGATTATATCCTCCTTCTAAAATCAGTACAATCCTACCTTCAGCAAAATTCATCAACTTCTCCAACAAAACAGAATAACCAAATGGTGTGACACAACATCCTCCCAAAGGGTCACCAACAGCTGCATCAAATCCAGCAGAAACTATAATTATGTCTGGATTAAATTCTTTGACAACAGGAAGCAAGATGTGGTCCCACACAGCAAAGTAATCTGCATCACCACATCTACCATTCTCCCAGGGGACATTTATATTATATCCAGCACCTGATCCTTCTCCAACCTTGGTATAATACCCATCTTCATTAGCAGGATAAAAAGTCCCATACTCATGCCTGTGAACGGAGAAGAATAAAACTCGAGAGTCATTGAAGAACATTTTTTGAGTACCATTTCCATGATGGACATCCCAATCAACAATTAAAATTTTCTTCACACCTAACTCTGGTCTTCCATCTAAGAGATATCTTGCAGCAATTGCCACATTGTTGAAGAGACAAAATCCCATAGCTTCATTATGTTCTGCATGATGACCTGGAGGCCTAACAATGGCAACAGCAGAATCCAATTCCCCACTTGCCACTCTTTCAACAACCTCCACTGCAGAGCCAGCAGCAAGGTACGCAGCTTCAGATGAACCTTCGTTAAAATATATGGAATTCAAACTCGAGGCAATTTGTTGCCTCCGCGAATTGTTCTTGGAGCTAATGTTCTTAATCAGTTTTACATGATTTTCAGAATGCACTAAACGTATATGTTTATCTTCAGCTTTCTTTGCCTCCAGAACGACGCATCGTTGAGGAATGCCGGCGCTTCGGAGTCGGTTCCAAATAGCCCTAAGGCGATTAGGAGTCTCGACGTGGTCCTCGTCGTTCGGCGTGTGGTGCTTACACATCCTCTCGTCGTATAGTAAACCCACACGACGTTGACCGTTGACACTGCTTTCGCTACTCTTCTTCCCACGCTCGCGCTCCATGCCTGCACCTCACTTTTCAATTTTTGTCACTGCAACTGAAGTTCAAGCTTCTCTAACTCGG
>C100443_65
CTTATTTATACCATCACCAACCTGCTTCATAAAACATTGGCCTTCAACTGTGTAACAACCAGGCATAAAACACAAACATATGCTAAAGGTAAGAAACATAAAAACAAAAAAGTTCTTATTGTAATACAAGTGAGGAGCCAAAGTCCAAGACTTCACGGGATCAAACGTTCCTTACTTTCAAAACTCTCCTTCCTTCGAAGCTTCTCCTGTGGCTATGCTCTTCTGCCTGTCTTTCAATTTGATCATCATCACCTTCTTGCTCTCTTCTTTTCTCCCTCTCTTCTTGCTGTCTTTTGGCTTGTTCTTGCTCCCCTTCTGCTACCTCTTCTTCTTCTGGTCTTTTCCCCTTCTCTCTCCTCACTCTCTCCCACCAAGTCGGATCATCTTCTTCTCCTTCTTCCATTTCTCCCTCCCCCTGTCGCTTCTTTTCTCTCTTTTCTTGCTCTCTTCTAGCTTGTTCTTGCTCTTTCTGTGCAGGTGCTGCTTCTGCTTCTCTTTTGGCTTGTTTTTGCTCCTTTTCTGCCTCCTCTTGTCTCCTCATTTCCCTCTTTTCTTGCTCTCTCTTAGCTTCTGCTTCTTCTCCTTTTCTTCTCTTTTCTTGCTCACTTCCAGCTGCTGTTTCTTCTGCTTCCTCTTCTTTTTCCTCTTCTGCTTCCTCCTCTGTTTCCTTCCTTTCTCCCTTTTCTTTCTCTATTTCCCTTTCTTTCTCTCTTTTCTTTTCCCTCTTCTCCTGTTGCCTTTTAGCTTCTTCTTCCTCCCTCACCCTCTCTTTCTCTCTCCCAGCTTCTTCTTGCTCCCCCTCTCTCTCTTCTTCTCTTTCCCTTTCTTTCTCTCCCCCAGCTTCTTCTTGCTCCCTCTCTTCCTCTTCCTCGCGCTTCTTTTCCCTCTCTTCTTGTTGTCTTTTAGCTTCCTGTTCCTCTATCTCCCTCTCTTTCTCTCGTTTCCTGTCTTCCTCCTCTTCCCCTCTTTTTCTCTCCTCCTCCTCTTTCTTTTTCTCCCTTTCTTCCTTCTCTTTTTCCTCCTTCATTATCTTCTCCTCTTCCTCCGCGCAGGAACTGCATTCGAAAATGATGGAATCATCCGCAGAACGTAAAACCTCGTCAACGGTTCTGTCACTCACACCCAAAGAAGTAGCCAGTATCTGCTTGTCCAGAATATGAAGCACCGATCCTTTTCCCGCCAAAAATTTAGGATGGTTGTTCTTTGCTGAAGTGCTGAAGCCAAGAAAAACAAATGGTTCATCGTTGAATGACATCTGAGCCATTGGACGAAACCTAGGCACCACAAAAGTATCACCCGCATTAACCTTAAAGCTCGTGTTTTGACATTCTGTCTCATCTTCATTGCCGCTTCCACATACCATTCGGACCATGCCTTTCCCTTCTACTGTCACTGCCACCTCTGTTGCTTTCTGGTTCCAATGAGGCCCCATTATCGATCCCATGGCCAAATTCACCATCAGAAATCCAATGTTTGTCCGCTTCAATGACTTTAGTTGCTTTTTGGTCACTGCTACGCTCCAACCATTACGATTTCTGAAGTCAGGGTCATTATCAAAGATGTTGTATTTTTCGAGTTTGTTAGAGTTGGACCCAACGCCTAGAAAGTTTTTAAGAAACGAAGTCTGCAGTTCCTGGACTATATTCCTCTTATTTGAAACCGCATGCACTATAGCTGGAGTGTTTCTCTTGCTCATGATTTCTTCAATCAAATCATCTGGCGCCTTTAAAGCTGCTTGCATGATTTTCTTATCAAAGCCCTTAACCAGTTCATTGATTCTTGAGTAAGCACCGACTGACGGATTAAAAGTATTGCCTTCTGTATTGGTAAATATTGCATAAATCCTAAGTTTCCTTCTCTCAGCCTCTAAGTCGCTCTGTATGTAGAAAATAGATTCTTCACTGAGACTGCAGAGATCTCCTTCGCGTAAAGGGATCGTGCCAGAGTCGTCATCATTTGACCAAGTCAACTTTCCACTCCCTGTATGAACATAAAAGACCATATTTGAATGTAGAAGCACAGGAAGAAATAACGAGTTTGGCTCCAATGTGATGAACTGAAGATGGTAGGGTAGTTTCTCTGGGTCTTCCTTGATGTTCACGGCAGTTATCTGTCCGAATTCAGTGACAAGTAATGTCCTCCTCTGATCCTTTTCCACCACAGGTCCCTCTTGAGACTTGTCATGGTGCTCTTCACTTGATGATGCCTTCACTCCACACAAGGAAATAGCAAGGAAGAAGATCAAGACCCAAGATAACGGCAAAGCTTTTTTTTGAGGCTCCATTGCTAACATAGTGAGGGGACTTGGA
>C100445_65
CGGCCCCAAATAGTTACACAATCACATAAAAAAAAGGTCTAATACAAACCAACAAGCACGAAAACTGAGAACGATCATGTTAATGAAGTAATTAACAGATCCCAAACAACAAAACACCAAGAAAACACGCCTATTTCATATACCACTCGCTAGTATTTGTTATAGACAAATATAAACTGCAAAAAGTTAAATATGCAATCCCTTCAAAAATCTGCAATCATTGTGTCTTTTAACCCTTAGATCAGATCAGACATCCTTCTTCTATGACGACCCACAGAAACTCTCAAGTTTTGGTCTGAAGATGTACCCATCCTGCTTCGAGGGGTAGTGACTTTTGATTCCAAATCATTGCATTTAGGCCTTTCTGTGAGAACAGGGTTTGAAATTGGAATACTTTCTGTTTCAGCATGCCGAGATTTTCCATTTGAACTTCGCAGTAGTGCTTTTATGCGGATATCTGAATAACTTAATGATTGGGAATATGAAAAATGGATGGAACTTCTAGAGACCATTGATCTATAACTTTTCAATTTCACAGTGCCAATGTCTCGCTCTGCAGCACTTTTCCTTTGGCGACTTGCAACTGTTGAAGTCATGAATCGAGGCATTGAGTTGGAGAAATTTCTTTTAATGGACTTCTTAGATGCTTTAGGGGTTTCAATCACCTCTTTCACATCATCTTTGGGGCTAATTGAGGCTGTCATGTCATCACTTTCCACAACACTGTATGTGGTGAATAAGAGCTTTTTACTATCATTTAATTTCAATTCAATCTTCTGTATTTCTTCCCTTAAATTCTGCCGTTGTTTTTCGGCTTCCTTGATGTCTTCCTCTAACTCCATAATCTTCTTCTCCCTTTGCTTCTTCACTTCCACAGGCACTTCTTTGTTGGACTCTATTGCTCTCGCTCTCTTTGCAAAGTTCAAGGAACAAATTGACTCACAGACATCTTCGTCTGAAGGGCTTATATGCACGAGCATCAAGACCTTTGAACCATACCCAAGAGAATCTTTCAGTAATTGAGTCAGCTTGCTATTCCTGTAAGGCACATGACACTTCTTCCTCTTCAAAGCTGCAACAACATCAGCTAAAGCTGAAAGAGAAAGATTAATGGCTCTGCCCTCATCCAGTGTTAGTCCTTTGGCTCCAGTTTTAAGCAACCGTTCGCTTCCTCCAAGATCAACCATCCACAATTTACTTACTTCACTTTTGGCTTCCAAAGCATCCCCACGTCGAAATATGCTTATCCTCGTTAAGCAGTGTGACCTGCTTGATGCTTCATTCACATTAGTCCACGAGGTGGATCTGAACCTTCTCCCCTTGTTGTACCACCATTTGGCTTTACCATAATCACTTATTTGCACTTCAGTGAGACCCTCAATTTCAATCAACCCCTTTGGATCTGTTTGGATGTTGAGATTGCACTTCGTCATAGGTTGTTCATGTGGTCTACCAGACGGTCTTGGAGCTAGCAAATCCCTGAGATTGCCCATATAAACTTCCAACATGCTCATTGAAAAGGTAAAAGAAGATGAGTTATCCAAAGAGGCTTGACGAAAGAGCTCTTCAAGAGCACGAGGAATAATTCCAGGTTGCTCGTTTGTACCATCCATGGTGAATGTCTTGCCTGTGCCTGTTTGACCGTAAGCAAACACACACACATTGTGCCCGTCCATTGCAGATCTTAGAATTGGCTCAACCTCAACAAAAACACTTTCTTGGCTTGTTTCTTTAGTAAAAACTTTATCAAACTCAAAATCTTTCCTTGTTCCCCCCAAATTAACCCGAATTTGCTCTGGTCCAGCTGATACCGGTTCAGAATGTCTTCTCTTCTCCGTAACCAGATTTGGTCGAATTCTACAAAATACTCGAATGCTCCCTTTGATGTCTAATATCTTGCTCAATGCTTCTCTCCGCTTTTTATCCAATTTCTTCTGCTTGACCCTCAGCTCCTCAATTTCTCTTTCTAGATTGGATATAAAGTGCTCAAGCTCGTTCTTTTGGTGTTCTGGCACGACACCCACATCAGTGTAAACGGTGGAAACAGGTGGGGACCCATCAACTGAATCTGAATCAGGGTTCAAATCCAACGAGGGTGACTTTAAAACCTCACTTGCATTTTCTGAAGCCAACAGAACCTGCTCTTCTCCGTTAGGAACAGGCATTTTCACTACCCAAGAACATGAAATGAAACACAGCCACCTCGAAGTAAAAGGTGTAGAGAAGAAGTTGGTTATTTTCAATGATTGAACACTTTGGAGGATCCTGATTACTGATTATTAGGAGTGAAGAAAAGGAGTTTTTTTTTG
>C100449_65
TCGGGCGATAAAAAAGAGCATGGAGCTAATTTCACAAATCTAAAACCTGACAAAAACCAATGTAACATGTTACAGTGTGTAGTATTTACACAAAAGAAAAGTAATAAAAAAAAGGCTTACGAGTATTCACAGAGGGGTAAGAAGTTGGTTCCGTTCCAGTTTGCAACTCATGAATGATTATAATAATCACCAAACGTGAAGCGATGGTTCCTGCGGAGGAGATGAGGAACCCTTGAGTCCAGAAGTTCTAGTCTCGTGGAAGTCTTGTATAACTTTGATCAGGAACCGCGCTTTCTTTGCGCCGTGACAACTCCCACCCGTCAACAGCGAATAAAGAGAAGGCGTCACCGAAGGGTCCTTCGCCAGAACCGCCACCACCTCCGCCCCAATATTGACGCAAAGCGACAACAAAATCGAAGCAGAGTGCTCTTTCCCCGCGCGTGACGTCGCAGTTCGCAGCATCCCCGTAATCAATGCCAACGCCGATCCTTCGAATATCGCACGCGCCCCATCAACATTCTCAGCCAGCGCTGCAAGAACCGCCAATGATTCAGCCAGAAGCTCCTCCTTATCCGAAGAAACCAAAATGTCAAGCAGCGCAGGAACCGCACCGGCAGCGACCACCCTTTGGTGATTCCTAGGAAGCAAAAGCAACCCGAAAATCGCAACCACAGCGTTCTTTCTCCCGCAGGTTGTTCCTTCCTTAACTAACTCCACCAACGCCGGAATGACCTCGGGGTTCTCACCTATTATTTTCCGGTACTCTTTCACGGAAGAGAGATAAAACATGATAGCAGCAGCTACTTGACGAGCTTCTAGGCTAACTCCATTTTTCAACACGGAGAGAATTACCGTTAGGCCCCCACTGGTTATGATGTTTTTGGGTCCATTCGGATGTTTAGAGAGCTTCAATAGAGCGGAGATTGCGTTCTCTTGAGTGGATTTGTCGTTAGACGCAGAGGCTAAAAGTTCTAGTAGAGGAGGCACTGTTCCCACTTCATTCAAACACGCCCTATTGAAAATGCTGGTTCTCGCAAGCACGCGAATCTCGTACGCAGCCTTGTGTTTCTGTTCTTGTGTTCCGAACACCAGCCTCCGCGTCAAGAACCACGCTAGGAATTGCACGGCGTGCGCCGCCCCGGGACTAACTGCGACGTTGTTGCGGCTACGGTTACATGGGTTGTTGAGTGAAATGCCGTTGTCGGCGCAGAACTGTTGGATGAGCCTCTTGAGAGTTGTGTTGGGAACCAACTCTGTGTTTGTGAGCTTCTCCCCTGTTTTGGGACATGTGGTGTTCCCAGCTTTGAGCCATCTCTGAATGGAGGCTCGGTCGTAGGTTTGACCCGTCGACACAGTCACCGGATCCGTCATCAACTCGAGGGAAATCGGGCAGCGGAAATCCTCCGGATTAACGGAAGTTAGTAACGTTAACGATAACGGTGCCAGCTCCGTGCTGCATCTCCCTTCGGATTGATTCGTGTCTTCCATAGTTTCGAAAATCACACCTCTGCAGTAACTCAAGAACCCTACCAAGCTACTGAGCAACGGAACCTCTCGCTCGTCACGATCGCGACACTCTAAGTTGATTTCTTCTTCTAGGAAATTAATCTCTTTATTGCAATCCGTCCAGGTTCTAATGTCGAGGTAGTCCATGATTCCCTGCATGGAACTGAGGTGTGGTTCCGTTCCCCTCGAGAAGAGGCGCAGAACAGTGTGGAGGGTTTTGCACGCACTGGCGTCGCTGGGGTCCACTTCGAACTTTGCTTTCCTCGCTTGCCGCGTTACTAACTCCGCCAATTCCCTCACTTCGGTGCACACGTCGAACTCGTGAAGAGGCAGAACGTCGAGGGAGGTGGCGACGGCGCGAATGAGTGCACGGAACTGGGATGCCACGTGATGAGATTTGGCAAGCATTAAAAGTCGCGCGCCTTCGAGTGTGCAATCTTGCATCAAGAAGTGGATCTTTTGTAAGGCGAAGTGGAGTTCTGCGAGGCAGAGGATGGTGGAGTTGGGGATTGATAAACCGTAGTCTCGAATTTCTCGAAGGAGAATTAAGAGTATGCCGATTTGGCGTATCGTTTCTCGTGCGTTGCGGCGTTGAGTGGGGAATAACTGGGGTTGAAAATTGCATATGGATTGGGAGAGATTGATGAGAGAGGCGAGAAGTGTGGGCGGAGATATGTCATCGCAGGGGTGAACCGCCGGGAATGATAGGAGGCGGCGATCCCTTGGAGTCATTGAAGTGAATGAGAGAAGAGGAGAGAAGAGAAGAGAAGAGAAGAGAAGTAAGTTTAGTTGTTTGAAGTTGGA
>C100451_65
CTATTAGCTATCTCTGATTTATATTCTATAGAATGAATATGAACAAGCCATACAACACAAATGACAGCTCCTTCACTTGTCCTCAAGAAAACAAAACGAAGTTTTTAGTGTACAACCTTATTTCTTAAAAGAAATACTCAAAATCCGTGGAAACGCGCTCCTTAGAACAACATTCATATCGCCCAATACATTTAGTCTCATTCTCCCTCACACCCTTGTATTTTCAGCCAAGGACAAAATAAACAAAAATCATCATCCAACATAAGCAACCTTTACAATTACACAGCTACATACAGACTTTTACTATAGCCTTTTGATGACTGTACAAAATATGGAGTAGAAGGATGCACAAAATCAAATGAATTCAAAGCGCATTAGAATCTTCACATTGTTATACTTTTCTCCTTTGCGGGAATATAGTGGAACTGCTCGAATTCCACTTCTTAGTTCCCACACAGGTAAGCACGTTTGGCCACCAAAGTCATCCTTCTCGGACATGTCATACTCATGAACTTCTACACGAAGCAGAGCCAGTTCTGGAACAGAAAGTGGGAACTCAAATACCTCACTCCATGAAGGAGACCAATTATCCTCTATAGTCTTAGTTTTTTTCATAACAGTATCATAAGCGACTCCGGCAATCCCCACTCTGGCATAGAAGTCAGGGGGTGAGAATTGATCAAAGTGCGTATGCTTGAAATCATGAAACCATCCTTCCCCCATATATATGGTCACCTTCAAAGTTTTCTTCACAGGCAAATGAGCTTTAGGATCAAAGACCTCATTATTAAGACCAACTTCTAATAGAAAATCTGGTTTCTTAACATAACCACATCCTCCATTGGCTTTGAACATTCCCTGCATCAACCAAAGAGATCTACCATATCCCTGCATGTTAAATGCAACCATCTGAGCTCCGTGCATCCACCCGATCAGTGGGTTATAATTTGTTGAGGTAATACGAGTGCCTTTTGGATATACTCTCAGTATATTCCGCTGAGTAAACCTGACAATTTCTTTTCCATGAGTTTCAGCAGCCTTTTCAAGTTGTACCTCACTTAAACTTATACGTCTCACTGTATCAGGATCCACTTTCAGACATTCCTTTAACCCCCCTTTAGGCTTCCCAGCATGAATGGCAATTAAACGTCTGTATTTGTCCGATGCATTGTGACTTGACTTTTCTGATTCATCAGTATCGTTCTCATTATAAAGATCATCTTCATCCTCAATGTTCTTGTAATCAGAGATAGTGCCACCTCTCAAACTAGGGACTTCCTTCCCCCATGCTTCTTCATCATCTACAGGCTTTTCCTTTTGTGATTCCACCCCCTTTTCCTGAACGTCTTTTGCTTCAATGTACTCCTTAGGTGGTTTGGTTGATATGATAATCCTTCTTTTGAGTGATTTAGGAGAAGGAAATTCCTTCAAGATTTCAGAGGTAGGAGAAAATAGTATGTCTCCAAATGTTTCTGTAATCATCTCAGCCACTTTAGCCTGAAGATCGGGAGTAAGGTGATCTTCTAAGGTTATTACAACTGGATATTCTGAGGCAACAAAGGCATACTGCTTAATAGACCTCAAACATTTTATGAGTGCCACAGGAGATGTCAAAGTCCTTCCATGAAGAACATCCACATCATCCTTTGATGCATTAGGCCATATATCTAATTCAATCACCCTTACACCCTTCTGCAGTGCATTGATGATAGGGAGATCACTGCAGTCACTGCTAAGTTGGTTCCCAATTAGATAGGAATTGTGACCAGTATAAATGAAGTAATGAGACAACGGTGAAGACATATCTTGGTGCACCCCGAGAGAAGGTGAGAGAGGTGGATTATTATTGTGACTGAAGAGGTAGTTGAAGAAACTCTCAAGATTGAGGCCCCTTCTGTGAAAGATACTGAGATGCTTGTGGCCATCGATGATGGCCTGTGTTTCTTCCTCAGTGGCACTCTCCTCCTTCTGCACCTCAACCAGGAAACTGTGGAGGTGAGAGGCTGTCATGACACCATGCTCATCGGAGTAACGATCGAAAAGGGTCCTTATCTCCGGCGGGGCCTCCGACACGGGGAGCCTGAAGCGGCGGCGGAAGCAAAAACAAAAGCTGTAAGTCTGTTTGGACATGCCTTAATCAATGTTTTGTTTTTCTTCACTCTCTATGTCTGTCTCTCCCAACCGAACTCCTCGAAGAAGATTACTAACGGGGTGAACGCGTAAGGTGCGTGTACTTTGTAGATACTAACATGGGTACGTGTGCGTGTGAGTTGTGTGTAGAAGATAACCTTTTTTGGTCTGAGAATGAAT
>C100453_65
AACACCCTCCTGATGTTTAGTGCATTCATGATTCGTGACGTAACGGGAGTCCACACACTCATTGGAGACAACTGTATATTTTGCTTTTTCTCTGTACGACTGTACCCAAACAAGTGATACACTTACATAGTGCATAGAAATATGTTTTCTCATGTATATATAGTCTCTGCATGATGAGTATTGTGCATACTTGAAGAAGCAGTAAAGATACTCTAGTTTTCACTTTTAAATTCTTAACTCCTATTCCATCCAGGTGGAAAGTAAATAGATTACACTGCTATCCCCTATCTCCAACTAACATTTTACAATGGAGAACAATAATCACAGCAATAGAATCACATCATGCACTCCCCAAAAAGAAAAAAATAAATAATGCAGATCAAGCGCAACCCACTTTCTCCATCATAGTGGAACTGACAACATTGTTTACAAAGGCGTAAAAGCATTGCCTGCAACAATTAGGCATTAAAGTAGATTTCTGAAACTGAGGTGTATTGTCGGAATGGTTGCATACTGTGCTAGAGGAGGATGTACTACACTTTTGCTGCTCAGAATTGCAAGCAGCCAAGATGGTATGGGTGGCCTGCCTTGCAACTACCTTGAAGGTGTCAAAACCTAATTTTTTATCTTTAGTTAAGAGCTTAAGATTTAATTTGACGAGAGACTGGATCTCAGTTTTTGCATCGTCAGTTTTTCTTGTGCTTCCATCCTCACTACTTCTAGCTAATCTCGTTTCTTCATTGACAAGATCCACATCCCTACTACTAGAGGAGAGTGCACTAACAAACTTGCCATGCGAGGCTGAAGTTACCTGGCAAGCATTTCTCTCTTCTTCACGACAGGGAACCCCACCCTGGATATTAGTGCGGACCTTTCTGGACAACGGACATTCACAATATCTTTCTGAATTAGTATGATCCCTTACACGGTGTATCATCTCCTCATATCTAACCCTACTTTGCTTTTTCTCTTCCAACTTTAGAGTTGAGCAGTTTTCCAAATTCTGGACGAGCCTAGAATAGTCACACTGCTTCTCTTTCTTAGTGTTCCTGAAATCTTTGGAATGTTGATCTTTCTGTTCTCGGAAATTACAGTGTGCAATTGATATTTTTCTAGCTCCTCCACTGCATGACGGTTTATCTACTCCCTGTGGAATGCTGCTAGTTTTTTGATGAGTTAGTTGCATCCTCTTTGCCCCGTCCACCATTTTCCGAGCCTTGTCAGCATCTTTAAAGATTCTCTCATTCAACATTTTGTTAGTAGGACCACCTTGGACTGTGGATTGTTGCAGGCTTGTGGAAGCCCTAGAATGCGAACCATCTAATTTGCCATGTGTTAAGGATCTAGAATCTTGTTCTTGACAAACTGTGCTGCTAGCTTGATCCGCATTACAACGGAACTGTAATGAACCACCCCTCAAAGCATTCCAGTTTTCACGGAATGCCTGTATATTACACTGCATATCATGGACGCCTACGGCAGGACTTTTTCCTTTAAATCTACTTAACCTATCTGATGAAGGAATAGCAGAAGGAGATGACAGGTTCTGTTGTAAAGGAGATGCCCTTGGTCTTCTAACCACCCGACTGCCTGTTTCCCTCACAATATCAAAGATATCAATGGTTTCACTTGGCTCAGCCTCTGGCACAACATTTTGTTGGTCTGATTCTTCATTGGCATTGGTCTCCCGGGAAATAGCACAATCATGACAAAACCAATCACCTTCAGGAACAGTATAGCCCAGGCCAACACAGTATGTGTGTGAAGCAGTATCACAAAGATCACAAAGTAGTAGAAGATGTTCATCCGCCCCAGCATGACAAACACCACATTTGGTTTCAGCATAAGAATTGACAGGACCAATTGCCACATTTCCATGAGGATGATAAGCCTGGTCACGATGAGGGATCTTAACGTCCCGAGAGGAGGAAAAGACGCCATGCATAGGGAGCCTGCGAACGTTGGAGAATCTCTGGCGACAAATTGGGCATCGAGACTCGTGCTTGGCCCATTCCATGATGCAGACGAAGCAAAAGTAGTGGCTGCAGCAATCGATTTCCCCTGCGATCGAAACCCCTCGCTCCGCGTAACAAACCCCACAACAAACGCTCTCTTCCTCGTCCTCATCCTCCTCTACTTGGGATCTCAGCCTCTTCTTTGGAGAACCCAACGACGCCGACGACGACCCCATCCTCGCCGGATCTCTCAACTCCGAAGCCCGCAACGCTTCTCCTTCCGATTCCGAATATCACACTGTTCAGAACCACACGGTGAAGATGACAAGCTCCACCACACCGAAACTTTGTTGCCA
>C100455_65
CAAAGTAGCACATCCTCTGCGTTTCTCCTCCAACTGAACAAAAGCATCGTTTGGTAGACTAAACGCTGCGTTGAGAGCGTCAGTGGTGACACCCAAATTTCTGAACTGAACCAAAGGCTGTCTTCATTCGCTTCCAAAGGTTCCGTTCAATTGGAAAGCTCTCTGGAAGGATGAAGGAAGCAAGGACAAAGAAACAGCCTGAGGCTGATTCAGAGATCTCAGCATGGGTTAATAAAAGCCGTAAGCTAGAAAAGAAAAGGGCATTGCAGCTCTCAAAGATTTTCGAGGAGCAGGACAAAATTGCTGTAGAGGGAAGTGATGATGAGGATACAGCCCAACACACTGAGAACCTGGCGGGGCTGAAAGTTCTACATGGCCTTGATAAAGTTATGGAAGGCGGTAGTGTAGTTCTAACTATTAAAGATCAGCCCATACTTGCTGATGGTGATGTTAATGAAGACGTTGATATGCTTGAGAACATCGAAATTGGAGAACAGAAACGACGAGACGACGCTTATAAAGCTGCGAAAAAGAAAACTGGTGTATATGATGATAAGTTCAATGATGATCCCTCCTCGGAGAAGAAAATGCTTCCACAGTATGATGATCCAGCTGCAGAAGAGGGTGTAACTTTGGATGAAAAGGGACGATTCTCAGGTGAAGCTGAGAAGAAACTTGAAGAGCTGCGAAGAAGGTTAACAGGTGTTTCCTCAAGTACCTTTGAAGATCTTACTTCGACTGGAAAGGTATCATCAGATTACTATACTCATGAAGAAATGCTAAAATTTAAGAAGCCAAAGAAGAAAAAATCATTGCGGAAGAAAGATAAGCTGGACATCAATGCCCTTGAAGCTGAAGCTGTCTCTTCAGGATTGGGTGCTGGTGACCTTGGTTCTCGGAACAATGTGAGGAGGCAAGCCATCAAAGATGAGCAAGAAAAATTGGAGGCTAAGATGAGAAGTAATGCTTACCAGTCTGCTTATGCTAAAGCAGATGAAGCCTCCAAATTGCTGCGCCTGGGACAAACTCTCAATGTTAAAACAGAGGAAGATGAAAGTCCAGCTTTTGTAGATGATGATGAGGATCTTCGAAAATCCTTAGAGAAAGCAAGAAGATTAGCTCTTAAAAAGAAGGAGGAAGAAGGGGCATCTGGTCCCCAAGCTATTGCGTTGCTTGCCACCTCAAATCATAATAATGAGACTGATGGTCAAAACCCTACAGCTGGAGACTCACGAGAAAACAAGGTGGTCTTCACAGAGATGGAAGAATTTGTCTGGGGTCTCCATATCGATGAAGAAGCACGTAAACCAGAAAGTGAAGATGTTTTCATGCATGATGATGACGAGGCTATTGTTCCTGATGAAGAAAAGACTAATGAGGCTGGTGGGTGGACCGAAGTTCAAGAAACTAATGAAGATGAACAACCCAACACAGAAGACAAAGAGGAAATAGTTCCTGATGAAACTATCCATGAAGTTGCTGTAGGGAAAGGATTGTCAGGTGCTTTGAAACTGCTTAAAGAGCGAGGGACACTTAAGGAAAGCATTGAATGGGGTGGCAGAAACATGGACAAGAAGAAAAGTAAATTAGTTGGAATTGTAGATGATGACGAGAAGGAAGCTCAGAAGAAAAGGGAGATTCGCATTGAAAGGACTGATGAATTTGGGAGAATTTTGACTCCTAAGGAAGCCTTTCGGATGATTTCTCATAAGTTCCACGGTAAAGGACCTGGAAAAATGAAGCAAGAAAAGCGTATGAAGCAATATCAAGAAGAATTAAAGATGAAGCAAATGAAGAGTTCAGATACACCATCACTGTCTGTGGAGAGAATGAGGGAAGCTCAAGCCCGTTTGCAGACCCCCTATCTTGTTCTTAGTGGTCATGTTAAACCAGGACAAACTAGTGACCCAAAAAGTGGTTTTGCAACTGTTGAGAAGGATCTTCCTGGTGGCTTGACACCTATGCTTGGTGATCGAAAGGTAGAGCATTTTCTGGGAATTAAGAGGAAAGCTGAGCCATCTAGCTCGGATAACCCAAAAAAGCCCAAAACATAATTCCTTGGTCTCGTAGCATTCTAAGCTAATATCCCTGTAAGCTTTTAGAAGTTTGACTCATAGTGTTCATCTATTCTCTTGCTGCCGCAGATAATTAGCAGCAGAATAGAGTTTGAATTTCGTTGGTAAAACTTGATTTTCTTGGAAGATGTATGTTGGTAGATATTTTAAGGACTGGCTTACCACATCAGTTGTTATATGTTTCTGACCATTCCAAGTGGCCCAGAATTCGCTATTCCTTTTGTACAAATAAGAGA
>C100459_65
CTTTGAGCATATCCGAAAAAATTATTAATCAAGATAATTTGACCTCTCTGCTCTCAGAAACCTAGCTTCTTGCTCTGTAGCATGAAGTGGAAAGTGTATGCTGGAACGCTGCTTCCAAGTCAATAAAGCCTCCTACACTCCTCTAATAATTATAAAGCCGGAAGAGTCCTGTAAATTTAACTCAGAAATGCATATCTAGGGGAAATACTTTTAACGAATCTGCTTTATCTGCCGCACAAATACTGGCACACATAACATCTTGAACAAAAATCTCACAGCAGGTCAATGGGGATTCAATTATATTTGGCCGGGCTGGCCGCTTTCAGCTGCTAGTTTTAATCGTTGATGATGTTCCACCACCTTGTAATCTACAATCTCTTTAAACAACTGGGAATCCAAGATGCAGTCTGGACGCCCATAGACAGCAGCTTGGACGCTGGCCATGAGTTTGGCGATCTCACGGCCAGAAAATCCCTCTGTTTTCTTGGCAGCCTCTCTGAAAACATCTTCGGATAAATCTTTTATAGTAATCTTCTGAGGCTGCTTCTTCAGAAAGAAGCCTCTCTTGGAGTCATCATTATTGTCATCACATAAATATTTGTTTAAATAGAGCTTCAATAACTTTAGACGTTCTTCCTCTCCTGGAAGCGGAAATTCAATCACTTCATCAATGCGATCAGTAACTGCACTGTCAAGATCACCAGGTTTGTTTGTCGCAAGGACAAGTACTATGTCTCGAGACTGGTCACCAGTTCTGAATAGCAATGCGTTTAGAGCACTTCGCTGAGCTTCACTCATGTGTGAGCTGTTACGCTCGCAAAGGAAAGCATCTGCCTCATCAATAAAAAGCAATAGGCCTTTTCTAGATTTCTTGGCCCAATCAAATATATCATGAATTTTGGTAACAGCCTGAGCGCCTAGGGGTGCAACATCTCCTCCAGTCATCATAGCATAATCCAAACCCGATCTTCTTGCTATTTCCCTTGCAACCATCGTTTTACCAGTACCCGGAGGCCCATAAAAAAGCATGTTACGAAATGGAGCCTGATGGGCTTTGGTATTTGATGTTGCACGCGCAAGATGCTCTATTCTTCTCTGCAACGATGGATGGAGGATTACGTTTCCAAGACCATTTTTACTCCCAATAGGCTTTTCTGCCCCAGCCAAAGTACTACTATTTAAAAGTTTATTTTTGGCTTGAGAAAGTATCTTTGATCCTGGGAATTTTGCCATAGATGATTCCCGGATCAGTGATGGCTGCCCTAAAATTCGATTAATATAGCCCCAGGTGACTTTAGCACCTTCTCTAGTTGTATATACTCCTGCAGCTAATGCAGTAGCTCCTCCAACAGTCATAAGTAATTTGTCCCTATCAGTCAATAAGGCCCTCAGACCACCTTCAATATGACTGAAAGTTGTGTTGATTGCAGCAAGCCATTTATCTCTTTCACCTTGCAGTCGTTCTACAAGCATTCTCCTGTTATGATCCTCGGTTAACTTTGCTTCATGGGCTCGGCCTTCAGCCTCAGCCATTGCCTTAACTCTAATAGTTTCTCTTTCTATTTCAGCTCTCTCTCTCTCAGTCTGACGCTGCTGAGATTGAATCTGTTCTTCAGTAGCCTGTCTTGCCCGCTCCTTTCTTACAGAAGACTCCTCTTGCATCTTGACCAATTCAACGTTATGTTGCCTTTGAGCTTCATGATCTGTCTGCATTCTTTTCCTGGCCAATTCATCTTCATATCGCAGCACCTGGGCCTGTCTCTGGGCTTGCTCTTGTATTAAATTACGTTGTTCTTCAGCCATTTTCCGCTGCCTTTCAATATCTCCTTGAGACTGAATAAGTTCGTAGTGAACTTTCTCAGCGTCTAATTCAGCGAGGCGAGTTTGCTCCTGCTTTCGCATTAAATCAAACACCTGCTTTGAGTAGGTAGAACTGTTGATTTCACGGAGAGCTTTGGCTCCTCTTTCTAACGATTCCGGGTCGAAACCCGACTTGTTGGGCTCCTCGGGCGCCGGAGACTCCGAATTGGTGTCGGAAGCCTGGTTTGACGGCGGCGGAGTATTGGAAGGTGAAGAAGAGAAGAAAGGGAATCGGAAGGAAGAGTCGGCGTAAGCACGATCGGAGGAGAACGTAGACATGCAAACCGCCGCAGCGGATGTTACCGCCACGCATGAGGTTAACCTTGCAGCAGCCATGGCTTAGAACGCACCTTCCAGATGGATCATGAAGAAGCTTTTCTGTAGCGCGAGCTTAAACCCTTCGTTAGGGTTTAAACTGAAATGGAAAATTTTGAGAAGGGCGTTGCGTGGAG
>C100461_65
CTTTAAAGAAACAAGTCTGCGCCACTGCATTTTACAACAGTCAATCCCTAGTCTCTAAAGCACGCGCCGTCCAACCACCCACCCACCTCCGTCCGCCGGCGAGCCACAGCAATACGTTCACTGCAATGTGAAGCAGAGGGGGCCAAAACCAAATAGAGAGAGGAAAGGGTCTGCATCAAATCTGAGGAAGAATGAGCGGTGGTCGACTTTGCACATTGCTGGGAGAATTGGGGTACGAAGGGTGGGAAGCATTGGATCCTGATAGCTTCGAATGGCCGTTTCAGTATGAAGACACTCGCCCTCTTCTCCACTGGATCTGCTCCAATCTTCGTCCCTCCAATGTCCTCTCCCTCTCTGAACTTTCCCAGTACGAGCAGTTCAAGCAAGAAGGGAAGCTGTTAGAGGGTGAGGATTTGGACTTTGCTTATGACAGCATTTCGGCCTTCTCTGATAGGAGAGACAATCAGGAAGCAGTTTTCGGCGCTGAGGAGGGATTGAAAGATATCAAGGAGGCAACTTTGGCATATAGAGAGGAGGCCTTGGCCTTGCAGAGGCAGCTGAGGCATCTGCAATCTCAGTTTGACATGCTTTCCGGACAGGGCTCAGCATTGACACAAGGAAGACGGCCACGCCTTGCTGCAACCTCTATTGTTAATGGACACCTTGCCAATATCGATGATAGCCTTTCTGTCAGAAATTTACAGATGAATGCCGTTCTTGAAAGAATTGCTTCCACAGCGCATGAGTTGGCACATTATCATTCGGGAGATGAAGATGGTATATATTTGGCATACTCAGACTTCAACCAATTCTTGCTTGGAGACTCATCTTGTCTAAAAGAGCTAAATCAGTGGTTTGCTAAGCAATTGGACACAGGACCATTTCGACTTGTTGCTGAGGAGGGGAAATCTAAATGCTCTTGGGTGAATCTTGATGAGATCTCCAATACCTATGTTAGAGATTTGGAAAAATCACATCATCAACGTGTATCTGAGTTATGCCGGCTCCGCTCAATATTTGGAGTAAGTGAAAAACAATGGGTTGAAGCGCAGGTCGAGAATGCCAAACAGCAGGCTATTTTAATGACGCTTAAATCACAAGTATCATCTGATGAAGCTCACATTCATCTTGATCTTCATTCTCTTAGGAGAAAGCATTCTGAATTGAAAGGAGAACTTTCAAATCTTTATAACCATGAAGAAAAGCTGCTATCAGAGACTATTTCAGATTTGTGCTGGGAGCTGGCTCAACTCCAAGATACATACATTTTACAAGGTGATTATGATTTGAAGGTCATGCGACAAGAGTACTACATTAACCGGCAGAAAGCTTTCATAAACCATCTCATCAATCTGCTTGCCAGGCATCAGTTCTTAAAGATAGCCTGCCAATTGGAAAAGAAGCACATGCTTGGAGCATTTTCATTACTCAAGGTTATTGAGTCTGAGCTGCAAGCATACTTGTCTGCAACTGAGGGACGGGTGGGTCGTTGCCTGGCCCTGATCCAAGCTGCATCTGATGTTCAAGAACAAGGAGGAGTACATGATAGCGATCATTTTTTGCATGCTATCAGAGACCTGCTAAAAATATATTCAAATACACAAGCTTCACTGTCGACATATGTATCAGCTCCTGGTATTGTCCAGCAGATATCAGCTCTTCATTCGGATTTGATGAGCCTTCAGTCGGACCTTGAGAATTCTCTTCCGGAAGACAGAAATAGGTGTATTAATGAACTGTGCAACCTTATTCAAAGTCTGCAGCAACTGCTCTTTGCATCTTCAACAACAGCACAACCAATACTGACCCCTCGGCCATTAATGAAAGAGCTTGATGAAATGGAAAAAATTAACGCAAAGCTGTCTGCTGCGGTTGAAGAGGTGACCCTCGAGCATGTCAAGAAGAATGAGATTGTGAAACATCATTCACAAGAAATTGGACTTCAAAGACGAGTCTTTGTTGATTTCTTCTGCAATCCTGAGCGATTAAGGAGTCAAGTTAGGGAACTGACTGCTCGGGTCAGAGCCTTGCAAATTTCATAGCAATCCTAAAGTGTTTAACTTTCTATGCCTGCGAACCTGGGGTCGAACCCTATAAGGAGCGTTGACTGAGATTCAGACCAGGCATTCGTAGAACAGAATTAGCAATTTTCTTCCCTTTTTCCTTTCTTACTTGATTTGAAAAGGATGCAATCAAATACTTCTCTTTTATTCTGGTAGTGTAGATATTTGTAAGTGTATGTTGTATCATCTCTCCCTATGAAGTTGGAATTTTTGTGTTTTACATGTGCAAATTAACAAGTAAATTACATA
>C100463_65
GGACACTTTATTTTCATCTTCAAGACAGAACCGCACTGAGTTCTACTCGTATCACCAACCGTCACTCACTGTTCTCTTCTTGTATTTTAGACACCCAACCAAATGCACCATTAAATTTCTCCCTATTCGTCCTTTCATTCTCGCTAAATTACGAAACAGCACTCCTCTCCACCAGATCCGGTGGTGGATCAGCGTCGATTCGCTCTCATTCTCCGAATGCCGCTTCAGTTCCTCTGATTTCCGCTGCACCGGAATCCGGAACTGTGCTCTGATTCTTCTGCCTCTTTTGCTTCTCCACAATGCTTCTCTTCAGTCCTATTACTCCCGGTCAGGTCTCGTTCTTGCTCGGGATCACTCCGGTCATTGTGGCATGGATATATTCGGAGATATTGGAGTATCGGAAAAACTCTGTTTCGTCCAGAGCTGGTCACTCGGACATCAACTTAGTTGAAATGGGTGGTGATGCTGTTAAAGACGAAGACAAAGCAGTTCTATTGGAGAGAGGAGCTCTACAGTCAGGATCCCCGAGGGCGCGGAGTTTAACTGCCTCACCGTCAATTATCCGATTTCTTTTGATGGATGAGTATTTCCTTCTTGAAAACCGTTTGACACTTAGAGCGATGTCTGAATTTGGTCTCCTTTTGGCTTACTTTTATCTGTGTGACCGCACAGATTTCTTTGCCTCGTCAAAAAAGAGTTACAATAGGGATCTCTTCCTATTTCTCTATTTTCTCCTCATCATAGTTTCGGCACTGACTTCCTTTAAGATACATCAAGACAAGTCACCATTTTCTGGGAAATCCATCCTTTATTTAAATAGACACCAGACTGAAGAATGGAAAGGCTGGATGCAGGTTTTGTTTTTAATGTACCATTACTTTGCTGCATCTGAAATCTACAATGCGATCCGATTGTTCATTGCTGCATATGTTTGGATGACTGGATTTGGGAACTTCTCATATTATTATGTTCGTAAAGATTTTAGTCTAGCCAGATTTGCTCAGATGATGTGGAGGCTTAATTTCTTTGTGGTGTTCTGTTGTATTGTACTTAACAACAGTTACATGTTGTACTACATCTGCCCCATGCACACTCTTTTCACTCTAATGGTTTATGGGGCACTTGGTATTCTCAACAAGTACAATGAGATTGGGTCAGTCATTGCTGTAAAAATCATTGCTTGCTTCTTGGTTGTTATCTTAGTATGGGAGATACCTGGAGTCTTTGAATGGATTTGGAGTCCATTTACTTTCTTTCTCGGTTATACTGATCCGAATCCTGCCAAATCACATCTTTCTCGCTTGCATGAATGGCATTTTCGCTCTGGGCTTGATCGCTACATATGGATAATTGGAATGATTTATGCCTATTATCATCCAACTGTTGAAAGATGGATGGAAAAATTGGAGGAAGCTGAAATCAAGCGCAGAGTATCAATCAAAGCAACTGTTGTGCTGATATGCTCAGTGGTGGGTTATTTATGGTTTGAGCATATATATAAGCTGGACAAGCTTAGTTACAATAAATACCATCCTTATACCTCGTGGATTCCCATAACGGTTTACATATGCTTGCGGAATGTTACACAAAGTTTTCGTAGCTATACACTGACACTTTTTGCATGGCTTGGGAAGATTACACTGGAGACTTACATCTCCCAAATCCATATCTGGTTAAGGTCAGGTGTTCCAGACGGTCAACCCAAACTGTTGCTTTCCCTGATCCCAGACTACCCAATGTTGAACTTCATGCTTACCACTTCCATATATGTTGCAATTTCCTATAGGCTTTTTGACCTGACAAATACACTGAAAGTGGCATTCGTGCCCAGCAAAGACAACAAGCGTCTTGTACACAATTTAATTACAGCAACAACAATCTCAGTTGTTTTATATTCTTTGTCCCTTGGCTTCCTTAGGATACCTCAAATGTTGGTTTGAAAATTTGAACATGTATATACTGTTGCAAGCTTCTATGATAGTTCCTGTGGAATGGAAGAATACCGGGCAGCTGCTACCATTGGTTTGTCAGGCCAACTCTTTTACCGAAAGATGCATTCATCTCTTTTTTGCAAGATACAGAAGTAAAAGTGAACTTGTACCCATTAAAAGCAAAAATGAATCATTCTAATAGGCTAGCTTCAGTTTTAGGGGTTTGGAAGTTGTATAGATAAGAGGGTGGGTGCATGGCATCAATTATTTTTTTATATTATGCAACCTCATATTTTTTTGTTAAGTGTTGTAAAATAATATCGCTTATATTATCACCTACTATATTATACATCATACAGTAAATGAGAGTTTAGAAGAAGA
>C100465_65
GTCACATAATCAACCTCCAATGCAAAAAAACTTCGAGACAGATAAATAGAGTCTGAAAGCCAGACTAAGAAATCTATTATACAAAGAATGGAGTACAAAAACATGTATGATCATAAAAATAAAAAAAAATACCCCTGCTCGTACAATTTCTCTTTGGCAAGGGTTGCGTTACCCTCAGTATTCGTAGGAAATCAGTACTCTTTGCACACACGTAGTAATACGTTTAATTACATAATGAGTGGAATATAACACACAATCAAACAAAGGAATATTACATACAACGGCGACAGAAGCAGCAATTGTCAAAGTTGCAGCACTAGCACCCACCTAACGATTCGACCGCATCAAATTATTCTACTCAGATGATGATCAGCTTGCTCTATAGATTTCAACATGAAACAAAACTAGGCCACATCCAAATATAAAAACCACTCTAAAAGGATATGATGCAAGGAACCTCCGATAGCTCACTCCAGAAAGTGCTTTCCCAGACTATGCCATACCTCCCTCATGTAGATAATTGGAACCTGCCACTAGGTTTTTTTCTTCTCCATCCAAAGGCAAGGTAATACACAAAGGTCAATCCAGCCAAAATAACAAATGCAATTTGGAATACATTGTACTTGTACAAATATTTAATTCCTCGAAGAGACTCCAAAGTGTGGCCAAATATTTCCTGGGCTGCAGTTGCTTGAGCATAGTAGGCAAAGGCTGTGGAGCAGAACTGAATCACACTAATGGAACAAAGAAGAATAAGGCCCACATTAAACAGAAAAGAGTTCATGAGAGTTGCTCCCCACTTCATGGGATGTATAGTAATGAAAACTAGTCTCAGTCCAAGCATCATGGCACCAGCAATCACAGCAAGGAGAAGGTAGAAGCAGAAAAATGCAAATGCAGCAGTGCCGAGAAGACCCCAGACATCATCAAGCTTGATGAAAACTTGATTCAGGAAAGGAGAAAGAGGAGGATCAATTAATAGGTAGATAATAATATGAATGATCCAGACCACGGAAACAATCAACCCTATAATTCCCAAAACAAATTTTGCCAGATAGCCAAGAACTGTTAGTGCCCATGTTGTCTCAGCCTTTTCCCCTTGAGGATACACCTCTTCAAGAAGCTTTACGTCTTCTTCTAATTGAAACAACTCCTTCTCAACTTCCTTCACATTTTTACGAAACTTTCTACCCTTTGAACCACCTTTTTCTTCCTGACGTAGAGACTCAGCTGCTTTCTTCAGTTCTCTTGCTTTTTTACCCAGTTCAGTGGCTTCCTTGATATACTGTGAGCGAGTGATAACAGCCTTTGGACGCCGGATAAATGAAAATATAAGTCCTAATGGAAGACAAGCAATACCAACACCGCCAAATATAGCAAAAAGCACAGATCCAACTATAGTAGCAAGTGCAACAACATATTCTGGGAAGGTAGTACGCATGGTCCATGTTTTCTCTGATGAAGGACTGGCAGAGTAAGCTGAGCACTGATGAACACCACTTCCAATACATTGTTCACCACTATTGAATGTCCATGAGCTAGGAAATGCAGTTGTGGATGAAGAGAGATGCCTAACAGTAAAGTCCACCTTACCAACCAGCCCATATAAAATACCCAGAACGAGGGCGCACACTATAGCCGTGGTGACCATCCACAACAACGCACTCTTAATCCTCTTCCCCACACTCTTGTCGAGGTCGCCCTCGTAGAAGAACATGGCGAACGGGATGACGAAGAAGACGAGGACGGCGTCGAGGATGTAGACGGCGAGCCAGAGGTCCTTCATGGGGAGCGTGAGGCTGCACGCGCCATTGTAGATCGCGTGGCGGCAGGCTTGACGGTTCGCCACGTCGGCCGGGAGCATGAGGATGGAGATGGCGGCAATGGAGAGACCCAAAACGACGACAAATTTGGGGAAGTAGGCCTGGTTGGCGTCATCGGGATGCTGGTAGTTGACCAAGAGGTACACGTTGACGAGGAACACGATCACGCACACCACCACCGCCACGATCACCAGGGCGAGGTTGAAATCGCCCATCTTAGCTCCCGCGAAATCAGAGGAATCGGTAGATTCGAGTAAGGGTTAGGGTTTGTCGGATCTCGTTCTGAGAGAGAGAAAATAATAGAAGAATTTGGTTTCGTTCCGGTGGTTGTTTGCTACGGTTACCGGTGGTGGTTTTTATGCGAGGGTGGAACTACTGTTATGTCCTCGTGACCGTTGGCACAGAGAATGGGGTTATGGGGGAACAGTGTGGGGTATATGAGTAATTTCCATTGGCGTAGTTCGGTGTATAAGCGAAATTCAAACCAGG
>C100471_65
TTTCGCCACATGTAAACTCTTCACACCTAAAGCCTCCGCGTTTAACACGCTTGATTGGTCCTACAATACAAGCACCACCACAACGGTAACCAGGGAGAAAACTTTCTCTTTATATCGCAATCCATTCCCATCACTTCTGCCACCTCTCTCGAGTCTCTGCAAGTTTATGTACTCTACACACGATCCAACTTCTTCACAACTTTTCTTTCTTTCTCTCTTTCTTTCTTTACCTCATGGAACTCGAGATACGTCGTTTTTGTCTCTTCTTGTTTCTCTTTAGTATCGTCGCCGGGTCTCAGGCCTACACGTTCTACGTTGGTGGAAAAGATGGGTGGGTTTTGTACCCTTCTGAGAATTATAATCACTGGGCTGAAAGGATGAGGTTCCAAGTCAGTGACACTCTTGTTTTTAAGTACAAGAAGGGATCCGACACGGTTCTGGTGGTGAACAAGGAGGATTACGAGAAATGTAACAAGAAGAAGCCGATCAAGAAGTTTGAGGATGGTGAGTCGGAGTTTCAGTTTGATCGGTCAGGTCCTTTTTACTTCATAAGTGGAAAAGATGATAATTGTGAGAAGGGTCAGAAACTGATTATTGTTGTTTTGGCTGTGAGAGAACCTCCTCCGTACTCTCCAACACCTCCAAACACTCCCTATCTCCCAACTCCTCCAAAAGTACCTTATAATCCCCCTTATGTTCCAACACCTCCTCATGTTCCCACTCCTCCAGTAACTCCTTATCCACCCCAAACACCTTCCCCTGTTTATACTCCTCCAAATGTTCCAAACCCTCCAAAAACACCTTCACCTATTCATTATCCTCCCATTGTTCCTCCTACTCCTCCAAAAGCACCTTCACCTACTTACCATCCACCCTATGTTCCAGCACCTCCCAGTGTTCCAACACCTCCCAAAACACCCTCTCCTGTTTACACTCCACCAAATGTTCCTCTTCCTCCAAAAGCTCCTTCCCCAAGTAACCATCCACATCCACCCTATGTTCCAATACCTCCCAAAACACCTTCTCCTACTTACACTCCCCCTAATCTTCCCTATCCTCCAAAAGCTCCTTCCCCTAATAACCATCCACCCTATCTTCCTCAACCTCCACAAACTCCTTCTCCAAATGTTCCCACTCCTCCAAAAACTCCTTCCCCTGCTCACCAACCTTACGTCCCAGTTCCTCCAAACACTCCTTCTCCTATCTCCCAACCTCCATATACTCCAAACCCTCCAAAAACCCCTTCCCCTGGTCACCAACCTTTCGTCCCAATTCCTCCAAACACTCCTTCTCCTATCTCCCAACCTCCATACACTCCAAACCCTCCAAAAACCCCTTCCCCTACCCATCAACCACCTTATGTGCCAACACCACCCAAAACTCCTTCTCCTACTTCCCAACCTCCTTACATCCCATCACCTCCAAACACTGCCTCTCCAATATCCCAACCACCTTACATTCCAACACCACCAAAAACTCCTTCTCCGACTTCCCAACCTCCTTACCTTCCAACACCTCCAAACACTCCTTCCCCAATATCTCAGCCACCTTACATTTCATCTCCACCCACCACCACTCCTTCTCCCATTCCCCCACCTCCAAATACTCATTCCCCAACATCTCAACCACCCTACCCTTATGCCCCAACTCCAAAACCCAATTCCCCTATCCCCCAACCTCCATCATCATCCCCAACTTACCCATCACCACTCTCACCAGCATCACCCTATCCATCCACCACCCCTCCTCCATCATATCCACCTTCACTTTCACCTTCAACCACTTCTTACCCACCTTCCTCCTTAGCTCCGGTTGCTACTCCGGCTGCTACTCCGCTTCCCTCCACTACGTCGCCACCAGCGCCGTCTCCGGGAACCGCCGCTTCTCCTCGGGGAACCGCTGCTTCTCCTACGGGGTCCCTCCCGGCAGCAACAACTCCATCGCCGTCGGAATCATCGTCGAACGAAACGACGCCGGCCCGGCCAAACAGCGCAGCGTCTGTAACGGCGTCGCCTTTAGGAGTGTACTCACTAACCATTCTGGTCGGTGCTGCTCTTAGTACCATTCTTGGTTAGAAAATCAAACTTGTTGTTATTATTAATTTTTCTTCTTCGAACTTGTGTTATTATAGTATATAATCTGCACATTTTATTTTATTAATATTGTTATTTGGACATATGAGATCACATCTCATAATTTAATTTTATTGAGTAATAAGAATCTCAAATCTGTGTATCTATGGTTACGTGCCTTGCCTTCAAATTCCTCAGCTGCTACTTCGGCAACTTTTGTTCTTGTTCCACTATGTTCCCAA
>C100475_65
CTCTGTTACCACTCAGCCCCAAAACAGAGCAAAACAGAGGATCCACTCCTAATGGATCCTCCACCTCTTTCTGCCGCCACCATGCTCGCTACCACCACTCATAAAAATCATCCGGATTCGATAGAGTCTTCATCTCCACGTTCCCGCAATGCAGAAACGTGGAATGATGAGACTTTACCGGTCGTTCCTGGCGCCAAGCTGCGCCTCATGTGCAGCTATGGTGGCCACATCATGCCTCGCCCTCATGACAAGACTCTCTGCTATGTCGGCGGTGACACGAGGATTGTGGTGGTGGACCGCCACTCTTCGTTGAAAGACCTGTGTGTAAGGCTTTCCCGAACCATTCTCCATGGAAGACCCTTCACACTCAAGTACCAGCTTCCCAATGAAGACCTCGATAGCCTCATCACTGTCACCACTGATGAAGATCTTGACAACATGGTGGAAGAGTATGATCGAATTATGGCGAAAGGTTCGGCTTCTTCAAGGCTCAGGTTGTTCCTGTTCTTCAACAAACCGGAGGCCACAGTTTCGATGGGGTCTTTACTTGATGATGTGAAGTCAGAGACATGGTTTGTTGACGCACTCAACAACTCCGGAATGTTAAACAGGGTAGTTTCAGATACTGCTGCAGGGGATTCTTTTGTGAACCTTGATGGTGTTGGTGGAGGTGTTAGTGCTAGTGGTTCAAGCAACAACTTGGAGGCTTTGCCTGATACTAACAATAACAAGGCTAAGAACTTGCCTGATGTGGTGCAATCAAGTCCTGGTTCACCTATGATGGAGAACAGTTCTTCTTCTTCTCCTTCTTTCTCTCCTTCTCTGGCTAATCTGCCTCCGATTCGGGTTCGTGTTGATGACAATGGTAGTAGGCTTCAACAAGAGAACAAGGTTGGGATGATGGTGGAGGAGCAGTTTGCTCGGATGACAACTGCAAGTGGGGTGAAGCCAGATGATGGGTTGGCAAATGTGATTTCTTCTGGAGTGGTTGTGCCTGTAATTCCTGCAGCTGTGACTATGCCATCTGTTGGGGTGGTTACTACTAGTGATAATGTGATGAATAGAGTTGTTTCAGAGGATGAGAGACCAGATCCCGGGTTTCGGAAGCCCCCTTTACCATTGCAGCTTGTGCAGCCAAGGACTAGTGGTGGTTTGGGTTTGCCTTCTCCAGATTCAGTTGCAAGTGATAGTAGTATTGCATCTGCAAATTCTTTCTCCAAGACTGTTTACTATCAAGATCAAGTCCAAGCTGCAGCTGCTTTCCCAAATGCCAAGAGTGAAATATCTGATCAGGTGATTCACGTCCATGGACAAGTTCAGGATTCTGGCTACGCGTTACCCCCACAATTGGATCAAAATAGACAACTTCAGCAGCAGAAGCCCTTGGTCCATGCCAACACTCACTACATCCACCACCCTGCAGCCACAGGTCCAGTGCCAGTTTCATCATACTACCCAGTTTATGCCGCACCATCACCACAACAACTTCACCCTCCAATTGGTCAGCAACAGTACCCAGTTTATATGATGCCTGTTGGACCAACACAAGTAACACAACCATACAACATGGCTGACCCAAATGTGTTAGCCTCAGGGAGGACCCTTATATCACAAAGTGCTGTTACCTCTGCAGCTTACAAAGATGGTACTCCACCAATCTACCCCACCAAGTCAGTTAGCCCTACTATACCTGAGGTGACTCCAACTGTTTACAACACTCCTCCTGTGGCATCAAATCCTGCGTATGCTCCAATACCTCCCAATCAATTTCAGCCACAGTATGTGGGTTTGCCTCAGTTCCATCATCCACCACAGTCAATTGCTATGGCTCCCTCTAGTACTACTACCAATTATGGTTATGAATATGGTGGCCATATGCAAGACCGAGCATACTACACCCAACAACAAACTACTAGTGCTCCGTTGCTTCCTCAGTACCAATCAATGACCCCAGCTGCAGCTGCTGCAGCACTATCAGATGCTTCAAATCAGTTTCCTGCAGACCAAATTCAGCAGCAAAATAGAGCATCTCAGCCAGTATGAATCAAAAGTGGAGAAAAATGAATGAGTTCGGAGGAGGCATATTGGGGAGGGGTGGAGTGAGGGGTAATTGGACTTTACTTTCATTTTTTAACAATGAACATAAGAACCCTACTTTCTACAGAAAAATAAGGACTAAATCATAGGTTATTTCTTTTTATCTGTATGGAAATGAAAGACATGTAAGACCATATTTTGCAAACCTAGCTTTTCTGATAGTCACAGTTACTCAGTTGAATAAAGCAAGTTGCTGCCATTAGCTTTATTTAGGGACA
>C100477_65
TTCTTTATCCTCCTTTTTATTGTGAATTATAATAATTTTATGATCAATCCCATGCAGCTGTCAATTTTGCGGGGAGTGCGAAGCATAGGACAGTTGTGGAGCCCAAGCCAAAAATCATGGCACAACAACAAGATTCCCTATCTAAATAATAGCACAATACAACACCAAATTGAGGGACCCAACTTGACTTTGACATAACCTTAATCTAGTAGGTTAACTACTTGGCACCAATTCTGTTACCAACTTCACTGCTCCTGTTATTGTCAAAATTGAAATTGAGACAGTGACTAAATTACATCTTTAACAACTTTTGACTAAACCAAAGGAATCTCAATGTGCAAAAGAGGTAGAAGGTGTCTCAATTGCATGAGGGGTTGGAGTGGAACCTTCTGATCTAGATTCAGTGGATGATCTATTTTCAGTATTTACTCTACGAATTTCCTCCACCATTCTCACCACCTCACCAATTGTTGGCCTCTGATCTGGTGTTCTCACAACACATGCCATCCCTATTTGTAGCATCTCAACCATTTCCTCCTCAATATTTGGATACCTCAGCAACTCCACATCAAACACTTCTGCAGTCCACTCCTCTCTAACCACAGAATTCACCCATCTAACCAAGTGGACAACTTCCTCACCTCCTTTGGCATGTAAAGGAGACCTCCCAGTTAGAAGCTCAAGCAGCAGCACACCAAAACTGTAGACATCAGACGCCGGCATTGATTTTCGTGTGTCGGTTGCTTCAGGTGCACGGTATCCTGTTGTCCTCAATGCTGGATTCATCAGTGTTGCAAGACCAATGTCAGATAGACAACCATATCCTTGGGAATTGAGGAAGATGTTAGAGGCCTTTATGTTTCCATGGAGGAGTTTCCCTCCTTGTTGAGCATGGATGTGAGCAATGCCTCTTGCTACACCAATTGCTATTTTCAAACGGCTATCCCAGTCTAAAGAAATTCTGCCTCCTCTTTTGCCATGCAACATTGAAGACACACTGCCCTGTTCGTAGTAATCATATACCATAAGTTTCTCCTCCTTTGAATAGTAATATGCCCTTAATGCAGTCACATTATCATGCCTAATCCTGCCCACCAACTCCATCTGTTGTTCAAACTCGCGTTTTCCAACCGTGACATCCTTCAACCTTTTCACTGCCACTGTTGTTGCATCTTCTAGAGCAGCCTTGTAAACTGTCCCAAACGTGCCCTTTCCAAGCACCTCAGCAGATGCTCTCAACAAGTCCTCCAAGTCAAATGCAAGATTGCAACCCTCAAAGAAAACAATTTTGTTCTTGTCTCGACTTTCAGAACCTTCTTTTTTCCTGGATACTTCTCTTTTCTGAGACTTCACTTGTTGTCTATTTGTACCACCTTTCTCATAGCAGCACACAATCACAAAAGCTGCTATCACTGCAATTCCCAGAACACAAGCACCAATAATGATACCCAACAATGCTGGTTCCCTAAGTCCTTTGGATTTTTTCTTTGTTGGATGAGGATTTGGGGGTTGAACAAGAAAAGAAGGGGAAAGTGCATGTGAAGAAGTAAGATTGTTACCAGAAAATGCCCCACTTGGAAATCTCTCAAGGGATTCAGGCACAACTCCACTAAGGTTATTGTTGACAAAATTCACCTCTTGCAGGGTAGGGATATTGAGATCAGGAATATCACCTGAAAGGGAGTTGTTGGCGAGTACTAAAGAAGAGAGATGAGTCAAATTTGAAAGTGAAACTGGGATGCTGCCATTGAAAGAATTGTTGGATAAATTGACAATACTAAGATTCTTCCAAACTGAAAAGTCTGAAGGCAATGGACCAGAAAACTTGTTGAATTGGAGATACAGATAGATCAAATTCTTTAGCTGAGAGAAACCAGAAGGGAAAGAACCAGTTATGCTATTTGATGCAAGACTCACAGTTTGGAGTGCTGAGAGACGGCTAAGAGTGTTGGGTGGGATTGGACCACTCAATCCAGTTCTGGTCAGTTGGAGGGCTATAACTTGTGATTGCTCAGAGTTGCAGGTCACTCCTATCCACCTTTCGCACACAGAAGAACTGTTATCCCAGTTGATCAGATGATGAGAGTGGTTAATGTTGTGAAGGAAATCAAGCAATGCTTGTTTATCTTCCACTGGCTCAGCTCCTACTCCAAACAACATTGCTCCAATCATGAGGAAGAGGCCCAGCATCTTGGCCATTTTTTCTAGCTCCAATGGATGCAAAACAAGGACTCCCCCAGGACACCAAACTGTTGATTGTAACTGATCCTAAGGTGGTGCTGCTTCTGCTTCCCCTTGTTTATACTTTCTAATCT
>C100479_65
AGAAGGAAAAGGAGGATGAATAACTGAAACATAATTCATCCTCTTTTTCTCTCTGTCTGAATATTTTTACAAATTCTACTGAATTCATTCTCAGTTTCGTGTCAGCCGTACCTGATCTCAATCACCGAGACGGAAGTGTCCCTAACAGACAAACCTTTTTACTTTTATTTTTCCTTTTGGGGTAAAACACATAAGCTTTTGCATTTGCAAGCTCATTGTAACAGCTACCAAACCAACCATCATAATCCTTGAATTTCTCATTTGTCCCAAATAAAATTGAATTTTGAGGAACTCTTTATTGACACTCCGTATTCCCAGCTGCAGATTCTCCTCGTCAATTTCAGCATAGTGATTGTGAAAGCTTAACAGAGGGATTGGTGCTGTTGACAGTAGTCCCTGAAATGTATATGTCTGTGGCTACCTCTGCCACACCGCGGGGTGGATTGCCTACTGACAGTGGGGACTCTGTTGTAGCATTAGATCAAGTTCCGCGATGGAATGATGCTGATCAGTCCCTACATTTTCCTGATCCTCTAGCGTTGCCCTTGGGAGCGGACAGTGGTGATGGCAGTGAATCGGTGTCAAAATTTCCTGTTGACCCTGAAGTCAATTCAAAGATATATTTGTGGAGGGGGAATCCCTGGAATCTTGAAGTAGATGCCGTGGTAAATTCAACAAATGAGAATATGGATGAAGCACACAGCAGCCCTGGATTGCATGATGCAGCCGGACCTGGTCTAGCAGAAGAATGTGCGACTCTGGGAGGATGCCGAACAGGGATGGCTAAAGTCACCAAGGCATATGACCTTCCTGCCAGGAAAATTATCCACACCGTTGGTCCAAAGTATGCTATTAAGTACCATAATGCTGCAGAGAATGCTTTAAGTCATTGCTATCGTTCTTGCCTGGAGCTTCTGGTTGAAAATGGGCTTCAAAGCATTGCTATGGGTTGTATATATACGGAGGCAAAGAACTATCCCCGAGAACCAGCTGCACACGTAGCTATAAGAACTGTGCGGCGATTTCTTGAGAAGCAGAAAAACAACGTAACAGCTGTTGTCTTTTGCACTGTGAGCACAACTGACACTGAAATATATAAAAGGTTGCTTCCGCTGTACTTTCCTCGGGATAAACATGAGGAGCAGGTTGCTTTAACTAAACTTCCTGCTGATGTTGGGGATGAAAATGGTGAGACAATCATGGCTGAGCGTAAAATCAGAATAAAGCCTTTGCCAAAAAAGAGTGTTTCAAGACCACCTGAATTTGAGGTTGATCTTCCAATTAGTGATATTGGCTTGGTTAGCAGGAATTCGTCTTATTTAGATTCATTTCTGGATCCTGCCTTCATGTCCATGATTAAAGACCCTGATCTAAGGCGTATGGAGCAGTGGGAGAAAACTGCTGAAGCACAAAGGGGCTGGAATTGTGCTAAATTGCTAGGATATGGCAACCTTGGTGGACCCACATTGTCTGCTGCCGAAGAATATTCTCTACACTCACGATACCTATCTAAAGCAAATTCTTTAAATCTTTCTGAAATTGCAGAAATGAAAATTGTCTATCGTGGAGGGGTAGACAGTGAGGGTCATCCTGTCATGGTTGTTGTAGGGGCTCACTTTTTACTCAGGTGTCTTGATCTGGAACGATTTGTGCTCCATGTGGTAAAGGAGTTTGAGCCTTTAATACAGAAGCCTTTTTCTATTGTCTACTTCCACTCTGCTGCTTCTTTGCAGATACAGCCAGACCTGGGTTGGATGAGAAGATTGCAACAAATACTAGGTCGGAAGCACCAGCGCAACCTGCATGCAATATATGTCCTTCATCCAACTTTTGGACTAAAAGCAGCTGTATTTGGGCTTCAGTTATTTGTGGACAATGTGGTTTGGAAGAAAGTGGTATATGTTGATCGACTTCTGCAGCTCTTCAGATACGTACCTCGTGAACAGTTAACCATCCCAGACTTTGTGTTTCAGCATGATTTGGAGGTAAATGGAGGTACCGGTCTCATTGTGGATCCCAGAACCAAATATGTGTATAACAGACCGTGAAACTCATGTACTTTTATAATTAGTGGATAAAGAAGGGCCATTCACTGGAGTTTCTTCATTAATGTCTTGCCCTTTTGTCGTCAACAGGAAGAGGGCTTGTATTAGTTTGAAATGTGGATGGAAGCATTCCTTTTTTATCTTTTTGACTCTTTGAAAGAGTACTAGTTCCCTTGTATGTATATGTAATTGATTATGGAAGCTAATTGGTTTGATTTCTTGGATTGTTTGTACATTTCAAGGGTGATGAATTGAATAAAATTAGGCTTT
>C100481_65
CACACATTTCCCAAATGGAGGAATTGCAGTCATGAACGCCATTCTCTTACAATCACCACACTCACCCTTTCAACGCGCCGCCGCCATCACCACCGCCGAACCCCGCGACCAGAAGCTTCTCTCGCTCTTGCGTGACCGAAAAACCGAAGAAGCCTGGCAAGCCTACACCCACTCCACGCACCTCCCCAATCCCACCTGTCTCAGTCGCTTAGTCTCTCAGCTGTCTTACCAGAACACTCTCTCCTCCCTCACGCGCGCCCAGTCCATTGTCACGCGCCTCCGCCAAGAGCGCCAGCTCCATCGCCTCGATGCCAACTGCCTCGGCCTCCTCGCGGTCGCTGCCACCAAGGCGGGCCACACGCTCTACGCCGCCTCCGTCCTCCGCTCCATGCTCCGCTCTGGCTACCTCCCCCACGTCAAGGCCTGGACCGCTGTCGTCGCCCGCCTCGCCTCCGCCCCCGACGACGGCCCCGCCGAGGCCCTCAAGCTCTTCCGCTCCGTCACGCGCCGCCTCCGGAAGCTCCCCGACAAAGACATGGCCGCCGCGTCGCGCCCCGACACGACGGCGATCAACGCCGTTCTCAACGCCTGCGCGAACCTCGGCGACGCGAAGGCTTTCTTGCAGGTGTTCGATGAAATGCCACTGTTCGATGTTCAACCTGATGCGCTGAGTTATAATACGATGATGAAGCTGTGTTGTAAGATTGGTAGAAAGGACTTGCTTTCGTTTGTTTTGGAGAGGGTTCTTCAGTTGGGGATTCCTTTTTGTGTGACCACTTTGCAGTCCCTTGTTTCTGCTTATGTTGAGTTTGACGATTTGGAAACTGCCGAGAAGTTGGTTCAGGCAATGAGGGAACAAAGGAGGGATATTTGTAGGGTGCTCAGGGAGTGTAGTAATTTAGAGTATTTGAGTGGAAATGAAAGTGATTATGATAGTAATAATGATAATGATGAGGATGAGGATGAGGAAGAGGATTCTGTTTTTGAAAAATTACTTCCTAATCTGGTGGATCAGAGTGGCAGTGAGGCTGAGCTGCCCTTGTTGCCTAAAGGGTATGCTCCCAACACTAGGACTTACACCACTCTAATGAAGGGTTATATGAATGCAGGGCGTGTGAGTGATACGGTGAGGATGCTTGAGGCTATGCGGCGTCAGGATGATAAGGGTAGTCACCCTGACCATGTTTCCTACACCACTGTGGTTTCAGCTCTTGTGAAGGTGGGTTCCATGGACCGTGCTCGTCAAGTTCTTGCTGAGATGACAAGGATAGGTGTGCCGGCGAACTTGATAACTTACAATATTCTCCTCAAGGGTTATTGCAAACAGCTGCAGGTAGATGAGGCAAAGGAATTGCTTAAGGAGATGGTTGATGATGCAGGGATTCAGCCTGATGTGGTGTCCTATAATATACTCATCGATGGGTGTATATTGGTCGATGACAGTTCTGGGGCTCTTTCCTTCTTTAATGAGATGAGGGCAAGAGGAATAGCTCCCACCAAGATTAGTTACACTACTTTGATGAAGGCTTTTGCGTACTCGGGTCAGCCGAAGCTTGCTCACAAGGTGTTTAATGAGATGGACAATGACCCTCGGGTGAAGGTGGATTTGATCGCGTGGAACATGTTAGTGGAAGGGTATTGCAGGTTGGGGTTGGTGGAAGAGGCAAAGAAAGTGATTCAGAAGATGAAGGAGAGTGGGCTTCACCCTGATGCGGGCACCTATGGCAGTTTAGCCAATGGCATTGCTTTGGCAAGGAAACCTGGAGAGGCCCTTGTGCTTTGGAATGAAGTGAAGGAGAGGTGTGACATGAAAAAGGAAGGGGGGAAATCTGATTCTTCTGTTCCTCCATTCAAGCCAGATGGAGGGCTTTTGGATACTCTGGCTGATATCTGTGTGAGGGCTGCTTTCTTTAGGAAGGCTTTGGAAATCGTGGCTTGCATGGAGGAGAATGGAATAGCTCCCAACAAGACCAAGTTTACTAGAATCTATGTGGAAATGCATTCAAGGATGTTTACTAGTAAGCATGCTTCAAGGGCTAGACAAGACAGAAGAATCGAGAGGAAAAGAGCTGCTGAGGCGTTTAAGTTTTGGCTGGGTTTGCCTAATTCCTATTATGATGGAAGTGAGTGGCGGTTAGAACCTATGGAAGGGTATGGCCCTACCTCTGATTCGGTTTAGTTGCTCCCCTTTCATACATCTCAAAACATGCTGAAGAATATCTGCAACAGTACAGAGGAGAAAGAAATGTAACTTATAAAAGGTGGCTATTGTACTCTACAGTGTAATTTTTCATTAAAACACGGTTTTCCCAGAA
>C100485_65
GGAGAATATTAAACATTTAACGTCACAATCGCACGTATGTCATAAAGACTTGGCTGATACCAATTCAACTGTATACTTACTGGTGTGGCCAACCTCTGTTATGAAGTCAAAAAAACAAAAAATTCAGAAGAAAAGGCTATGGTTCTAAATACTTGTGATTTTAGAAAAGAAGGGTCCATTAAATTGTGTCTTTTCTATCCTATAACATGACAATATCATGTTAGTAAGCAATATGAGAGGATTCAATCCCAAAAAATAATAATATATCATCAGAGCTGTAACGCCAAATTGGGTTGCAACTGAGAACCAGCCTCCACGTTGGAACTACTAGGTGAATTTGTAGTTCCAATCCTTCCATTCAAGTCATTAGCATGTGCAAAAGAATTCTGTTTAGTGGGAACTTCCAACCCCTGCCAAGATGATTTTCCAGCAATTCCTTGAGACCAACTTCCTGGCTCAAACCCAGATTCCCTGGTCAATAAATTTCCGGATTCTAATTGACTTGATTTGCTCACGTATTGTCCCATAACAGAAGGATTAATATTTGTATGCGCAATGCGGCTGCTTATGGGATCCATGTCAAACACTTGAGGAACAACTCCAGCACTCGGAGACCCAGTTAGGTCAGCAAGTCTTACCATCTTCATCTGTGGTGAAAAATTAGAACCTAACCAATCATGTGAACCAAAATCATCAGAGTGCGGCATGGATTCCTGCTGAACCCTCACAGGAGTTACGGAGTCAGACCCACCACCAACGTTGATTGCTGGATTCAACTCTTTTTGGTAATTATTTATAACCGTGTCTCCACTTTGCAAGCATGATCTATTTGCAAGGGGGAATGATCCAGATGGAGAAGAAAATCTACTTCGACAATCCTCTGCTACAGGAGGGTCTGAAGTTCTACCCTCATCACAAACTGGGAAGTGTTGCCTCTGTGACCTGTCATCTTCACTTACCCATCCAGGACCAAATTCATGTCCAGCAGGCAAAACACTTCTGATTTTACTTGCAGCAATCTTCCAAACAACAGGACCAAGATCTGCAGCAAAATGGGCTAGACTTCTTGCATAACTATGCTTCATGTGTATACCTACTGCAAGAAGTTGCTTGACTTCATCTTCAACTGTGGTCAACACAGGTCCTTCATTTCCTGAAGTCGCTGGTATTTTGTAAGAATCGCGCCTGGTCTCATCAACTGCATACTGCTTCTTTCCATATCTTAGCACAGCTTTTACAACAGAAGCTGGAAATTCATTCTCCCATTCAGACCAGCCAGTATTATACCCTCCACTGTTAAAAGTGCTGTTGTAGGCCCTGGCAGATGAATCTGTGGGCTGAAATTTGCTTGGTCCTTTCCTTAGATTATAACCGTTGGAGCCACTAGCAATATCCCCGCCAGAAGCAAGAGTTGCATCAGAAGAAGATTCAGGACCAACACGCTCAGCAGGAGACACACCCAGTGACTTTCTTGAGAGCTTGCCTGGTGGCCTTCCTCTCTGCACAACTTTAGGCTGTGGTTCACTATCATCACTATCTTGTCTCAGATTCTCAAAGTCCTTCCTTGCGATCTCTTGCATGGCTCGAGCCTGCCGGTGGTAAATGGTATCTGATGAATTATATTGCATTGCATTGGAGCAAATCAAGAACACATCTTTCTCAAAATGTTCCAAGTCGGTATATAGTCCTCCATCCAATTTCTTTCTCACAGTTCCAAAATCCATCGGGTGTTTAATAATGTCATGATAATCAGGAAGCTCTTCCGGATCCACAGGCTCAGAGAACACCCCATGTGTGTCCTTTTTTTGAAGCCTGTCAAGGATAAACAGCAAGAGCTTTTTGTCTGGCAAAGGTGTAGTGGGACCGGACTCCCCCTGCGAACCATGTTTACTGTCAGTCGCTTTCGGAACCTTCCCATCCGTTTGGTGGTGTTGGAGAGGGTCAATCTTACGCCTCTTGGGATCGGAATTGAATGGCTGGGAATTGGGGAATAATGTTGGGTGGTGGAGATGGGAATTGAGTCCGACGAGGAGCTTGTGCTTCTTCTCCTTGCGCTCGTCGTCGTCATCGTCGTGGGGGACAACGTTGGTGTTTTTGGAGTGGGAATTGGTGGAATTGGGGTTGTTTTGTCTGTGGTTGTGGTGGTTGTTCTGTTGCTGTTCCTTCTTTAGAGATCGCTTTTGAAGATCCAAAAGAGAGGGGCGTCCCTTCTTCTTCTTCTTCGTCATCGTTTCAGATACCTCGCCCATTGTTTCCTCCTCTTTTCTCGCTCTCCCCAAACAACACACACAAACAAACACGTCCAACACCTTCTCT
>C100487_65
GAAGGTTATAGATTAGATTAGAGAATTGCAAAGAAAGAAAAAGAGAAAATAGAAAAGAAAAAAAAGAGAAATTCAGTGGAATAATCGATGAAAAATTTCTCTATATAATAAACACATATCCACACACCATAATCTCTTTCTTCTGCTGGGGTAACTGCATAGAGAAAACGAGAAGAAACGGTGCGTAGCGCGGAACGCGGAAACACGAGGAAGGAGGAATCGGTAGTGCTCCACTGGCGATCGCTTATCGGCGCCGGCGAACTTCAGATCGCTGCTCTTGCTTCTCCGGAAATTTTGCCATGAGATTTTTTCAGAGGCATTTTTTGTTATAGTCCTGCAGTGCTGTGTTTTGGCTCACTGGTGGAAAATTGTTATATATGGGCTGAGGTGTGCTTTTCATGGGAGGTGTGGAGGATGAAGAACCAGCTTTGAAACGAATGAAAGTATCCTCTAAAGGATTAGTTGGTCTCTCAAACGGTTCGTCGTCAGTGGAGCCTGTTGGAGGCTCTTCAAGTGACTTGATGGCGCGGCCCCTGTCTTCTGAAGGGGACAGCGAAGTTATTGGTTCCAAAGGGGTTATAAAAAGAGAGGAATTTGTTAGGATAATCACAAAGGCATTGTATTCTCTTGGTTACAAGAAGAGTGGGGCACGCCTAGAGGAGGAGTCTGGCATACCTTTGCACTCGTCTGTGGTGAATCTGTTTATGCAGCAAATACTTGATGGCCATTGGGATGAGAGCATAGTCACATTGAATAAAATTGGTCTAGCAGATGAAAATGTTCTCCGCGCAGCTTCATTTTTAATATTGGAGCAGAAGTTTTTTGAACTTCTTGATGGGGAAAAGGTCATGGATGCATTGAAGACATTGAGGACTGAGATTACTCCTCTTTGCTCTGATAGTAGTAGAATTCGTCAACTTTCTTCCTGCATGCTTTCTCCATGTGGCCAGGTTGGTTCTTCAAGGCGAGATATTGTTCAGGTGAGGTCTCGGGCAAAACTTTTGGAGGAATTGCAAAATCTGCTTCCCCCAACAGTACTGATACCTGAAAAGAGATTGCAACATCTAGTTGAACAAGCTCTTATCTTGCAACGAGAGGCTTGCCTGTTTCACAACTCATTGGATAAAGAGATGTCATTGTATTCAGATCATCATTGTGGAAAAACTCAGATACCTTCTAGGACATTACAGATATTAGAAGCACATGATGATGAAGTTTGGTATGTCCAATTTTCCAATAATGGGAAATATTTAGCTTCAGCATCAAATGATCGATCTGCAATCATTTGGGAGGTTGACATGAATGGTGGACTGTCTATGAAACATAAATTGTCTGGTCACCTGAAAGCTGTTTCTTCAGTCTCATGGAGTCCTAATGACCAAGAGCTCCTCACATGTGGTGTGGAGGAGGCTGTTAGGCGTTGGGATGTCTCTACTGGTAAGTGCCTGCAAGTTTATGAAAAAAATGGTCCTGGTCTCGTCTCGTGTGCATGGTTTCCAAGTGGGAAATATATACTTTCTGGCCTCAGTGACAAGAGCATTTGCATGTGGGATTTAGACGGGAAAGAAGTGGAGTCTTGGAAAGGACAGAGAACCCTTAAGATTTCTGACTTGGAAATAACAGGTGATGGGGAACACATTCTGAGTATTTGTAAAGACAATGCAATACTGTTCTTCAACAAAGAAACGAAAGAAGAGAGATTTATTGAAGAGGACCAGACAATAACTTCCTTCTCTTTGTCAAAGGATAGCAGATTCTTGTTGGCTAATCTTTTGAACCAAGAAATACACCTCTGGAATATAGAAGGTGATCCTAAACTCATTGGCAAGTACAGAAGTCATAAACGTACCCGCTTTATTGTCAGATCTTGCTTTGGTGGTCTTAAGCAATCTTTTATTGCTAGTGGTAGTGAGGATTCTCAGGTTTACATATGGCACAGAAACTCGGGGGATCTAGTAGAGGCATTGCCTGGTCATTCTGGAGCTGTTAACTGTGTGAGCTGGAACCCAGCAAACCCTCACATGTTAGCCTCGGCCAGTGATGACAGGACAATTAGGATATGGGGCCTTAAGCGCCTCAATGTAAAGTACCCCCCCAATCTACGGACCAATGGCGTCCATTACTGCAATGGTGGAGGCGAACTTAGATGAACCAACCAAAATGCAAGCTATTTTAATTCCATTTCTTTTTTAACATTGCAATTGTGTAAATACCTTCACTATCCACAAGTAGTAGACTGGACACACAGACAGACATTCATACCAAACATGCACCTCCTGACTTCTCAAAATAAATTCTTGTTTCATTTAAAAAAAAA
>C100493_65
GCACACTAAAATGCACCAATAAGTTATTGAACTTGACATCTTTAAGCAAGGTCTTATGATCAAACCTTGTGGATGCAGTTGAGAAAGATATAAAATTCTGTACACACCCCAGTATTATGGGTTCTCTTATCTTAGAAATAGCATCCACCTTCATACACAAACAATATCTATCCTACAAACAAACAAAGGGACACCAAGAACTGACCAATGCATTATGCATGGCAAAACAAATATTAAAATTAAAAATATCTCCAGCGGTACCAGCCCCTCTGCAATGCCCATCATAGGTATCCAAAAATCCAAGAATCTAAAAAGCTATGGAAGAAAATAAAAAAGAAGCTACCACTTTCACTTTATACATCCCTCCAAATTCTGAATAAGAATCCATCTTAAGGTCATTTGTGTTGTCACCCTCTTCTCTCTTCTCTGGAATCCTGAATCTCACTCCTGTCTGTGTCAGAATATTCCTTCTGGGAGTCCATTTCTCCACTACCCCCTTGATTTCTTCTTCGGTGTCTTCGGTCCTCTCTTGGTAAAGGGTATTCCTCTGATTCCAGCATACGAACGACTTGGCCCATCTTGGGCCTTTTCTCAGAATCTGGATCTACACATCTTAAAGCAGTTAAGAGAGTCCGTTTTAAAGCTCTAGTGGATGGCTTCACCTCAATGTTGGGATCCACCACTTCTTCCGATCTCCTATTTCCAACCATCATCTTCAGCCAATCAACCAGGTTCACTTCATTTGATGGTCGACCATAGTTGACTGGATCTCTTCCAGTAATTCCTTCCAATAGCAAAACACCAAAGCTATAAACATCACTCTTCTCATTTAGAAGGCCAGTATTTGCATATTCAGGAGCCACGTATCCAAAAGTTCCCATAACTCTTGTGGTGACATAACTCTTCCCAGCTCCCAATAACTTTGCCAGGCCAAAATCAGAAACCTTGGCATTGAAATCATCATCAATTAATATGTTGCTTGACTTGACATCACGGTGTACCACCTTTGGCTCAATTGCTTCATGCAAATATGCTAGCGCTTTGGCTGTGCCAAGCAAAATCTTGATACGTGCTTCCCAGGTAAGGTATCCGTGGTGGCGCATAGCTCCATGAAGCCATTGCTCTAAGTTTCCATTATTGACATACTCATAAACTAACATCCTGTGAGTTCCCTCAATGCAGTATCCCAAAAGGCGAACCAAGTTTTTGTGTCGTACATGGCCAATAGCTTCAACTTCCACTCTAAATTCTTTCTCTGCTTGACCAATGTTATTGAGTATCTTTTTAACTGCCACTGGAGTTCCATTGACCAACTGCCCCCTATAAACCACTCCATAACCACCTTCACCAAGGATATTTTCTTTGCAAAAACGGTTTGTGGCAAGTTCAAGATCCCTCAAGGTAAACCAGTGACCCCAACCCAAGTGAGAGAATTCCGGAAGGCCAGATAGAGGTGAGGGAGCTGTTATAGGGTGCGAAGAAGATTGCTTGTACACTGTAAACGTGCCAGAGCTACCTTCTTCTCCTGACTGTGAGTGTGAACCACTTCCATCTTTCTGTATGCAACGAAATGAATCTGAGTGAGTGCTGCTATTCCCATTCTTTATCTTCCCCACACCTAAATGAACCATGACATGGTTTGATTCCTTGTCACTGGACTTGTCCTGAATTGTAAGAAGTATTCCATCACGAGGAGAAAATGCATTAGTTGACACTTGTTCAACCCGCACTTCCTTGATTTCCTTTGAGACAGTTGGTATTTGACTAAGGGGAATCCTGTCTTTCTCTTTTCTAGATTTCTTCTTTGACGTGAGGCAAAGTGAGACCACAGAAAGAATAACTATTATAGACAAACCAACTACAATTCCAATTATTTCCCAAACTTTGAGACCAAAAATGGGAGTTTTCTTCGATAATTCAGCATTAAGACCAGACCCCATTTCTCAGAAATCCTGGATTCTCTTATCAGTACTCATTCAGAAGAACAAGTGAGAAGCCTCAAATCCCAGATCTTTGAAACAGCCCCGTCACAAACTAAGAGGTTCAAACAAGAGAACAAACTCAAAAGGCGAGATCTTTGAGGCCTCCGAATATTGGGGTGTCAGCAAAAGCAAGTATGTCTGTATAAGCAAGAATCCTATTCCCATATATATGTGGAAAATGTGAGAGTGAATCTAAGTTGGAGTGGAGCTATCTGAAGAACAGAGAGAAAGGTGGTCGGGTAAGAAGGAGATGAAGGGAAATGTGAGTGATGATAAAGAGGAAGGGGTGGAGTTATCAGTGGTAGGTGATGAGTTTTGGAATAGATGCCTTCCAA
>C100495_65
GTTTTTTCTCACCCTCTTTCTCATTCTCTTTTTAGTGTAGCATCTTCAAAATTCATTGTTTTGTTTGGTTGCTCAGAAAACTAAAAAAGAAAAATCATTTGACAATTTTTTCCTCATTCTTTCAGTCCTCACTCGTTGGAATCCCAGATCTCCAAACCTTTGCTCTACCACCCTTTTATATGGTTCTAAATGGCGAAAATAAGTTCAGCTGATGGAAGGACTAGAAGCTCTGTACAGATCATCATAGTAGTTGGTCTGTGCTGTTTCTTCTATATATTAGGTGCGTGGCAGAGAAGTGGTTTTGGAAAGGGAGATAGCATAGCTTTGGAGATTACTAAGACGACTAATGAAGAATGTAATATAGTTCCAAATTTAAGTTTTGACTCCCACCATGGTGGAGAAGTTAGTGAAATTGATGAAGCCGAATCAAAGCCTAAGGTATTTAAACCATGTGCTGCTCGTTATACTGATTACACTCCCTGTCAAGATCAAAAGCGTGCCATGACCTTTCCTAGAGAAAACATGATCTATAGAGAGAGACACTGCCCCCCAGAGGAACAGAAGTTACAGTGTATGATCCCTGCACCCAAGGGGTATGTAACACCATTTCCATGGCCGAAGAGCCGTGACTATGTTCCGTTTGCTAATGCTCCCTACAAGAGCCTTACAGTTGAGAAGGCTATTCAGAATTGGATCCAATATGAGGGAAATGTGTTTAAGTTCCCTGGTGGTGGAACACAATTTCCTCAAGGTGCTGATAAATATATCAATCAAATTGCGTCTGTGATACCTATAACTAACGGGACAGTGAGGACGGCACTAGACACCGGTTGTGGGGTTGCCAGTTGGGGTGCATATCTTTGGAGCAGAAATGTTATTGCCATGTCGTTTGCACCAAGGGACAATCATGAAGCACAAGTTCAGTTTGCTCTTGAAAGGGGTGTCCCTGCTGTCATTGGCGTTTTGGGGAGCATAAAGTTGCCTTATCCATCTAGAGCCTTTGACATGGCTCATTGTTCTCGCTGTTTGATACCTTGGGGAGAAAATAATGGAATGTATATGATGGAAGTTGATCGAGTTCTAAGGCCTGGTGGTTATTGGGTGCTCTCTGGTCCTCCAATCAATTGGAAGGTTAACTACAAAGCCTGGCAGAGACCTAAAGAAGACCTTCAGGAAGAACAAAGAAAGATTGAAGAGATTGCTAGGAAACTTTGCTGGGTGAAGAGATCAGAGAAGGCTGAAATGGCCATTTGGCAAAAGGTTGTAGACTCTGAATCATGTCAGAGGAGACAAGATGATTCTAGTGTAGAATTTTGCAAGTCCTCAGATGCCGATGATGTCTGGTATAAGAAAATGGAGGCCTGCATTACTCCCAGTCCTAAAGTTTCTGGTGGGAATCTTAAACCATTTCCAAGCAGGCTTCATGCTATTCCTCCCAGAATTGCTAGTGGCTCAATTCCTGGAGTTTCCTCTGAGACATACCAGGATGATAACAAAAAGTGGAAAAAGCATGTAAATGCTTACAAGAAAATTAACAGACTGTTGGACTCAGGAAGGTACCGTAACATTATGGATATGAATGCTGGATTGGGTAGTTTTGCTGCAGCTATCCATTCTTCAAAGTTGTGGGTCATGAATGTTGTGCCTACTATAGCTGAGACAAACACACTGGGTGTGATATATGAGCGAGGACTAATTGGCATCTATCATGATTGGTGTGAAGCCTTTTCCACATATCCACGAACATATGACCTCATTCATGCTCATGGTCTCTTTAGTCTGTACAGGGATAAATGCAATGCAGAAGATATTCTTCTGGAGATGGACCGGATTTTGCGACCAGAAGGTGCTGTCATATTCCGTGACGAAGTTGATGTGTTAATTAAGGTAAAGAAAATAGTTGGAGGAATGAGATGGGATACTAAAATGGTTGACCATGAGGACGGTCCTCTTGTTCCTGAGAAGGTGCTGATTGCTGTTAAGCAGTATTGGGTTGTTGGTGGAAATTCCACATCAACACAATAATCACTAAACCAAAATTGAAATACTGGCTTGGCCTATGGCTGCCAATACCTTTCTGTATAAGATCTTCACAGAATTCATATGGTATTCTGGCTCAATTGGTCATTGCAACTGTGGCAGAGTGGGCAGTTAAAGAAGTTTTGCACAATTGTCACTTAGCTATGTTTTGATATGTTGTTAATTTATTGATCAAACCTGTGCTTAAGGTCTATACCACTTTGGCAAATTTTGGAGTAAGTTAGTTATATTGTACAATGTTACATTCAGAAGAGAACACCTTCTCATATGTTGCTTAAT
>C100503_65
AGCTTCAGCTTCTCTCTCCACTTCAGCATTCGAAGCTTCAGCTTCTCTCTCCACTTCAGCATTCGTTGCTTCAGCTTCTCTCTCCACTTCACCATTCGAAGCTTCAGCTTCTCTCTCCACTTCCCCATTTGAAGCTTCAGCTTCCCTCTCAACTGCACTATCTGAAGGTTCAGCTTTCCTCTCAATTGCACCATTCAAAGGTTCAGCTTTAGTCTCTAGTGCACCATTTGAAGATTCAGCTTCACTCTCCACTGAACTATGTGATGGTTCAGCTTCACTCTCCATTGCACCATTTGAAGGTTCAGCTTTACTATCCACAGCACCATTTGAAGGTTCAACTTTACTCTCTACAACACCATTTGAAGGCTCGGTTTCACTCTCAACTGCACCACTTGAAGGTTCAACTTCGCCCTCAACTTCACCATTTGAAGCTTCAACACCATGTGATGCCTCAGCTTCATTCACAGCTGAAGGTTCATCTTTACCCTCAACTGCACCATTCGAAGGCCCAGTTACACTTTCAACTGAAACATTTGATAGCTCAGCTTCATTCACAACTTCACCATTTGAAGGTTCAGCTTCACCCTCAGCTGCACCATTCGAAGGTTCAGCTACAATCTCAACTGCACCATTTGATGGCTCGACTTCACTCACAACTGCACCGTTTGAAGATTCAGCTTCACCCTCAACTGCACCATTTGAAGATTCAACTACACTCTCAAGTGCACCATTTGATGGCTCAGTTTCACTCTCAACTGCCCCATTTGAAGGTTCAGTTCCACTCTCCACCGCCCCATTTGAAGGTTCAACTTCCTTCTCCATTGCACCATTTGAGGGTTTAGCTTCACCCTCCACTGCAAAGTTTGAAGGTTCAGCCTCAATCTCCTCTGTACTGTTTTCCATCTTAGACACAGCAGAAGGTTTACTTTCACTCTGCACTGCACCGTTTGAAGGTCCAGCTTCACTATCTACAGCACCCTTTTGTATCTCATGTACATCAACATTAAGTTCACCATCACTATTAATAGCATTGCTTTTCATCTCACAAACATCAACAGAAGGTTCAGCTGTGCTCTCCACTGCAATGTCAGATACAACGTCACCATCTCCATTCACATCTGTGCTATTTAAGGCTGTTGAGTTTTCTCCTTTATGTAGTTCACTTTCTGCTTCCACCTCAGACCTCTCCAACTTAGTGCCTGATTCACCTTCAACAACAACCTCATTCTCCTCAGTGCATTCTCTGGGCTCCTGCGCTGACTGTGCCAAACCAGAGGCAGACTCAACCTGCCCCATCTCTGAACTATTTTGAGCCTCTTCAGGTTCACATTCCTTCACATCTGTAATACAGGAGACGCCACCAACATCATCTGGAACCTCATTCCTCTCAGTGACTTCTTCCACATCATGACTTTCATTAGTTGCAATGTCCTTCTCATCGGGGACATTTGCACTAACAACATTTTCGCTTTCCCCACTTTTATCCACATCTTTATCAGATATTGACTCACTTCTTCTACTCTGCACGTCATCTCCACCGCTCTCATCAGCAGTAGCAGTCAATTCTTCCTCAGCTCCGTCCACCACCGCCTCATCATCGTGAACTTCAACACATTCGAAGTCACGATCACTTTGATTCACGTCAGCATCTCCCTCCACAACATTCACAACGACACTGTTTTCATCTCCGGAAACCTCCGCACGATCCAAAAGCTCGCATTCCTCAACTCCATTGACGTTCGCAAGCGCATCACCGCCAATCTCGCCCTCCGCACCGACACCGTTTTGAACATCCGAAGCACCGACAACAACATATTCCTCGTGATCCGCAACTAACTCCTCCGCAGCAGCATCACGAATCTCACTCTCCACGACGCCGTTCCGAACGGATCCCGCGCCGTCTTCACTATACACACATTTCAATTCACCGTCCGTTTCAGAACCTTCCTCTGCCGTACCGTTAGCCACTGCATCCTTGCAATTTTTCACCGCCACTTCCTCCGACACAGCACCGGCGGCGGCGAGATCCAAATCGCCACCGACAGCGTGCGCAAGTCCATTGGCTTTGACGCCGCTGTTATCGTTGCCAGAATTGCCTTCTTCGCCTCGCACATTCACCACCTGCTCCTCCGTCATTGTGCTCCGGAGATGCAGCGACGGATCAGGCGTGAGCGAACAGATCGAAAGTCCAGATCAGAGAATCAAAGAGAGTAACGGAACGAAACTTGCGCTTTAGGTGGGAATAGTAACAGATTCAGATGCAGATACAAATGCAGATATATAGCCGACACAGAAGAGAGAAAAAAAAGTGAATAGAAT
>C100505_65
CTTTGGTCTGCAAAATGGAACTTGAATTATTTTCACTGACTGAACAGCAATCAGCCAAATCTTTCGTAACTTACAAATAATGTGAAACATGAATAAAAACACGACAAGTATTTTACAATGAAACATGCTTATTAATTGAGGACAGAACAAAATACGAGAACACCCCATTCTCTAGAAATTTTATGCTCTCCCTCTCAAACATAGTTGGCAGGTAAAGAGAAAAAGATTCATCATGGTGTGTGCACATTAGACTCAGACTCAGAAGATGGCCTGTTTTTCAACTCAGGATGCTTAATTTCCTCTATCATTCTAACAACCTCATCCATTCTAGGCCTATTTTCTGGCCCCTTAGCTACACATGCTAATGCAATCTGAAGCATCTGCACCATTTCCTCTTCAACATACTGTCCTCTCAAAAGCTCCTCATCAAACACTTCTGCAGTCCATTCCTCTCTAACAACAGACCTCACCCACCTTGGAAGATCAACCACATCCTCATACCCTGGATACCTCAGTGGGGTCTTCCCTGTCAGCATTTCAAGCAGCAACACACCAAAGCTGTATACATCAGACTTCTGGGTGATCTTCCTTGAGTCAGTGACTTCTGGAGCTCTATAGCCATTGGCTCTAGACATGGTTGCTGGGGTGTTCATTAGAGGTGGCAATCCAACATCAGAGATGCAGCTGTCTAGTTCTTGGGTTATGAGTACATTGTTTGACTTGATGTTGCCATGTGTGAATTTTGGACCCCCCTCAGTGTGGATGAAAGCGATGCCCTTGGCAGCTCCAAGCAAAATCTTCACTCTAGAATCCCAGTCTAGTGGGGTTCTTCCTGCACCCCTGTTTCCGTGCAACAAGAAAAACAAGCTGCCACCTGGCATGTAGTTGTAAACCAGGAGTTTCTCATCTTTGGAATAGTAATAAGCCCTTAGGGGCATCACATTGGGGTGGCTTCCAAATCTCCCAACAATCTCCAACTGCTGCTCAAACTCCTTCTTTCCTACCACAACTTCTTTCAACCTTTTGACTACCACTGTTGTTCCCTCCTCCAAAACAGCCTTGTATGCTGTTCCATAACTTCCTTTTCCAAGAACTTCAGCTGAAGCCTTCAGCAAATCCTCAAGGTCAAAGCTATGAGAGGAACCTTCAAAGAAAAATAGCTTGTTCTTCTCAGCCCCTTGCACCCCACTCCCGAAACTCTTTGAAACCTCGGTCTTTCCAGCACAAGAAGCCTTTCCTTTCAGTATGCCACTGCTTTTACTGTTTTTCTTCCTCTTCAAACAGAACACACAGATCACTACAACTAGTAGAGAGAGGAAGGCAAAGACTCCAATGACTAGAGCAAGGATGGTAGCCAGGCCAAAGCTTTTCTTATGGTTAGTACCTTTTTGGTTTTGGGTGGTTGGTGGAGTGAGTGGCTGGTAATCATCAGTGGAAGGAGATGGAGAAGGGGAGATTGTAGAGCATCGATTTAGTGGTGGTCCACACAAGAGAGAGTTCCCAACAAAAGAAGAATAAGGGAATGTCTTTATGGAATTTGGAATTGAGCCATTCAAGTTATTATAGCTCAAGTTCAAATGTTTGAGACTTGGAAGGTTGAAGTCAGGAATAGCCCCAGATATGGAATTGTTTTGGAGATACAACCAAGTGAGTCTTCTCAGGTTCTGAAATGCAGGTGGGATGCTGTCAGAAAAGGAGTTAAAGGAAATATCCAATGCAAAGAGTTTAGGGGACACACGAGAAGGAATTGGGCCTGAGAAGCTATTGTGCTGAAGGTATACAAATTGGAGTGAAGGTATGGAGAGGATGTTAGAAGGAAGATTTCCTATAAGGCCATTGGAATGAAGACTCAGGACCCTAAGAGCATCTAGATTTCCTATGCTGTTCTCTGGAATGGTCCCAGTTAATCCCATTCCTGGAAGGTGAAGGGCTATGACTCGTGTGCCATTCGAATTGCATGTCACACCAACCCATGAGATGCAAATTGAAGCAGAGGCATTCTTCCAGTTAAGCCTTGGGGCATGTGGAACACTTGAAGCAAACTCCAAAAGAGCTTGTTGGTCTGACTTCAAGTCAGCTACAATCAGGCCATAGGGACACAGCGTGGAGCCTAATAGAACAAGTGCAACAATAGAGAACTGCAACTTCATGGTTATTTTATGATACAAAATCAAGGCAAGTGATGGTTCCAGCTTCTGAGCTCAACTGTTCTTCATTCTCTTAAGGTCTTCCTTTGGAAGTTGCAGCAAATTGTTAGCTGATCCTGTAGCTAAGAAGGTACAATATATTCAAAGTTCAAATTAACTAGTTTTGTTCAGAC
>C100511_65
ATTCGAATGCCAATTCTGTGTGTGACCACCGCATTGCTTCCCTCTATCGTCTTCTTCCCCTTTCTTCAATGGTCTTAGGGTTTCCGGCGTCCATGCATAGCACCTCGCAGTAATGCGTTTTTAATATTTGTTTTCAACTGTATCTAACGATTTACTAGAAGAAGGTCACAATTTCTCCATCTTCGCGTTTCGGTAGCTCGTGAAGTCGAAAGATATTGACACTTTCACGCATCACGAAATATTGCGAACTAAGCAAAATGTCTATGGCTGACGAACCACTATATCCGATAGCAGTGCTTATAGATGAGTTGAAAAATGATGACATTCAACTGCGGTTAAACTCGATTCGCAGGCTATCAACAATTGCGCGAGCACTTGGGGAGGAGCGCACCCGTCGAGAATTAATTCCATTTTTGAGTGAAAATAATGATGATGACGATGAGGTACTTCTTGCAATGGCAGAAGAGTTGGGAGTTTTCATTCCTTATGTTGGGGGAGTGGAACATGCCAGTGTGTTGCTGCTACCGCTGGAGACACTTTGCACTGTTGAGGAGACCTGTGTAAGAGATAAAGCTGTGGAATCACTTTGTAGAATTGGATCTCAAATGAGGGAGAGTGATTTGGTTGAATATTTTATACCATTGGTGAAGAGATTGGCAGGAGGTGAATGGTTTACTGCTCGAGTCTCTGCATGTGGGCTGTTTCATATTGCTTACCCTAGCGCACCAGAAACATCAAAGACCGAATTGAGATCAATATACAGTCAGTTATGTCAGGATGACATGCCTATGGTTAGAAGGTCGGCTGCATCAAATCTTGGTAAATTTGCTGCAACAGTTGAATATGCTCATTTGAAGGCTGATGTCATGTCAATTTTTGAGGATCTTACTCAAGATGATCAAGATTCTGTCAGATTGTTGGCTGTGGAGGGCTGTGCTGCTCTTGGCAAGCTGTTGGAGCCACAAGATTGTGTTGCACATATACTACCAGTTATTGTTAACTTCTCCCAGGATAAGTCTTGGCGTGTGCGTTACATGGTTGCAAATCAATTGTATGAACTTTGTGAAGCTGTAGGACCTGAACCTACCAGAACGGAATTGGTACCTGCTTATGTGCGATTGCTTCGAGACAATGAGGCTGAAGTACGCATAGCAGCTGCTGGAAAAGTGACCAAATTTTGCCGGATTTTAAATCCAGAACTTTCAGTTCAGCATATTCTTCCCTGTGTGAAGGAATTGTCATCAGATTCTTCACAGCATGTCCGCTCTGCTTTGGCTTCAGTAATAATGGGAATGGCTCCAGTGTTAGGAAAGGAAGCAACAATTGAGCAGCTTCTTCCTATTTTCCTTTCACTTTTGAAGGATGAATTTCCTGATGTGCGCCTAAACATTATCAGCAAGCTTGATCAAGTGAATCAGGTTATTGGAATCGATCTGTTATCTCAATCTTTGTTACCAGCCATTGTTGAGCTTGCTGAGGATAGGCATTGGAGGGTCCGGCTAGCAATTATAGAATATATACCCTTATTGGCAAGTCAATTGGGGGTTGGGTTTTTTGACGACAAGCTTGGTGCTCTTTGCATGCAATGGTTGCAGGATAAGGTTCATTCAATTCGTGAAGCAGCTGCTAACAACTTGAAACGCCTTGCTGAAGAATTTGGTCCTGAGTGGGCTATGCAGCACATAATACCTCAGGTTTTGGAGATGAGCAGCAATCCACACTATTTGTATCGGATGACTATTCTTCGCGCTATCTCTCTGCTTGCTCCTGTAATGGGGCCTGAAATCACATGTTCAAACTTGTTACCGGTGGTTGTTGCTGCTTCAAAAGACAGAGTGCCCAACATAAAGTTCAATGTGGCAAAGGTATTAGAGTCCATCTTCCCCATCGTCGATCAGTCTGTGGTCGAGAAAACTATCCGTCCATGCCTAGTTGAGCTCAGTGAGGATCCTGATGTTGATGTGCGATTTTTCTCCAACCAAGCACTACAGGCAATTGATCATGTCATGATGTCTAGCTAGGCAGGAATGGTTCAACACGCATTTAGGTTGAAAACGTCAAGAAAGGATGTAATATTTCCAACAATCATAAGTAACACTGCATAGTTATGTTTAGTGCTTTTCAGTCATAGCTGAATGGTTATTTATCTGTGAGTAACTAGTGATTGACAATCGATGTGATTTAGTTTCCATTATTCCATATATTTTTGTGTTTTTTCTTGATTATATTCTTCATAGATTCTTTATTGGTGTTCCTTGTTGTAATTCTAGGCAATGAATTGCATATTTCAAATACGGTCCAAGCACACCGTAACTGCCACA
>C100517_65
TATCTGAATCTAATACAAAAAATTCCTCAAAGAACAGAAAAATGCATAAAACTGCATGGCATATCGTTCCCTGAAACAACATTAACAATGGAGAAAAGCTGTTGTTGGAATACCTAAACCCCATTGCCTAATAATGTTAATTATGCAGCAACCAATTCCCTAGACTCCAGCCATGACTTGGCTGCTACCTGTGTAGTCAAAAACCAGCCAGCCTTATCTGGTGCCTCGTGGAATGGAGCATCGAGTTCGTCCAAATGTGATTCAACTACACTTGCCAAACCTTTGTCCGAATACCTGTGTTTCCCATGACCAGTATTAATTCCAAGAACTGGTGGAAGATCCTCTCCTGATTCCAAAACCTTAGACAAATCATTTATCCAAGCATGTAATGCAGTGAGCGAAGCTCCAAGGGAGAGACTCTTTAGATGCAGAGACCACTGAGTTTGAGTCCTGGTCTGTATATCCGTATATATTTCACGCGTCAACCCCAGGTCCAGAAGCTGACATGCCAGGTCCAACAAATTCAGGTTGACACAAAGATCAATCAGAGAATTGCAAAAGGGCTTCTTTACTTCATCAGAAATTGAATCGAAGAGTTCAGATGCTTCTTTCCTAAACTCCCCATCACCCTCCTCCAGCCCTTCCACCAAATATCTTACCACAGACCCAAGCTTTGGATTGGCCTTATCCACACAATCTTTTAGCTTAAAAAGTTCTTCTTTCGGTGTTTGGGTCATAACATTCAGAAGACAACCACAGAAACGGTCGTCTGGACGGATGCCCAAATCCAAAAGTTGATCAAACGTCTTAACAACATCATCAGTACGCCCAGCCTTCCCATAGCACTGTACTAGCGATGTCAGAACAAAAATAGTAGGCTCAAAGCCAGATTCAATCATTTCATTCAACATTCTTTCAGCCTCTGAAACGTTTCCACTGCAAGAATATATCGTAATCAAGGACGAGAACGTCCAACTGTCACAAGGGCAAGTTGCAGAACTTTTCATGTCTTCAAAAATCTCAAATGCTTCATCAGCAAGACCAAGATCAGCACACATAGCTAAAAGGGTATTGTAAAGATGAGTGTTCAACTCCATTCCCTTTCCCCTCATTTCCTTATAAACAAAGAGAGCATCTTCGCTGTAACGACCTCTACCATAGGCTCGCAAGAGAGACGCATAAGTCACCCAATTCGGTGTCAATCCATTATTCATCATCTCCGTATATATACTCTTGGCCTGCCAAGGCCTCTTAGCTCTCCCCATGGCATCCAAGAGAGTATTATAAATAACCATGTTAGGTTTAACACCAAGAACCTTCATCTCTTGATAGACATTTAAGCATCCATCGTAATTCCCTGCCAAACCATACATCTTAATCAAGGTGGAGAAGGTAACGGTATCAAGGCGCCATTTCTCGGTCCTTGCACGATCATACAAGCTCAAAGCCATGTCAATGTTACCAGCCTTGCCATAAGCATCAATCATAACCGAGTAGGTAACTTCGTCAGGCTCACACCCAAAAGATGCCATCTTTTCAAACCACTCCACGGCCTTATGGGGCAAAGAACAAATCCTAGCGCAGCTAATTATCGTCGAGAAGGTGACATTATCAAGCCTGACCCCTCTCTGAAGCATTTCATCAACCAGCTTCTCGATGGCATCGAAATCTCTGCTCTTCCGAAATACCTTGAGGGTGACGTTGTAGAGAATGGCCTCTCTGGTGGGTCTAATCATACGCTGAAAGTAGCTGAGAACAAAGGGTACAACAAGGGAATTGGACATGTTGTTGATGACAGTTACAGCGTCTTGCTCTAAAACCCTATCCCCCAAATTCTTTAAAACCAAAGACACGTCCTCTTGAGAAGGATTGCAAGAGTCCAAGGAATTGGCGACATTTACAAGAAAAGTGTACCTGGCATCGTAGGATTTCCTCTCAAGTTGTTTCGCCCTGGGGCTTCGGGGATTCACCCAGATACGACTACTCTTATAGGAAGACGAGGAACTTTGCTCGGGTGGTATCTGTTCGGAAGTGGGTTCGTGCAAGGACACCTGGGGGGCATGGAGAAGGGTTTTGGATTGGGAAGTGAGAGAATGACAAGGAGACGGTTGAAAGGAAGAGGAAGACAAGTTTCGAAACTTGAATTTGCGAGAAGAAGAAGAAGAAGACGAAGATGAAGATGAAGATGAAGAGATGGAGGGAAGATCGTGAAACAGAGAAGACGGAGAAGAGCAAAGATTGTAAGCCATTTTTGCAGCCTATGCTCTGTTCGGTCTCACCTTATCGCGCTCCTCCAACTAATATCTAAAGAAGACAGAAAAT
>C100519_65
ATTCACTAAACCCTAAACAATTTTCTATTTATTGTTGTTGCTGTTATATTCTCTTCAATTTTCTCTTCTTTTTAGAAGAATTGTAATAACAATCAATAATTGAATTGTAAATCTGGAAACTGAAGGTAATTTGAATCGCACTGTGAATTAGAAAATTGAATTGTTGATTGGAAAATGGCGTTGAGCATGACTCACCAGATCGGGAGTTTGGCCGGTGCGGTGGTGACAGATTCCATCTCGAATTCCGGCGATTCAACGACGGCGGCCTCGGCGGTGTGGAAGTCGCCGGCGGCGAATATGAAGTGCAAGGCGGTGAGGGCGGACGGCGTGGAAGGACTGTCGCCGCCGATGACTCCGTGCAGGTCTCCGCCGATGACTCCGTGTAGGTCGCCGGTGGCGAGATCGGTGCGGGCGGATCTGACGGCGGCGTGTCAGGCGTTTGCGACGGAGGCGGCGGAGGAAAAGGAGTATGGCGTTGGAGGGAAGGAGAAGGGAGAGGGAAATGGCGTGCCGGTGTTCGTGATGATGCCGCTGGACAGCGTTACGGCGGGGAACACGGTGAATCGGAGGAAGGCGATGAACGCGGCGATGGCGGCGCTGAAGAGCGCGGGAGTGGAGGGGGTGATGATGGACGTGTGGTGGGGTTTGGTGGAGAGAGAGAAACCTGGAGAGTATAATTGGGGAGGGTATGTGGAGCTGATGGAAATGGCCAAGAAACATGGCCTCAAGGTGCAGGCCGTTATGTCCTTTCATCAATGTGGCGGTAACGTCGGAGACACTTGCAACATTCCCTTGCCCAAATGGGTTGTGGAGGAAATTAACAACGATCCCGATCTTGCATATACTGATCAATGGAGACGAAGAAACTATGAATATCTATCACTTGGATGTGATACTTTGCCTGTGCTCAAGGGTCGAAGCCCAGTTCAATGTTACGCTGATTTCATGCGTTCTTTCCGAGACACTTTCAAGCACCTCCTTGGTGACACTATAGTGGAAATCCAAGTTGGGATGGGACCCGCCGGTGAGCTGCGTTATCCTTCTTACCCGGAGCAAAACGGAACATGGAAATTCCCAGGAATTGGTGCTTTTCAATGCTTTGACAAGTATATGTTGAGTAGCTTAAAAGCTGCTGCTGAAGCTGGGGGTAAGCCAGAATGGGGAAGCACGGGACCTACTGATGCTGGTAACTACAACAACTGGCCAGAAGACACTCAATTTTTCCGCAAAGAAGGTGGAGGCTGGAATAGCGAATATGGTGAATTTTTCCTCTCATGGTATTCTCAGATGCTGCTGGACCATGGTGATAGGATTCTCACATCAGCCACGTCAATCTTTGACGACGCTGGAGTTAAAATCTCAGTAAAGGTTGCTGGTATTCACTGGCACTACGGTTCAAGGTCTCATGCTCCAGAACTCACAGCAGGGTATTACAACACCCGTTTCCGCGATGGCTACCTGCCCATTGCTCAAATGTTGGCTCGCCATGGAGCCATTTTCAACTTCACCTGTATCGAGATGCGAGATCACGAGCAGCCACAGGATGCCCTTTGTGCTCCTGAGAAGCTGGTGAAGCAAGTGGTTCTAGCAACACAGAAGGCGCAGGTCGCACTTGCCGGCGAAAATGCACTGCCACGTTATGATGAATCTGCTCACGAGCAGATCATACGGGCATCGCAGTTGGATGTTGATGGTAACTCAAGTGGCAGAGGAATGTGTGCATTCACATACCTCAGGATGAACCCTCATCTTTTTGAACCAGAGAACTGGAGGAAGTTTGTGGCGTTTGTGAAGAAGATGAAAGAAGGGAAAAGTACAAACAAGTGTTGGGAAGAGGTGGAGAGGGAAGCAGAGCATTTTGTGCATGTTACACAACCTCTTGTGCAAGAGGCTTCAGTGCTGATGCACTGAAAATTGTTGGAACATCCTTGTGTTGATAGGGCTTAGGAAACAGTCACAAGTAGGCTGTGTGAAAGTTTTAGTGAACCAGCAGCCCTGGTTTGTGGCTATGAAGATGTAAAATTTTGAATTACATCCTTGTTTTCTATTATATGCGCCTAGAACTTCTATTTGTTATCCTTCATAATGTATGTAATCTTATAGACATTGGTGTAGTTATTATCTTAAGGTTATTCCAATTTGTACAAAGTAGTTACTTATTTCTATATCAGTAAACTGAATTAGTTTGAAAAAAATGTAATTCCTCAATCAAGTACATGGGGAAGCAACAGATGCTATTTTCTTCTTTGGGAGAATTCATAGTTTCGCAGCTACCTTAACCATAACTTTTTAATGTTCAATTAATTGTTTCAGATAAAAAAA
>C100525_65
AAAGGACATACAATTTACTGTGTCCCAAATGTGGAGTAGGTTAGAAGCAAAGAGTGAGTTGAGAAAAAAGGGGAAGAAAAATGGAGAGGGTGTGGAATGGAATCTGGAAATTGCAATTGGGAATCCTGAAATGAAGGTGAGAGAAGAAGTAGTGAAGTGGAATCTCCCAACTGGAAAGTAATTATAATAAGGTAATGTCGTTGTTTGTTTCTTGTGTAGTTTAGTTAATTTATAATAAAGAATAATGGTGTAGTGTAAACGGGTGCGAGCAATTTAGGGTTTGTGGTGGCATTGGATTTGGATGGATAAAGTTTGTCTAAACAGTGAGGCGGTAGGAGATGAAGAATGCGAGAGTAATGTCCATGTCCATGTCCCTGTTGCTCCTGCTGTTGGAATGGAATTTGAGAGTTACGATGATGTCTATTACTTCTATAATTGGTACGCCAAGGAACAGGGATTTGGGGTTAGGGTCACAAATACCTGGTACCGCAAGACCAAAGAACGTTACAGAGCAAAACTTAGCTGCAGCAGTGCAGGCTTCAAGAAAAGAACTGAAGCTAATCGCCCCAGACCCGAAACCAGAACTGGTTGTCCTGCTATGATCAAGTTCAGGTTGATGGACTCCTCAAGATGGAGAATTATTGAAGTTGAGCTTGACCACAATCACTTGATTAACCCCACCAGTGGCAAGTTTTACAAGTCCCATAAGCAAATTGCTGTTGGCACCAAAAGAACCTTCCACTTAGATGCTACTGCTGCTCAACAGGTTCGCAAAATTAGGATGTTTCGAACTGTCATAATCGATGCTGAGGATGATGCTATTGTACATCCTGATGAAGGGAAATCCCCAAAAGGCCTCTACTCCAACAATCAGTTGAAGCTGAAGAAAGGTGATGCTGAAGCAATTCTGAATTTTTTCAGTCACCAGCAATTGGCGGATCCAGACTTCTTCTATGTGGTGGATGTCAATGAAGGGGGATGTTTCAGGAATTTGTTCTGGGCTGATGCAAAGTCCAGAGTGGCATACAGTTATTTTAGTGATGTTGTGGCAATTGATACTGCGTGTTTGAACGGTGAATATCAAGTTCCCCTGGTTGTGTTCCTTGGGATGAACCACCATAAACAATATATCTTGTTTGGCTGCGGATTACTTGCTTGTGATACGGTTGAATCATACACATGGCTGCTCAGGGCGTGGCTTACGTGTATCTTAGGACGCCCCCCACAAGTTATCATTACCCATCAATGTGGGATCTTGCAAACTGTGGTTGCTGATGTCTTTCCAAGATCTACACACTGCCTTTGCCTGTTTAATATCATGCAAAAAGTTCCTGAAAAACTGGGAGCCTGCATACAGTATGAAGAAATCAAAGCAGCTTTGAGGAGAGCAGTTTATTCCTCTCTGAGGGCTGAGGAATTTGAAGCAAAATGGGAGGACATGATGAAAAGCCACGAAATTAGAGGCAATAAATGGCTTCAGTCTTTATATGAGGAACGGAAACGGTGGGCTCCAGTTTATCTGAAAGAAATCTTCTTGGCAGGAATATTTTCAATTCAACCAAGTGATGTTGTATCATTTTTCTTTGACGGGTACCTTGATGAACAAACTTCTCTGAAAGAATTTTTAGAAAAATATGATCACACTTTACAAACAAAGCGACAGCTTGAAGCTTTGGCAGATTTGGACTCAAAATCTTGTAGCTTTGTACCGAAATCTAGGTCTTACTTTGAGTTACAGGTTTCAAAGTTATATACCAATGAAATGTTAAGAATGTTTGAAAGGGAAGTGGTAGGAATGTTTTCTTGCTTTAACTTCAGACAGATAAATGTTGATGGACCAGTCATCACCTACATTGTGGAGGAACAAGTTGAAGTTGAGGGAAATCAGAGAGATGCAAGAGATTATGAGGTTTGTTATAATGAAGCTGAAATGGAGGTCCTTTGCATCTGTGGTTTGTTCAATTTCAGAGGTTGCTTGTGCAGGCATGCTTTATTTATCTTAAGCCAAAATGGGATAAAAGAGATTCCAGCACAGTACATTGTTTCACGATGGAGAAAAGATATGAAGCGTAGCAATGTTTATGATCACAACTGTAGTGGCATTGATATAAGTAATCCAGTTCATAGGTATGATCATTTATACAGACAGATTGTGAAGGTTGTAGAGGAAGGTAAGAAATCTCATGATCATTACAGGACTGCACTACAAGCAATGGAGAATATATTGAGCAAGCTTCACATTGTAAACGTTGAGGATCCGGACAAAATAATGGACAAGTATTGATATCCGAATAACTAGGGCATCGCCATTGTATATTTGCG
>C100527_65
TCGACTTCCACAGACTTCAACCAGTTCGCTCTCCCAAACTCTGTGTGTGCTTGCTACATTGTCTGGTACCAAAGATGGCAACTTTGACTGCTTCAAGTAACTTGGTCTCTGGAAGTTCTCGTGTTCACCATGGACCAACTTCATCATATGAATCTAAAGCAGTGGCAATGGGACTTAGATATCTAAAGCAGACCAATACTCATAATGGACTGAGAATTTTGAACCCTGTAGATGAACTACTTAACAGGACCCCAATTAAAACCAATGCGGTGCAAGCTATGAGGAAAGGACTTCAAGGCAAGAATGTCAAGTCTACAGGTATAATCATATGTGGCATGAATTTGATTTTTGTTGGAACCGAGGTGGGTCCGTGGAGCAAAACTGGTGGGTTGGGAGATGTTCTTGGGGGTCTTCCGCCAGCATTAGCAGGTAATGGACATCGAGTTATGACTATCGCGCCGCGTTATGACCAATACAAAGATGCCTGGGATACAAGTGTTGTGCTTGAGCTGAAAGTAGGGGACAGAACTGAAAAGGTTCGCTACTTCCATAGCTATAAGAGGGGAGTTGATCGTGTCTTTGTGGATCACCCTTCGTTTCTTGAAAAGGTCTGGGGAAAAACCGGAACCAAACTTTACGGACCAACTACAGGAGATGATTACGAAGACAACCAACTACGTTTTAGCCTATTTTGCCAGGCAGCTTTGGAAGCACCTAGGGTTCTGAGTCTCAATTCCAGTAAATATTTCTCTGGACCATATGGTGAAGATGTAATTTTCATCGCCAACGATTGGCACACAGCCCTTATCCCCTGCTATTTGAAATCTATGTACCAGTCAGTAGGCATATATAAGAATGCTCGAGTTGTTTTTTGTATCCACAACATTGCTTACCAAGGAAGATTTGCATTCACAGACTATGCACTTCTAAATCTCCCTGACCAATTTAAAAGCTCCTTTGACTTTATTGACGGGCATGTTAAACCAGTGATTGGAAGGAAACTCAATTGGATGAAAGCTGGAATTATAGAATCATGGTTTGTCATAACTGTTAGTCCAAACTATGCTAAAGAATTGGTCTCAGGTCCAGACAAAGGAGTGGAACTGGACAACATCCTTCGCAAAATTGAAGAACGATTAATTGGAATTGTGAATGGCATGGATGTTCAGGAGTGGAATCCATCCACTGACAAATATATAGCTGTCAAATACGATGTTTCAACAGTTTTGGAGGCAAAGGCTCTTCTGAAAGAAGCCCTCCAAGCAGAAGTTGGATTGCCGGTGGACAGAAATATTCCTCTCATTGGTTTCATTGGGAGGCTTGAAGAGCAAAAAGGTTCTGATATTCTTGCAGAAGCCATACCGCAATTTATCAAGGAGAATGTTCAGTTGGTAGCCCTAGGAACGGGAAAAAAACAAATGGAAAAACAGCTTGAGGAACTTGAAATAGCATACCCTGATAAGGCCAGAGGAGTGGCAAAATTCAATGTTCCCCTAGCCCACATGATAATCGCTGGAGCTGATTTTATATTGGTTCCTAGCAGATTTGAGCCTTGTGGTCTCATTCAGTTACAAGCTATGCGCTATGGATCAGTACCTATTGTTTCCTCAACCGGTGGGTTAGTTGACACTGTCAAAGAAGGCTTCACTGGATTTCAGATGGGTGCCTTCAATGTTGAATGTGAAGCTGTGGATGCTGCTGATGTGGATGCTATAGCAAAGACTGTCAAAAGGGCCCTTGCAGTCTATGGAACTCCGGCTTTTACAGAAATAATCAAGAATTGCATGGCTCAAGATCTTTCATGGAAGGGACCTGCTAAGAAGTGGGAGGAAGTGCTGCTAAGCTTGGGAGTTCCTGGCAGTGAACCTGGAGTTGATGGAGAAGAAATTGCTCCACAGGCAAAGGAAAATGTGGCAACTCCATAATAAGAACAAATACATGAAGGAAGCCTCTTCTAGATGAGTCTCATGAAGTTCCCTTGAACCGCTGCTTCTTATTATGCTTCTATCCTACTTCCATTTTTTGTTTTCTTCAAAATATATTATAGAAATTAATGTACATGGACACGGTGATTACACTGTTAGAATCAGAGTAATTCACCCCCAATGAGCGTTTTCACACTATTTATAAGAGTATGTCTTCAAGATTAGCATGCCTAAATTAAAGCGTTTCTTAGTAGTCTAGAATGACACAGCCTAACTTGTAATGCTTATTATTTTATCTGCATCTTTGGCTCCAACTATGTTTATTTGGTCCACACTCTTTGCAATCTGTCTCAATAATAACATCTGCAAGATTGAGTTGCATTGTATAAGCCACAAAA
>C100529_65
AATAAATGCTTTATAAAATATTTTTCTGAGATGAACCTAAGGCACCTAGCTCAATTAATTTTTCATGTACACTAATGTAATATAAAGGCATGTTTAGACATTTACAGAACTACAGGCAGAGCCATCTATTTGTCCATACAATGAATATCACTGGTTAGGCGAGAAGAAAACCTCAAGCTCCCATGTATGAAGTGGATAATCACCCACCGTGCTATATTTTACTTCTTGTCCACATCATACAGCCTTTACATTAAGGCAGTTAATGGAACAAGTATATATCAAAACTGAGGATCATAAGAAAAAAGGTTTTTTTGTTCATCTGTTGGATTCAACAGCCATCTACAGAACATCCATGCTGCACTAAGTACTGATAGAAGAGACAACAGTGCCAAGCATCCAAAATGAGAAGGATCATTTGCAATTATTGCAACACCCAGCATTATGGACTCTGCCAAACTAGCAACAGCAATTTCTGTCGTCCCAATGAGATTTGCTTTGGATGATGGGATTCCTGTCTGGAGAATCTGTGCCCCTACAACATCGTAAGACATGTGTCCTAACCGCGATAAAACAATAAAAAATAAGAAAGTAAGAAGTGGGCTCTGATGAGAAATTGATCCACTCCAGTATACGGCAACAGCCATGCTGAGAAGTAAAGCTTGAAATACCAGCCCAACTGCTCCAGCCTTTAAAATGCCAAATTGCTCAACCAGAGTTGAAGACACAAATGTTGCAGCAACACCCATAAAAGCACACATTCCACTGAATCCTCCTATGATAGATGGATGTAGGCCACGCTGTGTTAAAAATGCTGTCAACAAACTGCCTGGCGCGAGAACAATATTAAAGTAGAGGAGCACCCATGCAAGACTAGCAGGAAGAACAGGTTGACCCAGATACTCCTTCCAGCCGAGCTTGATGGCTTCCAGACCTTTAAAAACTATACTCTTAACGTCTGTTGCAGAATCTTCATTCACTGTTCTGCAACAGGTCTGTGAAGGTTTGGGTCTATCAAGAACACCAGTGGAAAGCTTGTTGGTTAAATAAGTGAAAATAATTGTAACAGGCAGAAGCCCCATCATTAAGCCAGAAGCAGCTTTTAAGCAGATTACAGGATGAAATTTAGAAAGAAGGAATCCGAACAGCACTGCCCCAGCTATCTCACATAGGAGATCAATTCGATTTAGAACAGCATTTGCCTGTGCAAGTGCAATCGGCCTATTCACTCCTGCAAGCAACACAACCCAGTCACGCTCATTTGCAACTCCCAAAGCTACACCACATAGTCTCTCAATGGCCCCAGCTGAAACCAATATGACAAACCACGGACGCAGAAGCAGACTAGACAATGAAGTATGTCGCACAGTATGGGCATGAATAATCATTGCCGCAGATAGTAACTGAGCTGCTGCCTGAACGACTGTTAAGCAATTATATGCATACATTCTTGGAAAATGGTCCATAACTTTGCCAACCAAGGGACCACCAACAATTATAGTCACTTTGGTGAAGAAACCCATTACAGCAACCGGCAAAAGGCTTGGATGAATCAAGGCAATGGCAGAAGGCCAAGCAAAATTCCAAAGCTGCTCCACTACATTTGCAGCTATGCAACTAGCATAGAAAGCGTGTAATCCAGCCGGGTGGGCTGGAGTAGCTGAAAGGGCATGTTGCTCCTCCTCGGACAAAACAGGCAATGCTGTCAAGAGAGTATCTACAAATGTGGCTTCAGCGAGCAAGTTCAAAGACTCAGTCTCAAGAATATCAGTTTTGAGTTTAACAAATGGCACCGGACAGTGAGGCTCAACCACCCCTCTTCCCTGACCCTCATCCTCATCGGTGGTCACATGATCCAAATGCACATCAGTATCTGTCAGTGAACACTTGGAACCAAAACACGAAAATCTGTGAGAGGCACGAGGGTAATAGAGAGTCAACCCTCGGCCAGAAGGGAAACGATTGCGTATTGAAGATGAATGAGTCTGACGAAGGGGGAATTTGCCAAAATGGAAAGAGAGGGAGGCCGTAGCAATAGCCATAGCGGCAGCAGCTTGTAGAACTTCAAGCTACCAATCTTCCTCGGATTTATCCAACTCATGCAGTTGCAGTCCCAAAATCACTACGCTGAAGAAACCCCTTTTGCCTCAACGTTCATCCCCAAACAACACTCTTTTCTTTGGTCGAATCGTGAATGCGATTAATCTGGAGATATTTCGCAAACACCTTATCTGTAAGAGGTGTTTGGAAATGTGGGTGGGTGCGTGCGTGCGTGCAGCCTTAGCCTGAATTTTCGTCTAGCGGAGAGTACAACTGGTGTTGTTTG
>C100531_65
CTGGAAATTCACGGTTGGTCATTTGACACGTCTCATATCACATCGTGGTTCTGGCAATCTGCTTCATTTCCCCCCTTTTAACTTTATACGATGTTTACCGTTTTTCTTCACTGATTTCAACTTAGTGGGGTGTTTTGTTTGTTCTACACTAGAGAGATGAAGATTTGTGCTGTGGTACTTGAGCATAATGTACGTTGTGTCACTGATTGAGTGGTTGATGTCAGTGGAAAAATGGATTTGGCATCTGTTCTTTTGCTATTAACTAGTGTGTGCTCTTCTGCGATGGCTGGGCTTGATTCACAAGAAGATGCTCTGTATGCGTTGAAGTTATCATTGAATGCTTCTCCTAACCAGCTTACAAACTGGAATAAAAATCTAGTTGACCCTTGTACTTGGTCCAATGTTGAATGTGACCAGAATAACAACGTTATTCGAGTTTCACTAGAATTTATGGGATTCACAGGATCGTTGACACCAAGAATAGCATCTCTAAAAAGTCTTGCAACTCTTTCTTTGCAAGGGAATAACATCACTGGTGACATACCAAAAGAATTTGGAAATCTTACAAGTTTGATCAGATTAGATTTGGAAAACAACAAATTAACTGGTGAAATACCATATTCCCTTGGTAATCTTAGAAAGCTTCAATTCTTGACATTGAGTCAAAACAATCTCAATGGGACTATTCCAGAATCACTTGCCAGTCTCCCAAGCTTGATCAATGTTATGCTAGATTCAAATGATCTTAGTGGGAAGATTCCGGAGCAGTTATTCAGCATTCCTACGTACAATTTCACTGGAAATAATTTGAATTGTGGTGTGAGTTATCATCATCTTTGCACATCTGATGATGCAGATCAAGGTTCGTCTCATAAAACAAAAATAGGCCTCATAATTGGAACAGTTACAGGTTTAGTTGTTATTCTTTTTCTTGGTTGTCTGCTGTTCTTCTGGTACAAGGGGTTCAAGCGAGAAATTTATGTAGATGTTCCAGGTGAGGTGGATCGCCGAATTACATTTGGTCAAATAAAAAGATTTTCCTGGAAAGAACTACAGATAGCTACAGACAACTTCAGTGAGAAAAATATTTTAGGGCAGGGAGGCTTTGGAAAGGTTTATAAAGGTATTCTAGCGGATGGTACAAAAATTGCTGTCAAAAGGTTAACTGATTACGAAAGTCCTGCGGGTGATGCAGCTTTCCAGAGTGAAGTTGAGTTGATAAGCGTCGCTGTCCATCGGAACCTGTTACGGCTCATTGGTTTTTGTACTACTCCAACTGAACGCCTCTTAGTTTATCCCTTCATGCAAAACTTAAGTGTTGCCTATCGTCTACGAGAACTCAGACCTGGGGAACCCGTTTTAGATTGGCCTACTAGAAAACGAGTTGCTCTAGGAACAGCCCGTGGCCTAGAATATCTTCACGAGCAGTGCAATCCAAGGATTATTCATAGGGATGTCAAGGCAGCTAATATATTACTAGATGGAGATTTTGAAGCAGTTGTTGGTGACTTTGGTTTGGCAAAATTAGTTGATGTTCGAAATACTACTGTGACAACTCAAGTTCGTGGGACAATGGGTCATATAGCTCCAGAATACTTGTCCACTGGAAAATCTTCAGAAAGGACTGATATTTTTGGTTATGGTATTATGCTTTTGGAACTTGTTACAGGTCAACGTGCAATTGACTTTTCACGTTTGGAAGAGGAGGATGACGTGTTATTGCTTGACCATGTTAAGAAACTGCAACGAGAGAAAAGACTAGATGTTATTGTAGACTGCAACCTTAAGAAAAATTACAACATAGGAGAGGTTGAAATGATTGTACAAATTGCATTACTCTGCACACAAGCATCGCCGGAGGATCGTCCAGCAATGTCAGAAGTTGTAAGAATGTTAGAGGGAGAAGGGCTGGCCCAAAGATGGGAAGAATGGCAGCATGTGGAGGTTGCTACGAGGCAAGATTACGAGAGACTACAAAGAAGAATGAACTGGGGGGAAGATTCAATTAATAACCAAGATGCCATTGAGTTGTCTGGTGGAAGATGAGAAATTTAGACCATTACATTTGATGTTGTGTCACACTATCCCCCTTCACAAGAGGTTAATTCGATTAAAAACAGACATAGGTGTTATTGTTTTCCAAGTGTAAAAATATAGGTAATAAACTTCACATTCGGAAAATTATGACTTTTTTATTTAAATAAGGTTTTAACCTTTTTCTTTTTCCTTAGCTAGTGATAAAAGGGAAGGGAATAGAGTTCCCCTTTGGCCTTAGGAATTGGTTGCCAATTTATTGCTGATTCTCAGTTACAGGAATTTGACC
>C100533_65
CTTGTCAACTAAGTTGTTTATCCAAACACACTAAATAACTCTCCCAGGGTATGAAATGAATGTCTTCTCATTGTCTTGAGAGTAAAATTTCAGTGGAACTACTGCATAAAGTCACTGACATAGGGATACATTCAAACATACAGGCAAAAAAAATGTAACGGGCATGACTACACAAGCGTTTCCCAAAACTACAACAAGGAATTCCCCAAAAGTATCTGCAGTCCAGGTATACACAAATAATGGCAAATGTACAAAGGAAAAGAATCAGACACTATTATATACACACGTCCATCTCATTGAACTTTACCTGAGGAGATCATCTTCCACAATCCCTCATTTGATGATTTTTTTTCAAAAACTTCCCACCTCTTCATCAGGTATCACGGTTAAAAGAGAATATTTTACTTTAAGTGATATCTTACCCTTCTCCACAAAAAGCCTTGCCCCAGACACAACCCAATAGCCAGGAAAGTCTTGTGGCCCTCTTGTCATTTCAGTTGTGTCAACAAACCTTAGAAGTTTGGGTGACTGAGTAGGCACAGGAGGCCCCCCAGGGTATAAAGCAGAGTTGATGTTTACATCAGACGGTCGAGGTGGCGGTGGCTTTTGTGGACCTGAGAAGTGAGTGCTGATCAATGTTGAGATTATTCCAGATTTCTGGGTCAGTCCAGGAGAACCTTCCCACTGAGGTTCTTTTACCCTGGTTGCACGGACAACTTTACAGAAATGAAGTCTTAGGAATAGAACTTTCTTAAGACCGGTATCTCCAACTTCGAAGTGAGCACCGGTGACAACAGCATGATCATCATCTGATTGAACAGGAGCAGTGCAAACATGAGAGAAACTCTTCCACTGGACCTTCTCATAGTACTTGCGTTCTGAAGAGTCATTGGAAGCATTCCCATTATGATCATCCTGGAGTTGGAAGGTTTTGGGCAGGGAGGAGAGGTGCTGTAAATGGATTGCCAGGCAGTTACTTCTTTTTCCTTCCAAATACAATCGAAGGCCTGTCACAGGCTTCTTTCCCACATCAACCGGAGTCGTGTTTACATAGAGCTTAGGACCCAGGAAACTGAACTGTAAAGATGCAGTATTTTGAGTTTTCCTTTCAGGACCAAGGGCAAGCTCACCAAATACAGGGGCCCATTGCCTTGGAAGCTGGAACTCCAAAAATTGATGCAGTTCTTCAATTGGTGGTTTATATCGTAAATAGAGGTTCATCGCATGAGTTAAATATCCACTTCCATTTATTCCACCAAGTAGAGATGTAATTGGAACAAATGACATTGATATCACATCAGGTTGAGATAGAACAGTTTGGCACCAGTCACTATGGGACAAGGATTTTTTCCCATTTCCACCTTTTCTCTTGCACATGAACTTGATATCCTGCACCTCTGATTCAAAATAGGAACCAGCTTGAATCTCCATGAAACCTAGTGCATTGTCCTTTTCCTTTTCATTAACCCTCCCACCAATGAAGAATTCATCTGCCATGTCCTTCAATTTTTTCTGTACAACAGCAGGTTGGACAGGAGATGAGTATTGCTGCTTCGCATAGATTATATCAGTTCCTCCTATTTTCACCCCAACTATAACATGAGTTCCATACTTCTCAATGAATCTTGTCAAGGCAGCCGGATCCCAGGACGAAGGAACAGCTTGTTTGACATGATCATGAAGAACTAGCTGGGTTCTCTCAAATGCAATATTGTAGAGTGTGATAGATACACCATCAAAAGCAAGAGTCTTGGTATCGGCAGCATCTTTTTGCCAAACTCCAGTAAACCCAAATGCAATGTTGAAATGGCCCGTTGGAATCTTACCAGACAGTGACAACTCCTGGTTGAACTGCTCTGACATCTGCTGAAAAGAGAGGACATCGGAGCACAATCTCATGCGGTCACCTTTATCGCACTTGATGGATTTGGGGACATTAGGGATAGAAAGCCGAGGAGGGAGTTCAACAGTTCGGAGGTTGTCACCATCGATAGCGATCAATCTGGAGTGGTTCTTGCAGAATTTGAGCCTGAGATCGTTGGTGAGATCGTAACCCAACCCAATGACCCTTATGGCGTCTTCCGCCGCCACCCCCTTCTTTTTCCCGGACATCATCACTTCACGCGCTCATCACCCAAATCGCAGTGAATCAAATAGTGAGGAAGCAGTGTTGGTTGTGTTTGGAGGAATGGAATTTGTGGAGAAGAGAAAGGGAAAAGCAATTGATGGAGTTCACGTGAATTGGAATTGCGAAGAGGGAGAGGAATTGGAAGGTGGCTGTTTGATAATGTCTATAGTCAAAGAAGACGTAGTATTATTGTTA
>C100537_65
TTGGAATTCCTCTTCTACTCCTTCTACCATTTTTCTTTCCCTTTCTCCACCTTTCCATCACTTTCTCTTGTTTCCCCCCATTCACTTTCTCTTGTTTCCCCTTCGCATTTACCCACCGATAGAGACACACAGAAAATCACGTTTCCAACCACGGGAATGGAGGAAAAGCACGCAGCAGCCTTCGAATCCGCCCACGCCGAATCCAACGGTATCTCTCACGGCGCCGACCACGGTTGGCAGAAGGTAACCTACGCTAAGAAACAGAGGAAGAAGACCAACAACAGCGCTAACGGCTCCGATTCTCGACCCAATTCCCACAAGCTCATTCCAAACGGGACCTTGTCCGGCTCCGATGGCGTTTTCCGGTCGCTGGAGCTGCAATCGGAGGACCGGCGCCGGAAAATTCTGGAGGCGCGGAAGGCGGCCGATGCCGCATACGACGAAGATGACGCGCTTGTCAGATCGAAGCAGCGACCTCGCATCGACGACGACGACGACGAGAATGTGGAGCGTTCCGCGGAGAATGGGAAGGTGGAGGAGAAGAAGGTGAAGCAGAAGAAGCTGAAGAAGCCTAAGGTGACGGTAGCGGAGGCGGCGGTGAAGATCGATGCCGCTGATCTGGGCGCTTTCCTCGTTGATATATCGGCATCGTTCGAGAAACAACAGGACATATTGATGATGCGGTTCGCTGATTATTTTGGACGTGCTTTTTCTGCCGTGACCGCATCTCAGTTTCCCTGGGTGAAATTGTTCAGGGAGTCAACCGTGGCTAAGATCACTGATACGCCACTTTCTCACATATCAGATGCTGTATATAAAACATCAACCGACTGGATTAACCAACGTTCTCCTGAGGCACTTAGTTCCTTTCTGCTTTGGTCTTTAGATAGCATTCTTGCTGACTTGAGTAGCCAGCAATCTTCGGCCAAGGGTTCCAAAAAGGCTGTGCAGCAAGTTGCTTCAAAATCTCAGGTTGCCATGTTTGTAGTTTTAGCAATGGTACTGCGCCGGAAGCCTGATGCTCTTATAACTGTGTTACCCGTGTTGAGGGAGAATACAAAGTATCAAGGGCAAGATAAGCTTCCAGTGATTGTATGGATGATTGCTCAGGCCTCTGTAGGAGATCTCTCGGTAGGTTTGTATGCTTGGGCAAGGAATCTCCTACCCATAGTGATTAGCAAAAGTGGTAACCCCCAATCCAGAGATTTGGTTTTGCAGCTGGTGGAAAAAATATTGTCTACTCCCAAAGCCCGGCCTGTTTTAGTAAATAGTGCTGTGAGAAAAGGGGAACGATTAATTCCTCCTTCTGCATTTGAAATTTTGCTCCGGGTTACTTTCCCTCCGTCTTCAACTAGAGTAAAGGCTACTGAAAGATTTGAGGCCATATATCCCACTCTGAAAGAGGTGGCTCTTGGAGGTTCTGCTGGAAGTAAGGCAATGAAACAAGTTTCACTGCAGATATTCAATTTTGCTATCAAAGCAGCTGGAGAAAACAATCCCGAGTTATCAAAAGAAGCAGCTGGTATTTTAATTTGGTCTTTGAGTCAAAACCCCGAATGCTACAAACAATGGGAAAAAGTTTATCATGACAACATTGAAGCAAGTGTTTCAGCTCTGAAAAAGCTTTCTGATGATTGGAAGGAGCAATCAACAAAATTGTCTCCTCATGAGCCACTGAGGGATACCTTAAAGAATTTTAAGCAAAAGAATGAGAAAGTATTGGCTACCGAGACTGATGCTGCTCATCATGCACACTTCAAGGATGCCGATAAATATTGTAAGATAATCTTAGGAAGAGTTTCGCGAAGCCACGGATGCACGTCTTGTTTAACCATTACAGTTCTTGCTTTGGCTGTGGGTGCTGCCGTTTTGTTGTCCCCCGGAATGGAATCTTTGGATTTTAAGAAGCTCTCCGAAGTTTTCAACGTTCAGCACTGAGGTACTTGAGAATATTCCGCGTTGCTAGCAGTTGGTTGCTTCAAACAATTTTCTTTTCAGCCCAACTCATTCGCAATGGGCAAGTAAACCAATAGTCTCGTAATAAAGTGCTTAATGCGGAGATTGTACACTTAGTTCAAATCCTGTTCGGATGACACAGAATAGTTGCGGTCGACAATGGTTTGAGGTTTACTCTAGTTAGACTATTTTATAATTTATTTGTTCTTGTTTCTGTTGAGTCTTAATTTTAGTTATCTTATGCCTTTACATTAACTATGCTGGCAAAATGCCACTGAGGTAACAACAGCTGTATCCTGAAGTTAATTTAGTTGAATCAGAGGAATTTTTGTGGTACATTGCGAAATTTTTTTCTACCTTTTGCTCTG
>C100539_65
GCCTAATGCGAACTTGTGAAGCATTTACATTGACATGACATAGGATAAATATCTGGCTTACGGTTTCCAGATAATAAGCTCAATTTTCATAAATGGAGGATAAACCTCGGCTTGTTTCAAAAAAATGAGCATTACCGCTACAACAGATAACCCATCATCTACTTAAAATCAGAGTACCTCCCATTATATGAGGTTACATCACTTCCAAGAAGCTTTACATTAGTACAAGCGTGGTTAGCTGAACTCCAGGATAAGAACACTGGTGCTATTTAAATAGGCAGAATTCCCCTAAGTGCGAAACGTTTACCTTCCCCGAACACTGGCAGGGGATTGACCACATCTCTCACTGCCAATATCATCATCTACCTCACTGCTATCTAAACAAATTCCATTTTGGTTAACGCTAAGTTCAGAACTAGCATTACTGCTTGTGGCATGTGGAGAGCCTGAAACACTGATTGTTCGGCCATGATGGGATCCAGACCTCACGCTATACAAAGAAGATGCTGGAATATTTGTCATCAATGGCCGTAGATTGCCTGGAATGGTTCTCCTTATATCCATATGCCTAATAGCCATATCCAATGACTTCTTTGAAAGTGTTCTTCCAAAACCTGAGCTATCTGGAGATGAAGTTGACTTGCCGGACAGATTACTACGTGGAGAGTTTTTGTCATCAATCATTGGTGGTGCTAGTTTTCGCATATTGATTACCCTCTCGACCATTTTGGTGCCCATTAAAACAGGACTAACATTGTCATTTACTTTGGAGCGCCCACGACTAACTGCCGGCATAGAGTTTCCACTGATATGAACAGCACCGTTGGAAGCCCGTCCTCTTGAAGGAGAGCACGATTGTCGCCTGGGTCTTCCACTAGAAGAAGGCTCAACAGATGAAGACCGAGAAGTGGGTGCTCCAGGCCTGCCCCTAGTTGCTGACAGTGGCCTATCAGGTAGTGTTGTTCTCAAATTAGGTGGGGCATCAAGTGAAAAACCTGGCATGTCAGACGGCTTCCATGGTCTTGATCTCACTGTTGGTGAGGTGCCACGTGATGGAACTGCTGGCTGCCTTGAGTTAATAGGAGTTGGCTTTCTTGTTGTCCCAGGAGTTGGCTGCCTTGATGTCACAGTAGCTGGCTTGGGGCTCAAAGAAGCTTTAACTGAAGAAGCAGATATACTGGGTTCACTTGAAGATAAAGAGGGTCGCCGGGTTGGGGTAGATGCTCTTGATGTGGACCTGGATGGAGGTAAAGTAGGCCTGCTAGTTGGTGTAGAAGATCTTGCAACAGATCTTGACAAAGGTGTAGAGGATCTTGAAGGAATTGTGGATTTAGCTGCAGGGACTGGATTCTTAGTGGCAGAAGTCAAAGGCTTTGTGGTAGAAACTACAGGCTTGATTGTTGAAATTGTGTTCTTCGATGTAGCTGCTAAGGACCTAGTTGAAGGTAAGGTAGACCGTGTAGGTGTCGAAGGTCTTGATGATTTCGAAGATGCAGTTAGTGTAGGGCGCCCAGTAGGAGTTGCAGGTCGTGATCCTGGACCCCCTGATGATGAAGGCCTCCTAGTTCCACTACTTGAAGAGCTCAACCCAGGAGAGGAAGAAGGTTGTTTAGATACTAAATTAGTCCTCCCAGCAGGCTCTGATTGATGATTTGCTAACCTGGATTTTAATGCTACAGGACGTGTAGTTGGAGTACCAAGCTGACTCATAACAGTCTTTCGACCTTCCATTTCCAAAGAAGGAAAAAGAGGAGTACCAGGAGGAGTGAGAAGCCAGTCATAGTCATTCTTATCATTCTCCGAATTGAGAAAATCATCAACACCAGTCTTCCTCACAGGAGCCGGCGTAGAAGACGAAAGGTTAAATATAGGATTAGCGCTGGGATTCGACCCGAGAGGTGCATCGAACTCCTCCGAGCCGTTAAGAAGAAGATCATTCCGCTCCTTCTCGCGCTTCTTCATCTCCAGAAACAATGCGAGCTCCTCCTCCTTCTCCTTCATCACCGAAGCCCTAAAACCCCCAAATTGCTGCTCCCTACGCTTCAACGCAGAGTGCATTTGCGACTCCTGAGCCCTGAAACTCCGATTCATTCCCAAAATCCAGACGACACGAACCCTAAATTCCCAACCGAAAAACCTAACCGAGTTTTTCTTTCAGCACGCACAGAGAGAACAAGTGAATGCGGTTTCCTACACAGTGAACTCTCTAAAAGCCATAGAGAGAAGAAAGCGCTGAATCTCTCGCCAAGTTCAAATCTCAGCGAGAAAAACAAAACGCTCGCAGCTCGAACGAAACGACGTTGTCATAAAGAGATTAAAAAAAAA
>C100541_65
AAGTTAAAAGCAACATATTAACTTCTCTCAGTCCTCAATCCTCACCACCCCTCCCCACTCCCTATCACCACTATTTTCACCAAAACACTGAAAATCCCTTACTTCTTTAGCCATGCCACAGAACTGCATAGCACCAAAACCAGAATACTGCAATAGTAACCACTCTGCGGAAGGACCCCCAGAGATGACTGAACCCCGTAACTCAACTGTCCTTTCCCATCCCATGCAAACCAATGAACAACAACAACCTTTTCCAAAACTCATTATGTACCCCATAACTCTGAAGTTTGAGGAATTGGTGTACAAAGTTAAACTTGAGCAGAAAGGAGGGTGCTGGGGCAGTAAATGGACTTGCAAGGAGAAGACCATACTGAATGGAATCACTGGTGTGGTGTGTCCAGGAGAAATACTAGCTATGTTGGGGCCGTCAGGTAGTGGCAAAACCACACTTCTCACAGCACTTGGAGGCCGACTCAGCGGCAAACTATCTGGTAAGATCACGTACAACGGCCAGCCTTTCTCTGGTGCGATGAAGAGAAGAACAGGTTTTGTGGCTCAGGATGATGTGCTATACCCTCACCTAACTGTCACTGAAACTCTAGTGTTCACTGCACTTCTAAGGCTTCCCAACAGCTTGACCAGAGATGAAAAAGTTCAACATGTAGAGAGAGTGATCACTGAGCTAGGACTGACTCGTTGCAGGAGCAGCATGATAGGTGGCCCACTTTTTAGAGGAATATCAGGTGGAGAAAAAAAGAGAGTGAGCATAGGCCAAGAAATGCTCATCAACCCAAGCCTCCTGTTGCTGGATGAGCCTACTTCAGGCTTGGATTCCACCACAGCACAAAGGATCCTCAACACAATCAAACGCCTAGCTAGTGGGGGTAGAACTGTTGTCACCACTATTCACCAACCCTCTAGTAGGCTCTACTATATGTTTGATAAGGTGGTCTTGCTCTCTGAAGGCTGCCCCATCTATTATGGTCCTGCTTCAACTGCCTTGGACTACTTTTCATCTGTTGGCTTTTCCACATGCGTGACTGTCAATCCAGCTGATCTCTTGCTTGATCTTGCCAACGGGATTGCCCCTGACTCCAAGCATGCAACTGAACAAAGTGAGGGACTGGAACAGGAAAGGAAGCAGGTGAGAGAATCTCTCATCTCTGCTTATGAGAAGAATATAGCTACGAGGCTGAAAGATGAGGTTTGCAACCTGGAAGTGAACAATCACAATATCACAAAAGATGCTTGTGCAAGAAATTCGATAAAGCCAGAACAATGGAGCACAAGCTGGTGGCATCAGTTCAAAGTACTATTACAAAGGGGAGTGAAGGAGCGGAGGTATGAAGCCTTCAACAGGTTGAGAATATTCCAAGTTGTAAGTGTCGCTTTTCTTGGTGGACTATTGTGGTGGCATACTCCAGAGTCACACATTGAAGATCGGGTTGCCTTGCTCTTTTTCTTTTCTGTTTTCTGGGGATTCTACCCTCTCTACAATGCTGTTTTCACATTCCCTCAAGAGAGAAGAATGCTGATCAAGGAACGGTCGTCAGGAATGTACCGCCTTTCTTCCTACTTTCTTGCCAGAACAATAGGAGACTTGCCACTGGAGCTTGCACTTCCAACTGCATTTGTTTTCATAATCTATTGGATGGGAGGGCTTAAACCTGATCCTATGACTTTTATCCTTTCTCTTCTTGTGGTTCTTTACAGTGTTGTTGTCTCTCAAAGCCTTGGCTTAGCATTTGGTGCTATTTTGATGGAGATTAAACAGGCAACTACTCTAGCCTCTGTGACAACCCTTGTGTTTCTCATTGCTGGAGGGTACTATATACAACAGATTCCTCCATTCATTGTGTGGCTCAAGTACTTGAGCTACAGCTACTATTGTTACAAGCTGCTTTTAGGTGTCCAGTACAATGAAAATGACTATTATGAATGCTCAAAGGGGGAGCTGTGCAAAGTTGCAGATTTTCCTCCTATCAAATCAATGGGCTTGAATCATTTGTGGGTTGATGTGTGCATTATGGCCCTCATGTTGGTGGGTTATCGACTAGTTGCTTATTTCGCACTGCATAGAGTTAGGTAGATCAAAATTATGACGGAGCTCCCATACACACAGCACGAGAACTTGAAGAGTTTTTGTACAAGTCAACTGAGGAATAATGATAGAATACTAGACTTTCGATGGAACTCATGTAATGAAACTTTATCAACTCTCCCTGACTGAGTTGGATGTACAAGACTTATTTTTAATAGATTAGAGAGACTACTAACTCTATGTTTCTTCTTCATCATAATACATTAACGCAAGGGATATGTGTT
>C100543_65
CTAACAGAGTGCTTGAAGTGATTCAAAAATCACAGGAAATTAAATTACAAAAGGGGGATGGTAACAAGAAATCAGTATTTCTTAAGAACAATACAAAAATGAAGGTTCATACCACAAGACAAACATATTCTGTTAGCAAGCAAATAAATGTTCTAGAGTTACAAAGTTATCTAATCATACAAGTATTTACTATTACTAATATCATCATGAGAAATCCAAATAGGCATCTCAAATATTTCCAGATGCTTTCCAGAGTGCTTCTTTGATCATCCTCATTGGTGCTGTTGCTGCTCCTCGAAACTTAGATTTAAGTGTCAATGAGAGAACACCATCACTTGTTGATGATTCAACTGTGTGAGCATCTAAATGTAGGTTGTTAATGGTATCCATGATATCATAGAGAATGTATTCCCTGTAAGGACATTTCATCTCAATCAGAACCTCCTGCTCCTTCACATTGACTTTCACATCCAAAGCCTTTGCTTCTTCAGAAACTATTCTTTCTAGCTCTGTGTCTATCTCATCAATAACACTAGCCTTTCTCTTGTTCATCCAAGGTTTCATTCCCATGCAAATCTTTCTTGTTCCATAGTTATCTGACATCTGTTCTAGAACATCAGGGCATTTTCTCCTGGTTCTTGCTTCAGGATCTGCAACTTCCATGTAAGATTCTAGCTCTTCCACTCTAGTCTCAAGCTTTTTCAAGTACTGAATTGTGTCCCCAAGAATTGAAATCTTCTCCTCCTCACTAATAAAAGACGGAGCCAAAGATTTGACAGCCTGAAAGTTTTTAGTTTCCCTTTTGTTTTCAAAAAATGTTTTCCCCATGAAACCATCATCAGCATTTGCCAATTTACTAGTCCATTCCATTCGGTCATTCTCTTTCTGCTGTGACTTGAGAGAAAAGTAACTTCTGTGCATAAAGGGAACCTTAAACAAAGTCTTCTTTAACATGCTTTGGTGAAACTTCGACCTCTTCCTTTCAGAAACTCTCCCTTTCCTCCATTTTGCAAAACTAGATTTGCAATTTGATTTACCGGCATAAGGGTTTGGTTTAAATGTTGATGAGTTTCCCAAAATAGCACAAAGTGTTTTAATGTAGCATAAATCTTCATCAGCTCCAGCATCCAAGGAGCTTCTCTTTGGTTTATCGCAATCTTGAAGTTCCACAAGTTGAGTTTGGCCTTCATTCTTGGAATCCTTGCCTTGGTTATCAGAAGCTTCAGACATACAATCACAGGAACTCAGGGAATCAGGAGCACCAATGACTAAGGCATCATTCACAAAATGAACTTGAGAGGGCACACCATTGATACCCTCAATCATGGATTCCATAGGGTAATGGTGCTCACAACCATCAGGAGAATCCATATTAGAATCTTCATGGTTATCATCTTGTAATTCATTGATGGGATCGTGATCAAATTTGATTTTTTCTTCAAGGGAACATGGATTCTCCAAAGCCATTGTATCTAACACCCTGTGGTCACCCTTGGTACATGTTGGATATTTGTCATCATGAGGCTTATCAAGCAGAGAGGAAGATTTATCAGAGCATGTAGGCTTTGAGATTTCTAAGAAGCAAGCCTTGACATGTTGAATGAGATTAGGGTCCTCAGTAACCAGTTCAGTTGTGCCTATCTCAATAACGCCTTTCTGGTAGGGAAAACACACCACGGTCTGAATTGATGCACTCTTTGCTAGCAAAGAACGAGAGAAAATTTTACTATCTGCATGTTGAGCATCGCATAACCAGATTGTGTCACCAGTTTCCAGTGCTCTTCCTGGCAAACTTTGATTGTGGTTGAAAACAAAGGACATGCAAACCAAGTAATACCACTCCAAATCTGAGAGGTCCTCTGGAGCTAATGCAGCAGAAGGCCTTTTGGTTTGTGGATCAGCTTCACCTGCAAGAAGAAACTTGTACAGTTCCTTCAGTTGCTCACTCCTCTGCAGGCCTATTTTATCAGCCTTCATTTCCAATTCCATGGCCTGAACTGTCTTTCTTGTCTTAATGTCTCCATTGTAGTACCCTTCCCTCCATTCCAGTACCCTTTCTTCAGTGGTTGAAGGTGCCCAGAAAATCCCATAGCTCCACTGAATGCTTCTCACTGCAACAGCTAGCTGTGTGCATAGGTTTTTCTGTATCTTCTCATGCTTTGGAATCCCCTTGTTGACCATTCTACTTCCTCTGAAATGTCATCAAAATGCAGGCCTATCACGGTTTGGTTAGATAATGGAAAGAGGAAGAGGTTGTTGTAAGTGTGAGAGGTGAAAAAGAAGGGGATGAGAACGAACTTTCAAGGCTGATCCATGAAGAAAAAT
>C100545_65
GGAATTGATCAAGAAGAGAGTGGCAAACGTTTCCTGAATCAAAACTTGAACCAAGCTGTACTAAAAAAAAAACTTTTATTCACTCTTCATGAAACCTTACATCACTAAGCTTACATTTTCAAACCAAAATAAGAACAGAATTGACAGAGTACACAATAACAAAGGACCTGGGCCTTGATTCACACTGCAACAAAAGTTGAAGTTAGTGATACACATCTATAATCTCAGTCAACTTCTTCAATCTTAGGTCCAGCACCAGAAGCAGATCCAGCACCAGGCACGTCATCACCCATAGGCACATCTCCTCCAGCACCACCCTGATACATCTTAGCAATGATAGGATTGCAGATCCCTTCCAACTCCTTCTGTTTGTCCTCAAACTCATCCACTTCAGCCAACTGGTTCCCCTCCAGCCACTGTATCGCATCCTCCACAGCCTTCTCAATCTTCTGCTTATCATCTGCCCCCAGCTTCCCCCCAATCTTCTCATCCTTTATCGTGTTCCTCATGTTGTACGCGTAATTCTCAAGCGAGTTTTTCGCGTCCACCTTCTTCTTCACCTCTTCATCCTCTGCCTTATACCTCTCCGCATCCTTCACCATCTTCTCTATCTCCTCTTTGCTCAACCTACCCTTGTCGTTGGTTATAGTAATCTTGTTCTTCACACCCGCGGTTTTATCCTCCGCAGAGACATTCAAAATCCCATTAGCGTCAATGTCGAAGCAGACATTAATCTGAGGAACCCCTCTTGGTGCAGGAGGGATCCCAGTAAGCTCAAACTTCCCGAGAAGATTGTTGTCCTTTGTTCTAGCACGCTCTCCTTCAAACACTTGGATCAAAACCCCGGGTTGGTTATCAGAATAAGTTGAGAAAATCTGCTCCTTCTTGGTAGGAATCGTTGTGTTCCTCGGAATCAAGACTGTCATAACACCACCAGCAGTTTCAAGCCCAAGACTAAGTGGAGTCACATCCAACAGCAACAAATCCTGAACCTTCTCGTCCCCTTCACCGCTCAAAATCGCAGCCTGAACAGCTGCACCATAAGCAACAGCTTCATCGGGGTTAATACTCTTGCAAAGCTCTTTCCCGTTGAAGAAATCCTGCAAGAGTTGCTGAACCTTCGGGATCCTAGTGGACCCTCCAACAAGAACAACTTCATGAACTTGGCTCTTGTCTATCTTCGCATCACGCAGACACTTCTCCACCGGCTCCATGCACTTCCTGAACAAATCCATGTTCATCTCCTCAAACCTGGCTCTCGTAATTGTTGCATAGAAATCAATCCCTTCGTATAAAGAATCGATTTCAATAGTTGTCTGCGCGGTGGAAGATAACGTCCTCTTGGCTCTCTCACACGCTGTCCTCAACCTCCTCAACGCTCTTGCATTCCCACTAATATCCTTCTTGTGCTTCCTTTTGAACTCTGAAACAAAGTGATTCACCATCCTGTTATCAAAATCTTCACCTCCGAGATGAGTATCACCGGCTGTAGCCTTCACTTCGAAAATCCCCTCCTCGATGGTCAATATCGAAACATCAAAAGTTCCACCACCCAAGTCGAAAATAAGCACGTTCTGTTCACCTTTTCTTGAAGCCTTCTTGTCCAAACCGTACGCAATAGCAGCAGCAGTGGGTTCGTTGATGATTCTCAACACATTCAACCCCGAAATCGCCCCTGCGTCCTTCGTGGCTTGCCTCTGCGAGTCGTTGAAATAAGCAGGGACAGTGATAACAGCGTTCTTGACGGTATGACCAAGAAACGCCTCTGCCACTTCCCTCATCTTGATCAACACCATGGAAGATATCTCTTCGGCGGAGAACTTCTTCTCCTCGCCCTTGTACGTGACCACGATCATGGGCTTGTCGCCAGGACCCGGCACCACCTTAAACGGCCACAGCTTCATGTCGCTTTGAACGGACGAGTCGGAGAATCTGCGGCCGATTAAACGCTTGGCGTCGAAAACGGTGTTTTGCGGATTCATAGCGACTTGATTCTTGGCAGCGTCTCCGATGAGCCTCTCGGTATCGGTGAAAGCCACATAAGAGGGTGTTGTTCGGTTACCTTGGTCATTGGGGATGATCTCAACGCGGTCGTTTTGCCACACACCTACACAGCTGTAGGTCGTACCCAAGTCTATGCCTATGGCTTTGCCTTCCTTCGCAGCCATTGATTACAAATTTTGTAACTTGAGAAAACAAATTCTGAAAATTGGGTGTTTTGTTGTGTGTAGAGTTGTTTCGACTGTGCAGAAACTACGAGTGAGGAGAGAGAGAAGCGAGAGCGCTTTATATAGCAACCGTTAGAGAGTAGAGGGTGAGTTCGAG
>C100547_65
[truncated: 401,633 more chars]
