# Supplementary material for: Comprehensive transcriptomic study on horse gram (Macrotyloma uniflorum): De novo assembly, functional characterization and comparative analysis in relation to drought stress
Source: BMC Genomics. 2013 Sep 23;14:647. doi: 10.1186/1471-2164-14-647 (PMC3853109; doi:10.1186/1471-2164-14-647)
Supplement: Additional file 4 — Dissimilar sequence clustering information. [file 1471-2164-14-647-S4.xls]

## Sheet: Sheet1
Group ID	Scaffold/Contig
Group0:	C100005_65
Group1:	C100009_65
Group2:	C100017_65
Group3:	C100019_65
Group4:	C100021_65
Group5:	C100023_65
Group6:	C100027_65
Group7:	C100033_65
Group8:	C100035_65
Group9:	C100037_65
Group10:	C100041_65
Group11:	C100045_65	scaffold8677_65
Group12:	C100047_65
Group13:	C100049_65	scaffold242_65
Group14:	C100051_65
Group15:	C100053_65	C99475_65	C99625_65	scaffold9659_65
Group16:	C100055_65
Group17:	C100057_65	C98533_65
Group18:	C100061_65
Group19:	C100063_65
Group20:	C100071_65
Group21:	C100073_65	C100733_65
Group22:	C100075_65	scaffold7893_65
Group23:	C100079_65
Group24:	C100081_65	C100537_65
Group25:	C100083_65
Group26:	C100087_65
Group27:	C100089_65	C98673_65
Group28:	C100093_65
Group29:	C100095_65
Group30:	C100097_65
Group31:	C100099_65	scaffold9437_65
Group32:	C100101_65
Group33:	C100103_65
Group34:	C100109_65
Group35:	C100111_65
Group36:	C100113_65	scaffold10332_65
Group37:	C100115_65	scaffold11226_65
Group38:	C100117_65
Group39:	C100125_65	scaffold7999_65
Group40:	C100127_65	C100801_65
Group41:	C100129_65
Group42:	C100131_65
Group43:	C100133_65
Group44:	C100139_65
Group45:	C100143_65
Group46:	C100149_65	C99445_65
Group47:	C100153_65
Group48:	C100155_65
Group49:	C100159_65
Group50:	C100161_65	C49993_65
Group51:	C100167_65
Group52:	C100173_65
Group53:	C100177_65
Group54:	C100181_65
Group55:	C100183_65
Group56:	C100187_65
Group57:	C100191_65
Group58:	C100193_65	C101125_65
Group59:	C100197_65
Group60:	C100199_65
Group61:	C100201_65
Group62:	C100205_65
Group63:	C100207_65
Group64:	C100211_65
Group65:	C100215_65	C88905_65
Group66:	C100217_65	C101571_65
Group67:	C100219_65	C99525_65
Group68:	C100221_65	C19889_65	scaffold8550_65
Group69:	C100227_65
Group70:	C100229_65
Group71:	C100233_65
Group72:	C100239_65	C100287_65
Group73:	C100245_65
Group74:	C100249_65
Group75:	C100251_65
Group76:	C100255_65
Group77:	C100259_65
Group78:	C100261_65
Group79:	C100263_65
Group80:	C100265_65
Group81:	C100267_65
Group82:	C100271_65
Group83:	C100273_65
Group84:	C100277_65
Group85:	C100279_65
Group86:	C100281_65	scaffold11572_65
Group87:	C100283_65	C101353_65
Group89:	C100289_65	C98959_65
Group90:	C100293_65
Group91:	C100295_65
Group92:	C100297_65
Group93:	C100299_65
Group94:	C100301_65	scaffold6722_65
Group95:	C100303_65
Group96:	C100315_65
Group97:	C100319_65
Group98:	C100321_65
Group99:	C100323_65
Group100:	C100327_65
Group101:	C100329_65
Group102:	C100331_65	scaffold3214_65
Group103:	C100333_65
Group104:	C100341_65	scaffold4240_65
Group105:	C100343_65
Group106:	C100347_65
Group107:	C100349_65
Group108:	C100353_65
Group109:	C100359_65
Group110:	C100361_65	CL54Contig1
Group111:	C100365_65	scaffold4247_65
Group112:	C100369_65
Group113:	C100371_65
Group114:	C100375_65
Group115:	C100377_65
Group116:	C100381_65
Group117:	C100387_65
Group118:	C100389_65	scaffold7522_65
Group119:	C100391_65	scaffold7841_65
Group120:	C100395_65
Group121:	C100397_65
Group122:	C100399_65
Group123:	C100401_65
Group124:	C100403_65
Group125:	C100405_65
Group126:	C100407_65
Group127:	C100413_65
Group128:	C100415_65
Group129:	C100417_65	scaffold1617_65
Group130:	C100421_65	scaffold6796_65
Group131:	C100423_65	scaffold1073_65
Group132:	C100425_65
Group133:	C100427_65
Group134:	C100429_65
Group135:	C100431_65
Group136:	C100433_65	C101725_65
Group137:	C100435_65
Group138:	C100439_65
Group139:	C100441_65
Group140:	C100443_65
Group141:	C100445_65
Group142:	C100449_65
Group143:	C100451_65
Group144:	C100453_65
Group145:	C100455_65
Group146:	C100459_65
Group147:	C100461_65
Group148:	C100463_65
Group149:	C100465_65	C99813_65
Group150:	C100471_65
Group151:	C100475_65
Group152:	C100477_65
Group153:	C100479_65
Group154:	C100481_65
Group155:	C100485_65
Group156:	C100487_65	scaffold11419_65
Group157:	C100493_65	C100811_65
Group158:	C100495_65	scaffold11613_65
Group159:	C100503_65
Group160:	C100505_65	C52757_65
Group161:	C100511_65	C101003_65
Group162:	C100517_65	scaffold8287_65
Group163:	C100519_65
Group164:	C100525_65	scaffold6489_65
Group165:	C100527_65
Group166:	C100529_65
Group167:	C100531_65	scaffold7593_67
Group168:	C100533_65
Group170:	C100539_65	C99637_65
Group171:	C100541_65	C99063_65
Group172:	C100543_65
Group173:	C100545_65
Group174:	C100547_65	C15041_65
Group175:	C100549_65
Group176:	C100551_65
Group177:	C100553_65
Group178:	C100555_65
Group179:	C100557_65
Group180:	C100559_65
Group181:	C100567_65
Group182:	C100569_65	C88491_67
Group183:	C100571_65
Group184:	C100573_65
Group185:	C100575_65	C18375_65	C25223_65	scaffold4695_65	scaffold970_65
Group186:	C100579_65
Group187:	C100587_65
Group188:	C100589_65
Group189:	C100595_65
Group190:	C100597_65
Group191:	C100603_65	C93641_65
Group192:	C100605_65	scaffold11074_65
Group193:	C100607_65	C101313_65
Group194:	C100609_65	C101093_65
Group195:	C100613_65
Group196:	C100615_65
Group197:	C100617_65
Group198:	C100619_65
Group199:	C100625_65	C97313_65
Group200:	C100627_65
Group201:	C100629_65
Group202:	C100631_65
Group203:	C100639_65	C101687_65
Group204:	C100641_65	scaffold1668_65
Group205:	C100643_65
Group206:	C100645_65
Group207:	C100653_65
Group208:	C100655_65
Group209:	C100661_65
Group210:	C100663_65	C101869_65
Group211:	C100665_65	C84219_65
Group212:	C100669_65
Group213:	C100671_65
Group214:	C100675_65
Group215:	C100677_65
Group216:	C100679_65	scaffold8203_65
Group217:	C100683_65
Group218:	C100685_65
Group219:	C100687_65	C101217_65
Group220:	C100689_65
Group221:	C100691_65
Group222:	C100693_65	scaffold11378_65
Group223:	C100703_65
Group224:	C100705_65
Group225:	C100709_65
Group226:	C100711_65
Group227:	C100713_65
Group228:	C100717_65
Group229:	C100719_65
Group230:	C100721_65
Group231:	C100723_65	scaffold6351_65
Group232:	C100725_65
Group234:	C100735_65
Group235:	C100737_65
Group236:	C100743_65
Group237:	C100745_65
Group238:	C100747_65	scaffold11355_65
Group239:	C100749_65	scaffold7099_65
Group240:	C100751_65
Group241:	C100753_65
Group242:	C100757_65
Group243:	C100761_65
Group244:	C100763_65
Group245:	C100769_65	scaffold8649_65
Group246:	C100771_65
Group247:	C100773_65
Group248:	C100777_65	C31675_65
Group249:	C100779_65
Group250:	C100781_65
Group251:	C100783_65
Group252:	C100789_65	C19601_65
Group253:	C100791_65	C72881_65	C99769_65	scaffold2683_65	scaffold9619_65
Group254:	C100793_65
Group255:	C100795_65	C99539_65
Group256:	C100797_65
Group257:	C100799_65
Group259:	C100803_65
Group260:	C100805_65
Group261:	C100809_65
Group263:	C100813_65
Group264:	C100829_65
Group265:	C100831_65
Group266:	C100833_65	C26641_65
Group267:	C100835_65
Group268:	C100841_65
Group269:	C100843_65
Group270:	C100847_65
Group271:	C100851_65	C99331_65
Group272:	C100853_65	scaffold3493_65
Group273:	C100857_65	C102071_65	scaffold4868_67
Group274:	C100859_65	C98383_65
Group275:	C100861_65
Group276:	C100863_65
Group277:	C100865_65
Group278:	C100871_65
Group279:	C100873_65
Group280:	C100875_65	C101007_65
Group281:	C100877_65
Group282:	C100881_65
Group283:	C100883_65
Group284:	C100885_65
Group285:	C100887_65
Group286:	C100889_65
Group287:	C100893_65
Group288:	C100897_65
Group289:	C100901_65	C99909_65
Group290:	C100903_65	scaffold2764_65
Group291:	C100905_65	C2531_67
Group292:	C100909_65
Group293:	C100911_65	scaffold11527_65	scaffold6_65
Group294:	C100913_65
Group295:	C100915_65
Group296:	C100917_65	scaffold5019_65
Group297:	C100919_65
Group298:	C100921_65	C101519_65	scaffold10683_65
Group299:	C100923_65
Group300:	C100925_65	scaffold1467_65
Group301:	C100927_65
Group302:	C100931_65
Group303:	C100933_65
Group304:	C100939_65
Group305:	C100941_65
Group306:	C100947_65	scaffold4394_65
Group307:	C100953_65
Group308:	C100957_65	C101767_65
Group309:	C100959_65
Group310:	C100961_65	scaffold6888_65
Group311:	C100963_65	scaffold8234_65
Group312:	C100965_65
Group313:	C100971_65
Group314:	C100977_65
Group315:	C100981_65
Group316:	C100985_65	C5577_65
Group317:	C100989_65
Group318:	C100993_65
Group319:	C100995_65
Group320:	C100999_65	scaffold10582_65
Group323:	C101009_65
Group324:	C101013_65
Group325:	C101015_65
Group326:	C101017_65
Group327:	C101019_65
Group328:	C101023_65
Group329:	C101025_65
Group330:	C101027_65
Group331:	C101035_65
Group332:	C101039_65
Group333:	C101041_65
Group334:	C101043_65
Group335:	C101045_65
Group336:	C101051_65
Group337:	C101053_65
Group338:	C101061_65	scaffold10990_65
Group339:	C101063_65
Group340:	C101067_65
Group341:	C101069_65
Group342:	C101071_65
Group343:	C101073_65
Group344:	C101077_65
Group345:	C101079_65
Group346:	C101081_65
Group347:	C101085_65
Group348:	C101091_65	scaffold1930_65
Group350:	C101095_65
Group351:	C101101_65
Group352:	C101109_65	C34761_65
Group353:	C101111_65
Group354:	C101115_65
Group355:	C101117_65
Group356:	C101119_65
Group357:	C101121_65
Group358:	C101123_65
Group360:	C101127_65	scaffold7069_65
Group361:	C101131_65
Group362:	C101133_65	C99385_65
Group363:	C101135_65
Group364:	C101141_65
Group365:	C101145_65
Group366:	C101147_65
Group367:	C101149_65
Group368:	C101155_65
Group369:	C101157_65
Group370:	C101159_65
Group371:	C101167_65	scaffold10287_67
Group372:	C101169_65
Group373:	C101171_65	C99237_65
Group374:	C101173_65
Group375:	C101177_65
Group376:	C101179_65
Group377:	C101181_65
Group378:	C101183_65
Group379:	C101187_65
Group380:	C101189_65
Group381:	C101191_65
Group382:	C101193_65
Group383:	C101195_65
Group384:	C101199_65	scaffold940_65
Group385:	C101201_65
Group386:	C101203_65	C99599_65
Group387:	C101205_65	scaffold11107_65
Group388:	C101207_65	C60173_65
Group389:	C101211_65
Group390:	C101213_65
Group391:	C101215_65
Group393:	C101219_65
Group394:	C101221_65
Group395:	C101223_65
Group396:	C101225_65
Group397:	C101229_65
Group398:	C101231_65
Group399:	C101233_65
Group400:	C101235_65
Group401:	C101237_65
Group402:	C101245_65	scaffold11353_65
Group403:	C101247_65	C99091_65
Group404:	C101249_65
Group405:	C101255_65	scaffold4680_65
Group406:	C101257_65
Group407:	C101261_65	scaffold7753_65
Group408:	C101263_65	scaffold7206_67
Group409:	C101265_65
Group410:	C101267_65
Group411:	C101269_65
Group412:	C101271_65
Group413:	C101279_65
Group414:	C101285_65
Group415:	C101289_65	scaffold4836_65
Group416:	C101291_65
Group417:	C101293_65
Group418:	C101295_65
Group419:	C101301_65
Group420:	C101303_65
Group421:	C101305_65
Group423:	C101315_65
Group424:	C101319_65	scaffold11336_65
Group425:	C101321_65	scaffold10816_65
Group426:	C101323_65
Group427:	C101325_65	C88401_67
Group428:	C101331_65	C97263_65
Group429:	C101333_65
Group430:	C101335_65	scaffold1048_65
Group431:	C101337_65	scaffold4408_65
Group432:	C101339_65
Group433:	C101343_65
Group435:	C101357_65
Group436:	C101361_65
Group437:	C101363_65
Group438:	C101365_65
Group439:	C101367_65
Group440:	C101373_65
Group441:	C101377_65	C88365_67
Group442:	C101379_65
Group443:	C101381_65	C41793_65	scaffold2061_65	scaffold2636_65
Group444:	C101383_65	scaffold9418_65
Group445:	C101385_65	scaffold10219_65	scaffold4334_65
Group446:	C101389_65
Group447:	C101391_65
Group448:	C101399_65	scaffold10085_65
Group449:	C101401_65
Group450:	C101405_65
Group451:	C101407_65
Group452:	C101409_65	scaffold8917_65
Group453:	C101411_65
Group454:	C101413_65
Group455:	C101415_65
Group456:	C101417_65
Group457:	C101421_65	scaffold7184_65
Group458:	C101423_65
Group459:	C101425_65
Group460:	C101429_65
Group461:	C101431_65
Group462:	C101433_65
Group463:	C101437_65	scaffold10130_65
Group464:	C101439_65	scaffold11230_65
Group465:	C101441_65
Group466:	C101445_65	scaffold10636_65
Group467:	C101447_65
Group468:	C101449_65
Group469:	C101453_65
Group470:	C101455_65
Group471:	C101457_65
Group472:	C101459_65
Group473:	C101463_65
Group474:	C101467_65
Group475:	C101469_65
Group476:	C101471_65
Group477:	C101473_65
Group478:	C101475_65
Group479:	C101477_65
Group480:	C101481_65
Group481:	C101483_65	C99839_65	scaffold8534_65
Group482:	C101487_65
Group483:	C101489_65	scaffold6025_65
Group484:	C101493_65
Group485:	C101499_65	C102351_65	scaffold10219_67
Group486:	C101501_65
Group487:	C101503_65
Group488:	C101505_65
Group489:	C101509_65
Group490:	C101511_65
Group491:	C101513_65
Group492:	C101515_65
Group493:	C101517_65	scaffold4730_65
Group495:	C101521_65	CL152Contig1
Group496:	C101523_65
Group497:	C101527_65
Group498:	C101529_65
Group499:	C101533_65	scaffold10470_65
Group500:	C101539_65
Group501:	C101545_65
Group502:	C101553_65
Group503:	C101557_65	C102411_65
Group504:	C101563_65
Group505:	C101565_65
Group506:	C101567_65
Group507:	C101569_65	scaffold3954_65
Group509:	C101573_65
Group510:	C101575_65
Group511:	C101577_65
Group512:	C101585_65
Group513:	C101587_65
Group514:	C101589_65
Group515:	C101593_65
Group516:	C101599_65	scaffold11533_65
Group517:	C101609_65
Group518:	C101613_65	CL41Contig1
Group519:	C101617_65
Group520:	C101619_65
Group521:	C101621_65	scaffold7183_65
Group522:	C101623_65
Group523:	C101625_65
Group524:	C101627_65
Group525:	C101629_65
Group526:	C101633_65	scaffold10984_67
Group527:	C101639_65
Group528:	C101641_65
Group529:	C101647_65
Group530:	C101651_65	scaffold8582_65
Group531:	C101653_65	scaffold6908_65
Group532:	C101655_65
Group533:	C101657_65
Group534:	C101663_65
Group535:	C101667_65	scaffold9413_65
Group536:	C101671_65
Group537:	C101679_65
Group538:	C101681_65
Group539:	C101683_65
Group541:	C101691_65
Group542:	C101695_65
Group543:	C101697_65
Group544:	C101703_65
Group545:	C101705_65	scaffold2393_65
Group546:	C101709_65	scaffold3580_65
Group547:	C101713_65
Group548:	C101715_65	scaffold6118_65
Group549:	C101719_65
Group550:	C101723_65
Group552:	C101727_65	scaffold9138_65
Group553:	C101729_65
Group554:	C101731_65
Group555:	C101733_65
Group556:	C101737_65
Group557:	C101739_65
Group558:	C101747_65	C33213_65
Group559:	C101749_65
Group560:	C101751_65
Group561:	C101753_65
Group562:	C101755_65	scaffold5034_65	scaffold5643_65
Group564:	C101769_65
Group565:	C101771_65
Group566:	C101773_65
Group567:	C101775_65
Group568:	C101777_65
Group569:	C101779_65
Group570:	C101791_65	C99095_65
Group571:	C101795_65
Group572:	C101803_65
Group573:	C101807_65
Group574:	C101815_65
Group575:	C101819_65	scaffold1826_67
Group576:	C101821_65	C96209_65
Group577:	C101825_65
Group578:	C101833_65
Group579:	C101839_65
Group580:	C101843_65
Group581:	C101851_65
Group582:	C101853_65
Group583:	C10185_65	scaffold7662_67	scaffold8686_65	scaffold8687_65
Group584:	C101865_65
Group585:	C101867_65
Group587:	C101871_65
Group588:	C101873_65
Group589:	C101875_65
Group590:	C101879_65
Group591:	C101881_65
Group592:	C101883_65
Group593:	C101887_65
Group594:	C101889_65
Group595:	C101893_65	scaffold7714_65
Group596:	C101895_65	C101957_65	C21869_65
Group597:	C101897_65
Group598:	C101899_65	C46537_65
Group599:	C101903_65
Group600:	C101905_65	C102959_65
Group601:	C101907_65
Group602:	C101909_65	C102477_65
Group603:	C101911_65
Group604:	C101913_65
Group605:	C101917_65	C99559_65
Group606:	C101921_65	C88409_67
Group607:	C101923_65
Group608:	C101927_65
Group609:	C101929_65
Group610:	C101931_65	scaffold5237_65
Group611:	C101933_65
Group612:	C101935_65
Group613:	C101937_65	scaffold1674_65
Group614:	C101941_65
Group615:	C101947_65
Group616:	C101951_65
Group617:	C101953_65
Group618:	C101955_65
Group620:	C101959_65
Group621:	C101961_65
Group622:	C101963_65	scaffold11649_65
Group623:	C101965_65
Group624:	C101967_65
Group625:	C101971_65
Group626:	C101973_65	C103159_65
Group627:	C101975_65
Group628:	C101977_65
Group629:	C101983_65
Group630:	C101987_65	scaffold7697_65
Group631:	C101989_65
Group632:	C101993_65	scaffold10921_67
Group633:	C101995_65
Group634:	C101997_65	scaffold4893_65
Group635:	C101999_65	scaffold9628_65
Group636:	C102001_65	scaffold2451_65	scaffold2452_65
Group637:	C102003_65	C102027_65
Group638:	C102005_65
Group639:	C102007_65
Group640:	C102009_65
Group641:	C102011_65
Group642:	C102013_65
Group643:	C102015_65
Group644:	C102017_65
Group645:	C102019_65	scaffold7109_65
Group646:	C102021_65	C102143_65
Group647:	C102025_65	scaffold1309_65	scaffold407_67
Group649:	C102029_65
Group650:	C102031_65
Group651:	C102033_65	scaffold3692_67
Group652:	C102035_65
Group653:	C102037_65
Group654:	C102041_65
Group655:	C102047_65
Group656:	C102049_65
Group657:	C102055_65	C103111_65
Group658:	C102057_65
Group659:	C102061_65
Group660:	C102065_65
Group661:	C102067_65	C49633_65	scaffold2062_65
Group662:	C102069_65
Group664:	C102075_65
Group665:	C102077_65
Group666:	C102079_65
Group667:	C102081_65	scaffold9287_65
Group668:	C102083_65
Group669:	C102089_65
Group670:	C102093_65
Group671:	C102095_65
Group672:	C102097_65
Group673:	C102099_65	scaffold9627_65
Group674:	C102101_65
Group675:	C102103_65
Group676:	C102107_65
Group677:	C102109_65
Group678:	C102111_65
Group679:	C102113_65	C99579_65
Group680:	C102115_65
Group681:	C102117_65
Group682:	C102119_65	scaffold8133_65	CL159Contig1
Group683:	C102121_65
Group684:	C102123_65
Group685:	C102125_65
Group686:	C102127_65
Group687:	C102133_65
Group688:	C102139_65
Group690:	C102153_65
Group691:	C102165_65
Group692:	C102167_65
Group693:	C102173_65
Group694:	C102175_65
Group695:	C102179_65
Group696:	C102183_65
Group697:	C102187_65
Group698:	C102195_65
Group699:	C102197_65
Group700:	C102199_65
Group701:	C102201_65	C102837_65
Group702:	C102203_65
Group703:	C102205_65
Group704:	C102207_65
Group705:	C102211_65
Group706:	C102213_65	scaffold10649_67
Group707:	C102219_65
Group708:	C102221_65	scaffold3338_65
Group709:	C102225_65
Group710:	C102227_65
Group711:	C102229_65
Group712:	C102233_65
Group713:	C102235_65
Group714:	C102237_65
Group715:	C102239_65
Group716:	C102241_65
Group717:	C102245_65
Group718:	C102247_65	scaffold10637_65
Group719:	C102255_65
Group720:	C102257_65
Group721:	C102259_65
Group722:	C102261_65
Group723:	C102271_65
Group724:	C102275_65
Group725:	C102277_65
Group726:	C102279_65
Group727:	C102281_65	scaffold9618_65
Group728:	C102283_65	scaffold2792_65
Group729:	C102289_65
Group730:	C102291_65
Group731:	C102297_65
Group732:	C102299_65
Group733:	C102301_65
Group734:	C102303_65
Group735:	C102305_65	C29639_65	scaffold9906_65
Group736:	C102309_65
Group737:	C102311_65
Group738:	C102315_65
Group739:	C102317_65
Group740:	C102319_65
Group741:	C102321_65
Group742:	C102327_65
Group743:	C102329_65
Group744:	C102333_65
Group745:	C102335_65
Group746:	C102337_65
Group747:	C102339_65
Group748:	C102341_65
Group749:	C102347_65	scaffold7355_65
Group751:	C102353_65
Group752:	C102355_65
Group753:	C102357_65
Group754:	C102359_65
Group755:	C102363_65	scaffold6315_65
Group756:	C102367_65
Group757:	C102371_65
Group758:	C102373_65
Group759:	C102375_65	C102717_65
Group760:	C102379_65	C103003_65
Group761:	C102383_65
Group762:	C102387_65
Group763:	C102391_65
Group764:	C102393_65
Group765:	C102395_65	C102885_65
Group766:	C102397_65	scaffold9167_65
Group767:	C102403_65
Group768:	C102407_65	scaffold10850_65
Group770:	C102413_65
Group771:	C102417_65
Group772:	C102419_65
Group773:	C102427_65
Group774:	C102429_65
Group775:	C102431_65
Group776:	C102433_65	scaffold1904_65
Group777:	C102437_65
Group778:	C102445_65
Group779:	C102455_65
Group780:	C102457_65
Group781:	C102459_65
Group782:	C102461_65
Group783:	C102463_65
Group784:	C102467_65
Group785:	C102471_65
Group786:	C102475_65
Group788:	C102479_65
Group789:	C102481_65	C103367_65
Group790:	C102483_65	C102543_65	scaffold5940_65
Group791:	C102485_65
Group792:	C102487_65
Group793:	C102489_65
Group794:	C102491_65
Group795:	C102493_65	scaffold1828_65
Group796:	C102495_65
Group797:	C10249_65
Group798:	C102501_65
Group799:	C102503_65
Group800:	C102507_65
Group801:	C102511_65
Group802:	C102515_65	C89433_67
Group803:	C102517_65
Group804:	C102519_65
Group805:	C102521_65	scaffold10992_65
Group806:	C102525_65
Group807:	C102529_65
Group808:	C102531_65
Group809:	C102533_65
Group811:	C102545_65
Group812:	C102547_65
Group813:	C102555_65
Group814:	C102557_65	scaffold7925_65
Group815:	C102559_65
Group816:	C102563_65	C15335_65
Group817:	C102565_65
Group818:	C102571_65
Group819:	C102579_65
Group820:	C102583_65
Group821:	C102585_65
Group822:	C102589_65	C102933_65
Group823:	C102591_65
Group824:	C102593_65	C103433_65
Group825:	C102595_65
Group826:	C102597_65
Group827:	C102599_65
Group828:	C102601_65
Group829:	C102607_65
Group830:	C102609_65
Group831:	C102613_65
Group832:	C102615_65
Group833:	C102619_65
Group834:	C102621_65
Group835:	C102623_65
Group836:	C102625_65	scaffold2604_65
Group837:	C102627_65
Group838:	C102629_65	scaffold8679_65
Group839:	C102633_65	scaffold8210_65
Group840:	C102635_65
Group841:	C102637_65
Group842:	C102639_65
Group843:	C102641_65	scaffold11272_65
Group844:	C102643_65
Group845:	C102649_65	scaffold11569_65
Group846:	C102651_65
Group847:	C102653_65
Group848:	C102659_65
Group849:	C102661_65
Group850:	C102669_65
Group851:	C102685_65
Group852:	C102687_65	scaffold10519_65
Group853:	C102691_65
Group854:	C102693_65
Group855:	C102695_65	scaffold8775_67
Group856:	C102697_65
Group857:	C102699_65	scaffold1351_67
Group858:	C102701_65	scaffold9936_65
Group859:	C102707_65
Group860:	C102709_65
Group861:	C102711_65
Group862:	C102713_65
Group863:	C102715_65
Group865:	C102721_65
Group866:	C102723_65
Group867:	C102725_65	scaffold3343_67
Group868:	C102729_65
Group869:	C102731_65
Group870:	C102735_65
Group871:	C102737_65
Group872:	C102739_65
Group873:	C102741_65
Group874:	C102743_65
Group875:	C102747_65
Group876:	C102749_65
Group877:	C102753_65	C102899_65
Group878:	C102755_65
Group879:	C102757_65
Group880:	C102759_65	C103279_65
Group881:	C102763_65
Group882:	C102765_65
Group883:	C102773_65
Group884:	C102779_65
Group885:	C102783_65
Group886:	C102785_65
Group887:	C102789_65
Group888:	C102793_65
Group889:	C102795_65
Group890:	C102801_65
Group891:	C102803_65
Group892:	C102807_65
Group893:	C102809_65
Group894:	C102811_65
Group895:	C102813_65
Group896:	C102815_65
Group897:	C102819_65	C103199_65
Group898:	C102821_65	scaffold5281_65
Group899:	C102823_65
Group900:	C102829_65
Group902:	C102839_65
Group903:	C102841_65
Group904:	C102847_65	C26893_65	scaffold1962_65
Group905:	C102849_65
Group906:	C102851_65
Group907:	C102855_65
Group908:	C102857_65
Group909:	C102861_65	scaffold7267_65
Group910:	C102863_65
Group911:	C102871_65	C103593_65	scaffold9568_65
Group912:	C102873_65
Group913:	C102875_65
Group914:	C102879_65
Group915:	C102881_65	scaffold49_65	scaffold50_65
Group916:	C102883_65	scaffold10971_65
Group918:	C102887_65
Group919:	C102891_65
Group920:	C102893_65
Group921:	C102895_65
Group922:	C102897_65
Group924:	C102901_65	C102917_65
Group925:	C102905_65
Group926:	C102907_65
Group927:	C102913_65
Group928:	C102915_65	scaffold10469_65
Group930:	C102919_65
Group931:	C102921_65	scaffold10451_65	scaffold11501_65
Group932:	C102925_65
Group933:	C102927_65
Group934:	C102929_65
Group935:	C102931_65
Group937:	C102935_65
Group938:	C102937_65
Group939:	C102941_65
Group940:	C102943_65
Group941:	C102947_65
Group942:	C102949_65	C31925_65	scaffold7583_65
Group943:	C102953_65	C103209_65
Group944:	C102955_65
Group945:	C102957_65
Group947:	C102961_65
Group948:	C102965_65
Group949:	C102967_65
Group950:	C102973_65
Group951:	C102975_65
Group952:	C102977_65
Group953:	C102985_65
Group954:	C102989_65
Group955:	C102993_65
Group956:	C102999_65	scaffold3993_65
Group958:	C103009_65
Group959:	C103011_65
Group960:	C103013_65
Group961:	C103015_65
Group962:	C103017_65
Group963:	C103019_65
Group964:	C103021_65
Group965:	C103023_65
Group966:	C103025_65
Group967:	C103027_65
Group968:	C103031_65
Group969:	C103037_65
Group970:	C103047_65
Group971:	C103049_65
Group972:	C103051_65
Group973:	C103057_65	scaffold7004_65
Group974:	C103059_65
Group975:	C103065_65	C22751_65
Group976:	C103067_65
Group977:	C103071_65	C103195_65
Group978:	C103073_65
Group979:	C103075_65	scaffold10877_65	scaffold5085_67
Group980:	C103079_65
Group981:	C103083_65
Group982:	C103087_65	scaffold8610_65
Group983:	C103091_65
Group984:	C103097_65	scaffold11647_65
Group985:	C103099_65
Group986:	C103103_65
Group987:	C103107_65	C22203_65
Group989:	C103113_65
Group990:	C103115_65	scaffold7802_65
Group991:	C103117_65
Group992:	C103121_65	scaffold1384_65
Group993:	C103125_65
Group994:	C103131_65
Group995:	C103133_65	scaffold10278_65
Group996:	C103135_65	scaffold11457_65
Group997:	C103139_65	scaffold11656_65
Group998:	C103147_65
Group999:	C103153_65
Group1001:	C103161_65
Group1002:	C103163_65
Group1003:	C103165_65	scaffold10247_65
Group1004:	C103173_65
Group1005:	C103175_65	scaffold9140_65
Group1006:	C103177_65
Group1007:	C103179_65
Group1008:	C103181_65	scaffold11038_67
Group1009:	C103183_65	scaffold10663_65	scaffold2406_67
Group1010:	C103185_65	scaffold1625_65
Group1011:	C103187_65	C50071_65
Group1012:	C103189_65	C103327_65
Group1013:	C103191_65	scaffold526_67
Group1014:	C103193_65	C4633_67
Group1017:	C103201_65
Group1018:	C103203_65
Group1019:	C103205_65
Group1020:	C103207_65
Group1022:	C103211_65
Group1023:	C103217_65
Group1024:	C103219_65
Group1025:	C103221_65
Group1026:	C103223_65
Group1027:	C103225_65
Group1028:	C103227_65
Group1029:	C103229_65
Group1030:	C103231_65
Group1031:	C103233_65
Group1032:	C103237_65
Group1033:	C103239_65
Group1034:	C103241_65	scaffold4974_65
Group1035:	C103245_65
Group1036:	C103247_65
Group1037:	C103251_65
Group1038:	C103253_65
Group1039:	C103255_65
Group1040:	C103257_65
Group1041:	C103259_65
Group1042:	C103261_65
Group1043:	C103263_65
Group1044:	C103265_65	scaffold8711_65
Group1045:	C103267_65	C103471_65
Group1046:	C103273_65
Group1047:	C103275_65
Group1049:	C103287_65
Group1050:	C103293_65	C103535_65
Group1051:	C103295_65
Group1052:	C103297_65
Group1053:	C103301_65
Group1054:	C103305_65	scaffold3669_65
Group1055:	C103309_65
Group1056:	C103311_65
Group1057:	C103315_65
Group1058:	C103319_65
Group1059:	C103321_65
Group1060:	C103325_65
Group1062:	C103329_65
Group1063:	C103333_65
Group1064:	C103335_65
Group1065:	C10333_65
Group1066:	C103337_65	C103581_65
Group1067:	C103343_65
Group1068:	C103347_65	C103869_65
Group1069:	C103353_65
Group1070:	C103355_65	scaffold6320_65
Group1071:	C103359_65
Group1073:	C103373_65	scaffold5487_65
Group1074:	C103377_65	scaffold11483_65
Group1075:	C103381_65
Group1076:	C103383_65
Group1077:	C103385_65
Group1078:	C103387_65
Group1079:	C103389_65
Group1080:	C103395_65
Group1081:	C103397_65	C17587_65
Group1082:	C103399_65	scaffold3983_65
Group1083:	C103401_65
Group1084:	C103405_65
Group1085:	C103411_65
Group1086:	C103413_65
Group1087:	C103415_65
Group1088:	C103421_65
Group1089:	C103423_65	scaffold10233_65	scaffold3816_65
Group1090:	C103425_65
Group1091:	C103427_65
Group1092:	C103429_65	C103693_65
Group1094:	C103437_65
Group1095:	C103443_65
Group1096:	C103445_65
Group1097:	C103447_65
Group1098:	C103449_65
Group1099:	C103451_65
Group1100:	C103457_65
Group1101:	C103461_65
Group1102:	C103463_65
Group1103:	C103465_65
Group1104:	C103467_65	scaffold1959_65
Group1106:	C103473_65
Group1107:	C103475_65
Group1108:	C103477_65
Group1109:	C103481_65
Group1110:	C103483_65
Group1111:	C103485_65
Group1112:	C103487_65
Group1113:	C103491_65	scaffold4523_65
Group1114:	C103499_65
Group1115:	C103501_65
Group1116:	C103505_65	C3249_67	C34135_65	scaffold11433_65
Group1117:	C103507_65
Group1118:	C103509_65
Group1119:	C103511_65
Group1120:	C103519_65	C103829_65
Group1121:	C103521_65
Group1122:	C103525_65
Group1123:	C103529_65
Group1124:	C103531_65	scaffold8385_65
Group1126:	C103537_65
Group1127:	C103539_65
Group1128:	C103541_65	scaffold2517_65
Group1129:	C103543_65
Group1130:	C103549_65
Group1131:	C103551_65
Group1132:	C103555_65
Group1133:	C103559_65
Group1134:	C103561_65	scaffold5284_65
Group1135:	C103563_65
Group1136:	C103565_65
Group1137:	C103569_65
Group1138:	C103571_65	scaffold10135_65
Group1139:	C103573_65
Group1140:	C103575_65
Group1141:	C103577_65
Group1143:	C103583_65	scaffold5686_65
Group1144:	C103591_65
Group1146:	C103595_65	scaffold5035_65	scaffold5634_65
Group1147:	C103597_65
Group1148:	C103599_65	C21433_67
Group1149:	C103603_65
Group1150:	C103605_65
Group1151:	C103609_65	C103655_65
Group1152:	C103613_65
Group1153:	C103615_65
Group1154:	C103619_65	scaffold9838_67
Group1155:	C103621_65
Group1156:	C103623_65
Group1157:	C103627_65
Group1158:	C103635_65
Group1159:	C103641_65	scaffold4902_65
Group1160:	C103643_65	C87737_67
Group1161:	C103645_65	C103781_65
Group1162:	C103647_65
Group1163:	C103649_65
Group1164:	C103651_65
Group1165:	C103653_65
Group1167:	C10365_65
Group1168:	C103659_65	scaffold10033_65
Group1169:	C103661_65	scaffold11130_65
Group1170:	C103665_65
Group1171:	C103669_65
Group1172:	C103671_65
Group1173:	C103673_65
Group1174:	C103675_65
Group1175:	C103677_65
Group1176:	C103679_65
Group1177:	C103681_65
Group1178:	C103683_65	scaffold5585_65
Group1179:	C103685_65
Group1180:	C103687_65
Group1181:	C103689_65
Group1182:	C103691_65	scaffold10904_65
Group1184:	C103699_65	C5215_67
Group1185:	C103705_65
Group1186:	C103707_65	scaffold9912_65
Group1187:	C103709_65
Group1188:	C103711_65
Group1189:	C103713_65
Group1190:	C103719_65
Group1191:	C103721_65
Group1192:	C103723_65
Group1193:	C103725_65
Group1194:	C103727_65
Group1195:	C103737_65
Group1196:	C103739_65
Group1197:	C103745_65	scaffold10841_65
Group1198:	C103747_65	C103859_65
Group1199:	C103749_65
Group1200:	C103751_65
Group1201:	C103753_65
Group1202:	C103759_65	scaffold11634_65
Group1203:	C103761_65	scaffold9917_65
Group1204:	C103763_65
Group1205:	C103771_65
Group1206:	C103775_65
Group1207:	C103777_65
Group1208:	C103779_65
Group1210:	C103783_65
Group1211:	C103785_65
Group1212:	C103787_65
Group1213:	C103789_65
Group1214:	C103791_65	scaffold3307_65
Group1215:	C103793_65
Group1216:	C103795_65
Group1217:	C103799_65
Group1218:	C103809_65	scaffold6938_65
Group1219:	C103811_65
Group1220:	C103813_65
Group1221:	C103815_65
Group1222:	C103819_65	scaffold10654_65	scaffold7180_67
Group1223:	C103825_65
Group1225:	C103831_65
Group1226:	C103833_65
Group1227:	C103835_65	scaffold9557_65
Group1228:	C103837_65
Group1229:	C103839_65	scaffold6354_65
Group1230:	C103843_65
Group1231:	C103849_65
Group1232:	C103853_65
Group1233:	C103855_65
Group1234:	C103857_65
Group1236:	C103863_65
Group1237:	C103865_65	scaffold11700_65
Group1238:	C103867_65	scaffold4253_65
Group1240:	C103873_65
Group1241:	C103877_65
Group1242:	C103881_65
Group1243:	C103887_65
Group1244:	C103889_65
Group1245:	C103891_65	scaffold5931_65
Group1246:	C103893_65
Group1247:	C103897_65	C32595_65	scaffold8518_65
Group1248:	C103901_65
Group1249:	C103911_65
Group1250:	C103913_65
Group1251:	C103917_65
Group1252:	C103919_65	C104023_65
Group1253:	C103921_65
Group1254:	C103927_65
Group1255:	C103929_65	scaffold10225_67
Group1256:	C103939_65
Group1257:	C103941_65
Group1258:	C103943_65	scaffold7627_65
Group1259:	C103947_65
Group1260:	C103955_65
Group1261:	C103957_65	scaffold965_65
Group1262:	C103959_65
Group1263:	C103961_65
Group1264:	C103967_65
Group1265:	C103969_65
Group1266:	C103971_65
Group1267:	C10397_67
Group1268:	C103979_65
Group1269:	C103981_65
Group1270:	C103983_65	scaffold9366_65
Group1271:	C103985_65
Group1272:	C103987_65
Group1273:	C103989_65
Group1274:	C103991_65
Group1275:	C103993_65
Group1276:	C103999_65
Group1277:	C104001_65
Group1278:	C104003_65
Group1279:	C104005_65
Group1280:	C104009_65
Group1281:	C104013_65
Group1282:	C104021_65
Group1284:	C104031_65	C13951_65
Group1285:	C104039_65
Group1286:	C104049_65	scaffold7703_65
Group1287:	C104055_65
Group1288:	C104059_65	scaffold10958_65
Group1289:	C104061_65
Group1290:	C104063_65
Group1291:	C104065_65
Group1292:	C104071_65
Group1293:	C104073_65	scaffold8737_65
Group1294:	C104077_65
Group1295:	C104083_65	scaffold3054_65	scaffold869_65
Group1296:	C104085_65
Group1297:	C104087_65	scaffold4758_65
Group1298:	C104089_65
Group1299:	C104091_65
Group1300:	C104093_65	scaffold10837_65
Group1301:	C104101_65	scaffold8363_65
Group1302:	C104103_65
Group1303:	C104107_65
Group1304:	C104109_65	scaffold2333_65
Group1305:	C104113_65
Group1306:	C104115_65
Group1307:	C104125_65
Group1308:	C104127_65	C90009_67
Group1309:	C104129_65
Group1310:	C104133_65	C4455_67	C5741_65	scaffold4225_65
Group1311:	C104137_65
Group1312:	C104139_65	scaffold8871_65
Group1313:	C104141_65
Group1314:	C104143_65
Group1315:	C104145_65
Group1316:	C104147_65	C104159_65
Group1317:	C104155_65
Group1318:	C104157_65
Group1320:	C104161_65	C104201_65
Group1321:	C104163_65
Group1322:	C104165_65
Group1323:	C104167_65
Group1324:	C104171_65
Group1325:	C104173_65
Group1326:	C104175_65
Group1327:	C104179_65
Group1328:	C104181_65
Group1329:	C104185_65	scaffold7177_65
Group1330:	C104187_65
Group1331:	C104189_65
Group1332:	C104191_65	scaffold11526_65
Group1333:	C104193_65
Group1334:	C104195_65
Group1335:	C104197_65
Group1336:	C104199_65
Group1338:	C104203_65
Group1339:	C104207_65
Group1340:	C104209_65
Group1341:	C104211_65
Group1342:	C104217_65
Group1343:	C104219_65	scaffold1114_65
Group1344:	C104223_65
Group1345:	C104225_65
Group1346:	C104229_65
Group1347:	C104233_65
Group1348:	C104237_65
Group1349:	C104241_65
Group1350:	C104243_65
Group1351:	C104247_65
Group1352:	C104249_65
Group1353:	C104253_65
Group1354:	C104257_65
Group1355:	C104261_65	scaffold6330_65
Group1356:	C104263_65
Group1357:	C104265_65	scaffold11047_67	scaffold4639_65	scaffold5546_65
Group1358:	C104267_65
Group1359:	C104269_65
Group1360:	C104273_65
Group1361:	C104275_65	scaffold11360_65	scaffold5683_67
Group1362:	C104277_65	scaffold1605_67
Group1363:	C104281_65	scaffold10382_65
Group1364:	C104283_65
Group1365:	C104285_65	scaffold10566_65
Group1366:	C104289_65	scaffold9640_65
Group1367:	C104291_65
Group1368:	C104295_65
Group1369:	C104301_65
Group1370:	C104303_65
Group1371:	C104305_65
Group1372:	C104307_65
Group1373:	C104309_65
Group1374:	C104315_65	C104333_65
Group1375:	C104317_65
Group1376:	C104319_65
Group1377:	C104325_65
Group1378:	C104329_65	C15033_65	scaffold5691_65	scaffold760_65
Group1379:	C104331_65
Group1381:	C104339_65
Group1382:	C104345_65	scaffold3160_65
Group1383:	C104351_65
Group1384:	C104353_65
Group1385:	C104363_65	scaffold5921_65
Group1386:	C104367_65
Group1387:	C104369_65	scaffold6956_65
Group1388:	C104373_65
Group1389:	C104375_65	scaffold4581_65
Group1390:	C104381_65
Group1391:	C104383_65
Group1392:	C104389_65
Group1393:	C104395_65
Group1394:	C104397_65
Group1395:	C104401_65
Group1396:	C104405_65	C54699_65
Group1397:	C104407_65
Group1398:	C104409_65
Group1399:	C104415_65	scaffold11709_65
Group1400:	C104419_65
Group1401:	C104423_65
Group1402:	C104427_65	C104439_65	scaffold2395_65
Group1403:	C104429_65
Group1404:	C104433_65
Group1405:	C104437_65
Group1407:	C104441_65	scaffold10758_65	scaffold782_65
Group1408:	C104445_65
Group1409:	C104451_65
Group1410:	C104453_65
Group1411:	C104455_65	C104457_65
Group1413:	C104461_65
Group1414:	C104463_65
Group1415:	C104467_65
Group1416:	C104473_65
Group1417:	C104475_65	scaffold1839_65
Group1418:	C104477_65
Group1419:	C104481_65
Group1420:	C104485_65
Group1421:	C104491_65
Group1422:	C104501_65
Group1423:	C104503_65
Group1424:	C10581_65	C81327_65
Group1425:	C10599_65
Group1426:	C10607_65
Group1427:	C10609_65
Group1428:	C10619_65
Group1429:	C10635_65
Group1430:	C10685_65
Group1431:	C10693_65
Group1432:	C10709_65
Group1433:	C10717_67	C98527_65	scaffold7133_65
Group1434:	C10719_65	C44041_65
Group1435:	C10721_65
Group1436:	C10731_65
Group1437:	C10763_65
Group1438:	C10767_65
Group1439:	C10777_65	C14287_65	C26625_65	scaffold11303_65
Group1440:	C10779_65	scaffold6790_65	scaffold9754_65
Group1441:	C10785_65
Group1442:	C10795_65
Group1443:	C10807_65
Group1444:	C10809_65
Group1445:	C10811_65
Group1446:	C10815_65	scaffold7645_65
Group1447:	C10819_65
Group1448:	C10825_65
Group1449:	C10847_65
Group1450:	C10851_65	C26731_65
Group1451:	C10857_65
Group1452:	C10887_65	C41753_65
Group1453:	C10893_65
Group1454:	C10899_65
Group1455:	C10923_65
Group1456:	C10925_65
Group1457:	C10937_65
Group1458:	C10939_65
Group1459:	C10941_65
Group1460:	C10969_65
Group1461:	C10999_65	C4407_67	C93393_65
Group1462:	C11003_65
Group1463:	C11009_65
Group1464:	C11015_65
Group1465:	C11015_67
Group1466:	C11023_65
Group1467:	C11047_65	C44555_65	scaffold2969_67	scaffold4160_65	scaffold4539_65
Group1468:	C11059_65
Group1469:	C11061_65	C15597_65	C24561_65	C31537_65	C59899_65	C62107_65	scaffold2397_65	scaffold3940_65	scaffold4654_65	scaffold7657_65	scaffold7959_65	CL203Contig1
Group1470:	C11073_65
Group1471:	C11077_65	scaffold4697_65
Group1472:	C11093_65
Group1473:	C11101_65
Group1474:	C11111_65
Group1475:	C11113_65
Group1476:	C11117_65
Group1477:	C11121_65
Group1478:	C11121_67
Group1479:	C11139_65
Group1480:	C11157_65	scaffold8729_65
Group1481:	C11165_65
Group1482:	C11175_65
Group1483:	C11199_65	scaffold1285_65	scaffold5606_65	scaffold700_65
Group1484:	C11201_65	C56099_65	C99929_65	scaffold8652_65
Group1485:	C11205_65
Group1486:	C11207_65
Group1487:	C11217_65
Group1488:	C11247_65
Group1489:	C11255_65
Group1490:	C11259_65	C26175_65
Group1491:	C11279_65
Group1492:	C11281_65
Group1493:	C11289_65
Group1494:	C11299_65
Group1495:	C11309_65
Group1496:	C11315_65	scaffold5111_65
Group1497:	C11319_65	C95419_65	scaffold1305_65
Group1498:	C11323_65
Group1499:	C11341_65
Group1500:	C11385_65
Group1501:	C11389_65
Group1502:	C11405_65
Group1503:	C11411_65	scaffold2625_65	scaffold6844_65
Group1504:	C11421_65
Group1505:	C11435_65
Group1506:	C11437_65
Group1507:	C11447_65	C11767_65	scaffold7092_65
Group1508:	C11469_65
Group1509:	C11473_65	C11911_65	scaffold2385_65
Group1510:	C11475_65
Group1511:	C11481_65
Group1512:	C11491_65	C23491_65
Group1513:	C11493_65	C15309_65	C81503_65
Group1514:	C11495_65
Group1515:	C11497_65
Group1516:	C11517_65
Group1517:	C11521_65	C22981_65	C37727_65	scaffold5360_65	scaffold5560_65	scaffold668_65
Group1518:	C11529_65	scaffold5466_65
Group1519:	C11531_65
Group1520:	C11539_65
Group1521:	C11547_65
Group1522:	C11559_65
Group1523:	C11563_65
Group1524:	C11577_65
Group1525:	C11599_65
Group1526:	C11611_65
Group1527:	C11613_65
Group1528:	C11617_65
Group1529:	C11619_65
Group1530:	C11661_65	scaffold8664_65
Group1531:	C11705_65	scaffold3546_65
Group1532:	C11721_65
Group1533:	C11727_65
Group1534:	C11729_65	C37169_65
Group1535:	C11733_65	C26329_65	C38805_65	scaffold3360_65	scaffold8322_65
Group1536:	C11747_65
Group1537:	C11751_65
Group1538:	C11759_65
Group1540:	C11787_65
Group1541:	C11823_65
Group1542:	C11843_65
Group1543:	C11861_65
Group1544:	C11867_65
Group1545:	C11875_65
Group1546:	C11881_65
Group1547:	C11891_65	C21563_65
Group1548:	C11893_65
Group1549:	C11895_65
Group1550:	C11899_65
Group1551:	C11907_65
Group1553:	C11913_65
Group1554:	C11913_67
Group1555:	C11927_65
Group1556:	C11935_65
Group1557:	C11949_65
Group1558:	C11955_65	C31555_65
Group1559:	C11959_65
Group1560:	C11967_65	C39641_65
Group1561:	C11973_65	C55635_65
Group1562:	C11985_65
Group1563:	C11997_65
Group1564:	C12003_65	C84825_65	scaffold7644_65	scaffold8661_65
Group1565:	C12009_65
Group1566:	C12029_65
Group1567:	C12031_65	scaffold1012_65
Group1568:	C12049_65
Group1569:	C12053_65
Group1570:	C12061_65
Group1571:	C12075_65
Group1572:	C12077_65
Group1573:	C12085_65
Group1574:	C12125_65	C52253_65
Group1575:	C12129_65	C61411_65	scaffold6401_65
Group1576:	C12133_65
Group1577:	C12151_65
Group1578:	C12153_65
Group1579:	C12167_65
Group1580:	C12171_65
Group1581:	C12185_65
Group1582:	C12189_65	C50625_65	scaffold1578_65
Group1583:	C12191_65
Group1584:	C12197_65	scaffold5275_65
Group1585:	C12203_65
Group1586:	C12213_65
Group1587:	C12219_65	C79609_67
Group1588:	C12237_65
Group1589:	C12243_65
Group1590:	C12247_65
Group1591:	C12253_65
Group1592:	C12259_65	scaffold7707_65
Group1593:	C12263_65
Group1594:	C12267_65
Group1595:	C12279_65
Group1596:	C12313_65
Group1597:	C12321_65
Group1598:	C12343_65	scaffold3424_65	scaffold4657_65
Group1599:	C12347_65
Group1600:	C12349_65
Group1601:	C12363_65
Group1602:	C12381_65
Group1603:	C12389_65
Group1604:	C12397_65	C22897_65
Group1605:	C12401_65	C38969_65
Group1606:	C12417_65	C44421_65
Group1607:	C12439_65	C25793_65	scaffold8060_65
Group1608:	C12459_65	C15399_65	C22073_65	C24671_65	C38021_65
Group1609:	C12467_67
Group1610:	C12475_65
Group1611:	C12477_67	C95787_65
Group1612:	C12495_65
Group1613:	C12497_65
Group1614:	C12505_65	C16571_65	C43569_65	C55233_65	scaffold2457_65	scaffold5133_65
Group1615:	C12515_65
Group1616:	C12529_65
Group1617:	C12551_65	C88465_65
Group1618:	C12555_65
Group1619:	C12561_65
Group1620:	C12589_65
Group1621:	C12593_65
Group1622:	C12611_65
Group1623:	C12621_65
Group1624:	C12629_65
Group1625:	C12631_65	scaffold3839_67
Group1626:	C12633_65
Group1627:	C12645_65
Group1628:	C12653_65
Group1629:	C12655_65
Group1630:	C12659_65
Group1631:	C12663_65
Group1632:	C12671_65	C13777_65
Group1633:	C12707_65
Group1634:	C12727_65
Group1635:	C12729_65
Group1636:	C12735_65
Group1637:	C12747_65
Group1638:	C12749_65	C54013_65
Group1639:	C12753_65
Group1640:	C12769_65
Group1641:	C12773_65
Group1642:	C12793_65
Group1643:	C12807_65
Group1644:	C12819_65
Group1645:	C12827_65	C70477_65
Group1646:	C12843_65
Group1647:	C12845_65	C80999_65
Group1648:	C12847_65	C32555_65
Group1649:	C12851_65
Group1650:	C12859_65
Group1651:	C12865_65
Group1652:	C12877_65	scaffold7646_65
Group1653:	C12879_65
Group1654:	C12881_67
Group1655:	C12883_65
Group1656:	C12907_65
Group1657:	C12919_65	scaffold4971_65
Group1658:	C12927_65	scaffold4282_65	scaffold4969_65
Group1659:	C12945_65
Group1660:	C12947_65
Group1661:	C12949_65
Group1662:	C12951_65
Group1663:	C12973_65
Group1664:	C12981_65
Group1665:	C13005_65
Group1666:	C13055_65
Group1667:	C13081_65
Group1668:	C13089_65
Group1669:	C13095_65
Group1670:	C13109_65
Group1671:	C13119_65
Group1672:	C13121_65	C90715_65
Group1673:	C13123_65	C16039_65	C24163_65
Group1674:	C13143_65
Group1675:	C13165_65	C25887_65
Group1676:	C13167_65
Group1677:	C13169_65
Group1678:	C13187_65
Group1679:	C13189_65	C34513_65
Group1680:	C13203_65
Group1681:	C13211_65	C22927_65	C30551_65
Group1682:	C13219_65
Group1683:	C13229_65
Group1684:	C13231_65
Group1685:	C13233_65
Group1686:	C13239_65
Group1687:	C13267_65
Group1688:	C13269_65
Group1689:	C13277_65
Group1690:	C13283_65	C39153_65
Group1691:	C13301_65
Group1692:	C13307_65
Group1693:	C13309_65
Group1694:	C13315_65
Group1695:	C13325_65
Group1696:	C13341_65
Group1697:	C13361_65
Group1698:	C13371_65
Group1699:	C13379_65
Group1700:	C13381_65	C78283_65
Group1701:	C13385_65	C13713_65	C32347_65
Group1702:	C13387_65
Group1703:	C13393_65
Group1704:	C13405_65
Group1705:	C13409_65	scaffold6060_65
Group1706:	C13415_65	C17917_65
Group1707:	C13439_65
Group1708:	C13445_65
Group1709:	C13453_65	scaffold2400_65
Group1710:	C13481_65
Group1711:	C13495_65
Group1712:	C13499_65
Group1713:	C13505_65
Group1714:	C13509_65
Group1715:	C13519_65
Group1716:	C13523_65
Group1717:	C13525_65	scaffold5149_65
Group1718:	C13527_65
Group1719:	C13541_65
Group1720:	C13549_65
Group1721:	C13553_65
Group1722:	C13557_65
Group1723:	C13561_65	C44963_65
Group1724:	C13569_65
Group1725:	C13585_65
Group1726:	C13587_65
Group1727:	C13591_65
Group1728:	C13599_65	C89849_65
Group1729:	C13615_65
Group1730:	C13619_65
Group1731:	C13623_65	scaffold6477_65
Group1732:	C13629_65
Group1733:	C13657_65
Group1734:	C13661_65
Group1735:	C13665_65
Group1736:	C13669_65
Group1737:	C13673_65
Group1738:	C13675_65
Group1739:	C13687_65	C14897_65
Group1741:	C13715_65
Group1742:	C13725_67
Group1743:	C13741_65	C86551_65	C87919_65	scaffold4129_65
Group1744:	C13749_65	C89289_65
Group1745:	C13751_65
Group1746:	C13763_65
Group1747:	C13765_65	C25517_65
Group1748:	C13769_65
Group1750:	C13793_65	C45015_65
Group1751:	C13805_65
Group1752:	C13807_65
Group1753:	C13809_65
Group1754:	C13835_65	scaffold5023_65
Group1755:	C13861_65
Group1756:	C13887_65
Group1757:	C13891_65
Group1758:	C13899_65
Group1759:	C13933_65
Group1760:	C13941_65
Group1761:	C13943_65
Group1763:	C13963_65
Group1764:	C13981_65
Group1765:	C14001_65
Group1766:	C14009_65
Group1767:	C14017_65
Group1768:	C14029_65
Group1769:	C14045_65
Group1770:	C14063_65
Group1771:	C14065_65
Group1772:	C14067_65
Group1773:	C14071_65
Group1774:	C14081_65	scaffold7740_65
Group1775:	C14085_65
Group1776:	C14097_65
Group1777:	C14109_65	C69739_65
Group1778:	C14111_65
Group1779:	C14115_65	C85923_65	scaffold4668_65
Group1780:	C14117_65	scaffold5878_65
Group1781:	C14119_65
Group1782:	C14139_65	scaffold3494_65
Group1783:	C14149_65
Group1784:	C14163_65	C97287_65	scaffold4035_65	scaffold6136_65
Group1785:	C14169_65
Group1786:	C14183_65
Group1787:	C14195_65
Group1788:	C14205_65
Group1789:	C14223_65
Group1790:	C14233_65
Group1791:	C14239_65
Group1792:	C14247_65	scaffold5236_65
Group1793:	C14271_65
Group1795:	C14289_65
Group1796:	C14291_65
Group1797:	C14295_65
Group1798:	C14301_65
Group1799:	C14305_65
Group1800:	C14327_65	C71803_65
Group1801:	C14337_65
Group1802:	C14343_65
Group1803:	C14345_65	C17193_65
Group1804:	C14347_65
Group1805:	C14357_65
Group1806:	C14385_65
Group1807:	C14391_65
Group1808:	C14397_65	C25495_65
Group1809:	C14403_65
Group1810:	C14409_65
Group1811:	C14413_65
Group1812:	C14415_65
Group1813:	C14431_65	C80963_65
Group1814:	C14435_65	C31959_65
Group1815:	C14441_65
Group1816:	C14463_65
Group1817:	C14475_65
Group1818:	C14493_65
Group1819:	C14497_65
Group1820:	C14501_65
Group1821:	C14503_65	C84709_65
Group1822:	C14505_65	scaffold6451_65
Group1823:	C14511_65	scaffold947_67
Group1824:	C14519_65
Group1825:	C14527_65
Group1826:	C14537_65
Group1827:	C14547_65
Group1828:	C14551_65
Group1829:	C14557_65
Group1830:	C14563_65
Group1831:	C14571_65
Group1832:	C14577_65	C62509_65
Group1833:	C14587_65
Group1834:	C14623_65	C25377_65	C52271_65	C54441_65	scaffold7852_65
Group1835:	C14631_65
Group1836:	C14671_65
Group1837:	C14685_65
Group1838:	C14697_65
Group1839:	C14715_65
Group1840:	C14721_65
Group1841:	C14723_65
Group1842:	C14727_65	C26807_65	C45425_65	scaffold9221_65
Group1843:	C14741_65
Group1844:	C14743_65
Group1845:	C14753_65
Group1846:	C14759_65
Group1847:	C14769_65	C19899_65
Group1848:	C14787_65
Group1849:	C14803_65
Group1850:	C14827_65
Group1851:	C14831_65	scaffold7473_67
Group1852:	C14835_65	C43787_65
Group1853:	C14841_65
Group1854:	C14843_65
Group1855:	C14847_65
Group1856:	C14855_65
Group1857:	C14857_65
Group1858:	C14861_65	C92239_65
Group1859:	C14863_65
Group1860:	C14885_65
Group1861:	C14887_65
Group1862:	C14893_65
Group1864:	C14909_65
Group1865:	C14911_65
Group1866:	C14915_65
Group1867:	C14927_65
Group1868:	C14931_65
Group1869:	C14933_65	C88501_65
Group1870:	C14937_65
Group1871:	C14943_65
Group1872:	C14953_65	C33327_65	scaffold7877_65
Group1873:	C14963_65	C16589_65
Group1874:	C14971_65	C70889_65
Group1875:	C14977_65	C18169_65
Group1876:	C14989_65	C28581_65
Group1877:	C14991_65
Group1878:	C14993_65
Group1879:	C15005_65
Group1880:	C15013_65
Group1881:	C15017_65
Group1882:	C15019_65
Group1885:	C15043_65	scaffold7904_65
Group1886:	C15057_65
Group1887:	C15063_65
Group1888:	C15067_65
Group1889:	C15071_65
Group1890:	C15081_67
Group1891:	C15085_65
Group1892:	C15089_65	scaffold8364_65
Group1893:	C15091_65
Group1894:	C15093_65
Group1895:	C15105_65
Group1896:	C15127_65	scaffold1820_65	scaffold4053_65
Group1897:	C15161_65	C63099_65
Group1898:	C15163_65
Group1899:	C15169_65
Group1900:	C15173_65
Group1901:	C15181_65
Group1902:	C15191_65
Group1903:	C15191_67	C55341_65	scaffold8073_65	scaffold8336_65
Group1904:	C15227_65
Group1905:	C15231_65
Group1906:	C15233_65
Group1907:	C15239_65
Group1908:	C15241_65
Group1909:	C15253_65
Group1910:	C15273_65
Group1911:	C15281_65
Group1912:	C15283_65
Group1913:	C15293_65
Group1914:	C15299_65
Group1915:	C15305_65
Group1917:	C15319_65
Group1918:	C15329_65
Group1919:	C15331_65
Group1921:	C1533_67	C49643_65	C88117_65	scaffold9268_65
Group1922:	C15359_65	C76585_65
Group1923:	C15369_65
Group1924:	C15373_65
Group1925:	C15383_65	C39919_65
Group1927:	C15413_65
Group1928:	C15457_67
Group1929:	C15459_65
Group1930:	C15469_65
Group1931:	C15475_65
Group1932:	C15479_65	C25685_65	C44583_65
Group1933:	C15499_65	scaffold8776_65
Group1934:	C15507_65	C68767_65
Group1935:	C15511_65
Group1936:	C15515_65	C36725_65
Group1937:	C15525_65
Group1938:	C15541_65
Group1939:	C15543_65
Group1940:	C15549_65	C24027_65
Group1941:	C15551_65
Group1942:	C15553_65	scaffold5069_65
Group1943:	C15557_65
Group1944:	C15565_65
Group1945:	C15575_65
Group1946:	C15585_65
Group1947:	C15587_65
Group1949:	C15617_65
Group1950:	C15619_65	scaffold2206_65	scaffold4948_65
Group1951:	C15623_65	C64451_65
Group1952:	C15623_67	scaffold6205_65
Group1953:	C15625_65	scaffold5662_65
Group1954:	C15629_65
Group1955:	C15663_65
Group1956:	C15665_65
Group1957:	C15683_65	scaffold1042_65
Group1958:	C15713_65
Group1959:	C15719_65
Group1960:	C15729_65
Group1961:	C15731_65
Group1962:	C15749_65
Group1963:	C15749_67	C85371_65
Group1964:	C15789_65
Group1965:	C15795_65
Group1966:	C15797_65
Group1967:	C15813_65
Group1968:	C15823_65
Group1969:	C15831_65
Group1970:	C15835_65	scaffold5208_65	scaffold7804_65
Group1971:	C15841_65
Group1972:	C15861_65
Group1973:	C15885_65
Group1974:	C15889_65	C95995_65
Group1975:	C15891_65
Group1976:	C15899_65	scaffold3527_65
Group1977:	C15905_65
Group1978:	C15913_65
Group1979:	C15919_65
Group1980:	C15937_65
Group1981:	C15941_65
Group1982:	C15945_65
Group1983:	C15947_65
Group1984:	C15987_65
Group1985:	C15993_65
Group1986:	C16001_65
Group1987:	C16009_65	C59337_65
Group1988:	C16011_65	scaffold27_65
Group1989:	C16019_65
Group1990:	C16025_65
Group1992:	C16047_65
Group1993:	C16053_65
Group1994:	C16057_65
Group1995:	C16061_65	scaffold4191_65
Group1996:	C16063_65
Group1997:	C16073_65
Group1998:	C16075_65
Group1999:	C16085_65
Group2000:	C16093_65
Group2001:	C16095_65
Group2002:	C16117_65
Group2003:	C16121_65
Group2004:	C16145_65	C34275_65
Group2005:	C16153_65	C23663_65	scaffold748_65
Group2006:	C16165_65
Group2007:	C16167_65
Group2008:	C16169_65
Group2009:	C16175_65
Group2010:	C16179_65
Group2011:	C16181_65
Group2012:	C16183_65
Group2013:	C16187_65
Group2014:	C16193_65
Group2015:	C16205_65
Group2016:	C16207_65
Group2017:	C16217_65
Group2018:	C16223_65
Group2019:	C16231_65
Group2020:	C16251_65
Group2021:	C16253_65
Group2022:	C16273_65
Group2023:	C16283_65	scaffold10328_65
Group2024:	C16305_65	C16769_65	C18275_65
Group2025:	C16317_65
Group2026:	C16319_65
Group2027:	C16321_65	scaffold1727_65
Group2028:	C16349_65
Group2029:	C16359_65
Group2030:	C16361_65
Group2031:	C16365_65
Group2032:	C16367_65
Group2033:	C16369_65
Group2034:	C16379_65
Group2035:	C16385_65
Group2036:	C16387_65
Group2037:	C16409_65
Group2038:	C16437_65
Group2039:	C16453_65
Group2040:	C16461_65	C17809_65
Group2041:	C16465_65
Group2042:	C16495_65	scaffold4304_65
Group2043:	C16501_65
Group2044:	C16503_65
Group2045:	C16513_65	C86421_65	scaffold8584_65
Group2046:	C16521_65
Group2047:	C16533_65
Group2048:	C16537_65
Group2049:	C16541_65
Group2050:	C16557_65
Group2051:	C16561_65
Group2052:	C16563_65
Group2053:	C16569_65
Group2055:	C16575_65	scaffold5710_67
Group2056:	C16587_65	scaffold4312_65	scaffold9264_65
Group2058:	C16591_65
Group2059:	C16609_65	C16671_65
Group2060:	C16633_65
Group2061:	C16639_65
Group2062:	C16643_65	scaffold5140_65
Group2063:	C16645_65
Group2064:	C16655_65	C25167_65
Group2065:	C16661_65	scaffold1263_65
Group2066:	C16667_65
Group2068:	C16673_65
Group2069:	C16677_65	C88697_65
Group2070:	C16685_65
Group2071:	C16689_65
Group2072:	C16707_65
Group2073:	C16725_65
Group2074:	C16729_65
[truncated: 19,888 more rows]
