# Supplementary material for: Comprehensive transcriptomic study on horse gram (Macrotyloma uniflorum): De novo assembly, functional characterization and comparative analysis in relation to drought stress
Source: BMC Genomics. 2013 Sep 23;14:647. doi: 10.1186/1471-2164-14-647 (PMC3853109; doi:10.1186/1471-2164-14-647)
Supplement: Additional file 5 — Unigenes related information. [file 1471-2164-14-647-S5.xls]

## Sheet: abc
Transcript ID	BLASTX hit
C100005_65	ref|XP_002517136.1| Protein FRIGIDA, putative [Ricinus communis]...
C100009_65	gb|ABR67417.1| ATP/GTP/Ca? binding protein [Cucumis melo subsp....
C100017_65	ref|XP_002278436.1| PREDICTED: hypothetical protein [Vitis vinif...
C100019_65	emb|CBI28704.3| unnamed protein product [Vitis vinifera]
C100021_65	ref|XP_002324705.1| predicted protein [Populus trichocarpa] >gi|...
C100023_65	ref|XP_002271598.1| PREDICTED: hypothetical protein isoform 1 [V...
C100027_65	ref|XP_002263787.2| PREDICTED: protein WAX2-like [Vitis vinifera]
C100033_65	ref|XP_002513474.1| transcription factor, putative [Ricinus comm...
C100035_65	gb|ACU23644.1| unknown [Glycine max]
C100037_65	ref|XP_002272288.2| PREDICTED: uncharacterized protein LOC100251...
C100041_65	gb|AFK48826.1| unknown [Medicago truncatula]
C100045_65	ref|XP_002511120.1| DNA binding protein, putative [Ricinus commu...
C100047_65	ref|XP_003631483.1| PREDICTED: MORN repeat-containing protein 1-...
C100049_65	gb|AFK41196.1| unknown [Medicago truncatula]
C100051_65	ref|XP_002272356.1| PREDICTED: hypothetical protein [Vitis vinif...
scaffold9659_65	gb|ABE87631.1| transporter, putative [Medicago truncatula]
C100055_65	emb|CBI19591.3| unnamed protein product [Vitis vinifera]
C100057_65	ref|XP_002271927.2| PREDICTED: ferrochelatase-2, chloroplastic-l...
C100061_65	gb|ACZ74704.1| L-aspartate oxidase [Phaseolus vulgaris]
C100063_65	emb|CBI32844.3| unnamed protein product [Vitis vinifera]
C100071_65	gb|AFK34949.1| unknown [Medicago truncatula]
C100073_65	ref|XP_002313475.1| predicted protein [Populus trichocarpa] >gi|...
C100075_65	gb|AAD16897.1| glutamyl-tRNA reductase precursor [Glycine max]
C100079_65	ref|XP_002276057.1| PREDICTED: hypothetical protein [Vitis vinif...
C100537_65	ref|XP_002284658.1| PREDICTED: hypothetical protein isoform 1 [V...
C100083_65	gb|AAO14626.1|AF467900_3 hypothetical protein [Prunus persica]
C100087_65	ref|NP_001238448.1| NSP-interacting kinase precursor [Glycine ma...
C98673_65	ref|XP_002517959.1| conserved hypothetical protein [Ricinus comm...
C100093_65	ref|XP_002271378.1| PREDICTED: hypothetical protein [Vitis vinif...
C100095_65	ref|XP_002276508.1| PREDICTED: hypothetical protein [Vitis vinif...
C100097_65	emb|CBI18037.3| unnamed protein product [Vitis vinifera]
scaffold9437_65	ref|XP_002328349.1| predicted protein [Populus trichocarpa] >gi|...
C100101_65	ref|XP_002283164.1| PREDICTED: hypothetical protein [Vitis vinif...
C100103_65	gb|AAF89646.1|AF169019_1 seed maturation protein PM40 [Glycine max]
C100109_65	gb|AAD23582.1|AF128443_1 SNF-1-like serine/threonine protein kin...
C100111_65	dbj|BAB64531.1| vacuolar sorting receptor [Vigna mungo]
scaffold10332_65	ref|XP_002278399.1| PREDICTED: hypothetical protein [Vitis vinif...
C100115_65	gb|AAZ23107.1| plastid ATP/ADP transport protein 2 [Manihot escu...
C100117_65	gb|ABK95912.1| unknown [Populus trichocarpa]
C100125_65	ref|XP_002517888.1| protein binding protein, putative [Ricinus c...
C100127_65	ref|XP_002274726.1| PREDICTED: hypothetical protein [Vitis vinif...
C100129_65	ref|XP_002510361.1| conserved hypothetical protein [Ricinus comm...
C100131_65	ref|XP_002528633.1| srpk, putative [Ricinus communis] >gi|223531...
C100133_65	ref|XP_002528011.1| conserved hypothetical protein [Ricinus comm...
C100139_65	ref|XP_002281594.1| PREDICTED: hypothetical protein [Vitis vinif...
C100143_65	gb|ABF56518.1| 3-hydroxy-3-methylglutaryl-coenzyme A reductase [...
C100149_65	ref|XP_002268798.1| PREDICTED: hypothetical protein [Vitis vinif...
C100153_65	ref|XP_002264823.1| PREDICTED: hypothetical protein [Vitis vinif...
C100155_65	ref|XP_002272176.1| PREDICTED: hypothetical protein [Vitis vinif...
C100159_65	ref|XP_002533809.1| conserved hypothetical protein [Ricinus comm...
C100161_65	ref|XP_002277015.2| PREDICTED: uncharacterized protein LOC100261...
C100167_65	ref|XP_002302483.1| predicted protein [Populus trichocarpa] >gi|...
C100173_65	gb|AAP69614.1| nicotinate phosphoribosyltransferase-like protein...
C100177_65	ref|XP_002281209.1| PREDICTED: hypothetical protein [Vitis vinif...
C100181_65	ref|XP_002283762.2| PREDICTED: glucosidase 2 subunit beta-like [...
C100183_65	gb|ABD28565.1| E-class P450, group I [Medicago truncatula]
C100187_65	ref|XP_003633566.1| PREDICTED: glucosamine--fructose-6-phosphate...
C100191_65	gb|AAZ04133.1| N-acylethanolamine amidohydrolase [Medicago trunc...
C101125_65	ref|XP_002307605.1| sulfate/bicarbonate/oxalate exchanger and tr...
C100197_65	ref|XP_002525557.1| conserved hypothetical protein [Ricinus comm...
C100199_65	ref|XP_002526030.1| conserved hypothetical protein [Ricinus comm...
C100201_65	ref|XP_002266530.2| PREDICTED: uncharacterized protein LOC100244...
C100205_65	ref|XP_002518863.1| kinesin light chain, putative [Ricinus commu...
C100207_65	ref|XP_002270066.1| PREDICTED: hypothetical protein [Vitis vinif...
C100211_65	ref|XP_002270908.1| PREDICTED: hypothetical protein [Vitis vinif...
C100215_65	ref|XP_002277964.1| PREDICTED: hypothetical protein [Vitis vinif...
C100217_65	ref|XP_002273364.1| PREDICTED: hypothetical protein [Vitis vinif...
C99525_65	ref|XP_002308671.1| predicted protein [Populus trichocarpa] >gi|...
C100221_65	ref|XP_002516892.1| nucleic acid binding protein, putative [Rici...
C100227_65	ref|XP_002283651.1| PREDICTED: hypothetical protein [Vitis vinif...
C100229_65	gb|AFK36323.1| unknown [Lotus japonicus]
C100233_65	gb|ADL36813.1| SCL domain class transcription factor [Malus x do...
C100239_65	ref|XP_002280640.1| PREDICTED: hypothetical protein [Vitis vinif...
C100245_65	emb|CBI28214.3| unnamed protein product [Vitis vinifera]
C100249_65	emb|CBI26158.3| unnamed protein product [Vitis vinifera]
C100251_65	gb|AAC97389.1| 4-coumarate:CoA ligase isoenzyme 3 [Glycine max] ...
C100255_65	ref|XP_002280119.2| PREDICTED: serine/threonine-protein kinase C...
C100259_65	gb|ACJ85805.1| unknown [Medicago truncatula]
C100261_65	ref|XP_002273260.1| PREDICTED: hypothetical protein [Vitis vinif...
C100263_65	emb|CBI19411.3| unnamed protein product [Vitis vinifera]
C100265_65	emb|CBI34716.3| unnamed protein product [Vitis vinifera]
C100267_65	gb|AFK37766.1| unknown [Medicago truncatula]
C100271_65	gb|ABE80150.1| Serine/threonine protein kinase, active site [Med...
C100273_65	ref|XP_002263599.1| PREDICTED: similar to HSC70-1 (heat shock co...
C100277_65	gb|ADL36590.1| BHLH domain class transcription factor [Malus x d...
C100279_65	gb|ABN08061.1| RNA-binding region RNP-1 (RNA recognition motif);...
scaffold11572_65	ref|XP_002524381.1| ATP-binding cassette transporter, putative [...
C101353_65	emb|CAE00640.1| putative mitogen-activated protein kinase 1 [Med...
C100289_65	sp|P45458.1|MASY_SOYBN RecName: Full=Malate synthase, glyoxysoma...
C100293_65	gb|ACX46912.1| Na?? exchanger 6 [Populus euphratica]
C100295_65	ref|XP_002265899.1| PREDICTED: hypothetical protein [Vitis vinif...
C100297_65	ref|XP_002266660.1| PREDICTED: hypothetical protein [Vitis vinif...
C100299_65	ref|XP_002304017.1| 10-formyltetrahydrofolate synthetase [Populu...
C100301_65	gb|ABE80121.1| Pyruvate kinase [Medicago truncatula]
C100303_65	ref|XP_002273343.1| PREDICTED: hypothetical protein [Vitis vinif...
C100315_65	ref|XP_002274070.1| PREDICTED: hypothetical protein [Vitis vinif...
C100319_65	gb|AFK37611.1| unknown [Medicago truncatula]
C100321_65	ref|XP_002279343.1| PREDICTED: hypothetical protein [Vitis vinif...
C100323_65	gb|ABI34675.1| bZIP transcription factor bZIP28 [Glycine max]
C100327_65	ref|XP_002529101.1| ankyrin repeat-containing protein, putative ...
C100329_65	ref|XP_002277376.1| PREDICTED: hypothetical protein [Vitis vinif...
C100331_65	ref|XP_002285238.1| PREDICTED: hypothetical protein [Vitis vinif...
C100333_65	gb|AFK37137.1| unknown [Medicago truncatula]
C100341_65	ref|XP_002520819.1| conserved hypothetical protein [Ricinus comm...
C100343_65	ref|XP_002272334.1| PREDICTED: hypothetical protein [Vitis vinif...
C100347_65	ref|XP_002275070.1| PREDICTED: hypothetical protein [Vitis vinif...
C100349_65	ref|NP_001240987.1| uncharacterized protein LOC100785805 [Glycin...
C100353_65	gb|ACF70844.1| plasma membrane receptor-like kinase [Medicago tr...
C100359_65	ref|XP_003555695.1| PREDICTED: calcium-dependent protein kinase ...
CL54Contig1	ref|NP_001241086.1| uncharacterized protein LOC100817309 precurs...
scaffold4247_65	ref|XP_002263088.1| PREDICTED: hypothetical protein [Vitis vinif...
C100369_65	ref|XP_002308359.1| predicted protein [Populus trichocarpa] >gi|...
C100371_65	ref|XP_002269885.1| PREDICTED: hypothetical protein [Vitis vinif...
C100375_65	ref|XP_002284250.1| PREDICTED: hypothetical protein isoform 2 [V...
C100377_65	ref|XP_002273276.1| PREDICTED: hypothetical protein [Vitis vinif...
C100381_65	ref|XP_002282942.1| PREDICTED: hypothetical protein [Vitis vinif...
C100387_65	ref|XP_003633408.1| PREDICTED: cleavage and polyadenylation spec...
C100389_65	dbj|BAD12492.1| mitogen-activated kinase kinase kinase alpha [Lo...
scaffold7841_65	ref|XP_002512891.1| zinc finger protein, putative [Ricinus commu...
C100395_65	gb|ADN33706.1| dynamin [Cucumis melo subsp. melo]
C100397_65	ref|XP_002533598.1| ubiquitin-protein ligase, putative [Ricinus ...
C100399_65	ref|XP_002276501.1| PREDICTED: hypothetical protein [Vitis vinif...
C100401_65	gb|ABD62083.1| endo-1,4-beta-glucancase precursor [Glycine max]
C100403_65	gb|ABI34679.1| bZIP transcription factor bZIP11 [Glycine max]
C100405_65	ref|XP_002285876.2| PREDICTED: uncharacterized protein LOC100267...
C100407_65	gb|ABB83366.1| putative medium chain acyl-CoA oxidase [Malus x d...
C100413_65	ref|XP_002519954.1| conserved hypothetical protein [Ricinus comm...
C100415_65	ref|XP_002280913.1| PREDICTED: hypothetical protein [Vitis vinif...
C100417_65	gb|ABE88085.1| Protein tyrosine kinase, putative [Medicago trunc...
scaffold6796_65	ref|NP_001239704.1| uncharacterized protein LOC100778511 [Glycin...
C100423_65	ref|XP_002278644.1| PREDICTED: hypothetical protein [Vitis vinif...
C100425_65	dbj|BAG41961.1| CBL-interacting protein kinase 1 [Vicia faba]
C100427_65	ref|XP_002522782.1| Paramyosin, putative [Ricinus communis] >gi|...
C100429_65	sp|P53392.1|SUT2_STYHA RecName: Full=High affinity sulfate trans...
C100431_65	emb|CAE47488.1| copper amino oxidase [Glycine max]
C100433_65	ref|XP_002279248.1| PREDICTED: hypothetical protein [Vitis vinif...
C100435_65	ref|XP_002277472.1| PREDICTED: hypothetical protein [Vitis vinif...
C100439_65	ref|XP_002533626.1| WD-repeat protein, putative [Ricinus communi...
C100441_65	ref|XP_002305854.1| histone deacetylase [Populus trichocarpa] >g...
C100443_65	ref|XP_002310206.1| predicted protein [Populus trichocarpa] >gi|...
C100445_65	ref|XP_002274195.1| PREDICTED: hypothetical protein [Vitis vinif...
C100449_65	ref|XP_002321584.1| predicted protein [Populus trichocarpa] >gi|...
C100451_65	emb|CAK32510.1| phospholipase C [Vigna radiata]
C100453_65	ref|XP_002273302.1| PREDICTED: hypothetical protein [Vitis vinif...
C100455_65	ref|XP_002264268.1| PREDICTED: hypothetical protein [Vitis vinif...
C100459_65	ref|XP_002521571.1| Protein MSP1, putative [Ricinus communis] >g...
C100461_65	ref|XP_002527249.1| conserved hypothetical protein [Ricinus comm...
C100463_65	ref|XP_003631938.1| PREDICTED: CAS1 domain-containing protein 1-...
C99813_65	ref|XP_002280330.1| PREDICTED: hypothetical protein [Vitis vinif...
C100471_65	dbj|BAE71287.1| putative early nodulin-like 2 predicted GPI-anch...
C100475_65	ref|XP_002277225.2| PREDICTED: uncharacterized protein LOC100264...
C100477_65	ref|XP_002513601.1| ATP binding protein, putative [Ricinus commu...
C100479_65	ref|XP_002523433.1| ganglioside induced differentiation associat...
C100481_65	ref|XP_002273172.1| PREDICTED: hypothetical protein [Vitis vinif...
C100485_65	ref|XP_002272566.2| PREDICTED: uncharacterized protein LOC100244...
C100487_65	ref|XP_002302127.1| predicted protein [Populus trichocarpa] >gi|...
C100811_65	ref|XP_002280159.1| PREDICTED: hypothetical protein [Vitis vinif...
C100495_65	gb|ACJ85858.1| unknown [Medicago truncatula]
C100503_65	ref|XP_002259809.1| hypothetical protein, conserved in Plasmodiu...
C100505_65	ref|XP_002329196.1| predicted protein [Populus trichocarpa] >gi|...
C100511_65	gb|AAG29593.1|AF196286_1 Ser/Thr specific protein phosphatase 2A...
C100517_65	ref|XP_002269600.1| PREDICTED: hypothetical protein [Vitis vinif...
C100519_65	ref|XP_002518196.1| Beta-amylase, putative [Ricinus communis] >g...
C100525_65	ref|XP_002263562.2| PREDICTED: protein FAR1-RELATED SEQUENCE 6-l...
C100527_65	dbj|BAC76613.1| granule-bound starch synthase Ib precursor [Phas...
C100529_65	ref|XP_002512519.1| conserved hypothetical protein [Ricinus comm...
C100531_65	gb|ADO15297.1| somatic embryogenesis receptor kinase-like protei...
C100533_65	ref|XP_002329453.1| predicted protein [Populus trichocarpa] >gi|...
C100539_65	ref|XP_002312151.1| predicted protein [Populus trichocarpa] >gi|...
C100541_65	ref|XP_002270533.2| PREDICTED: ABC transporter G family member 1...
C100543_65	gb|AAM22476.1|AF503362_1 myc-like regulatory protein [Lotus ulig...
C100545_65	sp|P26413.1|HSP70_SOYBN RecName: Full=Heat shock 70 kDa protein ...
C100547_65	gb|AFK42489.1| unknown [Medicago truncatula]
C100549_65	emb|CBI21070.3| unnamed protein product [Vitis vinifera]
C100551_65	ref|XP_002285205.1| PREDICTED: hypothetical protein [Vitis vinif...
C100553_65	ref|XP_002329651.1| predicted protein [Populus trichocarpa] >gi|...
C100555_65	ref|XP_002509927.1| crooked neck protein, putative [Ricinus comm...
C100557_65	ref|XP_002285125.1| PREDICTED: hypothetical protein isoform 1 [V...
C100559_65	gb|AFD33358.1| acyl-activating enzyme 14 [Cannabis sativa]
C100567_65	gb|AEE89671.1| RopGEF7a [Medicago truncatula]
C88491_67	ref|XP_002268068.2| PREDICTED: probable E3 ubiquitin-protein lig...
C100571_65	ref|XP_002325286.1| predicted protein [Populus trichocarpa] >gi|...
C100573_65	emb|CBI39044.3| unnamed protein product [Vitis vinifera]
C100575_65	ref|NP_001238492.1| cysteine-rich protein precursor [Glycine max...
C100579_65	ref|XP_002266408.1| PREDICTED: hypothetical protein [Vitis vinif...
C100587_65	ref|XP_002527966.1| Protein ABC1, mitochondrial precursor, putat...
C100589_65	dbj|BAE02648.1| SEL-1 [Glycine max]
C100595_65	ref|XP_002268974.1| PREDICTED: hypothetical protein [Vitis vinif...
C100597_65	ref|XP_002515244.1| long-chain-fatty-acid CoA ligase, putative [...
C93641_65	ref|XP_002271548.1| PREDICTED: hypothetical protein [Vitis vinif...
scaffold11074_65	gb|ABD32293.2| TGF-beta receptor, type I/II extracellular region...
C101313_65	ref|XP_002530674.1| endomembrane protein emp70, putative [Ricinu...
C100609_65	gb|ADV56682.1| F-box/leucine rich repeat protein [Phaseolus vulg...
C100613_65	gb|AAL01887.1|AF404403_1 acyl-CoA oxidase [Glycine max]
C100615_65	ref|NP_200651.1| exocyst subunit exo70 family protein B1 [Arabid...
C100617_65	gb|AFK46064.1| unknown [Lotus japonicus]
C100619_65	ref|XP_002263592.1| PREDICTED: hypothetical protein [Vitis vinif...
C100625_65	gb|ACN79519.1| reduced leaflet 1 [Lotus japonicus]
C100627_65	sp|Q9SM60.1|PGMC_PEA RecName: Full=Phosphoglucomutase, cytoplasm...
C100629_65	emb|CAD91337.1| sorbitol-like transporter [Glycine max]
C100631_65	ref|XP_002272576.2| PREDICTED: dolichyl-diphosphooligosaccharide...
C100639_65	sp|P15792.1|KPK1_PHAVU RecName: Full=Protein kinase PVPK-1 >gi|1...
C100641_65	emb|CBI27815.3| unnamed protein product [Vitis vinifera]
C100643_65	ref|XP_002520690.1| serine endopeptidase degp2, putative [Ricinu...
C100645_65	ref|XP_002513414.1| conserved hypothetical protein [Ricinus comm...
C100653_65	ref|XP_002326766.1| predicted protein [Populus trichocarpa] >gi|...
C100655_65	gb|ADN32789.1| sieve element occlusion f [Glycine max]
C100661_65	gb|AFK39985.1| unknown [Medicago truncatula]
C101869_65	ref|XP_002511496.1| HIPL1 protein precursor, putative [Ricinus c...
C100665_65	gb|AAL76272.1|AF467784_1 transcription factor EIL1 [Vigna radiata]
C100669_65	ref|XP_002513472.1| sorting and assembly machinery (sam50) prote...
C100671_65	sp|P19143.1|PAL3_PHAVU RecName: Full=Phenylalanine ammonia-lyase...
C100675_65	ref|XP_002274820.2| PREDICTED: uncharacterized protein LOC100249...
C100677_65	ref|XP_002271948.2| PREDICTED: uncharacterized protein ycf45-lik...
scaffold8203_65	ref|XP_002533749.1| transcription factor, putative [Ricinus comm...
C100683_65	ref|XP_002267906.1| PREDICTED: hypothetical protein isoform 2 [V...
C100685_65	ref|XP_002311151.1| predicted protein [Populus trichocarpa] >gi|...
C101217_65	sp|Q01899.1|HSP7M_PHAVU RecName: Full=Heat shock 70 kDa protein,...
C100689_65	ref|XP_002530802.1| Glycosyltransferase QUASIMODO1, putative [Ri...
C100691_65	gb|ABD33306.1| Protein C4orf14 homolog, related [Medicago trunca...
C100693_65	gb|ABD32886.1| putative RING zinc finger protein-related [Medica...
C100703_65	gb|ADN34107.1| endosomal protein [Cucumis melo subsp. melo]
C100705_65	emb|CBI22439.3| unnamed protein product [Vitis vinifera]
C100709_65	ref|XP_002272639.2| PREDICTED: uncharacterized protein LOC100233...
C100711_65	ref|XP_002524217.1| ATP binding protein, putative [Ricinus commu...
C100713_65	emb|CBI40217.3| unnamed protein product [Vitis vinifera]
C100717_65	gb|AAS57914.1| 70 kDa heat shock cognate protein 3 [Vigna radiata]
C100719_65	gb|ABQ59614.1| LYK8 [Glycine max]
C100721_65	ref|XP_002515132.1| expressed protein, putative [Ricinus communi...
C100723_65	ref|XP_002283766.1| PREDICTED: hypothetical protein [Vitis vinif...
C100725_65	ref|XP_002510220.1| Protein CYPRO4, putative [Ricinus communis] ...
C100735_65	gb|ACD87452.2| minichromosome maintenance 5 protein [Pisum sativum]
C100737_65	ref|XP_002281429.1| PREDICTED: hypothetical protein isoform 2 [V...
C100743_65	gb|ACV84152.1| acetohydroxyacid synthase [Phaseolus vulgaris]
C100745_65	gb|AAB80693.1| calmodulin-like domain protein kinase isoenzyme g...
scaffold11355_65	ref|XP_002278056.1| PREDICTED: hypothetical protein [Vitis vinif...
C100749_65	gb|ACJ85572.1| unknown [Medicago truncatula]
C100751_65	dbj|BAE71250.1| putative UDP-glucose pyrophosphorylase [Trifoliu...
C100753_65	ref|XP_002520562.1| ubiquitin specific protease 39 and snrnp ass...
C100757_65	ref|XP_002320058.1| predicted protein [Populus trichocarpa] >gi|...
C100761_65	ref|XP_002275906.1| PREDICTED: hypothetical protein [Vitis vinif...
C100763_65	gb|AAN46087.1| phosphate transporter PHT2-1 [Medicago truncatula]
scaffold8649_65	gb|ABD32316.1| Pyridine nucleotide-disulphide oxidoreductase, cl...
C100771_65	gb|AFK40929.1| unknown [Lotus japonicus]
C100773_65	ref|XP_002518704.1| phosphoprotein phosphatase, putative [Ricinu...
C100777_65	ref|XP_002278244.1| PREDICTED: hypothetical protein [Vitis vinif...
C100779_65	gb|AFA46813.1| neutral/alkaline invertase [Manihot esculenta]
C100781_65	ref|XP_002278451.1| PREDICTED: hypothetical protein [Vitis vinif...
C100783_65	ref|XP_002316420.1| predicted protein [Populus trichocarpa] >gi|...
C100789_65	gb|ACJ85685.1| unknown [Medicago truncatula]
C100791_65	gb|AAD21872.1| receptor-like protein kinase homolog RK20-1 [Phas...
C100793_65	gb|ABO83643.1| WD40-like [Medicago truncatula]
C100795_65	ref|NP_001240165.1| uncharacterized protein LOC100792931 [Glycin...
C100797_65	ref|XP_002520973.1| histone acetyltransferase gcn5, putative [Ri...
C100799_65	ref|XP_002283852.1| PREDICTED: hypothetical protein isoform 1 [V...
C100803_65	ref|XP_002283994.1| PREDICTED: hypothetical protein [Vitis vinif...
C100805_65	ref|XP_002306254.1| white-brown-complex ABC transporter family [...
C100809_65	ref|XP_002272796.1| PREDICTED: hypothetical protein [Vitis vinif...
C100813_65	ref|XP_002273930.1| PREDICTED: hypothetical protein [Vitis vinif...
C100829_65	gb|AAG29594.1|AF196287_1 Ser/Thr specific protein phosphatase 2A...
C100831_65	gb|AAA92063.1| cysteinyl endopeptidase [Vigna radiata]
C100833_65	ref|XP_002522618.1| hypothetical protein RCOM_0884570 [Ricinus c...
C100835_65	ref|XP_002314587.1| predicted protein [Populus trichocarpa] >gi|...
C100841_65	ref|XP_002528938.1| conserved hypothetical protein [Ricinus comm...
C100843_65	ref|XP_002284103.1| PREDICTED: hypothetical protein [Vitis vinif...
C100847_65	gb|AAL01888.1|AF404404_1 acyl-CoA oxidase [Glycine max]
C99331_65	gb|ACU23180.1| unknown [Glycine max]
C100853_65	emb|CBI29193.3| unnamed protein product [Vitis vinifera]
C102071_65	ref|XP_002271902.1| PREDICTED: hypothetical protein [Vitis vinif...
C98383_65	dbj|BAB19760.1| nitrate transporter NRT1-5 [Glycine max]
C100861_65	ref|XP_002531014.1| ATP binding protein, putative [Ricinus commu...
C100863_65	emb|CBI15404.3| unnamed protein product [Vitis vinifera]
C100865_65	emb|CBI19710.3| unnamed protein product [Vitis vinifera]
C100871_65	ref|NP_001238522.1| serine/threonine protein kinase-like protein...
C100873_65	ref|XP_002276726.1| PREDICTED: hypothetical protein [Vitis vinif...
C101007_65	emb|CBK55661.1| sulphate transporter [Astragalus drummondii]
C100877_65	dbj|BAF45348.1| nucleoporin [Lotus japonicus]
C100881_65	ref|XP_002526570.1| brca1 associated ring domain, putative [Rici...
C100883_65	ref|XP_002525869.1| conserved hypothetical protein [Ricinus comm...
C100885_65	ref|XP_002523536.1| lipid binding protein, putative [Ricinus com...
C100887_65	ref|XP_002303728.1| predicted protein [Populus trichocarpa] >gi|...
C100889_65	dbj|BAB19758.1| putative nitrate transporter NRT1-3 [Glycine max]
C100893_65	ref|XP_002280611.1| PREDICTED: hypothetical protein [Vitis vinif...
C100897_65	ref|XP_002277065.2| PREDICTED: sulfate transporter 2.1-like [Vit...
C99909_65	gb|ABY84658.1| transcription factor [Glycine max]
C100903_65	ref|XP_002306494.1| predicted protein [Populus trichocarpa] >gi|...
C100905_65	ref|XP_002305924.1| predicted protein [Populus trichocarpa] >gi|...
C100909_65	ref|XP_002280022.1| PREDICTED: hypothetical protein [Vitis vinif...
scaffold6_65	ref|XP_002269177.1| PREDICTED: hypothetical protein [Vitis vinif...
C100913_65	dbj|BAE46416.1| TATA binding protein associated factor [Solanum ...
C100915_65	emb|CBI36350.3| unnamed protein product [Vitis vinifera]
C100917_65	ref|XP_002525837.1| ATP-binding cassette transporter, putative [...
C100919_65	gb|AAN12272.1| subtilisin-like protease C1 [Glycine max] >gi|405...
C101519_65	gb|ABD32412.1| Cellulose synthase [Medicago truncatula]
C100923_65	ref|XP_002269501.1| PREDICTED: hypothetical protein [Vitis vinif...
C100925_65	ref|XP_002323683.1| predicted protein [Populus trichocarpa] >gi|...
C100927_65	gb|ACF22878.1| alcohol oxidase [Glycine max]
C100931_65	ref|XP_002269170.1| PREDICTED: hypothetical protein [Vitis vinif...
C100933_65	ref|NP_001239701.1| probably inactive leucine-rich repeat recept...
C100939_65	ref|XP_002533154.1| conserved hypothetical protein [Ricinus comm...
C100941_65	gb|ACJ85550.1| unknown [Medicago truncatula] >gi|217074610|gb|AC...
C100947_65	ref|XP_002518616.1| conserved hypothetical protein [Ricinus comm...
C100953_65	gb|AED02590.1| ferric reductase [Lotus japonicus]
C100957_65	ref|XP_002524564.1| Endosomal P24A protein precursor, putative [...
C100959_65	gb|ABY55551.1| calcium-dependent protein kinase [Swainsona canes...
scaffold6888_65	ref|XP_002317913.1| predicted protein [Populus trichocarpa] >gi|...
C100963_65	ref|XP_002282437.1| PREDICTED: hypothetical protein [Vitis vinif...
C100965_65	emb|CAN60235.1| hypothetical protein VITISV_028850 [Vitis vinifera]
C100971_65	ref|XP_002525102.1| xaa-pro aminopeptidase, putative [Ricinus co...
C100977_65	ref|XP_002272905.1| PREDICTED: hypothetical protein [Vitis vinif...
C100981_65	gb|ABW87010.1| timing of CAB expression 1 [Glycine max]
C100985_65	ref|XP_002522527.1| ATP-dependent RNA helicase, putative [Ricinu...
C100989_65	ref|XP_002512090.1| pentatricopeptide repeat-containing protein,...
C100993_65	ref|XP_002298489.1| predicted protein [Populus trichocarpa] >gi|...
C100995_65	ref|XP_002274079.1| PREDICTED: hypothetical protein [Vitis vinif...
C100999_65	gb|AAP44102.1| peptide transporter 1 [Vicia faba]
C101009_65	gb|ADN32785.1| sieve element occlusion c [Glycine max]
C101013_65	ref|XP_002510951.1| Glycerol-3-phosphate transporter, putative [...
C101015_65	ref|XP_002306428.1| predicted protein [Populus trichocarpa] >gi|...
C101017_65	emb|CBI16897.3| unnamed protein product [Vitis vinifera]
C101019_65	sp|Q39601.1|SSRP1_CATRO RecName: Full=FACT complex subunit SSRP1...
C101023_65	ref|XP_002280322.1| PREDICTED: hypothetical protein [Vitis vinif...
C101025_65	ref|XP_002283529.1| PREDICTED: hypothetical protein [Vitis vinif...
C101027_65	ref|XP_002270289.1| PREDICTED: hypothetical protein [Vitis vinif...
C101035_65	ref|XP_002322760.1| predicted protein [Populus trichocarpa] >gi|...
C101039_65	ref|XP_002302201.1| GRAS family transcription factor [Populus tr...
C101041_65	ref|XP_002282837.2| PREDICTED: GTPase Der-like [Vitis vinifera]
C101043_65	ref|XP_002527831.1| Spindle assembly checkpoint component mad1, ...
C101045_65	ref|XP_002513903.1| heat shock protein binding protein, putative...
C101051_65	ref|XP_002265121.1| PREDICTED: hypothetical protein [Vitis vinif...
C101053_65	ref|XP_002317874.1| auxin efflux carrier component [Populus tric...
C101061_65	ref|XP_002518810.1| electron transporter, putative [Ricinus comm...
C101063_65	ref|XP_002511964.1| Protein CASP, putative [Ricinus communis] >g...
C101067_65	ref|XP_002279887.2| PREDICTED: RNA-binding protein rsd1-like [Vi...
C101069_65	ref|XP_002324833.1| predicted protein [Populus trichocarpa] >gi|...
C101071_65	ref|XP_002273488.1| PREDICTED: hypothetical protein [Vitis vinif...
C101073_65	dbj|BAD80837.1| apyrase [Vigna unguiculata subsp. unguiculata]
C101077_65	ref|XP_002329358.1| glycosyltransferase, CAZy family GT8 [Populu...
C101079_65	ref|XP_002511570.1| ATP binding protein, putative [Ricinus commu...
C101081_65	ref|XP_002274109.2| PREDICTED: ABC transporter G family member 1...
C101085_65	ref|XP_002533346.1| conserved hypothetical protein [Ricinus comm...
C101091_65	sp|P29001.1|INVA_PHAAU RecName: Full=Acid beta-fructofuranosidas...
C101095_65	ref|XP_002262670.1| PREDICTED: hypothetical protein [Vitis vinif...
C101101_65	ref|XP_002513011.1| tRNA-dihydrouridine synthase, putative [Rici...
C101109_65	ref|XP_002272507.2| PREDICTED: uncharacterized protein LOC100266...
C101111_65	ref|XP_002321628.1| predicted protein [Populus trichocarpa] >gi|...
C101115_65	ref|XP_002272817.1| PREDICTED: hypothetical protein [Vitis vinif...
C101117_65	ref|XP_002517212.1| Acyl-CoA synthetase [Ricinus communis] >gi|8...
C101119_65	ref|XP_002512110.1| Nucleotide pyrophosphatase/phosphodiesterase...
C101121_65	emb|CBI23141.3| unnamed protein product [Vitis vinifera]
C101123_65	ref|XP_002262992.1| PREDICTED: hypothetical protein [Vitis vinif...
scaffold7069_65	ref|XP_002268110.1| PREDICTED: hypothetical protein [Vitis vinif...
C101131_65	ref|XP_002322017.1| predicted protein [Populus trichocarpa] >gi|...
C99385_65	ref|XP_002278915.1| PREDICTED: hypothetical protein [Vitis vinif...
C101135_65	emb|CBI40787.3| unnamed protein product [Vitis vinifera]
C101141_65	ref|XP_002510907.1| conserved hypothetical protein [Ricinus comm...
C101145_65	ref|XP_002515854.1| molybdopterin biosynthesis protein, putative...
C101147_65	ref|XP_002514877.1| glucose-6-phosphate 1-dehydrogenase, putativ...
C101149_65	ref|XP_002517430.1| BRASSINOSTEROID INSENSITIVE 1-associated rec...
C101155_65	gb|AEN70816.1| endo-1,4-beta-glucanase [Gossypium gossypioides]
C101157_65	ref|XP_002515855.1| fk506 binding protein, putative [Ricinus com...
C101159_65	ref|XP_002283504.2| PREDICTED: uncharacterized protein LOC100260...
C101167_65	ref|XP_002515136.1| conserved hypothetical protein [Ricinus comm...
C101169_65	ref|XP_002521087.1| transporter, putative [Ricinus communis] >gi...
C99237_65	ref|XP_002516819.1| protein phosphatase 2c, putative [Ricinus co...
C101173_65	ref|XP_002280696.2| PREDICTED: cellulose synthase-like protein G...
C101177_65	emb|CBI21442.3| unnamed protein product [Vitis vinifera]
C101179_65	ref|XP_002515271.1| protein binding protein, putative [Ricinus c...
C101181_65	ref|XP_002280477.2| PREDICTED: CWF19-like protein 2-like [Vitis ...
C101183_65	ref|XP_002511410.1| EXECUTER1 protein, chloroplast precursor, pu...
C101187_65	ref|XP_002284554.2| PREDICTED: probable Xaa-Pro aminopeptidase P...
C101189_65	gb|ABE79564.1| Membrane attack complex component/perforin/comple...
C101191_65	gb|ABY61079.1| pyrroline-5-carboxylate synthetase [Phaseolus vul...
C101193_65	ref|XP_002515423.1| Endosomal P24A protein precursor, putative [...
C101195_65	ref|XP_002276329.1| PREDICTED: hypothetical protein [Vitis vinif...
scaffold940_65	ref|XP_002262865.1| PREDICTED: hypothetical protein [Vitis vinif...
C101201_65	ref|XP_002514541.1| uridine cytidine kinase I, putative [Ricinus...
C99599_65	gb|AAU10525.1| putative receptor-like protein kinase 3 [Glycine ...
C101205_65	emb|CBI14894.3| unnamed protein product [Vitis vinifera]
C101207_65	sp|Q9FEL8.1|LAX1_MEDTR RecName: Full=Auxin transporter-like prot...
C101211_65	ref|XP_002528537.1| serine-threonine protein kinase, plant-type,...
C101213_65	ref|XP_002533036.1| Magnesium and cobalt efflux protein corC, pu...
C101215_65	ref|XP_002310225.1| predicted protein [Populus trichocarpa] >gi|...
C101219_65	gb|AAD03598.1| ethylene response sensor [Vigna radiata]
C101221_65	ref|XP_002263348.1| PREDICTED: hypothetical protein [Vitis vinif...
C101223_65	ref|XP_002529071.1| WD-repeat protein, putative [Ricinus communi...
C101225_65	ref|XP_002534105.1| Spotted leaf protein, putative [Ricinus comm...
C101229_65	ref|XP_002314480.1| predicted protein [Populus trichocarpa] >gi|...
C101231_65	ref|XP_002319844.1| predicted protein [Populus trichocarpa] >gi|...
C101233_65	gb|AFK36069.1| unknown [Medicago truncatula]
C101235_65	ref|XP_002521483.1| conserved hypothetical protein [Ricinus comm...
C101237_65	ref|XP_002534037.1| Pre-rRNA-processing protein ESF1, putative [...
C101245_65	gb|AAK53065.1| subtilisin-type protease precursor [Glycine max]
C101247_65	ref|XP_002518903.1| oligopeptide transporter, putative [Ricinus ...
C101249_65	ref|XP_002285805.1| PREDICTED: hypothetical protein [Vitis vinif...
C101255_65	ref|XP_002303073.1| predicted protein [Populus trichocarpa] >gi|...
C101257_65	ref|XP_002308056.1| predicted protein [Populus trichocarpa] >gi|...
scaffold7753_65	ref|XP_002273218.1| PREDICTED: hypothetical protein [Vitis vinif...
scaffold7206_67	ref|XP_002322764.1| white-brown-complex ABC transporter family [...
C101265_65	emb|CAC84087.1| ZIK1 protein [Medicago sativa]
C101267_65	ref|XP_002312246.1| predicted protein [Populus trichocarpa] >gi|...
C101269_65	emb|CBI36355.3| unnamed protein product [Vitis vinifera]
C101271_65	dbj|BAF98225.1| CM0216.430.nc [Lotus japonicus]
C101279_65	ref|XP_002274814.1| PREDICTED: hypothetical protein [Vitis vinif...
C101285_65	ref|XP_002533896.1| Glycosyltransferase QUASIMODO1, putative [Ri...
C101289_65	ref|XP_002313075.1| predicted protein [Populus trichocarpa] >gi|...
C101291_65	ref|XP_002266196.1| PREDICTED: hypothetical protein [Vitis vinif...
C101293_65	ref|XP_002271976.1| PREDICTED: hypothetical protein [Vitis vinif...
C101295_65	ref|XP_002271585.1| PREDICTED: hypothetical protein [Vitis vinif...
C101301_65	ref|XP_002285696.1| PREDICTED: hypothetical protein isoform 1 [V...
C101303_65	emb|CBI36504.3| unnamed protein product [Vitis vinifera]
C101305_65	ref|XP_002276394.1| PREDICTED: hypothetical protein [Vitis vinif...
C101315_65	ref|XP_002513509.1| nucleolar GTP-binding protein, putative [Ric...
C101319_65	ref|XP_002284857.1| PREDICTED: hypothetical protein [Vitis vinif...
scaffold10816_65	ref|XP_002513573.1| Cyclic nucleotide-gated ion channel, putativ...
C101323_65	ref|XP_002277641.1| PREDICTED: hypothetical protein [Vitis vinif...
C88401_67	ref|XP_002511831.1| dead box ATP-dependent RNA helicase, putativ...
C101331_65	ref|XP_002521999.1| conserved hypothetical protein [Ricinus comm...
C101333_65	gb|ADH83380.1| alpha-L-arabinofuranosidase [Medicago truncatula]
scaffold1048_65	ref|XP_002282960.1| PREDICTED: hypothetical protein [Vitis vinif...
C101337_65	gb|ACJ85701.1| unknown [Medicago truncatula]
C101339_65	ref|XP_002533837.1| Nodulation receptor kinase precursor, putati...
C101343_65	emb|CAN62476.1| hypothetical protein VITISV_005324 [Vitis vinifera]
C101357_65	gb|AFK39565.1| unknown [Lotus japonicus]
C101361_65	gb|AAF16414.1|AF126550_1 mannosyl-oligosaccharide 1,2-alpha-mann...
C101363_65	ref|XP_002272429.1| PREDICTED: similar to cdc2MsC [Vitis vinifera]
C101365_65	ref|XP_002269804.1| PREDICTED: hypothetical protein [Vitis vinif...
C101367_65	gb|ABC94542.1| endo-1,4-beta-glucanase [Glycine max]
C101373_65	emb|CBI26926.3| unnamed protein product [Vitis vinifera]
C101377_65	gb|AAL76271.1|AF467783_1 transcription factor EIL2 [Vigna radiata]
C101379_65	emb|CBI23194.3| unnamed protein product [Vitis vinifera]
C101381_65	gb|ADN32797.1| sieve element occlusion m [Glycine max]
scaffold9418_65	ref|XP_002525040.1| Root phototropism protein, putative [Ricinus...
C101385_65	ref|XP_002264567.1| PREDICTED: hypothetical protein [Vitis vinif...
C101389_65	ref|XP_002266273.1| PREDICTED: hypothetical protein [Vitis vinif...
C101391_65	ref|XP_002265146.2| PREDICTED: formin-like protein 13-like [Viti...
C101399_65	ref|XP_002314008.1| predicted protein [Populus trichocarpa] >gi|...
C101401_65	ref|XP_002513649.1| heat shock protein, putative [Ricinus commun...
C101405_65	ref|XP_002283300.1| PREDICTED: hypothetical protein [Vitis vinif...
C101407_65	gb|ACN87284.1| with no lysine kinase [Glycine max]
scaffold8917_65	ref|XP_002522378.1| kinase, putative [Ricinus communis] >gi|2235...
C101411_65	ref|XP_002269902.1| PREDICTED: hypothetical protein [Vitis vinif...
C101413_65	ref|XP_002301846.1| glycosyltransferase, CAZy family GT47 [Popul...
C101415_65	gb|ABN08040.1| Acyl-coA-binding protein, ACBP; Serine/threonine ...
C101417_65	ref|XP_002513526.1| nucleic acid binding protein, putative [Rici...
C101421_65	ref|XP_002531807.1| metal ion transporter, putative [Ricinus com...
C101423_65	gb|AFK33756.1| unknown [Lotus japonicus]
C101425_65	gb|AFK41108.1| unknown [Lotus japonicus]
C101429_65	ref|XP_002281450.1| PREDICTED: hypothetical protein [Vitis vinif...
C101431_65	ref|XP_002271879.1| PREDICTED: hypothetical protein [Vitis vinif...
C101433_65	ref|XP_002283096.1| PREDICTED: hypothetical protein [Vitis vinif...
C101437_65	gb|ADK26569.1| zeaxanthin epoxidase [Glycine max]
scaffold11230_65	ref|XP_002519934.1| reticulon3-A3, putative [Ricinus communis] >...
C101441_65	ref|XP_002285701.1| PREDICTED: hypothetical protein [Vitis vinif...
C101445_65	gb|ABN08854.1| Glycosyl transferase, family 8 [Medicago truncatula]
C101447_65	ref|XP_002265397.2| PREDICTED: pentatricopeptide repeat-containi...
C101449_65	ref|XP_002279490.2| PREDICTED: translation initiation factor IF-...
C101453_65	gb|ABN06026.1| Peptidase, trypsin-like serine and cysteine prote...
C101455_65	gb|AAS57948.1| CDPK-related protein kinase [Vigna radiata]
C101457_65	gb|AEA92684.1| TOC1 [Phaseolus vulgaris]
C101459_65	ref|XP_002307762.1| predicted protein [Populus trichocarpa] >gi|...
C101463_65	ref|XP_002278367.1| PREDICTED: hypothetical protein [Vitis vinif...
C101467_65	ref|XP_002331299.1| predicted protein [Populus trichocarpa] >gi|...
C101469_65	ref|XP_002276608.1| PREDICTED: hypothetical protein [Vitis vinif...
C101471_65	ref|XP_002514364.1| 1-deoxyxylulose-5-phosphate synthase, putati...
C101473_65	ref|XP_002270297.1| PREDICTED: hypothetical protein [Vitis vinif...
C101475_65	ref|XP_002278667.2| PREDICTED: probable glutamyl-tRNA synthetase...
C101477_65	ref|XP_002274665.1| PREDICTED: hypothetical protein [Vitis vinif...
C101481_65	emb|CAN78824.1| hypothetical protein VITISV_006556 [Vitis vinifera]
C101483_65	ref|XP_002269250.1| PREDICTED: hypothetical protein [Vitis vinif...
C101487_65	gb|ABN08272.1| Protein of unknown function DUF221 [Medicago trun...
scaffold6025_65	ref|XP_002275090.1| PREDICTED: hypothetical protein [Vitis vinif...
C101493_65	ref|XP_002318809.1| predicted protein [Populus trichocarpa] >gi|...
C102351_65	dbj|BAA89815.1| beta-amyrin synthase [Glycyrrhiza glabra]
C101501_65	gb|AAR17698.1| GTP-binding protein TypA [Trifolium pratense]
C101503_65	ref|XP_002275958.1| PREDICTED: hypothetical protein [Vitis vinif...
C101505_65	gb|ABN05846.1| Tetratricopeptide-like helical [Medicago truncatula]
C101509_65	ref|XP_002262878.1| PREDICTED: similar to TIP1 (TIP GROWTH DEFEC...
C101511_65	ref|XP_002277933.1| PREDICTED: hypothetical protein [Vitis vinif...
C101513_65	ref|XP_002528708.1| conserved hypothetical protein [Ricinus comm...
C101515_65	emb|CAN63498.1| hypothetical protein VITISV_011673 [Vitis vinifera]
scaffold4730_65	dbj|BAJ53189.1| JMS09K11.7 [Jatropha curcas]
C101521_65	ref|XP_002284013.1| PREDICTED: hypothetical protein isoform 1 [V...
C101523_65	ref|XP_002517399.1| Peroxidase 31 precursor, putative [Ricinus c...
C101527_65	emb|CBI35784.3| unnamed protein product [Vitis vinifera]
C101529_65	gb|ABI95363.1| mitogen-activated protein kinase 20 [Arachis diogoi]
C101533_65	ref|XP_002516057.1| kif4, putative [Ricinus communis] >gi|223544...
C101539_65	ref|XP_002320413.1| predicted protein [Populus trichocarpa] >gi|...
C101545_65	ref|XP_002264416.2| PREDICTED: probable cyclic nucleotide-gated ...
C101553_65	ref|XP_002271118.1| PREDICTED: hypothetical protein [Vitis vinif...
C102411_65	dbj|BAE79735.1| phospholipase D alpha 2 [Arachis hypogaea] >gi|8...
C101563_65	emb|CBI35224.3| unnamed protein product [Vitis vinifera]
C101565_65	ref|XP_002523956.1| RAB6-interacting protein, putative [Ricinus ...
C101567_65	ref|XP_002279139.1| PREDICTED: hypothetical protein [Vitis vinif...
scaffold3954_65	ref|XP_002527637.1| type I inositol polyphosphate 5-phosphatase,...
C101573_65	ref|XP_002283565.2| PREDICTED: probable glutamate carboxypeptida...
C101575_65	emb|CAD22531.1| 1-deoxy-D-xylulose 5-phosphate synthase 2 [Medic...
C101577_65	ref|XP_002329133.1| predicted protein [Populus trichocarpa] >gi|...
C101585_65	ref|XP_003632267.1| PREDICTED: BTB/POZ domain-containing protein...
C101587_65	ref|XP_002518742.1| protein binding protein, putative [Ricinus c...
C101589_65	emb|CBI28076.3| unnamed protein product [Vitis vinifera]
C101593_65	gb|ABK95795.1| unknown [Populus trichocarpa]
C101599_65	ref|XP_002301879.1| predicted protein [Populus trichocarpa] >gi|...
C101609_65	ref|XP_002329526.1| predicted protein [Populus trichocarpa] >gi|...
C101613_65	emb|CAN75895.1| hypothetical protein VITISV_038658 [Vitis vinifera]
C101617_65	ref|XP_002282404.2| PREDICTED: probable ubiquitin-conjugating en...
C101619_65	ref|XP_002304569.1| predicted protein [Populus trichocarpa] >gi|...
scaffold7183_65	ref|XP_002531052.1| transferase, transferring glycosyl groups, p...
C101623_65	ref|XP_002284101.1| PREDICTED: hypothetical protein isoform 1 [V...
C101625_65	ref|NP_567789.2| vacuolar iron transporter-like protein [Arabido...
C101627_65	ref|XP_002318975.1| predicted protein [Populus trichocarpa] >gi|...
C101629_65	ref|XP_002272045.1| PREDICTED: hypothetical protein [Vitis vinif...
scaffold10984_67	gb|AAQ08403.1| methionine synthase [Glycine max]
C101639_65	ref|XP_002263179.1| PREDICTED: hypothetical protein [Vitis vinif...
C101641_65	ref|XP_002533682.1| conserved hypothetical protein [Ricinus comm...
C101647_65	ref|XP_002317741.1| predicted protein [Populus trichocarpa] >gi|...
C101651_65	ref|XP_002533865.1| conserved hypothetical protein [Ricinus comm...
scaffold6908_65	ref|XP_002276666.1| PREDICTED: hypothetical protein [Vitis vinif...
C101655_65	ref|XP_002285925.1| PREDICTED: hypothetical protein [Vitis vinif...
C101657_65	ref|XP_002324523.1| predicted protein [Populus trichocarpa] >gi|...
C101663_65	ref|XP_002271146.1| PREDICTED: hypothetical protein [Vitis vinif...
C101667_65	ref|XP_002521351.1| conserved hypothetical protein [Ricinus comm...
C101671_65	ref|XP_002276396.2| PREDICTED: protein fat-free homolog [Vitis v...
C101679_65	gb|ADD09588.1| translation initiation factor-related [Trifolium ...
C101681_65	ref|XP_002527613.1| protein binding protein, putative [Ricinus c...
C101683_65	ref|XP_002307782.1| predicted protein [Populus trichocarpa] >gi|...
C101691_65	ref|XP_002282097.1| PREDICTED: hypothetical protein [Vitis vinif...
C101695_65	ref|XP_002271190.1| PREDICTED: hypothetical protein [Vitis vinif...
C101697_65	ref|XP_002519951.1| DNA binding protein, putative [Ricinus commu...
C101703_65	ref|XP_002273792.1| PREDICTED: hypothetical protein [Vitis vinif...
scaffold2393_65	ref|XP_002279017.1| PREDICTED: hypothetical protein [Vitis vinif...
C101709_65	ref|XP_002268040.1| PREDICTED: hypothetical protein [Vitis vinif...
C101713_65	ref|NP_001241519.1| uncharacterized protein LOC100793577 [Glycin...
C101715_65	ref|XP_002520007.1| conserved hypothetical protein [Ricinus comm...
C101719_65	ref|XP_002526283.1| ATP binding protein, putative [Ricinus commu...
C101723_65	gb|ABD28458.2| Beta-lactamase, class A; SPX, N-terminal; Major f...
C101727_65	ref|XP_002284264.1| PREDICTED: hypothetical protein [Vitis vinif...
C101729_65	ref|XP_002516329.1| conserved hypothetical protein [Ricinus comm...
C101731_65	ref|XP_002331919.1| oligopeptide transporter OPT family [Populus...
C101733_65	ref|XP_002534208.1| conserved hypothetical protein [Ricinus comm...
C101737_65	ref|XP_002322206.1| predicted protein [Populus trichocarpa] >gi|...
C101739_65	ref|XP_002264732.1| PREDICTED: hypothetical protein [Vitis vinif...
C101747_65	ref|XP_002320086.1| predicted protein [Populus trichocarpa] >gi|...
C101749_65	ref|XP_002266771.1| PREDICTED: hypothetical protein [Vitis vinif...
C101751_65	gb|AAD49420.1|AF172681_1 amine oxidase [Canavalia lineata]
C101753_65	ref|XP_002515673.1| oligopeptide transporter, putative [Ricinus ...
C101755_65	ref|XP_002524633.1| Cyclic nucleotide-gated ion channel, putativ...
C101769_65	ref|XP_002317760.1| predicted protein [Populus trichocarpa] >gi|...
C101771_65	ref|XP_002271517.1| PREDICTED: hypothetical protein [Vitis vinif...
C101773_65	ref|XP_002527735.1| conserved hypothetical protein [Ricinus comm...
C101775_65	emb|CAN82235.1| hypothetical protein VITISV_007568 [Vitis vinifera]
C101777_65	ref|XP_002520608.1| sugar transporter, putative [Ricinus communi...
C101779_65	emb|CBI18955.3| unnamed protein product [Vitis vinifera]
C99095_65	gb|ABD32283.2| Glycoside hydrolase, clan GH-D; Ricin B-related l...
C101795_65	ref|XP_002264409.1| PREDICTED: Myc2 bHLH protein [Vitis vinifera]
C101803_65	ref|XP_002267245.1| PREDICTED: hypothetical protein [Vitis vinif...
C101807_65	emb|CBI40316.3| unnamed protein product [Vitis vinifera]
C101815_65	gb|AAS17751.2| beta xylosidase [Fragaria x ananassa]
C101819_65	ref|XP_002304373.1| predicted protein [Populus trichocarpa] >gi|...
C101821_65	ref|XP_002273749.1| PREDICTED: hypothetical protein [Vitis vinif...
C101825_65	gb|AAC28907.1| phaseolin G-box binding protein PG2 [Phaseolus vu...
C101833_65	ref|XP_002285591.1| PREDICTED: hypothetical protein [Vitis vinif...
C101839_65	emb|CAA55318.1| lipoxygenase [Pisum sativum]
C101843_65	ref|XP_002519041.1| conserved hypothetical protein [Ricinus comm...
C101851_65	ref|XP_002273723.2| PREDICTED: uncharacterized protein LOC100264...
C101853_65	ref|XP_002266642.1| PREDICTED: hypothetical protein [Vitis vinif...
scaffold7662_67	gb|AFK49097.1| unknown [Medicago truncatula]
C101865_65	ref|XP_002278055.2| PREDICTED: tubulin--tyrosine ligase-like pro...
C101867_65	ref|XP_002322059.1| predicted protein [Populus trichocarpa] >gi|...
C101871_65	dbj|BAE71201.1| putative cytosolic factor [Trifolium pratense]
C101873_65	gb|AAF40306.1|AF156667_1 RNA helicase [Vigna radiata]
C101875_65	ref|XP_002269480.1| PREDICTED: hypothetical protein [Vitis vinif...
C101879_65	gb|ACN87277.1| with no lysine kinase [Glycine max]
C101881_65	ref|XP_002301677.1| predicted protein [Populus trichocarpa] >gi|...
C101883_65	ref|XP_002284180.1| PREDICTED: hypothetical protein [Vitis vinif...
C101887_65	gb|ADO15291.1| somatic embryogenesis receptor kinase 2 [Medicago...
C101889_65	ref|XP_002265418.2| PREDICTED: protein FAR1-RELATED SEQUENCE 11-...
C101893_65	ref|XP_002528822.1| xenotropic and polytropic murine leukemia vi...
C101957_65	ref|XP_002284904.1| PREDICTED: hypothetical protein [Vitis vinif...
C101897_65	gb|AAN85869.1| NADPH:P450 reductase [Glycine max]
C101899_65	gb|ADW11233.1| subtilisin-like protease 2 [Phaseolus vulgaris]
C101903_65	ref|XP_002526286.1| nucleotide binding protein, putative [Ricinu...
C102959_65	ref|XP_002510716.1| sugar transporter, putative [Ricinus communi...
C101907_65	ref|XP_002330589.1| predicted protein [Populus trichocarpa] >gi|...
C102477_65	gb|AAQ84169.1| 1-deoxy-D-xylulose 5-phosphate synthase [Pueraria...
C101911_65	emb|CBI15612.3| unnamed protein product [Vitis vinifera]
C101913_65	ref|NP_190938.1| pentatricopeptide repeat-containing protein [Ar...
C101917_65	ref|XP_002285634.1| PREDICTED: hypothetical protein [Vitis vinif...
C88409_67	gb|ABD32712.1| Response regulator receiver; CCT [Medicago trunca...
C101923_65	ref|XP_002279093.1| PREDICTED: hypothetical protein [Vitis vinif...
C101927_65	ref|XP_002277528.2| PREDICTED: uncharacterized protein LOC100253...
C101929_65	ref|XP_002269378.1| PREDICTED: hypothetical protein [Vitis vinif...
scaffold5237_65	ref|XP_002283252.1| PREDICTED: hypothetical protein [Vitis vinif...
C101933_65	emb|CBI27464.3| unnamed protein product [Vitis vinifera]
C101935_65	ref|NP_001239788.1| LRR receptor-like serine/threonine-protein k...
C101937_65	sp|P54774.1|CDC48_SOYBN RecName: Full=Cell division cycle protei...
C101941_65	ref|NP_001235388.1| NAK-like ser/thr protein kinase [Glycine max...
C101947_65	ref|XP_002309727.1| predicted protein [Populus trichocarpa] >gi|...
C101951_65	emb|CBI28081.3| unnamed protein product [Vitis vinifera]
C101953_65	ref|XP_002304703.1| predicted protein [Populus trichocarpa] >gi|...
C101955_65	ref|XP_002509767.1| conserved hypothetical protein [Ricinus comm...
C101959_65	ref|XP_002265108.2| PREDICTED: uncharacterized protein LOC100252...
C101961_65	emb|CBI18046.3| unnamed protein product [Vitis vinifera]
C101963_65	ref|XP_002279150.1| PREDICTED: hypothetical protein [Vitis vinif...
C101965_65	emb|CBI15788.3| unnamed protein product [Vitis vinifera]
C101967_65	ref|XP_002271860.1| PREDICTED: hypothetical protein isoform 2 [V...
C101971_65	ref|XP_002519607.1| serine-threonine protein kinase, plant-type,...
C101973_65	gb|AEX56132.1| NADPH oxidase [Phaseolus vulgaris]
C101975_65	ref|XP_002513892.1| Periplasmic beta-glucosidase precursor, puta...
C101977_65	emb|CAN68016.1| hypothetical protein VITISV_025150 [Vitis vinifera]
C101983_65	gb|AAV73837.1| protein phosphatase 2c [Medicago sativa]
C101987_65	ref|XP_002268128.2| PREDICTED: uncharacterized protein sll1770-l...
C101989_65	ref|XP_002276975.1| PREDICTED: hypothetical protein [Vitis vinif...
scaffold10921_67	ref|XP_002278577.1| PREDICTED: hypothetical protein [Vitis vinif...
C101995_65	gb|ADD09618.1| acyl-coA oxidase [Trifolium repens]
C101997_65	ref|XP_002283389.2| PREDICTED: telomere repeat-binding protein 5...
scaffold9628_65	gb|AAX14494.1| calcium-dependent protein kinase CDPK1444 [Medica...
scaffold2452_65	dbj|BAJ93702.1| predicted protein [Hordeum vulgare subsp. vulgare]
C102003_65	ref|XP_003632149.1| PREDICTED: U-box domain-containing protein 3...
C102005_65	ref|XP_002299371.1| predicted protein [Populus trichocarpa] >gi|...
C102007_65	ref|XP_002278075.2| PREDICTED: RNA polymerase II-associated fact...
C102009_65	ref|XP_002274559.2| PREDICTED: probable metal-nicotianamine tran...
C102011_65	ref|XP_002268222.1| PREDICTED: hypothetical protein [Vitis vinif...
C102013_65	ref|XP_002276242.1| PREDICTED: hypothetical protein [Vitis vinif...
C102015_65	ref|XP_002515062.1| Paramyosin, putative [Ricinus communis] >gi|...
C102017_65	ref|XP_002519277.1| beta-fructofuranosidase, putative [Ricinus c...
C102019_65	ref|XP_002526508.1| dynamin, putative [Ricinus communis] >gi|223...
C102021_65	ref|XP_002281644.1| PREDICTED: hypothetical protein [Vitis vinif...
C102025_65	ref|XP_002285810.1| PREDICTED: hypothetical protein [Vitis vinif...
C102029_65	emb|CAN68018.1| hypothetical protein VITISV_014472 [Vitis vinifera]
C102031_65	ref|XP_002265302.1| PREDICTED: hypothetical protein [Vitis vinif...
C102033_65	ref|XP_002301867.1| predicted protein [Populus trichocarpa] >gi|...
C102035_65	dbj|BAD12837.2| sulfite reductase [Pisum sativum]
C102037_65	ref|XP_002307732.1| predicted protein [Populus trichocarpa] >gi|...
C102041_65	pir||A47298 NADPH-ferrihemoprotein reductase (EC 1.6.2.4) - mung...
C102047_65	gb|ADO15295.1| somatic embryogenesis receptor kinase-like protei...
C102049_65	ref|XP_002262625.1| PREDICTED: hypothetical protein [Vitis vinif...
C103111_65	gb|ACN79516.1| auxin response factor 3b [Lotus japonicus]
C102057_65	ref|XP_002531638.1| casein kinase, putative [Ricinus communis] >...
C102061_65	ref|XP_002282504.1| PREDICTED: hypothetical protein [Vitis vinif...
C102065_65	ref|XP_002265612.1| PREDICTED: hypothetical protein [Vitis vinif...
C102067_65	dbj|BAA76902.1| cycloartenol synthase [Glycyrrhiza glabra]
C102069_65	ref|XP_002275712.2| PREDICTED: RING finger protein 10-like [Viti...
C102075_65	ref|XP_002282928.1| PREDICTED: hypothetical protein [Vitis vinif...
C102077_65	ref|XP_002525702.1| 3'-5' exonuclease, putative [Ricinus communi...
C102079_65	ref|XP_002514773.1| leucine zipper-ef-hand containing transmembr...
scaffold9287_65	ref|NP_001235633.1| TIR-NBS-LRR type disease resistance protein ...
C102083_65	ref|XP_002522619.1| transcription factor, putative [Ricinus comm...
C102089_65	gb|AAP47635.1| lecithine cholesterol acyltransferase-like protei...
C102093_65	ref|XP_002277039.1| PREDICTED: hypothetical protein [Vitis vinif...
C102095_65	gb|AAQ62585.1| putative spermine/spermidine synthase [Glycine max]
C102097_65	ref|XP_003631348.1| PREDICTED: helicase SWR1-like [Vitis vinifer...
scaffold9627_65	gb|ABD32851.1| Helicase, C-terminal; Zinc finger, CCHC-type; GUC...
C102101_65	gb|AAF15296.2|AF204210_1 lipoxygenase [Phaseolus vulgaris]
C102103_65	ref|XP_002269629.1| PREDICTED: hypothetical protein [Vitis vinif...
C102107_65	ref|XP_002269119.2| PREDICTED: dolichyl-diphosphooligosaccharide...
C102109_65	ref|XP_002300863.1| NPR1/NIM1-like regulatory protein [Populus t...
C102111_65	ref|XP_002522488.1| conserved hypothetical protein [Ricinus comm...
C102113_65	ref|XP_002323934.1| predicted protein [Populus trichocarpa] >gi|...
C102115_65	ref|XP_002279101.1| PREDICTED: hypothetical protein [Vitis vinif...
C102117_65	ref|XP_002528404.1| pentatricopeptide repeat-containing protein,...
C102119_65	gb|AAY43007.1| chloride channel [Glycine max]
C102121_65	ref|XP_002272072.1| PREDICTED: hypothetical protein [Vitis vinif...
C102123_65	ref|XP_002281830.2| PREDICTED: uncharacterized protein LOC100244...
C102125_65	ref|XP_002533963.1| conserved hypothetical protein [Ricinus comm...
C102127_65	sp|Q9SM59.1|PGMP_PEA RecName: Full=Phosphoglucomutase, chloropla...
C102133_65	ref|XP_002266185.1| PREDICTED: hypothetical protein [Vitis vinif...
C102139_65	ref|XP_002273667.1| PREDICTED: hypothetical protein [Vitis vinif...
C102153_65	ref|XP_002522266.1| ubiquitin-protein ligase, putative [Ricinus ...
C102165_65	emb|CBL94183.1| putative type-b response regulator (sensor histi...
C102167_65	gb|AFD33356.1| acyl-activating enzyme 12 [Cannabis sativa]
C102173_65	ref|XP_002264918.1| PREDICTED: hypothetical protein [Vitis vinif...
C102175_65	ref|XP_002263304.2| PREDICTED: uncharacterized protein LOC100249...
C102179_65	ref|XP_002305796.1| predicted protein [Populus trichocarpa] >gi|...
C102183_65	ref|XP_002512920.1| ribosomal RNA methyltransferase, putative [R...
C102187_65	ref|XP_002278464.1| PREDICTED: similar to ATCNGC5 (CYCLIC NUCLEO...
C102195_65	ref|XP_002514944.1| ubiquitin-protein ligase, putative [Ricinus ...
C102197_65	dbj|BAE71307.1| putative WD-40 repeat protein [Trifolium pratense]
C102199_65	ref|XP_002304015.1| predicted protein [Populus trichocarpa] >gi|...
C102201_65	gb|ABO80473.1| AUX/IAA protein; Transcriptional factor B3; Auxin...
C102203_65	ref|XP_002314048.1| predicted protein [Populus trichocarpa] >gi|...
C102205_65	ref|NP_001238713.1| protein kinase family protein [Glycine max] ...
C102207_65	ref|XP_002301009.1| predicted protein [Populus trichocarpa] >gi|...
C102211_65	gb|ABD33266.1| Protease-associated PA; Proteinase inhibitor I9, ...
C102213_65	ref|XP_002279230.2| PREDICTED: homeobox protein BEL1 homolog [Vi...
C102219_65	ref|XP_002263491.1| PREDICTED: hypothetical protein [Vitis vinif...
C102221_65	gb|ADN34122.1| heat shock protein 70 [Cucumis melo subsp. melo]
C102225_65	ref|XP_002284524.1| PREDICTED: hypothetical protein [Vitis vinif...
C102227_65	ref|XP_002311819.1| predicted protein [Populus trichocarpa] >gi|...
C102229_65	ref|XP_002325719.1| predicted protein [Populus trichocarpa] >gi|...
C102233_65	gb|ACL98485.1| starch synthase IIa precursor [Vigna radiata]
C102235_65	sp|Q39827.1|SPE1_SOYBN RecName: Full=Arginine decarboxylase; Sho...
C102237_65	gb|ABD64063.1| copper P1B-ATPase [Glycine max]
C102239_65	ref|XP_002514279.1| 3-hydroxyacyl-CoA dehyrogenase, putative [Ri...
C102241_65	ref|XP_002269877.1| PREDICTED: hypothetical protein [Vitis vinif...
C102245_65	ref|XP_002275162.1| PREDICTED: hypothetical protein [Vitis vinif...
C102247_65	emb|CBI33136.3| unnamed protein product [Vitis vinifera]
C102255_65	ref|XP_002282069.1| PREDICTED: hypothetical protein [Vitis vinif...
C102257_65	gb|ABN09189.1| cAMP response element binding (CREB) protein [Med...
C102259_65	ref|XP_002528603.1| conserved hypothetical protein [Ricinus comm...
C102261_65	ref|XP_002529928.1| protein binding protein, putative [Ricinus c...
C102271_65	dbj|BAB33037.1| VuP5CS [Vigna unguiculata]
C102275_65	ref|XP_002519096.1| phospholipase A-2-activating protein, putati...
C102277_65	ref|XP_002522164.1| DNA gyrase subunit B, putative [Ricinus comm...
C102279_65	ref|XP_002326624.1| predicted protein [Populus trichocarpa] >gi|...
C102281_65	ref|XP_002283489.1| PREDICTED: hypothetical protein [Vitis vinif...
C102283_65	gb|ABS32276.1| lipoxygenase-10 [Glycine max]
C102289_65	emb|CBI30852.3| unnamed protein product [Vitis vinifera]
C102291_65	ref|XP_002526650.1| conserved hypothetical protein [Ricinus comm...
C102297_65	ref|XP_002323583.1| calcium dependent protein kinase 13 [Populus...
C102299_65	dbj|BAI79272.1| LysM type receptor kinase [Lotus japonicus]
C102301_65	ref|XP_002306942.1| predicted protein [Populus trichocarpa] >gi|...
C102303_65	ref|XP_002319604.1| predicted protein [Populus trichocarpa] >gi|...
scaffold9906_65	ref|XP_002330406.1| predicted protein [Populus trichocarpa] >gi|...
C102309_65	ref|XP_002519184.1| conserved hypothetical protein [Ricinus comm...
C102311_65	ref|NP_001241002.1| cryptochrome-1-like [Glycine max] >gi|261876...
C102315_65	emb|CAN62034.1| hypothetical protein VITISV_014731 [Vitis vinifera]
C102317_65	ref|XP_002281422.1| PREDICTED: hypothetical protein [Vitis vinif...
C102319_65	ref|XP_002514564.1| conserved hypothetical protein [Ricinus comm...
C102321_65	ref|XP_002266164.1| PREDICTED: similar to glutamate-ammonia liga...
C102327_65	ref|XP_002532894.1| Cyclic nucleotide-gated ion channel, putativ...
C102329_65	ref|XP_002272937.2| PREDICTED: N6-adenosine-methyltransferase MT...
C102333_65	ref|XP_002301144.1| predicted protein [Populus trichocarpa] >gi|...
C102335_65	ref|NP_181780.1| DEAD-box ATP-dependent RNA helicase 37 [Arabido...
C102337_65	ref|XP_002270764.2| PREDICTED: cullin-4 [Vitis vinifera]
C102339_65	gb|ABI97349.1| cold-induced thioredoxin domain-containing protei...
C102341_65	ref|XP_002511116.1| conserved hypothetical protein [Ricinus comm...
C102347_65	emb|CAD10740.1| lipoxygenase [Corylus avellana]
C102353_65	gb|AAL48287.1|AF452495_1 aminoimidazole ribonucleotide carboxyla...
C102355_65	gb|ADD09584.1| proteinase inhibitor [Trifolium repens]
C102357_65	ref|XP_002268870.1| PREDICTED: hypothetical protein [Vitis vinif...
C102359_65	gb|ABN08065.1| BTB/POZ; Superoxide dismutase, copper/zinc bindin...
C102363_65	ref|XP_002271933.1| PREDICTED: hypothetical protein [Vitis vinif...
C102367_65	ref|XP_002510884.1| Cucumisin precursor, putative [Ricinus commu...
C102371_65	ref|XP_002268317.1| PREDICTED: hypothetical protein [Vitis vinif...
C102373_65	gb|ABA55727.1| digalactosyldiacylglycerol synthase 1 [Vigna ungu...
C102717_65	emb|CAE45587.1| vacuolar proton-ATPase subunit-like protein [Lot...
C103003_65	ref|XP_002513623.1| ATP binding protein, putative [Ricinus commu...
C102383_65	gb|AAN73052.2| mini-chromosome maintenance protein MCM6 [Pisum s...
C102387_65	ref|XP_002301278.1| predicted protein [Populus trichocarpa] >gi|...
C102391_65	dbj|BAF98296.1| 4-hydroxy-3-methylbut-2-en-1-yl diphosphate synt...
C102393_65	ref|XP_002512479.1| splicing factor, arginine/serine-rich 2,rnap...
C102885_65	gb|ACN87288.1| with no lysine kinase [Glycine max]
C102397_65	ref|XP_002520446.1| ceramidase, putative [Ricinus communis] >gi|...
C102403_65	ref|XP_002272575.1| PREDICTED: hypothetical protein [Vitis vinif...
scaffold10850_65	ref|XP_002285705.2| PREDICTED: LOW QUALITY PROTEIN: transcriptio...
C102413_65	gb|ABD32912.1| Ferric reductase-like transmembrane component [Me...
C102417_65	ref|XP_002528177.1| conserved hypothetical protein [Ricinus comm...
C102419_65	ref|XP_002274497.1| PREDICTED: hypothetical protein [Vitis vinif...
C102427_65	ref|XP_002265434.1| PREDICTED: hypothetical protein [Vitis vinif...
C102429_65	gb|ABI35986.1| methionine synthase [Phelipanche ramosa]
C102431_65	ref|XP_002311996.1| predicted protein [Populus trichocarpa] >gi|...
scaffold1904_65	ref|XP_002509888.1| transcription factor, putative [Ricinus comm...
C102437_65	ref|XP_002278262.1| PREDICTED: hypothetical protein [Vitis vinif...
C102445_65	ref|XP_002272080.1| PREDICTED: hypothetical protein [Vitis vinif...
C102455_65	emb|CBI20399.3| unnamed protein product [Vitis vinifera]
C102457_65	ref|XP_002517818.1| hypothetical protein RCOM_0968100 [Ricinus c...
C102459_65	emb|CAN78862.1| hypothetical protein VITISV_021538 [Vitis vinifera]
C102461_65	emb|CBI25298.3| unnamed protein product [Vitis vinifera]
C102463_65	ref|XP_002314910.1| predicted protein [Populus trichocarpa] >gi|...
C102467_65	ref|XP_002266466.2| PREDICTED: uncharacterized protein LOC100250...
C102471_65	ref|XP_002514234.1| Golgin-84, putative [Ricinus communis] >gi|2...
C102475_65	gb|ABX60411.1| lipoxygease-like protein [Glycine max]
C102479_65	ref|XP_002280239.1| PREDICTED: hypothetical protein [Vitis vinif...
C102481_65	emb|CBI25311.3| unnamed protein product [Vitis vinifera]
C102543_65	ref|NP_001235657.1| disease resistance protein [Glycine max] >gi...
C102485_65	gb|ABR19752.1| alkaline alpha-galactosidase [Pisum sativum]
C102487_65	ref|XP_002514639.1| conserved hypothetical protein [Ricinus comm...
C102489_65	gb|AAK77908.1|AF397903_1 AAA-metalloprotease FtsH [Pisum sativum]
C102491_65	ref|XP_002264072.1| PREDICTED: hypothetical protein [Vitis vinif...
C102493_65	sp|P24095.1|LOXX_SOYBN RecName: Full=Seed lipoxygenase >gi|18746...
C102495_65	ref|XP_002277108.1| PREDICTED: hypothetical protein, partial [Vi...
C10249_65	ref|XP_002531337.1| DNA binding protein, putative [Ricinus commu...
C102501_65	ref|XP_002525670.1| ATP-binding cassette transporter, putative [...
C102503_65	ref|XP_002520305.1| ATP binding protein, putative [Ricinus commu...
C102507_65	gb|AAF67342.1| beta galactosidase [Vigna radiata]
C102511_65	ref|XP_002278728.1| PREDICTED: hypothetical protein [Vitis vinif...
C89433_67	ref|XP_003633181.1| PREDICTED: eukaryotic initiation factor iso-...
C102517_65	ref|XP_002280378.1| PREDICTED: hypothetical protein [Vitis vinif...
C102519_65	ref|XP_002516962.1| protein with unknown function [Ricinus commu...
C102521_65	ref|XP_002526575.1| calmodulin binding protein, putative [Ricinu...
C102525_65	ref|XP_002512807.1| Potassium transporter, putative [Ricinus com...
C102529_65	ref|XP_002512067.1| ATP-dependent RNA helicase, putative [Ricinu...
C102531_65	ref|XP_002283591.1| PREDICTED: hypothetical protein [Vitis vinif...
C102533_65	ref|XP_002533795.1| adenosine diphosphatase, putative [Ricinus c...
C102545_65	ref|XP_002520123.1| Serine/threonine-protein kinase PBS1, putati...
C102547_65	ref|XP_002274170.1| PREDICTED: hypothetical protein [Vitis vinif...
C102555_65	ref|XP_002532924.1| transferase, transferring glycosyl groups, p...
scaffold7925_65	gb|ACR23642.1| serine/threonine protein kinase [Prunus persica]
C102559_65	emb|CBI38103.3| unnamed protein product [Vitis vinifera]
C102563_65	ref|XP_002272685.1| PREDICTED: hypothetical protein [Vitis vinif...
C102565_65	ref|XP_002519243.1| conserved hypothetical protein [Ricinus comm...
C102571_65	ref|XP_002510662.1| ribosome biogenesis protein tsr1, putative [...
C102579_65	ref|XP_002515663.1| conserved hypothetical protein [Ricinus comm...
C102583_65	gb|AAB70660.1| grr1 [Glycine max]
C102585_65	ref|XP_002532492.1| Golgin-84, putative [Ricinus communis] >gi|2...
C102589_65	ref|XP_002519450.1| phosphatidylinositol-4-phosphate 5-kinase, p...
C102591_65	ref|NP_001235011.1| protein kinase family protein [Glycine max] ...
C103433_65	emb|CAC48386.1| ethylene receptor [Fragaria x ananassa]
C102595_65	ref|XP_002870452.1| hypothetical protein ARALYDRAFT_355577 [Arab...
C102597_65	ref|XP_002300349.1| predicted protein [Populus trichocarpa] >gi|...
C102599_65	ref|XP_002284291.1| PREDICTED: hypothetical protein [Vitis vinif...
C102601_65	ref|XP_002271456.2| PREDICTED: histidyl-tRNA synthetase-like [Vi...
C102607_65	gb|ACJ85851.1| unknown [Medicago truncatula]
C102609_65	ref|XP_002280109.1| PREDICTED: hypothetical protein [Vitis vinif...
C102613_65	ref|XP_002513710.1| conserved hypothetical protein [Ricinus comm...
C102615_65	ref|XP_002277939.1| PREDICTED: hypothetical protein [Vitis vinif...
C102619_65	ref|XP_002270014.2| PREDICTED: endoplasmin homolog [Vitis vinifera]
C102621_65	ref|XP_002310977.1| predicted protein [Populus trichocarpa] >gi|...
C102623_65	emb|CBI23007.3| unnamed protein product [Vitis vinifera]
C102625_65	ref|XP_002516771.1| lipoxygenase, putative [Ricinus communis] >g...
C102627_65	ref|XP_002273720.1| PREDICTED: hypothetical protein isoform 2 [V...
C102629_65	ref|XP_002515582.1| conserved hypothetical protein [Ricinus comm...
scaffold8210_65	ref|XP_002275098.1| PREDICTED: hypothetical protein [Vitis vinif...
C102635_65	ref|XP_002531931.1| NADH-ubiquinone oxidoreductase, putative [Ri...
C102637_65	ref|XP_002510953.1| conserved hypothetical protein [Ricinus comm...
C102639_65	ref|XP_002527822.1| Squamous cell carcinoma antigen recognized b...
scaffold11272_65	ref|XP_002284548.1| PREDICTED: hypothetical protein [Vitis vinif...
C102643_65	ref|XP_002511407.1| kinesin light chain, putative [Ricinus commu...
C102649_65	emb|CAH10348.1| Ftsh-like protease [Pisum sativum]
C102651_65	ref|XP_002511975.1| conserved hypothetical protein [Ricinus comm...
C102653_65	gb|ABQ65855.1| WNK1 [Glycine max]
C102659_65	ref|XP_002514013.1| transcription factor, putative [Ricinus comm...
C102661_65	ref|XP_002283520.1| PREDICTED: hypothetical protein [Vitis vinif...
C102669_65	emb|CBI27694.3| unnamed protein product [Vitis vinifera]
C102685_65	gb|AAX20016.1| FCA gamma [Pisum sativum]
C102687_65	ref|XP_002511505.1| pentatricopeptide repeat-containing protein,...
C102691_65	dbj|BAD89966.1| phototropin [Phaseolus vulgaris]
C102693_65	ref|XP_002519956.1| ATP-dependent clp protease ATP-binding subun...
C102695_65	ref|XP_002518850.1| hypothetical protein RCOM_1311830 [Ricinus c...
C102697_65	ref|XP_002311417.1| predicted protein [Populus trichocarpa] >gi|...
scaffold1351_67	ref|XP_002265557.1| PREDICTED: similar to oxysterol-binding fami...
scaffold9936_65	ref|XP_002279721.1| PREDICTED: hypothetical protein [Vitis vinif...
C102707_65	ref|XP_002281104.1| PREDICTED: hypothetical protein isoform 1 [V...
C102709_65	ref|XP_002521446.1| dead box ATP-dependent RNA helicase, putativ...
C102711_65	ref|XP_002298172.1| predicted protein [Populus trichocarpa] >gi|...
C102713_65	ref|XP_002524927.1| heavy metal cation transport atpase, putativ...
C102715_65	gb|ABC47853.1| expressed protein-like protein [Glycine max]
C102721_65	ref|XP_002514684.1| diacylglycerol kinase, theta, putative [Rici...
C102723_65	ref|XP_002281489.1| PREDICTED: hypothetical protein [Vitis vinif...
C102725_65	ref|XP_002273561.1| PREDICTED: hypothetical protein [Vitis vinif...
C102729_65	ref|XP_002275833.1| PREDICTED: hypothetical protein [Vitis vinif...
C102731_65	gb|ABA03135.1| phosphatidylinositol 3-kinase 1 [Phaseolus vulgaris]
C102735_65	gb|ABN08215.1| Zinc finger, CCCH-type [Medicago truncatula]
C102737_65	ref|XP_002275485.2| PREDICTED: probable RNA-binding protein 19-l...
C102739_65	emb|CAN80381.1| hypothetical protein VITISV_015320 [Vitis vinifera]
C102741_65	emb|CBI37092.3| unnamed protein product [Vitis vinifera]
C102743_65	ref|XP_002300237.1| predicted protein [Populus trichocarpa] >gi|...
C102747_65	ref|XP_002270926.1| PREDICTED: hypothetical protein [Vitis vinif...
C102749_65	emb|CBI16489.3| unnamed protein product [Vitis vinifera]
C102753_65	ref|XP_002275036.1| PREDICTED: hypothetical protein [Vitis vinif...
C102755_65	gb|AAD19790.1| nitrate reductase [Glycine max]
C102757_65	ref|XP_002531161.1| vacuolar sorting protein, putative [Ricinus ...
C103279_65	ref|XP_002285784.1| PREDICTED: hypothetical protein [Vitis vinif...
C102763_65	ref|XP_002271570.1| PREDICTED: hypothetical protein [Vitis vinif...
C102765_65	ref|XP_002269471.1| PREDICTED: hypothetical protein [Vitis vinif...
C102773_65	ref|XP_002522601.1| conserved hypothetical protein [Ricinus comm...
C102779_65	gb|ABN09080.1| Heat shock protein DnaJ [Medicago truncatula]
C102783_65	gb|AFK32352.1| lipoxygenase-2 [Glycine max]
C102785_65	ref|XP_002515824.1| Protein SEY1, putative [Ricinus communis] >g...
C102789_65	emb|CBI21872.3| unnamed protein product [Vitis vinifera]
C102793_65	gb|ABM88259.1| lipoxygenase [Phaseolus vulgaris]
C102795_65	ref|XP_002282750.1| PREDICTED: hypothetical protein [Vitis vinif...
C102801_65	emb|CBI21853.3| unnamed protein product [Vitis vinifera]
C102803_65	ref|XP_002529704.1| mitochondrial carrier protein, putative [Ric...
C102807_65	ref|XP_002264009.1| PREDICTED: hypothetical protein [Vitis vinif...
C102809_65	ref|XP_003632464.1| PREDICTED: probable disease resistance prote...
C102811_65	ref|XP_002304778.1| predicted protein [Populus trichocarpa] >gi|...
C102813_65	ref|XP_002297796.1| predicted protein [Populus trichocarpa] >gi|...
C102815_65	gb|ABD28395.1| Nucleoporin interacting component; Protein prenyl...
C102819_65	ref|XP_002516899.1| Cullin-1, putative [Ricinus communis] >gi|22...
C102821_65	ref|XP_002276397.1| PREDICTED: hypothetical protein [Vitis vinif...
C102823_65	ref|XP_002280870.1| PREDICTED: hypothetical protein isoform 1 [V...
C102829_65	sp|P39866.1|NIA2_PHAVU RecName: Full=Nitrate reductase [NADH] 2;...
C102839_65	ref|XP_002275596.1| PREDICTED: hypothetical protein [Vitis vinif...
C102841_65	ref|XP_002518305.1| Glutathione-regulated potassium-efflux syste...
C102847_65	ref|NP_001237442.1| NBS-LRR disease-resistance protein scn3r1 [G...
C102849_65	gb|ACA49724.1| phospholipase D gamma [Citrus sinensis]
C102851_65	ref|XP_002282223.2| PREDICTED: carbon catabolite repressor prote...
C102855_65	gb|ACJ11747.1| pyruvate decarboxylase [Gossypium hirsutum]
C102857_65	ref|XP_002309924.1| predicted protein [Populus trichocarpa] >gi|...
C102861_65	ref|XP_002266715.2| PREDICTED: ankyrin repeat domain-containing ...
C102863_65	ref|XP_002277480.2| PREDICTED: uncharacterized protein LOC100253...
C103593_65	gb|AAN62760.1| disease resistance protein-like protein MsR1 [Med...
C102873_65	ref|XP_002321935.1| predicted protein [Populus trichocarpa] >gi|...
C102875_65	ref|XP_002278786.1| PREDICTED: similar to cell division protein ...
C102879_65	ref|XP_002279719.2| PREDICTED: mitogen-activated protein kinase ...
scaffold49_65	gb|ABN09819.1| Not CCR4-Not complex component, N-terminal; tRNA-...
scaffold10971_65	ref|XP_002276596.2| PREDICTED: uncharacterized protein LOC100242...
C102887_65	ref|XP_002518194.1| triacylglycerol lipase, putative [Ricinus co...
C102891_65	dbj|BAC41324.1| hypothetical protein [Lotus japonicus]
C102893_65	ref|XP_002272675.1| PREDICTED: hypothetical protein [Vitis vinif...
C102895_65	ref|XP_002276025.1| PREDICTED: hypothetical protein [Vitis vinif...
C102897_65	ref|XP_002281787.1| PREDICTED: hypothetical protein [Vitis vinif...
C102917_65	ref|XP_002518432.1| conserved hypothetical protein [Ricinus comm...
C102905_65	ref|XP_002524506.1| grr1, plant, putative [Ricinus communis] >gi...
C102907_65	emb|CAN65681.1| hypothetical protein VITISV_004413 [Vitis vinifera]
C102913_65	ref|XP_002309012.1| predicted protein [Populus trichocarpa] >gi|...
C102915_65	ref|XP_002531635.1| alpha-glucosidase, putative [Ricinus communi...
C102919_65	ref|XP_002514040.1| sentrin/sumo-specific protease, putative [Ri...
C102921_65	ref|XP_002265617.1| PREDICTED: hypothetical protein [Vitis vinif...
C102925_65	ref|XP_002285475.1| PREDICTED: hypothetical protein [Vitis vinif...
C102927_65	ref|XP_002509885.1| Potassium transporter, putative [Ricinus com...
C102929_65	ref|XP_002271412.1| PREDICTED: hypothetical protein [Vitis vinif...
C102931_65	ref|XP_002278845.1| PREDICTED: hypothetical protein [Vitis vinif...
C102935_65	ref|XP_002519174.1| sensor histidine kinase, putative [Ricinus c...
C102937_65	ref|XP_002269515.1| PREDICTED: hypothetical protein [Vitis vinif...
C102941_65	dbj|BAH56605.1| receptor-like kinase [Glycine max]
C102943_65	ref|XP_002280226.1| PREDICTED: hypothetical protein [Vitis vinif...
C102947_65	dbj|BAF52941.1| isoamylase-type starch-debranching enzyme 1 [Pha...
C102949_65	gb|ABN08649.1| C2 [Medicago truncatula]
C103209_65	ref|XP_002277977.1| PREDICTED: hypothetical protein [Vitis vinif...
C102955_65	gb|ACN78877.2| minichromosome maintenance 2 protein [Pisum sativum]
C102957_65	ref|XP_002274556.1| PREDICTED: hypothetical protein [Vitis vinif...
C102961_65	ref|XP_002520069.1| ATP binding protein, putative [Ricinus commu...
C102965_65	ref|NP_001240159.1| probable LRR receptor-like serine/threonine-...
C102967_65	emb|CAD20577.1| putative potassium transporter [Vicia faba]
C102973_65	ref|XP_002872582.1| hypothetical protein ARALYDRAFT_489969 [Arab...
C102975_65	ref|XP_002274303.1| PREDICTED: hypothetical protein [Vitis vinif...
C102977_65	emb|CBI24206.3| unnamed protein product [Vitis vinifera]
C102985_65	gb|ABN08087.1| DNA repair protein Rad4 [Medicago truncatula]
C102989_65	ref|XP_002274159.1| PREDICTED: hypothetical protein [Vitis vinif...
C102993_65	ref|XP_002516399.1| protein transport protein sec23, putative [R...
C102999_65	ref|XP_002277269.1| PREDICTED: hypothetical protein [Vitis vinif...
C103009_65	ref|XP_002534143.1| protein binding protein, putative [Ricinus c...
C103011_65	ref|XP_002270350.2| PREDICTED: phospholipase D delta-like [Vitis...
C103013_65	emb|CBI32767.3| unnamed protein product [Vitis vinifera]
C103015_65	ref|XP_002274081.1| PREDICTED: hypothetical protein [Vitis vinif...
C103017_65	ref|XP_002310279.1| predicted protein [Populus trichocarpa] >gi|...
C103019_65	ref|XP_002274225.1| PREDICTED: hypothetical protein [Vitis vinif...
C103021_65	gb|ABN08141.1| hypothetical protein MtrDRAFT_AC155881g14v1 [Medi...
C103023_65	ref|XP_002280381.1| PREDICTED: hypothetical protein [Vitis vinif...
C103025_65	ref|XP_002268503.1| PREDICTED: similar to FHY3 (FAR-RED ELONGATE...
C103027_65	ref|XP_002279372.1| PREDICTED: hypothetical protein [Vitis vinif...
C103031_65	ref|XP_002274594.1| PREDICTED: hypothetical protein [Vitis vinif...
C103037_65	ref|XP_002265811.2| PREDICTED: pyrophosphate-energized membrane ...
C103047_65	ref|XP_002280519.2| PREDICTED: ETO1-like protein 1-like [Vitis v...
C103049_65	ref|XP_002332671.1| hypothetical protein POPTRDRAFT_789212 [Popu...
C103051_65	gb|AAA66338.1| heat shock protein [Glycine max]
scaffold7004_65	ref|XP_002528550.1| protein kinase, putative [Ricinus communis] ...
C103059_65	ref|XP_002277883.1| PREDICTED: hypothetical protein [Vitis vinif...
C103065_65	ref|XP_002269774.2| PREDICTED: dynamin-related protein 3A-like [...
C103067_65	ref|XP_002271170.1| PREDICTED: hypothetical protein [Vitis vinif...
C103195_65	ref|XP_002284401.1| PREDICTED: hypothetical protein [Vitis vinif...
C103073_65	ref|XP_002513952.1| protein with unknown function [Ricinus commu...
C103075_65	ref|XP_002280701.2| PREDICTED: uncharacterized protein LOC100249...
C103079_65	ref|XP_002298842.1| predicted protein [Populus trichocarpa] >gi|...
C103083_65	ref|XP_002273752.2| PREDICTED: armadillo repeat-containing kines...
scaffold8610_65	ref|XP_002519381.1| Serine/threonine-protein kinase PBS1, putati...
C103091_65	dbj|BAI47558.1| cryptochrome2 [Glycine max]
C103097_65	ref|XP_002317304.1| predicted protein [Populus trichocarpa] >gi|...
C103099_65	ref|NP_001240855.1| cryptochrome-1-like [Glycine max] >gi|261876...
C103103_65	ref|XP_002280915.2| PREDICTED: L-arabinokinase-like [Vitis vinif...
C103107_65	ref|NP_001238431.1| FERONIA receptor-like kinase precursor [Glyc...
C103113_65	ref|XP_002521023.1| trehalose-6-phosphate synthase, putative [Ri...
C103115_65	gb|AAC05981.1| aspartokinase-homoserine dehydrogenase [Glycine max]
C103117_65	ref|XP_002269215.2| PREDICTED: AMP deaminase-like [Vitis vinifera]
C103121_65	ref|XP_002527405.1| Protein SEY1, putative [Ricinus communis] >g...
C103125_65	ref|XP_002270200.1| PREDICTED: hypothetical protein [Vitis vinif...
C103131_65	gb|ACI62866.1| trehalose 6-phosphate synthase [Gossypium arboreum]
C103133_65	ref|XP_002276429.2| PREDICTED: uncharacterized protein LOC100262...
scaffold11457_65	ref|XP_002510718.1| conserved hypothetical protein [Ricinus comm...
scaffold11656_65	ref|XP_002529943.1| conserved hypothetical protein [Ricinus comm...
C103147_65	ref|XP_002278956.1| PREDICTED: hypothetical protein [Vitis vinif...
C103153_65	ref|XP_002274314.1| PREDICTED: hypothetical protein [Vitis vinif...
C103161_65	gb|ABN08398.1| D-galactoside/L-rhamnose binding SUEL lectin; Gal...
C103163_65	ref|XP_002523120.1| guanosine-3',5'-bis(diphosphate) 3'-pyrophos...
C103165_65	ref|XP_002279036.1| PREDICTED: hypothetical protein [Vitis vinif...
C103173_65	gb|AEX56131.1| NADPH oxidase [Phaseolus vulgaris]
scaffold9140_65	ref|XP_002274579.1| PREDICTED: hypothetical protein [Vitis vinif...
C103177_65	gb|AAQ62586.1| putative beta-galactosidase [Glycine max]
C103179_65	emb|CAB64363.1| galactinol-raffinose galactosyltransferase [Vign...
scaffold11038_67	tpg|DAA05767.1| TPA_inf: class III HD-Zip protein CNA1 [Medicago...
C103183_65	emb|CBI17904.3| unnamed protein product [Vitis vinifera]
C103185_65	emb|CAN66169.1| hypothetical protein VITISV_000145 [Vitis vinifera]
C103187_65	ref|XP_002264036.2| PREDICTED: exportin-2-like [Vitis vinifera]
C103327_65	gb|ABE91931.1| Proteasome component region PCI; Eukaryotic trans...
scaffold526_67	ref|XP_002517362.1| Potassium transporter, putative [Ricinus com...
C103193_65	emb|CBI20987.3| unnamed protein product [Vitis vinifera]
C103201_65	ref|XP_002527807.1| conserved hypothetical protein [Ricinus comm...
C103203_65	ref|XP_002266343.1| PREDICTED: hypothetical protein [Vitis vinif...
C103205_65	gb|AEX56133.1| NADPH oxidase [Phaseolus vulgaris]
C103207_65	ref|XP_002517858.1| 26S proteasome regulatory subunit rpn1, puta...
C103211_65	ref|XP_002263141.1| PREDICTED: hypothetical protein [Vitis vinif...
C103217_65	ref|NP_001238698.1| NAK-type protein kinase precursor [Glycine m...
C103219_65	gb|AAA33765.1| hydroxyproline-rich glycoprotein [Phaseolus vulga...
C103221_65	ref|XP_002298026.1| predicted protein [Populus trichocarpa] >gi|...
C103223_65	gb|ADN33840.1| RNA binding motif protein [Cucumis melo subsp. melo]
C103225_65	ref|XP_002263178.1| PREDICTED: hypothetical protein [Vitis vinif...
C103227_65	gb|ABD28567.1| Homeodomain-like [Medicago truncatula]
C103229_65	emb|CBI15906.3| unnamed protein product [Vitis vinifera]
C103231_65	ref|XP_002273250.1| PREDICTED: hypothetical protein [Vitis vinif...
C103233_65	ref|XP_002273713.1| PREDICTED: hypothetical protein [Vitis vinif...
C103237_65	sp|P53537.1|PHSH_VICFA RecName: Full=Alpha-glucan phosphorylase,...
C103239_65	ref|XP_002272068.2| PREDICTED: uncharacterized protein LOC100254...
C103241_65	ref|XP_002270441.1| PREDICTED: hypothetical protein [Vitis vinif...
C103245_65	emb|CBI14866.3| unnamed protein product [Vitis vinifera]
C103247_65	ref|XP_002324196.1| predicted protein [Populus trichocarpa] >gi|...
C103251_65	ref|XP_002326166.1| predicted protein [Populus trichocarpa] >gi|...
C103253_65	emb|CBI22085.3| unnamed protein product [Vitis vinifera]
C103255_65	ref|XP_002314926.1| predicted protein [Populus trichocarpa] >gi|...
C103257_65	ref|XP_002527984.1| Ubiquinone biosynthesis protein coq-8, putat...
C103259_65	ref|XP_002305465.1| predicted protein [Populus trichocarpa] >gi|...
C103261_65	ref|XP_003633255.1| PREDICTED: probable alpha,alpha-trehalose-ph...
C103263_65	ref|XP_002532369.1| conserved hypothetical protein [Ricinus comm...
C103265_65	ref|XP_002281815.1| PREDICTED: hypothetical protein [Vitis vinif...
C103471_65	ref|XP_002284243.1| PREDICTED: hypothetical protein [Vitis vinif...
C103273_65	emb|CAB69824.1| plasma membrane H ATPase [Prunus persica]
C103275_65	gb|ABY87944.1| phosphoenolpyruvate carboxylase [Arachis hypogaea]
C103287_65	ref|XP_002278131.1| PREDICTED: hypothetical protein [Vitis vinif...
C103535_65	emb|CAN69730.1| hypothetical protein VITISV_011925 [Vitis vinifera]
C103295_65	dbj|BAA82348.2| starch branching enzyme [Phaseolus vulgaris]
C103297_65	gb|AAF91178.1|AF203700_1 ClpB [Phaseolus lunatus]
C103301_65	ref|XP_002318543.1| predicted protein [Populus trichocarpa] >gi|...
C103305_65	emb|CAC43237.1| lipoxygenase [Sesbania rostrata]
C103309_65	ref|XP_002525199.1| sensory transduction histidine kinase, putat...
C103311_65	ref|XP_003634989.1| PREDICTED: ubiquitin carboxyl-terminal hydro...
C103315_65	ref|XP_002327802.1| predicted protein [Populus trichocarpa] >gi|...
C103319_65	ref|XP_002282410.1| PREDICTED: hypothetical protein [Vitis vinif...
C103321_65	ref|XP_002276357.1| PREDICTED: hypothetical protein isoform 1 [V...
C103325_65	ref|XP_002266678.1| PREDICTED: similar to auxin response factor ...
C103329_65	ref|XP_002301760.1| predicted protein [Populus trichocarpa] >gi|...
C103333_65	ref|XP_002282738.1| PREDICTED: hypothetical protein [Vitis vinif...
C103335_65	emb|CBI37548.3| unnamed protein product [Vitis vinifera]
C10333_65	ref|XP_002300981.1| predicted protein [Populus trichocarpa] >gi|...
C103581_65	ref|XP_002282657.1| PREDICTED: hypothetical protein [Vitis vinif...
C103343_65	ref|XP_002264751.2| PREDICTED: E3 ubiquitin-protein ligase HOS1-...
C103347_65	ref|XP_002284543.1| PREDICTED: hypothetical protein [Vitis vinif...
C103353_65	ref|XP_002512303.1| conserved hypothetical protein [Ricinus comm...
C103355_65	ref|XP_002277341.1| PREDICTED: hypothetical protein [Vitis vinif...
C103359_65	ref|XP_002279731.2| PREDICTED: uncharacterized protein LOC100249...
C103373_65	ref|XP_002306495.1| predicted protein [Populus trichocarpa] >gi|...
C103377_65	ref|XP_003634421.1| PREDICTED: serine/threonine-protein kinase C...
C103381_65	ref|XP_002275184.1| PREDICTED: hypothetical protein [Vitis vinif...
C103383_65	ref|XP_002268025.2| PREDICTED: uncharacterized protein LOC100249...
C103385_65	emb|CBI28814.3| unnamed protein product [Vitis vinifera]
C103387_65	ref|XP_002512588.1| GRIP and coiled-coil domain-containing prote...
C103389_65	ref|XP_002521412.1| katanin P80 subunit, putative [Ricinus commu...
C103395_65	ref|XP_002276939.1| PREDICTED: hypothetical protein isoform 2 [V...
C103397_65	emb|CAC29436.1| P-type H+ATPase [Vicia faba]
C103399_65	gb|ABD32759.1| Protein kinase [Medicago truncatula]
C103401_65	ref|XP_002528189.1| coatomer beta subunit, putative [Ricinus com...
C103405_65	gb|ADQ74920.1| SymRK-like receptor [Phaseolus vulgaris]
C103411_65	sp|Q9AU12.1|CAPP_PHAVU RecName: Full=Phosphoenolpyruvate carboxy...
C103413_65	ref|XP_002527838.1| helicase, putative [Ricinus communis] >gi|22...
C103415_65	ref|XP_002516134.1| conserved hypothetical protein [Ricinus comm...
C103421_65	ref|XP_002271838.2| PREDICTED: CCAAT/enhancer-binding protein ze...
scaffold10233_65	ref|XP_002515436.1| nucleic acid binding protein, putative [Rici...
C103425_65	ref|XP_002284012.1| PREDICTED: hypothetical protein [Vitis vinif...
C103427_65	ref|XP_002328755.1| predicted protein [Populus trichocarpa] >gi|...
C103429_65	ref|XP_002524184.1| aconitase, putative [Ricinus communis] >gi|2...
C103437_65	ref|XP_003632382.1| PREDICTED: uncharacterized protein LOC100262...
C103443_65	ref|XP_002272068.1| PREDICTED: hypothetical protein [Vitis vinif...
C103445_65	ref|XP_002514707.1| hypothetical protein RCOM_1470750 [Ricinus c...
C103447_65	ref|XP_002527764.1| eukaryotic translation initiation factor 2c,...
C103449_65	dbj|BAC41332.1| LRR receptor-like kinase [Glycine max]
C103451_65	sp|Q41062.1|SECA_PEA RecName: Full=Protein translocase subunit s...
C103457_65	ref|XP_002269453.1| PREDICTED: hypothetical protein [Vitis vinif...
C103461_65	emb|CAN81514.1| hypothetical protein VITISV_012030 [Vitis vinifera]
C103463_65	ref|XP_002530635.1| aconitase, putative [Ricinus communis] >gi|2...
C103465_65	ref|XP_002319088.1| predicted protein [Populus trichocarpa] >gi|...
C103467_65	ref|XP_002269942.1| PREDICTED: hypothetical protein [Vitis vinif...
C103473_65	ref|XP_002279130.2| PREDICTED: ubiquitin carboxyl-terminal hydro...
C103475_65	ref|XP_002268907.1| PREDICTED: hypothetical protein [Vitis vinif...
C103477_65	ref|XP_002281883.1| PREDICTED: hypothetical protein [Vitis vinif...
C103481_65	ref|XP_002282408.1| PREDICTED: hypothetical protein [Vitis vinif...
C103483_65	emb|CBI36950.3| unnamed protein product [Vitis vinifera]
C103485_65	ref|XP_002511055.1| ERD1 protein, chloroplast precursor, putativ...
C103487_65	gb|ABQ23583.1| putative Glu-rich protein [Medicago truncatula]
scaffold4523_65	ref|XP_002279073.2| PREDICTED: uncharacterized protein LOC100247...
C103499_65	ref|XP_002517521.1| NMDA receptor-regulated protein, putative [R...
C103501_65	ref|XP_002270344.1| PREDICTED: similar to plasma membrane H ATP...
scaffold11433_65	gb|AAU10526.1| putative receptor-like protein kinase 2 [Glycine ...
C103507_65	ref|XP_002311485.1| predicted protein [Populus trichocarpa] >gi|...
C103509_65	ref|XP_002273755.1| PREDICTED: hypothetical protein [Vitis vinif...
C103511_65	dbj|BAD18434.1| unnamed protein product [Homo sapiens]
C103829_65	ref|XP_002267779.1| PREDICTED: hypothetical protein [Vitis vinif...
C103521_65	ref|XP_002280642.1| PREDICTED: hypothetical protein [Vitis vinif...
C103525_65	ref|XP_002511999.1| RNA binding protein, putative [Ricinus commu...
C103529_65	ref|XP_002313975.1| predicted protein [Populus trichocarpa] >gi|...
C103531_65	gb|ACJ38665.1| cellulose synthase [Betula luminifera]
C103537_65	ref|XP_002526120.1| alpha-amylase, putative [Ricinus communis] >...
C103539_65	ref|XP_002312072.1| predicted protein [Populus trichocarpa] >gi|...
C103541_65	ref|XP_002305110.1| predicted protein [Populus trichocarpa] >gi|...
C103543_65	ref|XP_002518086.1| conserved hypothetical protein [Ricinus comm...
C103549_65	ref|XP_002270843.1| PREDICTED: hypothetical protein [Vitis vinif...
C103551_65	ref|XP_002279401.2| PREDICTED: LOW QUALITY PROTEIN: transcriptio...
C103555_65	ref|XP_002301126.1| predicted protein [Populus trichocarpa] >gi|...
C103559_65	gb|ACJ38666.1| cellulose synthase [Betula luminifera]
C103561_65	ref|XP_002276020.1| PREDICTED: hypothetical protein [Vitis vinif...
C103563_65	ref|XP_002321093.1| predicted protein [Populus trichocarpa] >gi|...
C103565_65	ref|XP_002284882.1| PREDICTED: hypothetical protein [Vitis vinif...
C103569_65	emb|CBI26150.3| unnamed protein product [Vitis vinifera]
C103571_65	ref|XP_002524965.1| tetratricopeptide repeat protein, tpr, putat...
C103573_65	ref|XP_002517429.1| nop14, putative [Ricinus communis] >gi|22354...
C103575_65	emb|CBI30341.3| unnamed protein product [Vitis vinifera]
C103577_65	ref|XP_002270638.2| PREDICTED: serine/threonine-protein phosphat...
C103583_65	gb|ABD33066.1| DNA-binding SAP; Zinc finger, MIZ-type; Zinc fing...
C103591_65	ref|XP_002510007.1| Receptor protein kinase CLAVATA1 precursor, ...
C103595_65	ref|XP_002524179.1| glutamate receptor 3 plant, putative [Ricinu...
C103597_65	ref|XP_002321075.1| predicted protein [Populus trichocarpa] >gi|...
C103599_65	ref|XP_002522031.1| o-linked n-acetylglucosamine transferase, og...
C103603_65	ref|XP_002275092.2| PREDICTED: valyl-tRNA synthetase-like [Vitis...
C103605_65	ref|XP_002511601.1| ubiquitin-protein ligase, putative [Ricinus ...
C103609_65	ref|NP_001238095.1| protein kinase precursor [Glycine max] >gi|2...
C103613_65	ref|XP_002266524.1| PREDICTED: hypothetical protein [Vitis vinif...
C103615_65	gb|AAS67005.1| Phosphoenolpyruvate carboxylase [Glycine max]
C103619_65	dbj|BAC06184.1| 110 kDa 4SNc-Tudor domain protein [Pisum sativum]
C103621_65	gb|ABE91874.1| SAM (and some other nucleotide) binding motif [Me...
C103623_65	gb|AAT38998.1| AML1 [Medicago truncatula]
C103627_65	ref|XP_002328539.1| predicted protein [Populus trichocarpa] >gi|...
C103635_65	ref|NP_001235070.1| protein kinase precursor [Glycine max] >gi|2...
C103641_65	emb|CBI37476.3| unnamed protein product [Vitis vinifera]
C103643_65	ref|XP_002282770.1| PREDICTED: hypothetical protein [Vitis vinif...
C103781_65	ref|XP_002516879.1| helicase, putative [Ricinus communis] >gi|22...
C103647_65	ref|XP_002521817.1| synaptotagmin, putative [Ricinus communis] >...
C103649_65	ref|XP_002319546.1| predicted protein [Populus trichocarpa] >gi|...
C103651_65	gb|ABD32822.1| Protein kinase; U box [Medicago truncatula]
C103653_65	ref|XP_002517850.1| Receptor protein kinase CLAVATA1 precursor, ...
C10365_65	ref|XP_002314744.1| chromatin remodeling complex subunit [Populu...
C103659_65	ref|XP_002282501.1| PREDICTED: hypothetical protein [Vitis vinif...
C103661_65	emb|CBI19367.3| unnamed protein product [Vitis vinifera]
C103665_65	ref|XP_002517993.1| vacuolar membrane protein pep3, putative [Ri...
C103669_65	ref|XP_002331300.1| predicted protein [Populus trichocarpa] >gi|...
C103671_65	sp|Q9SLZ4.1|RBR1_PEA RecName: Full=Retinoblastoma-related protei...
C103673_65	ref|XP_002514165.1| protein with unknown function [Ricinus commu...
C103675_65	ref|NP_001237688.1| receptor-like protein kinase precursor [Glyc...
C103677_65	ref|XP_002312240.1| predicted protein [Populus trichocarpa] >gi|...
C103679_65	ref|XP_002272218.1| PREDICTED: hypothetical protein [Vitis vinif...
C103681_65	gb|AAF19398.1|AF203882_1 dynamin homolog [Astragalus sinicus]
C103683_65	ref|XP_002525131.1| bromodomain-containing protein, putative [Ri...
C103685_65	ref|XP_002326610.1| predicted protein [Populus trichocarpa] >gi|...
C103687_65	gb|AAL17949.1| type IIB calcium ATPase [Medicago truncatula]
C103689_65	emb|CBI15822.3| unnamed protein product [Vitis vinifera]
C103691_65	emb|CBI26213.3| unnamed protein product [Vitis vinifera]
C103699_65	ref|XP_002277238.1| PREDICTED: hypothetical protein [Vitis vinif...
C103705_65	dbj|BAD89968.1| phototropin [Phaseolus vulgaris]
scaffold9912_65	ref|XP_002277339.1| PREDICTED: hypothetical protein [Vitis vinif...
C103709_65	ref|XP_002282024.1| PREDICTED: hypothetical protein [Vitis vinif...
C103711_65	ref|XP_003633847.1| PREDICTED: probable ubiquitin conjugation fa...
C103713_65	ref|XP_002280484.2| PREDICTED: transportin-1-like [Vitis vinifer...
C103719_65	ref|XP_002510222.1| Paramyosin, putative [Ricinus communis] >gi|...
C103721_65	ref|XP_002511838.1| synaptotagmin, putative [Ricinus communis] >...
C103723_65	ref|XP_002263076.1| PREDICTED: hypothetical protein [Vitis vinif...
C103725_65	ref|XP_002531689.1| cation-transporting atpase plant, putative [...
C103727_65	emb|CBI24251.3| unnamed protein product [Vitis vinifera]
C103737_65	ref|XP_002283993.1| PREDICTED: hypothetical protein [Vitis vinif...
C103739_65	ref|XP_002279384.1| PREDICTED: hypothetical protein [Vitis vinif...
C103745_65	ref|XP_002522431.1| conserved hypothetical protein [Ricinus comm...
C103859_65	ref|XP_003631936.1| PREDICTED: E3 ubiquitin-protein ligase UPL6-...
C103749_65	ref|XP_002273503.1| PREDICTED: hypothetical protein [Vitis vinif...
C103751_65	emb|CBI16839.3| unnamed protein product [Vitis vinifera]
C103753_65	ref|XP_002530663.1| retinoblastoma-binding protein, putative [Ri...
C103759_65	ref|XP_002282857.1| PREDICTED: similar to protein transport prot...
C103761_65	gb|ABN08674.1| Epsin, N-terminal; ENTH/VHS [Medicago truncatula]
C103763_65	ref|XP_002277320.1| PREDICTED: hypothetical protein [Vitis vinif...
C103771_65	ref|XP_002283635.1| PREDICTED: hypothetical protein [Vitis vinif...
C103775_65	gb|AAS79577.1| putative PHD zinc finger protein [Ipomoea trifida...
C103777_65	emb|CBI16629.3| unnamed protein product [Vitis vinifera]
C103779_65	ref|XP_002864887.1| calmodulin-binding protein [Arabidopsis lyra...
C103783_65	gb|AAT66940.1| CesA1 [Acacia mangium]
C103785_65	ref|XP_002267403.1| PREDICTED: hypothetical protein [Vitis vinif...
C103787_65	ref|XP_002516185.1| aminoadipic semialdehyde synthase, putative ...
C103789_65	emb|CBI20165.3| unnamed protein product [Vitis vinifera]
scaffold3307_65	ref|XP_002279408.1| PREDICTED: hypothetical protein [Vitis vinif...
C103793_65	dbj|BAL45559.1| Phytochrome A2 [Glycine soja] >gi|371940246|dbj|...
C103795_65	ref|XP_002285176.1| PREDICTED: hypothetical protein [Vitis vinif...
C103799_65	sp|P26969.1|GCSP_PEA RecName: Full=Glycine dehydrogenase [decarb...
scaffold6938_65	ref|NP_001239911.1| tyrosine-sulfated glycopeptide receptor 1-li...
C103811_65	ref|XP_002531520.1| RNA binding protein, putative [Ricinus commu...
C103813_65	ref|XP_002280607.2| PREDICTED: uncharacterized protein LOC100262...
C103815_65	ref|XP_002530535.1| o-linked n-acetylglucosamine transferase, og...
C103819_65	ref|XP_002280338.1| PREDICTED: hypothetical protein [Vitis vinif...
C103825_65	dbj|BAD89967.1| phototropin [Phaseolus vulgaris]
C103831_65	ref|XP_002267199.1| PREDICTED: hypothetical protein [Vitis vinif...
C103833_65	ref|XP_002523353.1| trithorax, putative [Ricinus communis] >gi|2...
C103835_65	ref|XP_002269404.2| PREDICTED: uncharacterized protein LOC100261...
C103837_65	ref|XP_002270542.1| PREDICTED: hypothetical protein [Vitis vinif...
C103839_65	ref|XP_002322720.1| predicted protein [Populus trichocarpa] >gi|...
C103843_65	emb|CAA59799.1| H()-transporting ATPase [Phaseolus vulgaris]
C103849_65	ref|XP_002317701.1| predicted protein [Populus trichocarpa] >gi|...
C103853_65	gb|ABD32289.1| tRNA-binding arm; t-snare [Medicago truncatula]
C103855_65	ref|XP_002314928.1| predicted protein [Populus trichocarpa] >gi|...
C103857_65	ref|XP_002279386.1| PREDICTED: hypothetical protein [Vitis vinif...
C103863_65	emb|CBI40591.3| unnamed protein product [Vitis vinifera]
C103865_65	gb|AFO38380.1| putative Mei2 protein, partial [Glycine max]
C103867_65	ref|XP_002268751.1| PREDICTED: similar to pumilio domain-contain...
C103873_65	ref|XP_002279853.1| PREDICTED: hypothetical protein [Vitis vinif...
C103877_65	ref|XP_002270343.1| PREDICTED: hypothetical protein [Vitis vinif...
C103881_65	ref|XP_002276292.2| PREDICTED: uncharacterized protein LOC100262...
C103887_65	ref|XP_002279485.2| PREDICTED: RNA polymerase-associated protein...
C103889_65	ref|XP_002278951.1| PREDICTED: hypothetical protein [Vitis vinif...
C103891_65	ref|XP_002280971.2| PREDICTED: uncharacterized protein LOC100268...
C103893_65	ref|NP_201227.3| calmodulin-binding transcription activator 2 [A...
C103897_65	ref|XP_002520032.1| Cellulose synthase A catalytic subunit 3 [UD...
C103901_65	ref|XP_002512688.1| conserved hypothetical protein [Ricinus comm...
C103911_65	gb|AAG28435.1|AF195028_1 plasma membrane Ca2+ATPase [Glycine max]
C103913_65	ref|XP_002269998.1| PREDICTED: hypothetical protein [Vitis vinif...
C103917_65	ref|XP_002312242.1| predicted protein [Populus trichocarpa] >gi|...
C104023_65	ref|XP_002301986.1| predicted protein [Populus trichocarpa] >gi|...
C103921_65	ref|XP_002276115.1| PREDICTED: similar to haloacid dehalogenase-...
C103927_65	ref|XP_002284415.1| PREDICTED: similar to EMB2733/ESP3 (EMBRYO D...
C103929_65	ref|XP_002267265.1| PREDICTED: hypothetical protein [Vitis vinif...
C103939_65	ref|XP_002331185.1| predicted protein [Populus trichocarpa] >gi|...
C103941_65	ref|XP_002271391.2| PREDICTED: protein SPA1-RELATED 2-like, part...
C103943_65	ref|XP_002514709.1| Brassinosteroid LRR receptor kinase precurso...
C103947_65	ref|XP_002281873.1| PREDICTED: hypothetical protein [Vitis vinif...
C103955_65	ref|XP_002272083.2| PREDICTED: uncharacterized protein LOC100254...
C103957_65	ref|XP_002518263.1| cation-transporting atpase plant, putative [...
C103959_65	ref|XP_002527437.1| AP-2 complex subunit alpha, putative [Ricinu...
C103961_65	emb|CBI35103.3| unnamed protein product [Vitis vinifera]
C103967_65	emb|CBI40795.3| unnamed protein product [Vitis vinifera]
C103969_65	ref|XP_002517947.1| pre-mRNA splicing factor, putative [Ricinus ...
C103971_65	ref|XP_003634382.1| PREDICTED: auxin response factor 5-like isof...
C10397_67	gb|ABI34092.1| cystathionine gamma-synthase [Medicago sativa]
C103979_65	ref|XP_002265701.2| PREDICTED: uncharacterized protein LOC100265...
C103981_65	ref|XP_002269575.1| PREDICTED: hypothetical protein [Vitis vinif...
scaffold9366_65	ref|XP_002316103.1| predicted protein [Populus trichocarpa] >gi|...
C103985_65	ref|XP_002520244.1| Transcriptional corepressor SEUSS, putative ...
C103987_65	ref|XP_002510696.1| calcium ion binding protein, putative [Ricin...
C103989_65	ref|XP_002266400.1| PREDICTED: hypothetical protein isoform 1 [V...
C103991_65	ref|XP_002329199.1| predicted protein [Populus trichocarpa] >gi|...
C103993_65	gb|AAG28436.1|AF195029_1 plasma membrane Ca2+ATPase [Glycine max]
C103999_65	ref|XP_002270804.1| PREDICTED: hypothetical protein [Vitis vinif...
C104001_65	emb|CBI32283.3| unnamed protein product [Vitis vinifera]
C104003_65	ref|XP_002279584.1| PREDICTED: hypothetical protein [Vitis vinif...
C104005_65	ref|XP_002267912.1| PREDICTED: similar to protein kinase family ...
C104009_65	ref|XP_002312577.1| predicted protein [Populus trichocarpa] >gi|...
C104013_65	ref|XP_002284428.1| PREDICTED: hypothetical protein [Vitis vinif...
C104021_65	ref|XP_002284972.1| PREDICTED: hypothetical protein [Vitis vinif...
C104031_65	ref|XP_002266565.2| PREDICTED: cadmium/zinc-transporting ATPase ...
C104039_65	ref|XP_002271823.2| PREDICTED: protease Do-like 7-like [Vitis vi...
C104049_65	ref|XP_002510177.1| Kinesin heavy chain, putative [Ricinus commu...
C104055_65	ref|XP_003634700.1| PREDICTED: uncharacterized protein LOC100241...
C104059_65	ref|XP_002276189.1| PREDICTED: hypothetical protein [Vitis vinif...
C104061_65	ref|XP_002263835.2| PREDICTED: DNA-directed RNA polymerase I sub...
C104063_65	ref|XP_002273922.1| PREDICTED: hypothetical protein [Vitis vinif...
C104065_65	ref|XP_002513550.1| hypothetical protein RCOM_1579370 [Ricinus c...
C104071_65	ref|XP_002275101.1| PREDICTED: hypothetical protein [Vitis vinif...
C104073_65	ref|XP_002310637.1| predicted protein [Populus trichocarpa] >gi|...
C104077_65	gb|ABK28849.1| putative RNA binding protein [Medicago truncatula]
C104083_65	ref|XP_002511773.1| phospholipase d beta, putative [Ricinus comm...
C104085_65	ref|XP_002285720.1| PREDICTED: hypothetical protein [Vitis vinif...
scaffold4758_65	ref|XP_002509754.1| hypothetical protein RCOM_1685990 [Ricinus c...
C104089_65	ref|XP_002510746.1| Squamosa promoter-binding protein, putative ...
C104091_65	ref|XP_002280712.1| PREDICTED: similar to Os12g0541500 [Vitis vi...
C104093_65	ref|XP_002274934.1| PREDICTED: hypothetical protein [Vitis vinif...
C104101_65	gb|ABD32181.1| Helix-loop-helix DNA-binding [Medicago truncatula]
C104103_65	sp|Q01915.1|ATPAM_SOYBN RecName: Full=ATP synthase subunit alpha...
C104107_65	gb|AAK09427.2|AF322116_1 sucrose-phosphate synthase [Medicago sa...
C104109_65	gb|ACU87559.2| cellulose synthase [Leucaena leucocephala]
C104113_65	ref|XP_002262987.1| PREDICTED: hypothetical protein [Vitis vinif...
C104115_65	ref|XP_002275074.2| PREDICTED: calcium-transporting ATPase 9, pl...
C104125_65	ref|XP_002518612.1| chloroplast alpha-glucan water dikinase, put...
C104127_65	ref|XP_002327405.1| predicted protein [Populus trichocarpa] >gi|...
C104129_65	ref|XP_002513245.1| cation-transporting atpase 13a1, putative [R...
C104133_65	gb|ABE80154.1| Protein kinase [Medicago truncatula]
C104137_65	ref|XP_002270164.1| PREDICTED: hypothetical protein [Vitis vinif...
scaffold8871_65	ref|XP_002275617.2| PREDICTED: ubiquitin-activating enzyme E1 1 ...
C104141_65	gb|AAN62354.1|AF506028_23 CTV.22 [Citrus trifoliata]
C104143_65	ref|XP_002272290.1| PREDICTED: hypothetical protein [Vitis vinif...
C104145_65	ref|XP_002532030.1| Structural maintenance of chromosome 1 prote...
C104159_65	ref|XP_002273987.1| PREDICTED: hypothetical protein [Vitis vinif...
C104155_65	ref|XP_002267907.2| PREDICTED: uncharacterized protein LOC100253...
C104157_65	gb|ABN05723.1| DNA polymerase V [Medicago truncatula]
C104161_65	emb|CAE45585.1| coatomer alpha subunit-like protein [Lotus japon...
C104163_65	ref|XP_002272383.2| PREDICTED: niemann-Pick C1 protein-like [Vit...
C104165_65	ref|XP_003634420.1| PREDICTED: uncharacterized protein LOC100254...
C104167_65	ref|XP_002516490.1| conserved hypothetical protein [Ricinus comm...
C104171_65	ref|XP_002302111.1| predicted protein [Populus trichocarpa] >gi|...
C104173_65	gb|ACE79198.2| phytochrome B-1 [Glycine max]
C104175_65	ref|XP_002281921.2| PREDICTED: uncharacterized protein LOC100253...
C104179_65	ref|XP_002519367.1| replication factor C / DNA polymerase III ga...
C104181_65	ref|XP_003632843.1| PREDICTED: putative phospholipid-transportin...
C104185_65	ref|XP_002873460.1| hypothetical protein ARALYDRAFT_487877 [Arab...
C104187_65	ref|XP_002516789.1| conserved hypothetical protein [Ricinus comm...
C104189_65	ref|XP_002317265.1| predicted protein [Populus trichocarpa] >gi|...
C104191_65	ref|XP_002282382.1| PREDICTED: hypothetical protein [Vitis vinif...
C104193_65	ref|XP_002283051.2| PREDICTED: ABC transporter B family member 1...
C104195_65	ref|XP_002528280.1| protein translocase, putative [Ricinus commu...
C104197_65	emb|CAI64810.1| nucleoporin [Lotus japonicus] >gi|83423284|emb|C...
C104199_65	ref|XP_002318557.1| aminophospholipid ATPase [Populus trichocarp...
C104203_65	ref|XP_002312804.1| cholesterol transport protein [Populus trich...
C104207_65	ref|XP_002523795.1| conserved hypothetical protein [Ricinus comm...
C104209_65	ref|XP_002331440.1| predicted protein [Populus trichocarpa] >gi|...
C104211_65	ref|XP_002271391.1| PREDICTED: hypothetical protein [Vitis vinif...
C104217_65	emb|CBI32346.3| unnamed protein product [Vitis vinifera]
C104219_65	ref|XP_002267490.2| PREDICTED: probable ubiquitin-conjugating en...
C104223_65	ref|XP_002530460.1| transcription cofactor, putative [Ricinus co...
C104225_65	ref|XP_002278967.1| PREDICTED: hypothetical protein [Vitis vinif...
C104229_65	gb|AAA81472.1| metalloendopeptidase [Pisum sativum]
C104233_65	ref|XP_002275378.1| PREDICTED: hypothetical protein [Vitis vinif...
C104237_65	ref|XP_002533426.1| kinase, putative [Ricinus communis] >gi|2235...
C104241_65	ref|XP_002284022.1| PREDICTED: similar to splicing factor, putat...
C104243_65	ref|XP_002512482.1| ATP-binding cassette transporter, putative [...
C104247_65	ref|XP_002513485.1| xanthine dehydrogenase, putative [Ricinus co...
C104249_65	gb|ADN34187.1| auxilin-like protein [Cucumis melo subsp. melo]
C104253_65	ref|XP_002282028.2| PREDICTED: paladin [Vitis vinifera]
C104257_65	ref|XP_002266063.2| PREDICTED: probable lysine-specific demethyl...
C104261_65	ref|XP_002519488.1| multidrug resistance protein 1, 2, putative ...
C104263_65	ref|XP_002528672.1| protein binding protein, putative [Ricinus c...
scaffold5546_65	ref|XP_002263264.1| PREDICTED: hypothetical protein [Vitis vinif...
C104267_65	ref|XP_002524275.1| DNA binding protein, putative [Ricinus commu...
C104269_65	ref|XP_002270697.1| PREDICTED: hypothetical protein [Vitis vinif...
C104273_65	ref|XP_002267100.1| PREDICTED: hypothetical protein [Vitis vinif...
C104275_65	gb|AEY85028.1| putative ATP-binding protein [Camellia sinensis]
C104277_65	emb|CAA04526.1| magnesium chelatase subunit [Glycine max]
C104281_65	ref|XP_002263027.2| PREDICTED: uncharacterized protein LOC100265...
C104283_65	ref|XP_002268851.1| PREDICTED: hypothetical protein [Vitis vinif...
C104285_65	ref|XP_002276238.2| PREDICTED: uncharacterized protein LOC100251...
C104289_65	gb|ABN08751.1| Protein kinase [Medicago truncatula]
C104291_65	ref|XP_002515826.1| peroxisomal abc transporter, putative [Ricin...
C104295_65	ref|XP_002326300.1| predicted protein [Populus trichocarpa] >gi|...
C104301_65	ref|XP_002524067.1| conserved hypothetical protein [Ricinus comm...
C104303_65	ref|XP_002280686.1| PREDICTED: hypothetical protein [Vitis vinif...
C104305_65	ref|XP_002516230.1| Auxin response factor, putative [Ricinus com...
C104307_65	ref|XP_002514774.1| cohesin subunit rad21, putative [Ricinus com...
C104309_65	ref|XP_002270485.1| PREDICTED: hypothetical protein [Vitis vinif...
C104315_65	ref|XP_002278313.1| PREDICTED: similar to PDR8/PEN3 (PLEIOTROPIC...
C104317_65	gb|ABJ74169.1| histidine kinase 1 [Medicago sativa]
C104319_65	ref|XP_002263469.1| PREDICTED: hypothetical protein [Vitis vinif...
C104325_65	ref|XP_002527133.1| ATP-dependent RNA helicase, putative [Ricinu...
C104329_65	ref|XP_002528698.1| phospholipid-transporting atpase, putative [...
C104331_65	ref|XP_003632587.1| PREDICTED: regulatory-associated protein of ...
C104339_65	emb|CBI24851.3| unnamed protein product [Vitis vinifera]
C104345_65	ref|XP_002307090.1| peroxisomal membrane ABC transporter family,...
C104351_65	gb|ABD32307.2| Nuclear factor related to kappa-B-binding protein...
C104353_65	ref|XP_002266393.2| PREDICTED: pleiotropic drug resistance prote...
C104363_65	ref|XP_002519035.1| conserved hypothetical protein [Ricinus comm...
C104367_65	gb|AAN32916.1| translation initiation factor [Pisum sativum]
scaffold6956_65	ref|XP_002513606.1| multidrug resistance-associated protein 1, 3...
C104373_65	ref|XP_002326642.1| predicted protein [Populus trichocarpa] >gi|...
C104375_65	ref|XP_002281615.1| PREDICTED: hypothetical protein [Vitis vinif...
C104381_65	ref|XP_002524862.1| conserved hypothetical protein [Ricinus comm...
C104383_65	ref|XP_002514087.1| myosin XI, putative [Ricinus communis] >gi|2...
C104389_65	gb|ABN08858.1| Peptidase S26A, signal peptidase I; WD40-like [Me...
C104395_65	ref|XP_002523063.1| multidrug resistance-associated protein 2, 6...
C104397_65	gb|ABD28330.1| Ferredoxin-dependent glutamate synthase; Glutamat...
C104401_65	ref|XP_003634295.1| PREDICTED: uncharacterized protein LOC100248...
C104405_65	ref|XP_002522312.1| nucleotide binding protein, putative [Ricinu...
C104407_65	gb|ABD32884.1| SH2 motif; Alcohol dehydrogenase, zinc-containing...
C104409_65	ref|XP_002274725.1| PREDICTED: hypothetical protein [Vitis vinif...
C104415_65	gb|ABN05881.1| HEAT [Medicago truncatula]
C104419_65	ref|XP_003632816.1| PREDICTED: protein KIAA0664 homolog [Vitis v...
C104423_65	emb|CBX25010.1| multidrug resistance-associated protein 1 [Phase...
C104427_65	ref|XP_002528311.1| clathrin heavy chain, putative [Ricinus comm...
C104429_65	ref|XP_002323646.1| predicted protein [Populus trichocarpa] >gi|...
C104433_65	ref|XP_002280995.1| PREDICTED: hypothetical protein [Vitis vinif...
C104437_65	emb|CBI27735.3| unnamed protein product [Vitis vinifera]
C104441_65	ref|XP_002516604.1| hypothetical protein RCOM_0804080 [Ricinus c...
C104445_65	ref|XP_002280997.1| PREDICTED: hypothetical protein [Vitis vinif...
C104451_65	ref|XP_002264494.2| PREDICTED: uncharacterized protein LOC100267...
C104453_65	ref|XP_002275100.1| PREDICTED: hypothetical protein [Vitis vinif...
C104457_65	ref|XP_002530820.1| hect ubiquitin-protein ligase, putative [Ric...
C104461_65	ref|XP_003633167.1| PREDICTED: uncharacterized protein LOC100257...
C104463_65	ref|XP_002313058.1| predicted protein [Populus trichocarpa] >gi|...
C104467_65	emb|CBI24130.3| unnamed protein product [Vitis vinifera]
C104473_65	ref|XP_002271263.2| PREDICTED: uncharacterized protein LOC100254...
C104475_65	ref|XP_002269196.2| PREDICTED: uncharacterized protein LOC100267...
C104477_65	gb|AAL26864.2|AF314924_1 NADH glutamate synthase precursor [Phas...
C104481_65	ref|XP_002270537.2| PREDICTED: E3 ubiquitin-protein ligase UBR2-...
C104485_65	gb|AAL26865.2|AF314925_1 NADH glutamate synthase precursor [Phas...
C104491_65	ref|XP_002277575.2| PREDICTED: uncharacterized protein LOC100266...
C104501_65	ref|XP_002283711.1| PREDICTED: hypothetical protein [Vitis vinif...
C104503_65	ref|XP_002268896.1| PREDICTED: similar to E3 ubiquitin-protein l...
C81327_65	gb|ACJ84680.1| unknown [Medicago truncatula]
C10599_65	gb|EJK66022.1| hypothetical protein THAOC_13079 [Thalassiosira o...
C10607_65	gb|ADJ38654.1| accelerated cell death 6 [Arabidopsis thaliana]
C10609_65	gb|ACA96503.1| MAR-binding protein [Dunaliella salina]
C10619_65	ref|YP_002008008.1| erythromycin esterase; exported protein [Cup...
C10635_65	ref|XP_002313236.1| predicted protein [Populus trichocarpa] >gi|...
C10685_65	ref|XP_002593379.1| hypothetical protein BRAFLDRAFT_57687 [Branc...
C10693_65	gb|AAD24195.1| fragmin A [Physarum polycephalum]
C10709_65	gb|EGG21070.1| putative protein serine/threonine kinase [Dictyos...
C98527_65	gb|AFK36429.1| unknown [Medicago truncatula]
C44041_65	ref|XP_003634994.1| PREDICTED: pentatricopeptide repeat-containi...
C10721_65	gb|AFK38916.1| unknown [Medicago truncatula]
C10731_65	ref|XP_003745888.1| PREDICTED: mRNA turnover protein 4 homolog [...
C10763_65	gb|AFK38847.1| unknown [Lotus japonicus]
C10767_65	emb|CCG25502.1| Srb1 protein [Candida orthopsilosis]
scaffold11303_65	gb|EDK38075.2| hypothetical protein PGUG_02173 [Meyerozyma guill...
scaffold6790_65	ref|XP_002519465.1| conserved hypothetical protein [Ricinus comm...
C10785_65	ref|NP_001184943.1| DNA replication ATP-dependent helicase Dna2 ...
C10795_65	ref|XP_002328592.1| predicted protein [Populus trichocarpa] >gi|...
C10807_65	ref|XP_002383491.1| nuclear transport factor 2 domain protein [A...
C10809_65	ref|XP_002316223.1| anthranilate synthase, alpha subunit 1 [Popu...
C10811_65	gb|ABK26437.1| unknown [Picea sitchensis] >gi|224285188|gb|ACN40...
scaffold7645_65	ref|XP_002522478.1| xenotropic and polytropic murine leukemia vi...
C10819_65	emb|CAN78332.1| hypothetical protein VITISV_034975 [Vitis vinifera]
C10825_65	ref|XP_002314752.1| predicted protein [Populus trichocarpa] >gi|...
C10847_65	ref|XP_002885611.1| ABC1 family protein [Arabidopsis lyrata subs...
C26731_65	emb|CAA65991.1| methionine sulfoxide reductase [Arabidopsis thal...
C10857_65	ref|XP_003631674.1| PREDICTED: pentatricopeptide repeat-containi...
C41753_65	ref|NP_001236234.1| uncharacterized protein LOC100527193 precurs...
C10893_65	ref|XP_002500678.1| predicted protein [Micromonas sp. RCC299] >g...
C10899_65	ref|XP_001953766.1| GF17067 [Drosophila ananassae] >gi|190626803...
C10923_65	ref|XP_002515322.1| Aminotransferase ybdL, putative [Ricinus com...
C10925_65	ref|NP_001241074.1| uncharacterized protein LOC100803227 [Glycin...
C10937_65	ref|NP_565410.1| uncharacterized protein [Arabidopsis thaliana] ...
C10939_65	gb|AAX70987.1| resistance protein Cre [Arachis hypogaea]
C10941_65	ref|XP_002875922.1| glutamate-1-semialdehyde 2,1-aminomutase 2 [...
C10969_65	gb|EFX69070.1| hypothetical protein DAPPUDRAFT_228809 [Daphnia p...
C93393_65	ref|NP_001241031.1| uncharacterized protein LOC100815507 [Glycin...
C11003_65	ref|YP_006369933.1| acyl-CoA dehydrogenase domain-containing pro...
C11009_65	gb|ACU14960.1| unknown [Glycine max]
C11015_65	ref|XP_002525084.1| ATP-binding cassette transporter, putative [...
C11015_67	pdb|3IZ5|OO Chain o, Localization Of The Large Subunit Ribosomal...
C11023_65	ref|NP_568802.1| uncharacterized protein [Arabidopsis thaliana] ...
scaffold4160_65	ref|XP_002274339.2| PREDICTED: uncharacterized protein LOC100258...
C11059_65	gb|ABN06007.1| Homeodomain-related [Medicago truncatula]
scaffold3940_65	gb|ABN09142.1| TIR [Medicago truncatula]
C11073_65	gb|AFK46538.1| unknown [Lotus japonicus]
scaffold4697_65	ref|XP_002278066.1| PREDICTED: hypothetical protein [Vitis vinif...
C11093_65	ref|XP_002314571.1| predicted protein [Populus trichocarpa] >gi|...
C11101_65	emb|CBI33939.3| unnamed protein product [Vitis vinifera]
C11111_65	ref|XP_002882199.1| hypothetical protein ARALYDRAFT_477417 [Arab...
C11113_65	gb|AAL32622.1| Phospholipase like protein [Arabidopsis thaliana]
C11117_65	ref|XP_001640945.1| predicted protein [Nematostella vectensis] >...
C11121_65	ref|XP_002522508.1| UDP-glucosyltransferase, putative [Ricinus c...
C11121_67	gb|AFG28405.1| glyceraldehyde-3-phosphate dehydrogenase B [Pyrus...
C11139_65	ref|YP_003389759.1| fatty acid desaturase [Spirosoma linguale DS...
scaffold8729_65	ref|NP_001242840.1| uncharacterized protein LOC100805618 [Glycin...
C11165_65	gb|EFA74718.1| heat shock protein [Polysphondylium pallidum PN500]
C11175_65	ref|XP_003635391.1| PREDICTED: (3S,6E)-nerolidol synthase 1-like...
scaffold5606_65	gb|ACD36581.1| stress-induced receptor-like kinase [Glycine max]
C99929_65	ref|XP_002265619.1| PREDICTED: hypothetical protein [Vitis vinif...
C11205_65	ref|XP_002519200.1| 60S ribosomal protein L29, putative [Ricinus...
C11207_65	gb|EGG18452.1| Hemolysin III [Dictyostelium fasciculatum]
C11217_65	ref|XP_002512078.1| conserved hypothetical protein [Ricinus comm...
C11247_65	gb|EGG15975.1| G protein b-subunit [Dictyostelium fasciculatum]
C11255_65	gb|AFK34169.1| unknown [Medicago truncatula]
C26175_65	ref|XP_002525677.1| conserved hypothetical protein [Ricinus comm...
C11279_65	ref|NP_186872.1| reversibly glycosylated polypeptide 1 [Arabidop...
C11281_65	emb|CAN88420.1| N-acetyltransferase 10 [Danio rerio]
C11289_65	gb|ACQ58315.1| CTD small phosphatase-like protein [Anoplopoma fi...
C11299_65	ref|NP_001078452.1| NAC domain-containing protein 72 [Arabidopsi...
C11309_65	emb|CBI15206.3| unnamed protein product [Vitis vinifera]
scaffold5111_65	ref|XP_002281438.2| PREDICTED: uncharacterized protein LOC100241...
C95419_65	ref|XP_002316890.1| predicted protein [Populus trichocarpa] >gi|...
C11323_65	ref|NP_193037.1| putative quinone-oxidoreductase-like protein [A...
C11341_65	gb|EGG18539.1| peptidase S10 family protein [Dictyostelium fasci...
C11385_65	gb|EIW71518.1| hypothetical protein TREMEDRAFT_73330 [Tremella m...
C11389_65	gb|EGC29096.1| hypothetical protein DICPUDRAFT_84858 [Dictyostel...
C11405_65	gb|EFA77741.1| subunit of heterodimeric actin capping protein ca...
scaffold6844_65	gb|AFK38830.1| unknown [Medicago truncatula]
C11421_65	ref|NP_001119233.1| unknown protein [Arabidopsis thaliana]
C11435_65	gb|ABD28581.1| Zinc finger, RING-type [Medicago truncatula]
C11437_65	emb|CBI21426.3| unnamed protein product [Vitis vinifera]
scaffold7092_65	gb|ABE80149.1| Tetratricopeptide-like helical [Medicago truncatula]
C11469_65	ref|XP_002316233.1| laccase 3 [Populus trichocarpa] >gi|22286527...
scaffold2385_65	ref|XP_002275897.1| PREDICTED: hypothetical protein [Vitis vinif...
C11475_65	ref|XP_002532949.1| DNA binding protein, putative [Ricinus commu...
C11481_65	ref|XP_002312230.1| predicted protein [Populus trichocarpa] >gi|...
C11491_65	gb|ABI73972.1| transcription factor MYBJ6 [Glycine max]
C81503_65	gb|EFA77669.1| oligosaccharyl transferase [Polysphondylium palli...
C11495_65	emb|CCG25008.1| Hsp90 chaperone of Hsp90 family [Candida orthops...
C11497_65	ref|XP_462213.1| DEHA2G15422p [Debaryomyces hansenii CBS767] >gi...
C11517_65	ref|XP_002265875.2| PREDICTED: DUF246 domain-containing protein ...
scaffold5360_65	ref|XP_002519127.1| conserved hypothetical protein [Ricinus comm...
scaffold5466_65	gb|EGG14648.1| heat shock protein Hsp70 family protein [Dictyost...
C11531_65	ref|NP_192311.1| putative plastid-lipid-associated protein 1 [Ar...
C11539_65	gb|EIW68140.1| hypothetical protein TREMEDRAFT_74429 [Tremella m...
C11547_65	gb|AFK43117.1| unknown [Lotus japonicus]
C11559_65	dbj|BAD74160.1| coronin [Physarum polycephalum]
C11563_65	ref|YP_003587258.1| transport membrane protein [Citrullus lanatu...
C11577_65	gb|AFK35084.1| unknown [Lotus japonicus]
C11599_65	gb|EGC34903.1| methylenetetrahydrofolate reductase [Dictyosteliu...
C11611_65	ref|NP_188478.1| aspartyl protease family protein [Arabidopsis t...
C11613_65	gb|ABE09158.1| hypothetical protein UTI89_C3718 [Escherichia col...
C11617_65	ref|XP_001485767.1| hypothetical protein PGUG_01438 [Meyerozyma ...
C11619_65	ref|XP_002303358.1| predicted protein [Populus trichocarpa] >gi|...
scaffold8664_65	emb|CBI26526.3| unnamed protein product [Vitis vinifera]
scaffold3546_65	gb|ABD32724.1| Helicase, C-terminal; Argonaute and Dicer protein...
C11721_65	gb|EIE88356.1| transketolase [Rhizopus oryzae RA 99-880]
C11727_65	ref|XP_002839905.1| hypothetical protein [Tuber melanosporum Mel...
C11729_65	gb|EJD52060.1| ribosomal protein S30 [Auricularia delicata TFB-1...
scaffold8322_65	ref|NP_001235554.1| receptor protein kinase-like protein [Glycin...
C11747_65	ref|XP_002548114.1| acetolactate synthase, mitochondrial precurs...
C11751_65	ref|XP_002907439.1| conserved hypothetical protein [Phytophthora...
C11759_65	ref|XP_002305711.1| predicted protein [Populus trichocarpa] >gi|...
C11787_65	ref|XP_001645342.1| hypothetical protein Kpol_1058p21 [Vanderwal...
C11823_65	gb|ABN08113.1| hypothetical protein MtrDRAFT_AC155880g12v2 [Medi...
C11843_65	ref|XP_003193573.1| elongation factor 3 [Cryptococcus gattii WM2...
C11861_65	ref|XP_001766436.1| predicted protein [Physcomitrella patens sub...
C11867_65	ref|XP_502939.1| YALI0D17424p [Yarrowia lipolytica] >gi|49648807...
C11875_65	ref|XP_002261136.1| 40S ribosomal protein S5 [Plasmodium knowles...
C11881_65	sp|P38379.1|SC61A_PYRSA RecName: Full=Protein transport protein ...
C11891_65	gb|EGG23429.1| methylmalonate-semialdehyde dehydrogenase [Dictyo...
C11893_65	ref|XP_002529162.1| condensin, putative [Ricinus communis] >gi|2...
C11895_65	ref|XP_002280934.2| PREDICTED: uncharacterized protein LOC100242...
C11899_65	ref|XP_001017054.2| aminotransferase, classes I and II family pr...
C11907_65	gb|EGG16645.1| protein phosphatase 2B [Dictyostelium fasciculatum]
C11913_65	gb|EDK38299.2| hypothetical protein PGUG_02397 [Meyerozyma guill...
C11913_67	gb|AAF79475.1|AC022492_19 F1L3.35 [Arabidopsis thaliana]
C11927_65	ref|XP_002324567.1| predicted protein [Populus trichocarpa] >gi|...
C11935_65	ref|XP_002324414.1| predicted protein [Populus trichocarpa] >gi|...
C11949_65	ref|XP_002307241.1| predicted protein [Populus trichocarpa] >gi|...
C31555_65	gb|EGC39035.1| ubiquitin activating enzyme E1 [Dictyostelium pur...
C11959_65	emb|CBI17577.3| unnamed protein product [Vitis vinifera]
C11967_65	ref|NP_001242552.1| uncharacterized protein LOC100820390 [Glycin...
C55635_65	emb|CBI26518.3| unnamed protein product [Vitis vinifera]
C11985_65	gb|ACU18678.1| unknown [Glycine max]
C11997_65	ref|XP_002894186.1| predicted protein [Arabidopsis lyrata subsp....
C84825_65	gb|ACU23361.1| unknown [Glycine max]
C12009_65	emb|CBI37515.3| unnamed protein product [Vitis vinifera]
C12029_65	ref|NP_001242352.1| uncharacterized protein LOC100811127 [Glycin...
scaffold1012_65	ref|NP_001242167.1| uncharacterized protein LOC100815175 [Glycin...
C12049_65	ref|NP_176444.1| flavin-containing monooxygenase FMO GS-OX3 [Ara...
C12053_65	ref|XP_002275257.1| PREDICTED: hypothetical protein isoform 2 [V...
C12061_65	gb|AAM65036.1| putative flavonol sulfotransferase [Arabidopsis t...
C12075_65	ref|XP_002882129.1| universal stress protein family protein [Ara...
C12077_65	gb|AFK45751.1| unknown [Lotus japonicus]
C12085_65	gb|EEE52678.1| hypothetical protein OsJ_35062 [Oryza sativa Japo...
C52253_65	ref|NP_189034.1| beta-amylase 1 [Arabidopsis thaliana] >gi|75335...
scaffold6401_65	ref|XP_002283101.1| PREDICTED: hypothetical protein [Vitis vinif...
C12133_65	ref|XP_652779.1| vacuolar proton ATPase subunit [Entamoeba histo...
C12151_65	gb|EIW71080.1| hypothetical protein TREMEDRAFT_71055 [Tremella m...
C12153_65	emb|CBI32075.3| unnamed protein product [Vitis vinifera]
C12167_65	ref|XP_001749211.1| hypothetical protein [Monosiga brevicollis M...
C12171_65	gb|AFK47698.1| unknown [Lotus japonicus]
C12185_65	ref|NP_191121.1| Translation initiation factor IF6 [Arabidopsis ...
C50625_65	ref|XP_002268358.2| PREDICTED: TMV resistance protein N-like [Vi...
C12191_65	gb|AAP97496.1| cellulose synthase [Solanum tuberosum]
C12197_65	ref|NP_001240971.1| uncharacterized protein LOC100820362 [Glycin...
C12203_65	dbj|BAJ53207.1| JHL06B08.9 [Jatropha curcas]
C12213_65	ref|XP_383642.1| hypothetical protein FG03466.1 [Gibberella zeae...
C79609_67	gb|AFK39292.1| unknown [Medicago truncatula]
C12237_65	ref|XP_002320255.1| predicted protein [Populus trichocarpa] >gi|...
C12243_65	ref|XP_002515835.1| pentatricopeptide repeat-containing protein,...
C12247_65	ref|XP_642118.1| trans-2-enoyl-CoA reductase [Dictyostelium disc...
C12253_65	ref|XP_002947566.1| hypothetical protein VOLCADRAFT_73333 [Volvo...
scaffold7707_65	gb|ACN21641.1| putative basic helix-loop-helix protein BHLH17 [L...
C12263_65	gb|AAC08601.1| myrosinase-binding protein homolog [Arabidopsis t...
C12267_65	gb|EGG21170.1| vacuolar ATPase subunit DVA41 [Dictyostelium fasc...
C12279_65	emb|CBK24926.2| unnamed protein product [Blastocystis hominis]
C12313_65	ref|NP_001156203.1| myosin light chain-like [Acyrthosiphon pisum...
C12321_65	ref|ZP_02074070.1| hypothetical protein CLOL250_00829 [Clostridi...
scaffold4657_65	emb|CBI18449.3| unnamed protein product [Vitis vinifera]
C12347_65	ref|XP_002514347.1| ATP-binding cassette transporter, putative [...
C12349_65	ref|XP_002882896.1| leucine-rich repeat family protein [Arabidop...
C12363_65	ref|XP_002530719.1| protein binding protein, putative [Ricinus c...
C12381_65	gb|AFK46383.1| unknown [Lotus japonicus]
C12389_65	gb|EGG13588.1| tyrosine-tRNA ligase [Dictyostelium fasciculatum]
C22897_65	ref|XP_002303270.1| predicted protein [Populus trichocarpa] >gi|...
C38969_65	ref|XP_002273164.1| PREDICTED: hypothetical protein [Vitis vinif...
C44421_65	ref|XP_003634011.1| PREDICTED: probable LRR receptor-like serine...
scaffold8060_65	gb|ABN08418.1| Phospholipase D/Transphosphatidylase; C2 calcium/...
C15399_65	gb|AEB06127.1| Rpp4 candidate R3 [Glycine max]
C12467_67	ref|ZP_02025538.1| hypothetical protein EUBVEN_00788 [Eubacteriu...
C12475_65	ref|XP_002869563.1| hypothetical protein ARALYDRAFT_492051 [Arab...
C95787_65	gb|AFK41944.1| unknown [Medicago truncatula]
C12495_65	gb|AAD25837.1| unknown protein [Arabidopsis thaliana]
C12497_65	sp|P49043.1|VPE_CITSI RecName: Full=Vacuolar-processing enzyme; ...
scaffold2457_65	emb|CAK03587.1| PDR-like ABC-transporter [Glycine max]
C12515_65	gb|EGC32065.1| hypothetical protein DICPUDRAFT_156018 [Dictyoste...
C12529_65	gb|AEW08814.1| Pinus taeda anonymous locus CL1758Contig1_04 geno...
C88465_65	gb|ACU17668.1| unknown [Glycine max]
C12555_65	gb|ACU57238.1| cytochrome oxidase subunit 1 [Anopheles albimanus]
C12561_65	gb|AAC78551.1| ferredoxin-dependent glutamate synthase precursor...
C12589_65	gb|AEI65849.1| elongation factor G [Myxococcus fulvus HW-1]
C12593_65	gb|ACZ82299.1| cellulose synthase [Phyllostachys edulis]
C12611_65	ref|NP_973490.1| putative protein phosphatase 2C 20 [Arabidopsis...
C12621_65	ref|XP_002867820.1| methionine sulfoxide reductase domain-contai...
C12629_65	ref|XP_628885.1| actin binding protein [Dictyostelium discoideum...
scaffold3839_67	ref|ZP_07287470.1| conserved hypothetical protein [Streptomyces ...
C12633_65	ref|XP_003633773.1| PREDICTED: LOW QUALITY PROTEIN: UDP-glycosyl...
C12645_65	ref|XP_002889996.1| hypothetical protein ARALYDRAFT_888685 [Arab...
C12653_65	gb|ABA29739.1| DNA mismatch repair protein [Phaseolus vulgaris]
C12655_65	ref|XP_636818.2| S60 ribosomal protein L10 [Dictyostelium discoi...
C12659_65	gb|ABD46559.1| glycosyl hydrolase family 15-like protein [Hartma...
C12663_65	ref|XP_002266354.2| PREDICTED: serine carboxypeptidase-like 18-l...
C12671_65	ref|NP_001235618.1| disease resistance protein [Glycine max] >gi...
C12707_65	ref|XP_002519221.1| N-acetyltransferase, putative [Ricinus commu...
C12727_65	dbj|BAD95320.1| NADH-dependent glutamate synthase [Arabidopsis t...
C12729_65	ref|XP_002326482.1| cationic amino acid transporter [Populus tri...
C12735_65	gb|ADO15993.1| Rj2/Rfg1 protein [Glycine max] >gi|308171402|gb|A...
C12747_65	ref|XP_776798.1| hypothetical protein CNBC2890 [Cryptococcus neo...
C54013_65	ref|ZP_04532941.1| conserved hypothetical protein [Escherichia s...
C12753_65	gb|AFD62258.1| acid invertase [Kummerowia stipulacea]
C12769_65	gb|ABN08520.1| Protein kinase [Medicago truncatula]
C12773_65	gb|EJK62984.1| hypothetical protein THAOC_16387 [Thalassiosira o...
C12793_65	emb|CBI20292.3| unnamed protein product [Vitis vinifera]
C12807_65	dbj|BAF02241.1| stearoyl-ACP desaturase [Arabidopsis thaliana]
C12819_65	ref|XP_003634263.1| PREDICTED: pentatricopeptide repeat-containi...
C70477_65	ref|XP_003139952.1| 60S ribosomal protein L10 [Loa loa] >gi|3077...
C12843_65	ref|NP_198659.1| ribulose bisphosphate carboxylase small chain 1...
C80999_65	ref|XP_001629878.1| predicted protein [Nematostella vectensis] >...
C32555_65	ref|XP_002326737.1| multidrug/pheromone exporter, MDR family, AB...
C12851_65	ref|XP_002277885.1| PREDICTED: hypothetical protein [Vitis vinif...
C12859_65	ref|XP_002521164.1| monooxygenase, putative [Ricinus communis] >...
C12865_65	ref|NP_850006.1| uncharacterized protein [Arabidopsis thaliana] ...
scaffold7646_65	gb|EFA82836.1| hypothetical protein PPL_04531 [Polysphondylium p...
C12879_65	ref|NP_001240218.1| uncharacterized protein LOC100795247 [Glycin...
C12881_67	ref|XP_002461202.1| hypothetical protein SORBIDRAFT_02g042770 [S...
C12883_65	ref|NP_188923.1| chlorophyll A-B binding, early light-inducible ...
C12907_65	gb|EDK36046.2| hypothetical protein PGUG_00144 [Meyerozyma guill...
scaffold4971_65	ref|XP_002517070.1| Heat shock factor protein HSF30, putative [R...
scaffold4969_65	emb|CBI20600.3| unnamed protein product [Vitis vinifera]
C12945_65	ref|NP_001237565.1| uncharacterized protein LOC100305846 [Glycin...
C12947_65	emb|CBI19104.3| unnamed protein product [Vitis vinifera]
C12949_65	gb|AAC47646.1| enolase [unidentified pseudophyllidean]
C12951_65	gb|EFW44297.1| arp2/3 [Capsaspora owczarzaki ATCC 30864]
C12973_65	pir||H84681 probable copper/zinc superoxide dismutase [imported]...
C12981_65	gb|ACU23904.1| unknown [Glycine max]
C13005_65	gb|AFK37084.1| unknown [Medicago truncatula]
C13055_65	ref|XP_002270802.2| PREDICTED: BTB/POZ domain-containing protein...
C13081_65	ref|NP_197460.1| uncharacterized protein [Arabidopsis thaliana] ...
C13089_65	gb|EIW69408.1| hypothetical protein TREMEDRAFT_56909 [Tremella m...
C13095_65	gb|AAX64155.1| hypothetical protein SCH_0249 [Salmonella enteric...
C13109_65	ref|XP_002271472.1| PREDICTED: hypothetical protein [Vitis vinif...
C13119_65	ref|NP_197105.1| 3-oxo-5-alpha-steroid 4-dehydrogenase family pr...
C90715_65	emb|CAA72341.1| protein phosphatase 2C [Medicago sativa]
C16039_65	ref|XP_002525723.1| conserved hypothetical protein [Ricinus comm...
C13143_65	ref|XP_002515019.1| protein binding protein, putative [Ricinus c...
C13165_65	ref|XP_003632398.1| PREDICTED: LRR receptor-like serine/threonin...
C13167_65	gb|AFK48103.1| unknown [Lotus japonicus]
C13169_65	ref|YP_001122844.1| NADH-plastoquinone oxidoreductase subunit 5 ...
C13187_65	gb|EFA81599.1| component of the counting factor complex [Polysph...
C34513_65	ref|XP_003593143.1| UDP-glucosyltransferase [Medicago truncatula...
C13203_65	ref|XP_002174015.1| heat shock protein [Schizosaccharomyces japo...
C30551_65	ref|XP_002523091.1| magnesium/proton exchanger, putative [Ricinu...
C13219_65	ref|NP_564137.1| wall-associated receptor kinase 1 [Arabidopsis ...
C13229_65	gb|AAK17202.1|AF335500_1 major plasmodial myosin heavy chain [Ph...
C13231_65	gb|AAX33317.1| secondary cell wall-related glycosyltransferase f...
C13233_65	ref|NP_957081.1| guanine nucleotide-binding protein G(o) subunit...
C13239_65	ref|XP_001485417.1| hypothetical protein PGUG_03147 [Meyerozyma ...
C13267_65	ref|XP_002267685.2| PREDICTED: uncharacterized protein LOC100255...
C13269_65	dbj|BAL41701.1| glyceraldehyde 3-phosphate dehydrogenase [Pleuro...
C13277_65	ref|XP_002318588.1| predicted protein [Populus trichocarpa] >gi|...
C39153_65	gb|EGG23163.1| Rab GTPase [Dictyostelium fasciculatum]
C13301_65	gb|AFK35754.1| unknown [Medicago truncatula]
C13307_65	ref|XP_002274285.1| PREDICTED: hypothetical protein [Vitis vinif...
C13309_65	ref|XP_002522543.1| pentatricopeptide repeat-containing protein,...
C13315_65	dbj|BAF01914.1| ABC transporter-like [Arabidopsis thaliana]
C13325_65	dbj|BAD95175.1| hypothetical protein [Arabidopsis thaliana]
C13341_65	dbj|BAH20339.1| AT3G53260 [Arabidopsis thaliana]
C13361_65	ref|XP_002758454.2| PREDICTED: 60S ribosomal protein L29-like is...
C13371_65	gb|ACU17363.1| unknown [Glycine max]
C13379_65	ref|XP_002303561.1| predicted protein [Populus trichocarpa] >gi|...
C78283_65	sp|P14298.2|CFI_PHAVU RecName: Full=Chalcone--flavonone isomeras...
C32347_65	ref|XP_002887071.1| ATP dependent DNA ligase family protein [Ara...
C13387_65	ref|XP_572038.1| malate dehydrogenase [Cryptococcus neoformans v...
C13393_65	gb|AAD39273.1|AC007203_5 Hypothetical protein [Arabidopsis thali...
C13405_65	emb|CBI25979.3| unnamed protein product [Vitis vinifera]
scaffold6060_65	gb|AFK45810.1| unknown [Lotus japonicus]
C17917_65	ref|XP_002303400.1| predicted protein [Populus trichocarpa] >gi|...
C13439_65	ref|XP_002527400.1| pentatricopeptide repeat-containing protein,...
C13445_65	gb|EFA77066.1| translocon-associated protein TRAP alpha subunit ...
scaffold2400_65	ref|NP_001190089.1| uncharacterized protein [Arabidopsis thalian...
C13481_65	gb|AAG45488.1| phospholipase PLDb2 [Solanum lycopersicum]
C13495_65	ref|XP_002321071.1| glycosyltransferase [Populus trichocarpa] >g...
C13499_65	ref|XP_002610626.1| hypothetical protein BRAFLDRAFT_275883 [Bran...
C13505_65	emb|CAB87705.1| putative protein [Arabidopsis thaliana]
C13509_65	ref|XP_002322465.1| predicted protein [Populus trichocarpa] >gi|...
C13519_65	ref|XP_002317871.1| predicted protein [Populus trichocarpa] >gi|...
C13523_65	gb|AFB77224.1| expansin 2 [Betula platyphylla]
scaffold5149_65	gb|EFA82688.1| alpha actinin [Polysphondylium pallidum PN500]
C13527_65	gb|EGG22726.1| hypothetical protein DFA_04856 [Dictyostelium fas...
C13541_65	ref|XP_002284159.1| PREDICTED: hypothetical protein [Vitis vinif...
C13549_65	ref|XP_002273501.2| PREDICTED: sterol 3-beta-glucosyltransferase...
C13553_65	ref|XP_002884353.1| hypothetical protein ARALYDRAFT_896292 [Arab...
C13557_65	ref|XP_002500451.1| predicted protein [Micromonas sp. RCC299] >g...
C44963_65	gb|EGG19971.1| SNF2-related domain-containing protein [Dictyoste...
C13569_65	ref|XP_001483250.1| hypothetical protein PGUG_03979 [Meyerozyma ...
C13585_65	gb|EGG23396.1| t-SNARE family protein [Dictyostelium fasciculatum]
C13587_65	ref|XP_003631249.1| PREDICTED: U-box domain-containing protein 2...
C13591_65	gb|ACU20453.1| unknown [Glycine max]
C89849_65	dbj|BAH10646.1| Prephenate dehydratase [Hevea brasiliensis]
C13615_65	gb|EGD80812.1| hypothetical protein PTSG_11722 [Salpingoeca sp. ...
C13619_65	ref|XP_638976.2| LMBR1-like conserved region-containing protein ...
scaffold6477_65	ref|XP_002329713.1| predicted protein [Populus trichocarpa] >gi|...
C13629_65	ref|NP_191164.1| Protein kinase family protein [Arabidopsis thal...
C13657_65	ref|XP_002588440.1| hypothetical protein BRAFLDRAFT_199166 [Bran...
C13661_65	gb|ACJ86231.1| unknown [Medicago truncatula]
C13665_65	gb|AFK39154.1| unknown [Lotus japonicus]
C13669_65	ref|XP_001456638.1| hypothetical protein [Paramecium tetraurelia...
C13673_65	gb|ADN32798.1| sieve element occlusion o [Glycine max]
C13675_65	gb|ABA00702.1| disease resistance protein [Phaseolus vulgaris]
C13687_65	ref|NP_565043.1| protein TIFY 11B [Arabidopsis thaliana] >gi|751...
C13715_65	gb|EGC34166.1| succinate dehydrogenase [Dictyostelium purpureum]
C13725_67	ref|XP_003519409.1| PREDICTED: uncharacterized protein LOC100527...
scaffold4129_65	gb|AFK42841.1| unknown [Medicago truncatula]
C89289_65	ref|NP_001242154.1| uncharacterized protein LOC100793412 [Glycin...
C13751_65	ref|XP_002270866.1| PREDICTED: hypothetical protein [Vitis vinif...
C13763_65	ref|XP_003072292.1| alpha,alpha-trehalose-phosphate synthase [En...
C25517_65	ref|XP_002528889.1| ATP binding protein, putative [Ricinus commu...
C13769_65	ref|XP_002465838.1| hypothetical protein SORBIDRAFT_01g046740 [S...
C45015_65	ref|XP_002284183.1| PREDICTED: hypothetical protein [Vitis vinif...
C13805_65	gb|AFK33413.1| unknown [Lotus japonicus]
C13807_65	ref|XP_002881929.1| hypothetical protein ARALYDRAFT_903778 [Arab...
C13809_65	ref|XP_002528143.1| pentatricopeptide repeat-containing protein,...
scaffold5023_65	ref|XP_002520606.1| glutamate receptor 3 plant, putative [Ricinu...
C13861_65	ref|XP_002520618.1| long-chain-fatty-acid CoA ligase, putative [...
C13887_65	ref|NP_850843.1| uncharacterized protein [Arabidopsis thaliana] ...
C13891_65	gb|ACU13924.1| unknown [Glycine max]
C13899_65	emb|CAN69041.1| hypothetical protein VITISV_022339 [Vitis vinifera]
C13933_65	gb|AAM64258.1| unknown [Arabidopsis thaliana]
C13941_65	ref|XP_002318750.1| predicted protein [Populus trichocarpa] >gi|...
C13943_65	gb|AFF59215.1| cell division cycle protein 48 [Camellia sinensis]
C13963_65	emb|CBI34889.3| unnamed protein product [Vitis vinifera]
C13981_65	ref|XP_003819389.1| PREDICTED: tubulin beta-4A chain isoform 2 [...
C14001_65	gb|AAM61117.1| short chain alcohol dehydrogenase-like [Arabidops...
C14009_65	ref|XP_002677542.1| predicted protein [Naegleria gruberi] >gi|28...
C14017_65	ref|XP_003050314.1| 40S ribosomal protein S1 [Nectria haematococ...
C14029_65	ref|NP_957159.1| non-specific lipid-transfer protein [Danio reri...
C14045_65	gb|EGG16775.1| transmembrane protein [Dictyostelium fasciculatum]
C14063_65	ref|XP_002736972.1| PREDICTED: CTD (carboxy-terminal domain, RNA...
C14065_65	ref|XP_002510887.1| alpha-l-fucosidase, putative [Ricinus commun...
C14067_65	sp|Q9SQF4.1|SUI1_BRAOL RecName: Full=Protein translation factor ...
C14071_65	gb|AAF15952.1|AF095753_1 thioredoxin x [Arabidopsis thaliana]
scaffold7740_65	gb|AAF80615.1|AC069251_8 F2D10.18 [Arabidopsis thaliana]
C14085_65	emb|CBZ54610.1| unnamed protein product [Neospora caninum Liverp...
C14097_65	dbj|BAC75672.1| transcription factor MYB102 [Lotus japonicus]
C69739_65	ref|XP_002770288.1| DEHA2D09152p [Debaryomyces hansenii CBS767] ...
C14111_65	ref|NP_001078594.1| uncharacterized protein [Arabidopsis thalian...
scaffold4668_65	gb|ACU24585.1| unknown [Glycine max]
scaffold5878_65	ref|XP_002529065.1| DNA polymerase epsilon, catalytic subunit, p...
C14119_65	ref|NP_001154452.1| glutathione S-transferase [Arabidopsis thali...
scaffold3494_65	ref|XP_002128146.1| PREDICTED: zinc finger (CCHC)-15 [Ciona inte...
C14149_65	ref|NP_001190299.1| Peptidyl-prolyl cis-trans isomerase CYP20-2 ...
C97287_65	dbj|BAE71198.1| putative transporter-like protein [Trifolium pra...
C14169_65	ref|XP_003193698.1| aconitase [Cryptococcus gattii WM276] >gi|31...
C14183_65	dbj|BAJ99779.1| predicted protein [Hordeum vulgare subsp. vulgare]
C14195_65	ref|XP_002514611.1| Flavonol 3-sulfotransferase, putative [Ricin...
C14205_65	ref|XP_002884745.1| minichromosome maintenance family protein [A...
C14223_65	ref|XP_003083191.1| unnamed protein product [Ostreococcus tauri]...
C14233_65	ref|YP_605624.1| malate dehydrogenase [Deinococcus geothermalis ...
C14239_65	ref|XP_638372.1| hypothetical protein DDB_G0284847 [Dictyosteliu...
scaffold5236_65	ref|XP_002513279.1| Protein regulator of cytokinesis, putative [...
C14271_65	gb|ABD32353.2| Tetratricopeptide-like helical [Medicago truncatula]
C14289_65	ref|ZP_10556324.1| hypothetical protein PMI39_04992, partial [Pa...
C14291_65	ref|XP_640332.1| hypothetical protein DDB_G0282153 [Dictyosteliu...
C14295_65	ref|XP_002890804.1| hypothetical protein ARALYDRAFT_473141 [Arab...
C14301_65	ref|XP_002533866.1| protein binding protein, putative [Ricinus c...
C14305_65	ref|XP_002263636.2| PREDICTED: putative receptor-like protein ki...
C71803_65	emb|CBI29967.3| unnamed protein product [Vitis vinifera]
C14337_65	gb|AFK85026.1| aminopeptidase N-10 [Bombyx mori]
C14343_65	ref|XP_002429018.1| phosphatidylethanolamine-binding protein, pu...
C17193_65	ref|XP_002275605.1| PREDICTED: hypothetical protein [Vitis vinif...
C14347_65	gb|AAD32862.1| cysteine proteinase CPW2 [Acanthamoeba royreba]
C14357_65	ref|NP_973975.2| triacylglycerol lipase-like 1 protein [Arabidop...
C14385_65	ref|NP_001185307.1| reticulon-like protein B3 [Arabidopsis thali...
C14391_65	ref|XP_003743309.1| PREDICTED: vacuolar protein sorting-associat...
C25495_65	dbj|BAG16714.1| protein disulfide isomerase [Glycine max]
C14403_65	emb|CAN64031.1| hypothetical protein VITISV_037889 [Vitis vinifera]
C14409_65	gb|ACJ83330.1| unknown [Medicago truncatula]
C14413_65	ref|XP_002520950.1| pentatricopeptide repeat-containing protein,...
C14415_65	ref|XP_002310176.1| predicted protein [Populus trichocarpa] >gi|...
C80963_65	ref|NP_001237957.1| stress-induced receptor-like kinase precurso...
C14435_65	ref|XP_002870230.1| hypothetical protein ARALYDRAFT_493326 [Arab...
C14441_65	ref|XP_002302959.1| cc-nbs-lrr resistance protein [Populus trich...
C14463_65	ref|XP_003744457.1| PREDICTED: peptidyl-prolyl cis-trans isomera...
C14475_65	gb|AAM61679.1| In2-1 protein [Arabidopsis thaliana]
C14493_65	gb|AAB96833.1| cytosolic cyclophilin [Arabidopsis thaliana]
C14497_65	ref|XP_001767995.1| predicted protein [Physcomitrella patens sub...
C14501_65	ref|XP_003632809.1| PREDICTED: pentatricopeptide repeat-containi...
C84709_65	gb|EGD74032.1| hypothetical protein PTSG_05727 [Salpingoeca sp. ...
scaffold6451_65	ref|XP_001482541.1| acetyl-coenzyme A synthetase 1 [Meyerozyma g...
scaffold947_67	gb|ABK32520.1| cytokinin oxidase/dehydrogenase 1 [Pisum sativum]
C14519_65	gb|AFK48586.1| unknown [Medicago truncatula]
C14527_65	ref|XP_002835580.1| 60S ribosomal protein L35 [Tuber melanosporu...
C14537_65	ref|NP_001237639.1| ERECTA-like kinase [Glycine max] >gi|2234523...
C14547_65	ref|NP_001031527.1| Tim17 domain-containing protein [Arabidopsis...
C14551_65	gb|AFK38969.1| unknown [Medicago truncatula]
C14557_65	ref|ZP_01857045.1| peroxidase [Planctomyces maris DSM 8797] >gi|...
C14563_65	ref|XP_002109121.1| GTP-binding protein o-rab1 [Trichoplax adhae...
C14571_65	ref|XP_001524860.1| protein translation factor SUI1 [Lodderomyce...
C62509_65	ref|XP_003060116.1| predicted protein [Micromonas pusilla CCMP15...
C14587_65	gb|EDK40604.2| hypothetical protein PGUG_04702 [Meyerozyma guill...
scaffold7852_65	gb|ADY38373.1| triacylglycerol lipase 1 [Arachis hypogaea]
C14631_65	ref|XP_002886251.1| hypothetical protein ARALYDRAFT_480836 [Arab...
C14671_65	gb|AFP65861.1| ascorbate oxidase [Lotus japonicus]
C14685_65	dbj|BAE99592.1| K transporter [Arabidopsis thaliana]
C14697_65	emb|CCA21663.1| adenylate kinase putative [Albugo laibachii Nc14]
C14715_65	ref|XP_002882205.1| predicted protein [Arabidopsis lyrata subsp....
C14721_65	ref|ZP_02079996.1| hypothetical protein CLOLEP_01448 [Clostridiu...
C14723_65	ref|ZP_02186288.1| alpha-ketoglutarate decarboxylase [alpha prot...
scaffold9221_65	emb|CAA66482.1| transcription factor [Vicia faba var. minor]
C14741_65	emb|CBI40935.3| unnamed protein product [Vitis vinifera]
C14743_65	ref|XP_001483542.1| hypothetical protein PGUG_04272 [Meyerozyma ...
C14753_65	ref|XP_002514697.1| hypothetical protein RCOM_1470550 [Ricinus c...
C14759_65	ref|XP_002443349.1| hypothetical protein SORBIDRAFT_08g017830 [S...
C14769_65	emb|CBI39998.3| unnamed protein product [Vitis vinifera]
C14787_65	gb|AAA32662.1| putative endomembrane protein precursor [Medicago...
C14803_65	gb|EGG24430.1| saposin A [Dictyostelium fasciculatum]
C14827_65	ref|NP_001118802.1| BCAT3 (BRANCHED-CHAIN AMINOTRANSFERASE 3); b...
C14831_65	ref|NP_849392.4| heat shock factor binding protein [Arabidopsis ...
C14835_65	ref|XP_002513311.1| splicing endonuclease positive effector sen1...
C14841_65	ref|XP_002513462.1| ankyrin repeat-containing protein, putative ...
C14843_65	ref|XP_002511555.1| DNA binding protein, putative [Ricinus commu...
C14847_65	dbj|BAB10082.1| MtN19-like protein [Arabidopsis thaliana]
C14855_65	ref|XP_002875222.1| hypothetical protein ARALYDRAFT_484275 [Arab...
C14857_65	gb|EJE55075.1| hypothetical protein Newbould305_2747 [Staphyloco...
C92239_65	gb|ACU19098.1| unknown [Glycine max]
C14863_65	dbj|BAD94381.1| heat shock protein 70 like protein [Arabidopsis ...
C14885_65	ref|XP_002870460.1| hypothetical protein ARALYDRAFT_493645 [Arab...
C14887_65	ref|XP_002303638.1| predicted protein [Populus trichocarpa] >gi|...
C14893_65	dbj|BAJ33671.1| unnamed protein product [Thellungiella halophila]
C14909_65	ref|XP_002276487.1| PREDICTED: hypothetical protein [Vitis vinif...
C14911_65	pdb|2EIX|A Chain A, The Structure Of Physarum Polycephalum Cytoc...
C14915_65	ref|XP_002326666.1| predicted protein [Populus trichocarpa] >gi|...
C14927_65	ref|XP_002331541.1| predicted protein [Populus trichocarpa] >gi|...
C14931_65	ref|XP_002565274.1| Pc22g13480 [Penicillium chrysogenum Wisconsi...
C88501_65	ref|NP_001242780.1| uncharacterized protein LOC100795618 [Glycin...
C14937_65	ref|XP_640625.1| Lupus La protein [Dictyostelium discoideum AX4]...
C14943_65	gb|AAZ68034.1| transporter MHX [Arabidopsis halleri subsp. halleri]
scaffold7877_65	dbj|BAA09464.1| mitotic cyclin a1-type [Glycine max]
C16589_65	ref|XP_002274818.2| PREDICTED: uncharacterized protein LOC100245...
C70889_65	ref|NP_001184882.1| protein late elongated hypocotyl [Arabidopsi...
C14977_65	ref|NP_001238617.1| receptor-like protein kinase like protein [G...
C28581_65	ref|NP_197617.1| putative CCR4-associated factor 1-11 [Arabidops...
C14991_65	ref|XP_001486126.1| hypothetical protein PGUG_01797 [Meyerozyma ...
C14993_65	ref|XP_002874151.1| 60S ribosomal protein L13 [Arabidopsis lyrat...
C15005_65	ref|XP_001486813.1| conserved hypothetical protein [Meyerozyma g...
C15013_65	ref|XP_001482402.1| hypothetical protein PGUG_05422 [Meyerozyma ...
C15017_65	emb|CBI20460.3| unnamed protein product [Vitis vinifera]
C15019_65	ref|XP_001712355.1| rps28 [Hemiselmis andersenii] >gi|159765803|...
scaffold7904_65	gb|EGC37706.1| hypothetical protein DICPUDRAFT_149702 [Dictyoste...
C15057_65	ref|XP_002871677.1| reversibly glycosylated polypeptide-3 [Arabi...
C15063_65	gb|ACU17075.1| unknown [Glycine max]
C15067_65	ref|NP_181032.1| embryo sac development arrest 3 protein [Arabid...
C15071_65	gb|AAP84710.2| metacaspase 7 [Arabidopsis thaliana] >gi|37788551...
C15081_67	gb|ABN09822.1| hypothetical protein MtrDRAFT_AC167711g28v2 [Medi...
C15085_65	ref|NP_172610.1| putative plastid developmental protein DAG [Ara...
scaffold8364_65	ref|XP_002312260.1| pho1-like protein [Populus trichocarpa] >gi|...
C15091_65	ref|NP_565138.1| Nucleotide-sugar transporter family protein [Ar...
C15093_65	gb|AAF09840.1|AE001886_6 hypothetical protein DR_0254 [Deinococc...
C15105_65	gb|EFA76377.1| C-terminal CASP domain-containing protein [Polysp...
scaffold4053_65	sp|P53490.1|ARP3_ACACA RecName: Full=Actin-related protein 3; Al...
C15161_65	ref|XP_002533955.1| purine permease, putative [Ricinus communis]...
C15163_65	ref|XP_002327662.1| predicted protein [Populus trichocarpa] >gi|...
C15169_65	gb|AAL16161.1|AF428393_1 AT4g23100/F7H19_290 [Arabidopsis thaliana]
C15173_65	gb|EGG15723.1| acyl-CoA binding protein [Dictyostelium fascicula...
C15181_65	ref|XP_002309183.1| predicted protein [Populus trichocarpa] >gi|...
C15191_65	gb|AAF17673.1|AC009398_22 F20B24.1 [Arabidopsis thaliana]
scaffold8073_65	dbj|BAL41371.1| lupeol synthase [Glycyrrhiza uralensis]
C15227_65	gb|AAS49213.1| disease resistance protein [Glycine max]
C15231_65	ref|XP_002868355.1| hypothetical protein ARALYDRAFT_493557 [Arab...
C15233_65	ref|XP_002273099.1| PREDICTED: hypothetical protein [Vitis vinif...
C15239_65	ref|XP_002300335.1| predicted protein [Populus trichocarpa] >gi|...
C15241_65	gb|EFA80170.1| NAD-dependent epimerase/dehydratase family protei...
C15253_65	ref|XP_002864014.1| leucine-rich repeat family protein [Arabidop...
C15273_65	ref|XP_002517091.1| pentatricopeptide repeat-containing protein,...
C15281_65	gb|AFK39094.1| unknown [Lotus japonicus]
C15283_65	ref|NP_197839.1| large subunit ribosomal protein LP1 [Arabidopsi...
C15293_65	ref|XP_002879816.1| hypothetical protein ARALYDRAFT_483004 [Arab...
C15299_65	emb|CBI27341.3| unnamed protein product [Vitis vinifera]
C15305_65	ref|XP_002731033.1| PREDICTED: G Protein, Beta subunit family me...
C15319_65	ref|XP_002526085.1| glycogen phosphorylase, putative [Ricinus co...
C15329_65	ref|XP_460117.1| DEHA2E18788p [Debaryomyces hansenii CBS767] >gi...
C15331_65	ref|XP_002325137.1| predicted protein [Populus trichocarpa] >gi|...
C88117_65	gb|ACJ84867.1| unknown [Medicago truncatula]
C76585_65	ref|XP_002528405.1| DNA-directed RNA polymerase 3B, chloroplast ...
C15369_65	ref|XP_646615.1| hypothetical protein DDB_G0270204 [Dictyosteliu...
C15373_65	ref|XP_002524408.1| serine-threonine protein kinase, plant-type,...
C39919_65	ref|XP_002533713.1| structural constituent of cell wall, putativ...
C15413_65	gb|ACU18366.1| unknown [Glycine max]
C15457_67	gb|ABN09802.1| hypothetical protein MtrDRAFT_AC167711g44v2 [Medi...
C15459_65	ref|XP_002515518.1| phopholipase d alpha, putative [Ricinus comm...
C15469_65	ref|YP_003270562.1| pyridoxamine 5'-phosphate oxidase-related FM...
C15475_65	gb|ADN33852.1| short-chain dehydrogenase/reductase [Cucumis melo...
C44583_65	dbj|BAB62040.1| CjMDR1 [Coptis japonica]
scaffold8776_65	ref|XP_002314083.1| white-brown-complex ABC transporter family [...
C68767_65	gb|AEZ56935.1| allantoinase [Phaseolus vulgaris]
C15511_65	ref|YP_001419142.1| chaperonin GroEL [Xanthobacter autotrophicus...
C36725_65	ref|XP_002607224.1| hypothetical protein BRAFLDRAFT_286891 [Bran...
C15525_65	ref|NP_001189715.1| Gamma-glutamyl phosphate reductase [Arabidop...
C15541_65	ref|XP_002874647.1| ATOPT7 [Arabidopsis lyrata subsp. lyrata] >g...
C15543_65	ref|XP_002309890.1| predicted protein [Populus trichocarpa] >gi|...
C15549_65	ref|XP_002528200.1| regulator of telomere elongation helicase 1 ...
C15551_65	ref|XP_003191021.1| translation initiation inhibitor [Aspergillu...
scaffold5069_65	ref|NP_175322.1| nucleolin [Arabidopsis thaliana] >gi|11094815|g...
C15557_65	ref|NP_001004807.1| DnaJ subfamily A member 2 [Xenopus (Silurana...
C15565_65	ref|XP_002283792.2| PREDICTED: isoflavone 2'-hydroxylase [Vitis ...
C15575_65	gb|ABD33308.1| TIR [Medicago truncatula]
C15585_65	ref|NP_564554.1| poly(A) binding protein 8 [Arabidopsis thaliana...
C15587_65	ref|NP_565967.1| uncharacterized protein [Arabidopsis thaliana] ...
C15617_65	gb|ABN08302.1| TonB box, N-terminal [Medicago truncatula]
scaffold2206_65	emb|CBI40980.3| unnamed protein product [Vitis vinifera]
C64451_65	ref|NP_001236489.1| uncharacterized protein LOC100500334 [Glycin...
scaffold6205_65	gb|ADN34086.1| RNA-binding protein [Cucumis melo subsp. melo]
scaffold5662_65	gb|ACU24642.1| unknown [Glycine max]
C15629_65	ref|NP_200248.1| late embryogenesis abundant protein-like protei...
C15663_65	gb|EFX62987.1| hypothetical protein DAPPUDRAFT_119636 [Daphnia p...
C15665_65	ref|XP_001485199.1| hypothetical protein PGUG_02928 [Meyerozyma ...
scaffold1042_65	ref|XP_002271803.2| PREDICTED: uncharacterized protein LOC100243...
C15713_65	gb|EGC30356.1| aspartate aminotransferase [Dictyostelium purpureum]
C15719_65	ref|XP_003635256.1| PREDICTED: G-type lectin S-receptor-like ser...
C15729_65	emb|CBK25451.2| unnamed protein product [Blastocystis hominis]
C15731_65	ref|XP_644025.1| uridine kinase [Dictyostelium discoideum AX4] >...
C15749_65	ref|XP_002890139.1| hypothetical protein ARALYDRAFT_471794 [Arab...
C85371_65	gb|ACU19528.1| unknown [Glycine max]
C15789_65	ref|XP_002301055.1| predicted protein [Populus trichocarpa] >gi|...
C15795_65	ref|XP_002865361.1| hypothetical protein ARALYDRAFT_494537 [Arab...
C15797_65	ref|XP_002508239.1| H+or Na+translocating f-type, v-type and A...
C15813_65	gb|AFK44672.1| unknown [Medicago truncatula]
C15823_65	gb|EFA85672.1| hypothetical protein PPL_00901 [Polysphondylium p...
C15831_65	gb|EFP91212.1| 60S ribosomal protein L5 [Puccinia graminis f. sp...
scaffold7804_65	gb|ACU22904.1| unknown [Glycine max]
C15841_65	gb|EFW43719.1| dihydropyrimidine dehydrogenase [Capsaspora owcza...
C15861_65	gb|ACU24116.1| unknown [Glycine max]
C15885_65	ref|NP_200019.2| BCL-2-associated athanogene 1 [Arabidopsis thal...
C95995_65	gb|ABN08481.1| Homeodomain-related [Medicago truncatula]
C15891_65	emb|CBI29340.3| unnamed protein product [Vitis vinifera]
scaffold3527_65	ref|XP_002270424.2| PREDICTED: ankyrin repeat domain-containing ...
C15905_65	ref|XP_003041751.1| hypothetical protein NECHADRAFT_106504 [Nect...
C15913_65	ref|XP_002606155.1| hypothetical protein BRAFLDRAFT_126484 [Bran...
C15919_65	gb|EDK41808.2| hypothetical protein PGUG_05906 [Meyerozyma guill...
C15937_65	gb|AAM97089.1| cellulose synthase catalytic subunit [Arabidopsis...
C15941_65	gb|EFN52050.1| hypothetical protein CHLNCDRAFT_32614 [Chlorella ...
C15945_65	gb|EIE22402.1| small nuclear ribo protein F [Coccomyxa subellips...
C15947_65	ref|XP_002281624.2| PREDICTED: LOW QUALITY PROTEIN: DNA polymera...
C15987_65	ref|XP_002438759.1| hypothetical protein SORBIDRAFT_10g025660 [S...
C15993_65	ref|NP_001242681.1| uncharacterized protein LOC100792005 [Glycin...
C16001_65	emb|CAA05278.1| loxc homologue [Solanum pimpinellifolium]
C59337_65	gb|AFN88216.1| pentatricopeptide repeat-containing protein [Phas...
scaffold27_65	gb|EEH16720.1| hypothetical protein PABG_06807 [Paracoccidioides...
C16019_65	ref|XP_002280443.1| PREDICTED: hypothetical protein [Vitis vinif...
C16025_65	gb|AFK49358.1| unknown [Lotus japonicus]
C16047_65	ref|XP_003760579.1| PREDICTED: cytochrome c1, heme protein, mito...
C16053_65	ref|NP_001237924.1| CC-NBS-LRR class disease resistance protein ...
C16057_65	gb|AAG59860.1|AF299349_1 major acid phosphatase [Legionella pneu...
scaffold4191_65	gb|ACN78983.1| Rpp4 candidate 3 [Glycine max]
C16063_65	ref|XP_002887930.1| hypothetical protein ARALYDRAFT_474964 [Arab...
C16073_65	gb|AAM63477.1| endo-beta-1,4-glucanase, putative [Arabidopsis th...
C16075_65	ref|XP_002268914.2| PREDICTED: LRR receptor-like serine/threonin...
C16085_65	gb|AAF69549.1|AC008007_24 F12M16.14 [Arabidopsis thaliana]
C16093_65	ref|YP_004433339.1| UDP-glucose 4-epimerase [Glaciecola agarilyt...
C16095_65	emb|CBI37206.3| unnamed protein product [Vitis vinifera]
C16117_65	pdb|2XO8|A Chain A, Crystal Structure Of Myosin-2 In Complex Wit...
C16121_65	ref|NP_566070.3| arabinogalactan protein 16 [Arabidopsis thalian...
C34275_65	gb|ACU21203.1| unknown [Glycine max]
scaffold748_65	ref|XP_002265151.2| PREDICTED: probable inactive leucine-rich re...
C16165_65	ref|XP_002523562.1| hypothetical protein RCOM_1407360 [Ricinus c...
C16167_65	ref|XP_003518694.1| PREDICTED: uncharacterized protein LOC100527...
C16169_65	ref|XP_001485338.1| hypothetical protein PGUG_03067 [Meyerozyma ...
C16175_65	ref|XP_002999021.1| branchpoint-bridging protein, putative [Phyt...
C16179_65	ref|XP_001484785.1| hypothetical protein PGUG_02513 [Meyerozyma ...
C16181_65	ref|NP_198789.1| AIG2-like protein [Arabidopsis thaliana] >gi|10...
C16183_65	gb|ACU21443.1| unknown [Glycine max]
C16187_65	gb|AFA52657.1| abscisic acid 8'-hydroxylase [synthetic construct]
C16193_65	pdb|3TSY|A Chain A, 4-Coumaroyl-Coa Ligase::stilbene Synthase Fu...
C16205_65	ref|XP_002977713.1| hypothetical protein SELMODRAFT_228490 [Sela...
C16207_65	ref|XP_002279168.1| PREDICTED: hypothetical protein [Vitis vinif...
C16217_65	gb|AFK47122.1| unknown [Lotus japonicus]
C16223_65	ref|NP_193990.1| haloacid dehalogenase-like hydrolase domain-con...
C16231_65	ref|XP_002262875.1| PREDICTED: hypothetical protein [Vitis vinif...
C16251_65	emb|CBI37170.3| unnamed protein product [Vitis vinifera]
C16253_65	ref|NP_176363.1| DNA-directed RNA polymerases II subunit L [Arab...
C16273_65	gb|ACJ84513.1| unknown [Medicago truncatula]
scaffold10328_65	gb|ABI34673.1| bZIP transcription factor bZIP41 [Glycine max] >g...
C16305_65	dbj|BAM33973.1| ATP-binding cassette protein [Lotus japonicus]
C16317_65	emb|CBI27138.3| unnamed protein product [Vitis vinifera]
C16319_65	dbj|BAD94738.1| hypothetical protein [Arabidopsis thaliana]
scaffold1727_65	gb|ABN08455.1| Leucine-rich repeat; Leucine-rich repeat, cystein...
C16349_65	ref|XP_002334092.1| predicted protein [Populus trichocarpa] >gi|...
C16359_65	dbj|BAM19404.1| stubarista [Papilio xuthus]
C16361_65	ref|XP_643739.1| hypothetical protein DDB_G0275123 [Dictyosteliu...
C16365_65	ref|XP_002298629.1| predicted protein [Populus trichocarpa] >gi|...
C16367_65	ref|XP_002499891.1| predicted protein [Micromonas sp. RCC299] >g...
C16369_65	ref|XP_002879451.1| hypothetical protein ARALYDRAFT_482286 [Arab...
C16379_65	ref|XP_002313357.1| predicted protein [Populus trichocarpa] >gi|...
C16385_65	gb|ADP37371.1| babyboom 1 [Glycine max]
C16387_65	ref|XP_460869.1| DEHA2F11638p [Debaryomyces hansenii CBS767] >gi...
C16409_65	gb|ACU19847.1| unknown [Glycine max]
C16437_65	gb|EFA81707.1| hypothetical protein PPL_05701 [Polysphondylium p...
C16453_65	gb|EGG21642.1| tRNA-dihydrouridine synthase 1-like protein [Dict...
C16461_65	ref|XP_003632713.1| PREDICTED: pentatricopeptide repeat-containi...
C16465_65	gb|AAA56991.1| formerly called HAT24; synaptobrevin-related prot...
scaffold4304_65	emb|CBI27398.3| unnamed protein product [Vitis vinifera]
C16501_65	ref|NP_986400.1| AGL267Cp [Ashbya gossypii ATCC 10895] >gi|44985...
C16503_65	gb|ABD72560.1| chitinase-like protein cluster D [Physarum polyce...
C86421_65	ref|XP_002670674.1| predicted protein [Naegleria gruberi] >gi|28...
C16521_65	ref|XP_002868883.1| hypothetical protein ARALYDRAFT_490677 [Arab...
C16533_65	gb|AAQ55807.1| actin [Amoeba proteus]
C16537_65	ref|XP_002336031.1| predicted protein [Populus trichocarpa] >gi|...
C16541_65	ref|ZP_05035587.1| oxidoreductase, short chain dehydrogenase/red...
C16557_65	ref|XP_002984964.1| hypothetical protein SELMODRAFT_446105 [Sela...
C16561_65	ref|XP_002263732.1| PREDICTED: hypothetical protein [Vitis vinif...
C16563_65	gb|ABD46581.1| succinyl-diaminopimelate desuccinylase-like prote...
C16569_65	ref|XP_002946967.1| mitochondrial phosphate carrier 1 [Volvox ca...
scaffold5710_67	ref|XP_002519838.1| synaptonemal complex protein, putative [Rici...
scaffold9264_65	ref|XP_002526307.1| ATP-dependent RNA helicase, putative [Ricinu...
C16591_65	gb|AAA32813.1| plasma membrane proton pump H ATPase [Arabidopsi...
C16671_65	pdb|3NAQ|A Chain A, Apo-Form Of Nad-Dependent Formate Dehydrogen...
C16633_65	ref|XP_002316943.1| predicted protein [Populus trichocarpa] >gi|...
C16639_65	emb|CCF54318.1| probable ARC18-subunit of the Arp2/3 complex [Us...
scaffold5140_65	ref|XP_002867299.1| CYP83B1 [Arabidopsis lyrata subsp. lyrata] >...
C16645_65	ref|XP_002529765.1| receptor serine/threonine kinase, putative [...
C16655_65	ref|NP_191093.1| PsbP-like protein 1 [Arabidopsis thaliana] >gi|...
scaffold1263_65	ref|NP_179839.5| ethanolaminephosphotransferase [Arabidopsis tha...
C16667_65	gb|ACU23703.1| unknown [Glycine max]
C16673_65	ref|XP_001633423.1| predicted protein [Nematostella vectensis] >...
C88697_65	gb|AFK44003.1| unknown [Medicago truncatula]
C16685_65	gb|AEE60895.1| cellulose synthase [Populus tomentosa]
C16689_65	emb|CAN71702.1| hypothetical protein VITISV_038718 [Vitis vinifera]
C16707_65	ref|XP_002319637.1| predicted protein [Populus trichocarpa] >gi|...
C16725_65	ref|XP_002117086.1| hypothetical protein TRIADDRAFT_51005 [Trich...
C16729_65	emb|CBI15499.3| unnamed protein product [Vitis vinifera]
[truncated: 19,888 more rows]
