# Supplementary material for: Comprehensive transcriptomic study on horse gram (Macrotyloma uniflorum): De novo assembly, functional characterization and comparative analysis in relation to drought stress
Source: BMC Genomics. 2013 Sep 23;14:647. doi: 10.1186/1471-2164-14-647 (PMC3853109; doi:10.1186/1471-2164-14-647)
Supplement: Additional file 6 — Experimentally validated ESTs of horse gram. [file 1471-2164-14-647-S6.odt]

>gi|374671751|gb|JK671299.1|JK671299 SSH-Mu_35 SSH library of moisture-stressed Horsegram cDNA Macrotyloma uniflorum cDNA, mRNA sequence
GCCCCTCCCCTCTTCCGGGGTCTACATGGCACCTGTGAGGAGGGTAAATTCGTGTGGTGGGGGACTGACT
GTGGCGTGTACTCCCCGACATTGAGAGTCTCTCTCTTCCTCTTATAGTCTTGCTGGATCTGGTGGTCCGC
GGGTCTTATGCCTTTAACTGCTTGTGGTCCGTAATTTCCACCGGCCTATTACTTCACCCAGGATCCATCT
ATGACCAAGATTGGGGCATGACTGGT

>gi|374671749|gb|JK671297.1|JK671297 SSH-Mu_31 SSH library of moisture-stressed Horsegram cDNA Macrotyloma uniflorum cDNA, mRNA sequence
ACAACAAAAGTTATGGTGATGAGATCGCAAACGTGAGGAGTCATGCGAGGGGAAAAATAGTCTTGAGAAT
GGCCGGTTTTTTACAACCCTAGGCCCCTCCCCTCTTCAAGGGGTCTGCATGGCAACTGTGAGGAGGGGAG
ATTCAGTGTGGTGGGGGACTGAGTGTGGCAGGGACTCCCCAGCAGTGAGGGTCTCTCTCTTCCTCTTGTG
CTCTTGCTGGGGCTGGTGGTCCAGGGGTCTTACTCCTTGGAGGCCATGTGGGCCATGAGGTCCACCACCC
TGTTGCTGTAGCCAAATTCGTTGTCATACCAGGAAATGAGCTTGACAAAGTGGTCGTTGAGGGCAATGCC
AGCCCCAGCGTCAAAGGTGGAGGAGTGGGTGTCGCTGTTGAAGTCAGAGGAGACCACCTGGTGCTCAGTG
TAGCCCAGGATGCCCTTGAGGGGGCCCTCCGACGCCA

>gi|374671747|gb|JK671295.1|JK671295 SSH-Mu_29 SSH library of moisture-stressed Horsegram cDNA Macrotyloma uniflorum cDNA, mRNA sequence
ACAAAAGTTGGTGATGAAATCGCAAACGTGAGGTGTCATGCGAGGGGAAAAATAGTCATGAGAAGGGGCG
GTTTTTAACAATTCCCTAAGCCCCTCCCCTCTTCAAGGGGTCTACATGGCAACTGTGAGGAGGGGAGATT
CAGTGTGGTGGGGGACTGAGTGTGGCAGGGACTCCCCAGCAGTGAGGGTCTCTCTCTTCCTCTTGTGCTC
TTGCTGGGGCTGGTGGTCCAGGGGTCTTACTCCTTGGAGGCCATGTGGGCCATGAGGTCCACCACCCTGT
TGCTGTAGCCAAATTCGTTGTCATACCAGGAAATGAGCTTGACAAAGTGGTCGTTGAGGGCAATGCCAGC
CCCAGCGTCAAAGGTGGAGGAGTGGGTGTCGCTGTTGAAGTCAGAGGAGACCACCTGGTGCTCAGTGTAA
CCCATGATGC

>gi|374671745|gb|JK671293.1|JK671293 SSH-Mu_27 SSH library of moisture-stressed Horsegram cDNA Macrotyloma uniflorum cDNA, mRNA sequence
AACAAAAGTTTGTGATAAAATCGCAAACGTCAGGAGTTTGCAAGAGGAAAAAGATCGTGAAAATGGGCGT
TTTTTAACAAACCCCTAGGCCCCTCCCCTCTTCAAGGGGTCTACATGGCAACTGTGAGGAGGGGAGATTC
AGTGTGGTGGGGGACTGAGTGTGGCAGGGACTCCCCAACAGTGAGGGTCTCTCTCTTCCTCTTGTGCTCT
TGCTGGGGCTGGTGGTCCAGGGGTCTTACTCCTTGGAGGCCATGTGGGCCATGAGGTCCACCACCCTGTT
GCTGTAACCAAATTCATTTGTCATACCAGGAAATGAGCTTGACAAAGTGGTCGTTGAGGGCAATGCCGGC
CCCAGCGTCAAAGGTGGAGGAGTGGGTGTCGCTGTTGAAGTC

>gi|374671743|gb|JK671291.1|JK671291 SSH-Mu_25 SSH library of moisture-stressed Horsegram cDNA Macrotyloma uniflorum cDNA, mRNA sequence
GGTGATGAAATCGCAAACGTGAGGAGTCATGCGAGAGGAAAAATAGTCATGAGCAGGGGCGGTTTTTTAC
AACTCCCTAGGCCCCTCCCCTCTTCAAGGGGTCTACATGGCAACTGTGAGGAGGGGAGATTCAGTGTGGT
GGGGGACTGAGTGTGGCAGGGACTCCCCAGCAGTGAGGGTCTCTCCCTTCCTCTTGTGCTCTTGCTGGGG
CTGGTGGTCCAGGGGTCTTACTCCTTGGAGGCCATGTGGGCCATGAGGTCCACCACCCTGTTGCTGTAGC
CAAATTCGTTGTCATACCAGGAAATGAGCTTGACAAAGTGTTCGTTGAGGGCAATGCCAGCCCCAGCGTC
AAAGGTGGAGGAGTGGGTGTCGCTGTTGAAGTCTG

>gi|374671741|gb|JK671289.1|JK671289 SSH-Mu_23 SSH library of moisture-stressed Horsegram cDNA Macrotyloma uniflorum cDNA, mRNA sequence
CCGGAAACCGCCATTGCCCTTGCTGTTTCCGGTCCGGGAACCGGCATTGCCCTTGCTGGTTCCGGACCGG
GAACCGGCATTGGCCCTAGCGGTTCCCGGTCCGGAACCCGCCTAGGCCAAACCGGTTCTCCGGATCGGAA
ACGGGAATGGCCCATACCGCTCCCCGACCCGAAAACCGCTTTCACCTTACGGGTTCCGGTCC

>gi|374671739|gb|JK671287.1|JK671287 SSH-Mu_21 SSH library of moisture-stressed Horsegram cDNA Macrotyloma uniflorum cDNA, mRNA sequence
AACAAAAGTTGGTGATGAAATCGCAAACGTGAGGAGTCATGCGAGAGGAAAAATAGTCTTGAGAATGGCC
GGCTTTTTACAACTCCCTAGGCCCCTCCCCTCTTCAAGGGGTCTACATGGCAACTGTGAGGAGGGGAGAT
TCAGTGTGGTGGGGGACTGAGTGTGGCAGGGACTCCCCTGCAGTGAGGGTCTCTCTCTTCCTCTTGTGCT
CTTGCTGGGGCTGGTGGTCCAGGGGTCTTACTCCTTGGAGGCCATGTGGGCCATGAGGTCCACCACCCTG
TTGCTGTATCCTAATTCTTTGTCATACCATTAAATGAGCTTGACTAAGTGGTCTTTGATGGCAATGCCAG
CCCCAGCGTCAAAGGTGGAGGAGTGGGTGTCGCTGTTGAAGTCAGAGGAGACCACCTGGTGCTCAGTGTA
GCCCAGGATGCCCTTGAGGGGGCCCTCCGACGCCA

>gi|374671737|gb|JK671285.1|JK671285 SSH-Mu_19 SSH library of moisture-stressed Horsegram cDNA Macrotyloma uniflorum cDNA, mRNA sequence
GTTCGGGAATAAAATCGGGCCCGAATATTACTTCCCAAAGAAAAATGTTCTGACTTTTTTTCGCCAAGCT
GGGGTAATCGTGATAATAGGTGTTTCGTGTGAAAATGATAACGGCCAACATTTCCCCCCGGGGAAAAAGT
TATACCCTTTTTTTACCCCCAGGGTGGGGGGA

>gi|374671735|gb|JK671283.1|JK671283 SSH-Mu_17 SSH library of moisture-stressed Horsegram cDNA Macrotyloma uniflorum cDNA, mRNA sequence
ACATATGCCATGGAAAACGACGGCCAGGACTGGGCGGCCTTTCATTTCAATGGAAAACGACGGGCAGGAC
TGGGGCGGGGGTTTTACATTGCAAGTAAAAAGACGGCCACCACTGGGGCGGCGGTTTTCATTTCTGAAGG
AAAAAAGACGGCCCCGAGTGGGGGGCGTTTTTATTTTTTAAGAAAAAAAAAGGGCGCCGCGCGGGGGGCG
G

>gi|374671733|gb|JK671281.1|JK671281 SSH-Mu_15 SSH library of moisture-stressed Horsegram cDNA Macrotyloma uniflorum cDNA, mRNA sequence
CGGCCGAGGTGGCGTCGGAGGGCCCCCTCAAGGGCATCCTGGGCTACACTGAGCACCAGGTGGTCTCCTC
TGACTTCAACAGCGACACCCACTCCTCCACCTTTGGCGCTGGGGCTGGCATTGCCCTCAACGACCACTTT
GTCAAGCTCATTTCCTGGTATGACAACGAATTTGGCTACAGCAACAGGGTGGTGGACCTCATGGCCCACA
TGGCCTCCAAGGAGTAAGACCCCTGGACCACCAGCCCCAGCAAGAGCACAAGAGGAAGAGAGAGACCCTC
ACTGCTGGGGAGTCCCTGCCACACTCAGTCCCCCACCACACTGAATCTCCCCTCCTCACAGTTGCCATGT
AGACCCCTTGAAGAGGGGAGGGGCCTAGGGAGCCGCACCTTGTCATGT

>gi|374671731|gb|JK671279.1|JK671279 SSH-Mu_13 SSH library of moisture-stressed Horsegram cDNA Macrotyloma uniflorum cDNA, mRNA sequence
CGGTCCGGAAACCGCCATGGCCCTAGCCGTTTCCGGTCCGGAAACCGCCATGGCCCTTGCCGGTTCCGGG
CCGGGAACCGGCAATGCCCCAGGCGGTTCCGGACCCGGAAACCGCCTTGCACTAGCGGTTCCCGGACCGG
AAAACAGCAAGGCCCATGCCGGTTCCCGATCGGAACAACGCCTTGCCCCACGGGGTTTCCGGTCGGGAAA
CAGCTATGCCCATGGGGTTTCCGGAACCGGAAAACGCTATGCCCCATGGGGGTTT

>gi|374671729|gb|JK671277.1|JK671277 SSH-Mu_11 SSH library of moisture-stressed Horsegram cDNA Macrotyloma uniflorum cDNA, mRNA sequence
GACGCCAAGGTGATGGATAGCTGGGAATTCACCCTTAGCGTGGTCGCGGCCGAGGTGGCGTCGGAGGGCC
CCCTCAAGGGCATCCTGGGCTACACTGAGCACCAGGTGGTCTCCTCTGACTTCAACAGCGACACCCACTC
CTCCACCTTTGACGCTGGGGCTGGCATTGCCCTCAACGACCACTTTGTCAAGCTCATTTCCTGGTATGAC
AACGAATTTGGCTACAGCAACAGGGTGGTGGACCTCATGGCCCACATGGCCTCCAAGGAGTAAGACCCCT
GGACCACCAGCCCCAGCAAGAGCACAAGAGGAAGAGAGAGACCCTCACTGCTGGGGAGTCCCTGCCACAC
TCAGTCCCCCACCACACTGAATCTCCCCTCCTCACAATTGCCATGTAGACCCCTTGAAGAGGGGAGGGGC
CTAGGGAGCCGCACCTTGTCATGT

>gi|374671727|gb|JK671275.1|JK671275 SSH-Mu_8 SSH library of moisture-stressed Horsegram cDNA Macrotyloma uniflorum cDNA, mRNA sequence
GTTGGGACAGGTAAGCGGTAGACCAGGATAAGCTACCACCATGGCAGGTACATGACAAGGTGCGGCTCCC
TATGCCCCTCCCCTCTTCAAGGGGTCTACATGGCAACTGTGAGGAGGGGAGATTCAGTGGGGTGGGGGAC
TGAGTGGGGCAAGGACTCCCCAACATTGAGGGTCTCTCTCTTCCTCTTGTGCTCTTGCTGGGGCTGGTGG
TCCATGGGTCTTACTCCTTGGAGGCCATGTGGGCCATGAGGTCCACCACCCTGTTGCTGTAGCCAAATTC
GTTGTCATACCAGGAAATGATCTTGACAAAGTGGTCGTTGAGGGCAATGCCAGCCCCTGCGTCAAAAGTG
GAAAAGTGTGTGTCACTGTTGAAATCAAAAGATACCACCTGGTGCTCAGTGTATCCCAAGATGCCCTTGA
TGGGGCCCTCCGACGCCACCTCGGACGCGACCTCTC

>gi|374671725|gb|JK671273.1|JK671273 SSH-Mu_6 SSH library of moisture-stressed Horsegram cDNA Macrotyloma uniflorum cDNA, mRNA sequence
TCCCTAGCCCCTCCCCTCTTCAAGGGGTCTACATGGCAACTGTGAGGAGGGGAGATTCAGTGTGGAGGGG
GACTGAGTGTGGCAGGGACTCCCCAGCAGTGAGGGTCTCTCTCTTCCTCTTGTGCTCTTGCTGGGGCTGG
TGGTCCAGGGGTCTTATTCCTTGGAGGCCATGTGGGCCATGAGGTCCACCACCCTGTTGCTGTACCCAAA
TTCGTTGTCTACCCTGAAATGAGCTTTGACAAAGTG

>gi|374671723|gb|JK671271.1|JK671271 SSH-Mu_4 SSH library of moisture-stressed Horsegram cDNA Macrotyloma uniflorum cDNA, mRNA sequence
CTGTCCAGCTGTTTCTGCACGAACAGCTTGCCGATTCGCATTCCTGTCTCGCCAGGCCCAGTTGTTCCTC
CCCCGGCCCCGCCCTGCACCGGCCGGTTCCTGACAGGAAAAGCCGGTCCCCTAGGGGGGATTCCCGGTCG
CGAAAACCGTAGTGGCTTCCCCGGGGTTTCCCGGTCTAAAACACGNTTCGAGCCGCTCGTTCTCGGGACC
GGAACCACCTTGCTCAGCCGTGTTCGCCTGTT

>gi|374671721|gb|JK671269.1|JK671269 SSH-Mu_2 SSH library of moisture-stressed Horsegram cDNA Macrotyloma uniflorum cDNA, mRNA sequence
CATGAAGGCGTTATGGTCATAGCGTGGTGACGATGGGCCACCTAGGGGCGCGAGAGCTAGCTGATATCGG
AGGGTCGCCTCTGACTTCTTGTCGACACAACTCCTCCTGTTAGAAAAGGGGTCTGGCCTTGCCCGCATCG
AGGGCTTGGGGTGGGTCATGTCCTGGAAAGACATATGGGTTTGGATACAGCAACAAGATGGTGGACCTCA
TGGCCAACATGGTCTCGAAAAAAAGAGACCCCTGGACCACAAACCCCTTTGAAACAAAAGATGAAGAGAG
AGACGCTCTCTGCTGGAGAATCCCTTTCTCGCTCGGACACAGGCCAGACTGAATCTCCCCTCCTGGCAAT
TGCGGTGTCGACCCCTTAAATATGTTATGGGGCAAAAAAAGTCTCACCATGACATGTATTATGCCCGGAA
AGGTTGCTCTATAATAAAATATTCTGGTTGTAGACA

>gi|374671752|gb|JK671300.1|JK671300 SSH-Mu_40 SSH library of moisture-stressed Horsegram cDNA Macrotyloma uniflorum cDNA, mRNA sequence
GGCGTCGGAGGGCCCCCTCAAGGGCATCCTGGGCTACACTGAGCACCAGGTGGTCTCCTCTGACTTCAAC
AGCGACACCCACTCCTCCACCTTTGACGCTGGGGCTGGCATTGCCCTCAACGACCACTTTGTCAAGCTCA
TTTCCTGGTATGACAACGAATTTGGCTACAGCAACAGGGTGGTGGACCTCATGGCCCACATGGCCTCCAA
GGAGTAAGACCCCTGGACCACCAGCCCCAGCAAGAGCACAAGAGGAAGAGAGAGACCCTCACTGCTGGGG
AGTCCCTGCCACACTCAGTCCCCCAGCACACTGAATCTCCCCTCCTC

>gi|374671750|gb|JK671298.1|JK671298 SSH-Mu_32 SSH library of moisture-stressed Horsegram cDNA Macrotyloma uniflorum cDNA, mRNA sequence
TGCCCCCGAATTGGTCTCCACGGACACAATTTCACCCGAAACCCCTATGACCTTGACTCCGCCAAGCTTG
GGGTCATCATGGACATCGTTTCTGTGCGAAATTGCTATCGGCTCACAATTTCTCACAGGA

>gi|374671748|gb|JK671296.1|JK671296 SSH-Mu_30 SSH library of moisture-stressed Horsegram cDNA Macrotyloma uniflorum cDNA, mRNA sequence
GGCGTCGGAGGGCCCCCTCAAGGGCATCCTGGGCTACACTGAGCACCAGGTGGTCTCCTCTGACTTCAAC
AGCGACACCCACTCCTCCACCTTTGACGCTGGGGCTGGCATTGCCCTCAACGACCACTTTGTCAAGCTCA
TTTCCTGGTATGACAACGAATTTGGCTACAGCAACAGGGTGGTGGACCTCATGGCCCACATGGCCTCCAA
GGAGTAAGACCCCTGGACCACCAGCCCCAGCAAGAGCACAAGAGGAAGAGAGAGACCCTCACTGCTGGGG
AGTCCCTGCCACACTCAGTCCCCCACCACACTGAATCTCCCCTCCTCACAGTTGCCATGTAAACCCCTTG
AAGAGGGGAGGGGCCTAGGGAGCCGCACCTTGTCATGTA

>gi|374671746|gb|JK671294.1|JK671294 SSH-Mu_28 SSH library of moisture-stressed Horsegram cDNA Macrotyloma uniflorum cDNA, mRNA sequence
ACAACAAAAGTATTGTGATAAAATCGCAAACGTCAGGAGTCATGCGAGGGGAAAAATAGTCATGAGAAGG
GGCGGTTTTTTACAATCCCTAGGCCCCTCCCCTCTTCAAGGGGTCTACATGGCAACTGTGAGGAGGGGAG
ATTCAGTGTGGTGGGGGACTGAGTGTGGCAGGGACTCCCCAGCAGTGAGGGTCTCTCTCTTCCTCTTGTG
CTCTTGCTGGGGCTGGTGGTCCAGGGGTCTTACTCCTTGGAGGCCATGTGGGCCATGAGGTCCACCACCC
TGTTGCTGTAGCCAAATTCCTTGTCTTACCAGGAAATGAGCTTGACAAAGTGGTCGTTGAGGGCAATGCC
AGCCCCAGCGTCAAAGGTGGAGGAGTGGGTGTCGCTGTTGAAGTCAAAGGAGACCACCTGGTGCT

>gi|374671744|gb|JK671292.1|JK671292 SSH-Mu_26 SSH library of moisture-stressed Horsegram cDNA Macrotyloma uniflorum cDNA, mRNA sequence
ACATGACAAGGTGCGGCTCCCTAGGCCCCTCCCCTCTTCAAGGGGTCTACATGGCAACTGTGAGGAGGGG
AGATTCAGTGTGGTGGGGGACTGAGTGTGGCAGGGACTCCCCAGCAGTGAGGGTCTCTCTCTTCCTCTTG
TGCTCTTGCTGGGGCTGGTGGTCCAGGGGTCTTACTCCTTGGAGGCCATGTGGGCCATGAGGTCCACCAC
CCTGTTGCTGTAGCCAAATTCGTTGTCATACCAGGAAATGAGCTTGACAAAGTGGTCGTTGAGGGCAATG
CCAGCCCCAGCGTCAAAGGTGGAGGAGTGGGTGTCGCTGTTGAAGTCAGAGGAGACCACCTGGTGCTCAG
TGTAGCCCAGGATGCCCTTGAGGGGGCCCTCCGACGCC

>gi|374671742|gb|JK671290.1|JK671290 SSH-Mu_24 SSH library of moisture-stressed Horsegram cDNA Macrotyloma uniflorum cDNA, mRNA sequence
GTGGCGTCGGAGGGCCCCCTCAAGGGCATCCTGGGCTACACTGAGCACCAGGTGGTCTCCTCTGACTTCA
ACAGCGACACCCACTCCTCCACCTTTGACGCTGGGGCTGGCATTGCCCTCAACGACCACTTTGTCAAGCT
CATTTCCTGGTATGACAACAAATTTGGCTACAGCAACAGGGTGGTGGACCTCATGGCCCACATGGCCTCC
AAGGAATAAGACCCCTGGACCACCAGCCCCAGCAAGAGCACAAGAGGAAGAGAGAGACCCTCACTGCTGG
GGAGTCCCTGCCACACTCAGTCCCCCACCACACTGAATCTCCCCTCCTCACAATTGCCATGTAGACCCCT
TGAAGAGGGGAGGGGCCTAGGGAGCCGCACCTTGTCATG

>gi|374671740|gb|JK671288.1|JK671288 SSH-Mu_22 SSH library of moisture-stressed Horsegram cDNA Macrotyloma uniflorum cDNA, mRNA sequence
GCTGAGTGGGTCTGCGCAGACCCACTCAGCTGTATAACGACGGCCTGTCCGCCACGAACTGGGTCTGCCT
TTTCCAACTCAGCTGCAGACTGGCCGTTTTTTTGGATCTACGTGGCTCCTTTAAACACACTAGATTCAAT
TTCGTGGGGTACTGATGTAGCTGAGTGACTCCCCAGCAAACCAACTTCTCTCTCATCGTCGTTGTTTTTA
GTTGAGCGGGTCTCCCAAAACTCTTTCTCCTTGAAAAGATGGGCACCTTGCCGTTCAGTTCCTCTTTGCA
GTACCCCTCAGTCGTTGACAGTTCCGCGTTTTTT

>gi|374671738|gb|JK671286.1|JK671286 SSH-Mu_20 SSH library of moisture-stressed Horsegram cDNA Macrotyloma uniflorum cDNA, mRNA sequence
GCACAAGAGGTCGGTCGGTGTAAATGGATATCGTGCAGAAGTCACCCTTAGGCGTGGTCGCGGCCGAGGT
GGCGTCGGAGGGCCCCCTCAAGGGCATCCTGGGCTACACTGAGCACCAGGTGGTCTCCTCTGACTTCAAC
AGCGACACCCACTCCTCCACCTTTGACGCTGGGGCTGGCATTGCCCTCAACGACCACTTTGTCAAGCTCA
TTTCCTGGTATGACAACGAATTTGGCTACAGCAACAGGGTGGTGGACCTCATGGCCCACATGGCCTCCAA
GGAGTAAGACCCCTGGACCACCAGCCCCAGCAAGAGCACAAGAGGAAGAGAGAGACCCTCACTGCTGGGG
AGTCCCTGCCACACTCAGTCCCCCACCACACTGAATCTCCCCTCCTCACAGTTGCCATGTAGACCCCTTG
AAGAGGGGAGGGGCCTAGGGAGCCGCACCTTGTCATGTA

>gi|374671736|gb|JK671284.1|JK671284 SSH-Mu_18 SSH library of moisture-stressed Horsegram cDNA Macrotyloma uniflorum cDNA, mRNA sequence
GGCGTCGGAGGGCCCCCTCAAGGGCATCCTGGGCTACACTGAGCACCAGGTGGTCTCCTCTGACTTCAAC
AGCGACACCCACTCCTCCACCTTTGACGCTGGGGCTGGCATTGCCCTCAACGACCACTTTGTCAAGCTCA
TTTCCTGGTATGACAACGAATTTGGCTACAGCAACAGGGTGGTGGACCTCATGGCCCACATGGCCTCCAA
GGAGTAAGACCCCTGGACCACCAGCCCCAGCAAGAGCACAAGAGGAAGAGAGAGACCCTCACTGCTGGGG
AGTCCCTGCCACACTCAGTCCCCCACCACACTGAATCTCCCCTCCTCACAGTTGCCATGTAGACCCCTTG
AAGAGGGGAGGGGCCTAGGGAGCCGCACCTTGTCATGT

>gi|374671734|gb|JK671282.1|JK671282 SSH-Mu_16 SSH library of moisture-stressed Horsegram cDNA Macrotyloma uniflorum cDNA, mRNA sequence
GAGGGCCCCCTCAAGGGCATCCTGGGCTACACTGAGCACCAGGTGGTCTCCTCTGACTTCAACAGCGACA
CCCACTCCTCCACCTTTGACGCTGGGGCTGGCATTGCCCTCAACGACCACTTTGTCAAGCTCATTTCCTG
GTATGACAACAAATTTGGCTACAGCAACAGGGTGGTGGACCTCATGGCCCACATGGCCTCCAAGGAGTAA
GACCCCTGGACCACCAGCCCCAGCAAGAGCACAAAAGGAAGAGAGAGACCCTCACTGCTGGGGAGTCCCT
GCCACACTCAATCCCCCACCACACTGAATCTCCCCTCCTCACAGTTGCCATGTACACCCCTTGAAGAGGG
GAGGGGCCTGGGGAGCCGCAACTTGTCATGAACATGCCCGGGCGACCGCTCTAAGGGCGAATTCAGCATA
TAT

>gi|374671732|gb|JK671280.1|JK671280 SSH-Mu_14 SSH library of moisture-stressed Horsegram cDNA Macrotyloma uniflorum cDNA, mRNA sequence
CTCACAGGAAAAAACTGTGGACAATCATTACGCCAAGCTCGGTACGAAGCTTGGAGTAATCATGAACTTA
GCCTGTTTCAAAGTGAAATTGATATCTGCTACCAATTTCCCCGAGAAAAAGGGCAATGACTGTTTATTAC
GCCAAAGTTCGTTACCGCAGCTTGTGTTCACACAGGACACAGTTTTTACGATGTTAAAAGTCCAAGCGTG
ACCAAAATCATGCAGAAAAACAGTTTCTGGAATAT

>gi|374671730|gb|JK671278.1|JK671278 SSH-Mu_12 SSH library of moisture-stressed Horsegram cDNA Macrotyloma uniflorum cDNA, mRNA sequence
ACATGACAAGGTGCGGCTCCCTAGGCCCCTCCCCTCTTCAAGGGGTCTACATGGCAACTGTGAGGAGGGG
AGATTCAGTGTGGTGGGGGACTGAGTGTGGCAGGGACTCCCCAGCAGTGAGGGTCTCTCTCTTCCTCTTG
TGCTCTTGCTGGGGCTGGTGGTCCAGGGGTCTTACTCCTTGGAGGCCATGTGGGCCATGAGGTCCACCAC
CCTGTTGCTGTAGCCAAATTCGTTGTCATACCAGGAAATGAGCTTGACAAAGTGGTCGTTGAGGGCAATG
CCAGCCCCAGCGTCAAAGGTGGAGGAGTGGGTGTCGCTGTTGAAGTCAGAGGAGACCACCTGGTGCTCAG
TGTAGCCCAGGATGCCCTTGAGGGGGCCCTCCGACGCC

>gi|374671728|gb|JK671276.1|JK671276 SSH-Mu_9 SSH library of moisture-stressed Horsegram cDNA Macrotyloma uniflorum cDNA, mRNA sequence
ACATGACAAGGTGCGGCTCCCTAGGCCCCTCCCCTCTTCAAGGGGTCTACATGGCAACTGTGAGGAGGGG
AGATTCAGTGTGGTGGGGGACTGAGTGTGGCAGGGACTCCCCAGCAGTGAGGGTCTCTCTCTTCCTCTTG
TGCTCTTGCTGGGGCTGGTGGTCCAGGGGTCTTACTCCTTGGAGGCCATGTGGGCCATGAGGTCCACCAC
CCTGTTGCTGTAGCCAAATTCGTTGTCATACCAGGAAATGAGCTTGACAAAGTGGTCGTTGAGGGCAATG
CCAGCCCCAGCGTCAAAGGTGGAGGAGTGGGTGTCGCTGTTGAAGTCAGAGGAGACCACCTGGTGCTCAG
TGTAGCCCAGGATGCCCTTGAGGGGGCCCTCCGACGCC

>gi|374671726|gb|JK671274.1|JK671274 SSH-Mu_7 SSH library of moisture-stressed Horsegram cDNA Macrotyloma uniflorum cDNA, mRNA sequence
AACAAAAGTATGGTGATGAAATCGCAAACGTGAGGAGTCATGGAAGAGGAAAAAGTGTCGTGAGAATGGG
CGGTTTTAAACAATCAAGGGCATCCTGGGCTACACTGAGCACCAGGTGGTCTCCTCTGACTTCAACAGCG
ACACCCACTCCTCCACCTTTGACGCTGGGGCTGGCATTGCCCTCAACGACCACTTTGTCAAGCTCATTTC
CTGGTATGACAACGAATTTGGCTACAGCAACAGGGTGGTGGACCTCATGGCCCACATGGCCTCCAAGGAG
TAAGACCCCTGGACCACCAGCCCCAGCAAGAGCACAAGAGGAAGAGAGAGACCCTCACTGCTGGGGAGTC
CCTGCCACACTCAGTCCCCCACCACACTGAATCTCCCCTCCTCACAGTTGCCATGTAGACCCCTTGAAGA
GGGGAGGGGCCTAGGGAGCCGCACCTTGTCATGTA

>gi|374671724|gb|JK671272.1|JK671272 SSH-Mu_5 SSH library of moisture-stressed Horsegram cDNA Macrotyloma uniflorum cDNA, mRNA sequence
AGAAATTCTATGGTCATAGCAGCTCCCAGAACATAGATATTCTAGGGACGAAACTGCTTCAGACCAAAAA
ATACCATGGGACAGAAGTGTCTGCCCAAAAAAAATTTCTGGGGCGAGAAAGTTTTTTTGACCCTAAAAAA
TTTTGGGCAAAACGCTTTCTGCACCTATAAAAATTTTATTTGGGAAAAGAGGTTTTTACCATAAAAAATT
CTTTGGGCAGGAACCGTTCCCACCCCCCAAATAATATTTTTGGGGGGGAAAAATGGTTTTGACCCACATA
AAAACTTGTTGGGGGCACGGAGTCTTTCCCACCCATAATATATGTTTTGGGGCGAGGGGTTGTTTTCAAA
ATAAAAATTTTTTGGGGGGGGGGCCGTGTCCTCCCATAATTTTTTTTTTGGGGAAGACGTGTT

>gi|374671722|gb|JK671270.1|JK671270 SSH-Mu_3 SSH library of moisture-stressed Horsegram cDNA Macrotyloma uniflorum cDNA, mRNA sequence
ACTGGCCGTCCTTCCAAAACAAGGACTGACTATTATCTTATCCGGACGCCCCTCCCCTCTTCAGGGGTCT
ACTTGGCACACTGGGGAGGGGAAATTCAGGTGGTGGGTGACTTATTGATAAGGGACCCTCTTCAATAAGG
GTCTCTCTCTTTCTCATGTGCTCTTCCTGGGTCTGAAATCCAGGGGTGTTACTCATTGAAATCCGTGTTG
GCCATGAAGTCCTCCGGCGTGTTTCTTTACCCGGTTCGTTGTCTTAAAAGA

>gi|374671720|gb|JK671268.1|JK671268 SSH-Mu_1 SSH library of moisture-stressed Horsegram cDNA Macrotyloma uniflorum cDNA, mRNA sequence
GAAACAAAAGTATGGTGATAAAATCGCAAACGTGAGGAGTCATGGAAGAGGAAAAAGAGTTGTGAGGGTG
GGTGTTTTAATACAATCAAGGGCATCCTGGGCTACACTGAGCACCAGGTGGTCTCCTCTGACTTCAACAG
CGACACCCACTCCTCCACCTTTGACGCTGGGGCTGGCATTGCCCTCAACGACCACTTTGTCAAGCTCATT
TCCTGGTATGACAACGAATTTGGCTACAGCAACAGGGTGGTGGACCTCATGGCCCACATGGCCTCCAAGG
AGTAAGACCCCTGGACCACCAGCCCCAGCAAGAGCACAAGAGGAAGAGAGAGACCCTCACTGCTGGGGAG
TCCCTGCCACACTCAGTCCCCCACCACACTGAATCTCCCCTCCTCACAGTTGCCATGTAGACCCCTTGAA
GAGGGGAGGGGCCTAGGGAGCCGCACCTTGTCATGTA

>gi|313247888|gb|HS109647.1|HS109647 MuNAC1 Stress responsive NAC TF family genes in horsegram (Macrotylomauniflorum (Lam.)Verdc.) Macrotyloma uniflorum cDNA similar to MAC domain protein (NAC1), mRNA sequence
CTACCTGCCACGTCCAATGGAGAATAGAACAAGCTCTGTACTCCCACCTGGCTTCAGGTTTCACCCCACT
GATGAGGAACTAATTGTGTACTACCTTTGCAACCAAGCCTCATCAAGGCCATGCCCTGCATCAATCATTC
CAGAAGTGGATATCTATAAGTTTGATCCATGGGAATTACCTGATAAAACAGACTTTGGAGAAAAGGAGTG
GTACTTCTTTAGCCCACGAGAGAGGAAGTATCCAAATGGGGTGAGGCCTAATAGAGCAACCGTGTCTGGG
TATTGGAAGGCCACTGGGACAGATAAAGCAATCTATAGTGGGTCTAAGCATGTAGGGGTGAAGAAGGCTT
TGGTTTTTTACAAGGGTAAGCCACCAAAGGGTCTCAAGACAGATTGGATTATGCATGAGTATAGATTAAT
TGGATCAAGAAGACAAGCCAATAGACAAGTTGGATCCATGAGGCTAGATGACTGGGTCTTGTGTAGGATT
TACAAGAAGAAGAATATTGGAAAATCAATGGAGGCAAAAGAGGACTACCCAATAGCCCAAATCAACCTTA
CACCAGCAAACAATAACAGTGAACAAGAATTGGTGAAATTTCCAAGGACTAGTTCCCTTACTCATCTTTT
GGAAATGGATTACTTGGGTCCAATATCACATATATTACCTGATGCCTCATACAATTCAACCTTTGATTTT
CAAATTAACACTGCCAATGGTGGAATAGACCCGTTCGTAAAACCACAGCTGGTTGAAATCCCTTATGCAA
CAGATTCAGGGAAGTACCAGGTGAAACAGAATAGCACCATCAACCCCACCATATTTGTGAACCAAGTGTA
TGATCAAAGAGGATAATCAACGTAAGCGAACTGCCAGCGTTAAGCACCGAAAGTCAATTGACGAA

>gi|313247889|gb|HS109648.1|HS109648 MuNAC4 Stress responsive NAC TF family genes in horsegram (Macrotylomauniflorum (Lam.)Verdc.) Macrotyloma uniflorum cDNA similar to Nac domain protein (NAC4), mRNA sequence
GGTTCTGTGTCGTATATACAACAACGGCTGCAATCTATGGGAGTTCCAGAGGAAGACCCTCTTTCCCAGT
TGAGTCTACCTCCTGGTTATCGCTTCTACCCCACCGACGAGGAGCTTCTCGTTCAGTATCTCTGCCGCAA
GGTCGCCGGCCACCATTTCTCTCTCCCGATCATTGCTGAAATTGATTTGTACAAGCTCGACCCATGGGTT
CTTCCAAGCAAGGCGATTTTCGGGGAGAAAGAGTGGTACTTTTTCAGCCCTCGTGACAGGAAATACCCAA
ACGGGTCTCGACCCAACAGAGTAGCCGGGTCGGGTTATTGGAAAGCCACCGGAACCGACAAGATCATCAC
CACTGAAGGTAGAAAAGTTGGCATGAAAAAAGCCCTCGTTTTTTACGTTGGGAAAGCTCCAAAAGGCACC
AAAACCAATTGGATCATGCACGAGTATCGCCTCCTTGACTCTTCCCGAAAGACAACTGGCACCAAGCTGG
ATGATTGGGTTCTGTGTCGTATATACAAGAAGAACTCGAGTGCACAGAAGGCAGTGCAGAACGACGTGGT
TTCGAGCAGGGAACACACACAATACAGCAACGGTTCGCCGTCGTCGTCATCATCCCATCTGGACGACGTT
CTGGAATCGCTGCCAGCGATCGACGAACGGTGCTTCGCGATGCCACGTGTCAACACGGTGCAGCAACAGC
AGGAGGAGAAGGTGAACGTTCAGAACCTGGGTTCGAGTGGGTTGGTGGATTGGGCCAACCCTGCGGTTCT
GAATTCGGTGGCTGATTTCGTTTCGGAAAATAATCAAGTGGTGCAGGACCATACTCAGGGGATGGTGAAC
TACAACGGCTGCAATGACCTTTATGTCCCCACCTTCTGCCACGTGGACTCCTCGCTTCCGCAAAAGGTTG
AGGAAGAGGTGCAAAGCGGTGTCAGAAACCAAAACAATAACTCGTGGTTTCTTCAGAACGATTTCACACA
GGGGTTTCAAAACCCTGTCGACACGTGTGGGTTTAAGTTCCCGGTTCAGCCGGTCGGGTTCGGGTTCAGG
AATTGAATTACGTTGGGAAAGGGCCAACCCTGCGG

>gi|313247887|gb|HS109646.1|HS109646 MuNAC15 Stress responsive NAC TF family genes in horsegram (Macrotylomauniflorum (Lam.)Verdc.) Macrotyloma uniflorum cDNA similar to NAC domain protein (NAC15), mRNA sequence
AAGCATTGCTTAACCACCGATGGACAAGGTGAATTTTGTGACGAATGGAGTGCTTAGCTTGCCTCCGCGG
TTCCGTTTCTACCCGACTGATGAGGAGCTGGTTCTGCAATACGTGAAGCGCAAGGTCCTCTCCTGCCCTT
TGCCAGCCTCTATCTTTCCTGAGCTTCATGCCTGCAAGTCTGATCCTTGGGATTTGCCAGGTGATTTGGA
GCAAGAGAGATACTTCTTTAGCACCAAAGTGGCCAAATTTCCCAACGGAAATCGCTCCAACAGAGCCACA
AATCCGGGTTATTGGAATGCAACTGGCTTGGAGAAACAAATTGTTACTTTAAAAGCCAACAACCAAGTTG
TCGGAATCAAAAAGACACTTGTTCTCTACAGAGGCAAGCCTCCTAAGGGATCCAGAACTGATTCTATCAT
CCACGAGTATCGCCTCATCCTTAACGCCTCTCAGTCTCAGAGCCATCTTGTTCCCATGGAAAATTCTATT
CTGTGTCGCATATTTTTGAAGAGGAGAATTGGTGCTAAATCTGGGGAGGAGAGCAACTCTAAGTTGGTTT
TCTATGACTTCTCGGCGCAGAACAAGACCGATTCCTCGTCATCGGTCGCTCTTGGAATTACACATGAATC
AGATGAACATGAAGAGAGCAGTAGGCCCAACACCTTCCCTTATGTTATTAGAAGAAATCCTTAAACTGGT
GCTAAAAATGGGGAGCGGTTACGTTAACTTGGAC

>gi|71812245|gb|DR989636.1|DR989636 HDI_L_95.esd Horsegram (VZM-1) drought stressed subtracted cDNA Macrotyloma uniflorum cDNA, mRNA sequence
CAAANCTGAGCTCACGCGGTGGCGGCGCTCTAGAACTAGTGGATCCCCCGGGCTGCAGGAATTCGGCACG
AGGCTGAAATTCCTTTGTTAATTGATCAGAATAAATTATTTGATGTAATACTTAAATTCTGCATAATGGT
CGTTATGTCATGGTGTAGTTTTTCTGCAAAAAAAAAAAAAAAAAAACCCNAGGGGGGGGCCCGGGCCCCA
TTCCGC

>gi|71812243|gb|DR989634.1|DR989634 HDI_L_92.esd Horsegram (VZM-1) drought stressed subtracted cDNA Macrotyloma uniflorum cDNA, mRNA sequence
AGCTGGAGCTCACGCGGNNGCGGCGCTCTAGAACTAGTGGATCCCCCGGGCTGCAGGATCGGCACGAGGC
TGACTTGTGTAAGAATGAGTATCTAAATTAGACTAATAATGTTTGTTTGAAACTTAGTTGAGTTTAAAAA
AAAAAAAAAAAAAAAAAAAAAAAAAAAAAAAAAAAAAAAAAAAAAAAAAAAAAAAAAAAAAAAAAAAAAA
AAAAAAA

>gi|71812241|gb|DR989632.1|DR989632 HDI_L_9.esd Horsegram (VZM-1) drought stressed subtracted cDNA Macrotyloma uniflorum cDNA, mRNA sequence
GGCTGGAGCTCACGCGGTGCNCGGCGTTCTAGAACTAGTGGATCCCCCGGGCTGCAGGATTCGGCACGAG
GTGCCCACTGGTAAATATGTGCCCTCTTGGTTTTTATTTGTGTTTGTACATCGATAAACTACATTTGCCT
TCCAAGGGAAAATGTCTTGTGTAAAAAGAAAATAGCACAGAATGTTGAATAAGTTTACATTACATGCACA
AACTGTTTTCCGCATAAAAAAAAAAAAAAAAAACCCGAGGGGGGGCCC

>gi|71812239|gb|DR989630.1|DR989630 HDI_L_83.esd Horsegram (VZM-1) drought stressed subtracted cDNA Macrotyloma uniflorum cDNA, mRNA sequence
ACAAGCTGGAGCTCACCGCGGTGCGCGGCGTTCTCTAGAACTAGTGGATCCCCCGGGCTGCAGTGAATCG
GCACGAGGGAAATAGTACAGTTTCTCTTGAGTATTTCTGTCTATCATTATGATTTTATTTCCCTTTTATT
TCTGGCTGTTGGGGGTTTCTTTGTTCTTTGCCTTGGTCCATGTTTTTTTATTGCGCAGACTTTAGAGCAT
CTCAAATAGTCCTTGAGTGAATAGTTTGGACTTTAATTCTTGTACATGTAGTTCTAGAGATGGACCCTTC
TACTAAAAAAAAAAAAAAAAAAAAAAAAAAAAAAAAAAAAAAAAAAAAAAAAAAAAAAAAAAAAAAAAAA
AAAAAAAAAAAAAA

>gi|71812237|gb|DR989628.1|DR989628 HDI_L_81.esd Horsegram (VZM-1) drought stressed subtracted cDNA Macrotyloma uniflorum cDNA, mRNA sequence
AAAGCTGGAGCTCACGCGGTGGCGGCGCTCTAGAACTAGTGGATCCCCCGGGCTGCAGGATCGGCACGAG
GCGTATTTGTTATCCTTATGGTCATGTTTGTACAATGTATGTAGATGCAACTCTACTTCAAACTTTATTT
GGTAGGATTATTTTGGTGTAATACTGTGTTGGATTATTAAAAAAAAAAAAAAAAAAAAAAAAAAACCCCG
GGGGGGGGCCCGGGCCCCACCCCCCG

>gi|71812235|gb|DR989626.1|DR989626 HDI_L_8.esd Horsegram (VZM-1) drought stressed subtracted cDNA Macrotyloma uniflorum cDNA, mRNA sequence
ACAGCTGGAGCCACGCGGGGCGGCCGCTCTAGAACTAGTGGATCCCCCGGGCTGCAGGATCGGCACGAGG
CAACATCTAAATGCTCTTCTCCAATCTTAAAATGTACAACACATCTCACTAAAAAAAAAAAAAAAAAAAA
AAAAAAAAAAAAAAAAAAAAAAAAAAAAAAAAAGGGGGGGGGGG

>gi|71812233|gb|DR989624.1|DR989624 HDI_L_72.esd Horsegram (VZM-1) drought stressed subtracted cDNA Macrotyloma uniflorum cDNA, mRNA sequence
CTGGAGCTCACGCGGTGGCGGCGCTCTAGAACTAGTGGATCCCCCGGGCCTGCAGGAATCGGCACGAGGG
AATTGTACTAGGTTGAAAAACAATTAGGCCTCTGCAGAGTTTCAAAATTTGTTTTGTACCCTTCACACAT
GATTTATATATAAGTATAATTCAGAAAGAAAAAAAAAAAAAAAAAAAAAAAAAAAAAAAAAAAAAAAAAA
AAAAAAAAAAAAAAGGGGGGGGGGGGG

>gi|71812231|gb|DR989622.1|DR989622 HDI_L_70.esd Horsegram (VZM-1) drought stressed subtracted cDNA Macrotyloma uniflorum cDNA, mRNA sequence
AAAGCTGGAGCTCACGCGGTGCCGGCGTTCTAGAAACTAGTGGATCCCCCGGGCTGCAGGAATTCGGCAC
GAGGCCGGAAACAGACCGCTGGAGTAACAGTAGTAGCCGGCCGGATGGTGACAGTGTGGCGTGGTGATGA
AAGGAGAAGTGGGTTTGGTGGTTCTGGTGGAGTGTTCAAGGTCATCTTCTACTTGGTCATATTCCAGGAA
TGGGCGTTGATCATTTTGTGCCCTCTGATTTATTGCTGGTGACTTTTTTTGGAATTCTCTCTGTACTCTT
TCCAGTTTACGTCCTAGAATTCTTTTTGATGCTGAGTTGTTAACAATTTATTATCTTAATACTCACAAAC
AAGTCCTCTATTGGGGTTTGAAGGGACACAAAA

>gi|71812229|gb|DR989620.1|DR989620 HDI_L_69.esd Horsegram (VZM-1) drought stressed subtracted cDNA Macrotyloma uniflorum cDNA, mRNA sequence
AGCTGGAGCTCACGCGGTGCCGGCGCTCTAGAACTAGTGGATCCCCCGGGCTGCAGGATCGGCACGAGGC
AGGCAACATCCAAAAAGAAGAAAGAAAATTGAAGGGGAAAAGAGTAGTTAGAGAATAAGAAGAAAAAAGA
AAGTATTACAGAGTGAAAAAACTGTTTCATTATTTGAGTATTACTGTTAGACTTGTTAGAATTAGACATT
AAATAAGATCTTCCATTCTGGTTTCTTTTGAACTATTGCCTGTGATTTTTCTATTGATATTTTAAAGTGC
CCTTTCTTTCTTTGGTTTGTTTTCAAAAAAAAAAAAAAAAACCCCAAGGGGGGGCCCCGGCCCNAATTCG
C

>gi|71812227|gb|DR989618.1|DR989618 HDI_L_67.esd Horsegram (VZM-1) drought stressed subtracted cDNA Macrotyloma uniflorum cDNA, mRNA sequence
TGGAGCTCACGCGGTGGCGGCGCTCTAAACTAGTGGATCCCCCGGGCTGCAGGATCGGCACGAGGGTTGA
ATTGAATGGTAGACTGAACAAATGTGGGGTTATTAGTCCCCGTTTTGATGTGGGTGTCAAAGAGATTGAA
GGTTGGACTGCTAGATTGCTCCCCTCAAGACAGTTTGGGTATATTGTGTTGACTACCTCTGCCGGCATCA
TGGATCATGAAGAAGCTAGGAGAAAGAATGTTGGTGGGAAAGTGCTGGGTTTCTTTTACTAGTCTATTTT
CCTTTGAAAGATTTTGTGCGGATTTCAGTTTTTTTTTTAAGTTATTTTTTTTAACTTACTGCTGTAATGA
TCAATGTTAGACACTTAGTTTATTTAAGTTATAGCATAGCCAGATGTTTTTCCTGATGTTGCTTAAAAAA
AAAAAAAAAAAAAACAAAAAAAA

>gi|71812225|gb|DR989616.1|DR989616 HDI_L_59.esd Horsegram (VZM-1) drought stressed subtracted cDNA Macrotyloma uniflorum cDNA, mRNA sequence
AAGCTGGAGCTCACGCGGTGGCGGCGTTCTAGAACTAGTGGATCCCCCGGGCTGCAGGATTCGATATCAA
GCTTATCGATACCGTCGACTCGAGGGGGGGCCCGGTACCCAATTCGCCCTATAGTGAGTCGTATTACAAT
TCACTGGCCGTCGTTTTACAACG

>gi|71812223|gb|DR989614.1|DR989614 HDI_L_57.esd Horsegram (VZM-1) drought stressed subtracted cDNA Macrotyloma uniflorum cDNA, mRNA sequence
ACNCCCCGGGCTGCAGGATCGGCACGAGGCTTGGATATAATGTTTAGGGATTAAAATTATGTTTTTCAAA
TTTAAAAGATAAAAAATTCTTAAATTTAGAAATTAATATTAGAATTATTTTAAATTTTAAGAAATGAAAA
TATAATTAACTTTTTTTCTTATGGATAATGTGAATTGTAATATTATTAATTTGGGGGTGGTATAATGAAA
GGATTGGTGGGAGAAAAAAAAAAAAAAAAAAAAAAAAAAAAAAAAAACCGGGGGGG

>gi|71812221|gb|DR989612.1|DR989612 HDI_L_55.esd Horsegram (VZM-1) drought stressed subtracted cDNA Macrotyloma uniflorum cDNA, mRNA sequence
AAAGCTGGAGCTCACGCGGTGGCGGCGCTCTAGAACTAGTGGATCCCCCGGGCTGCAGGATCGGCACGAG
GGGGTGCTAGGGTTGTTTAGGGTTAGTGTTGTGAAGTTTATTGTCCTTTCGGTGGGGTGTAGTTTACAGA
TGTTCCTATAACATATGAAATCGATTTTAAGAAAAAAAAAAAAAAAAAACCNCNAGGGGGGGCCCGGTTA
CCCCAATTTG

>gi|71812219|gb|DR989610.1|DR989610 HDI_L_47.esd Horsegram (VZM-1) drought stressed subtracted cDNA Macrotyloma uniflorum cDNA, mRNA sequence
AAGCTGGAGCTCACGCGGTGGCGGCGCTCTAGAACTAGTGGATCCCCCGGGCTGCAGGAATTCGGCACGA
GGATTGCATGTTTAGCTGAAAACGTATGTGCTTTTAAAATTTCCGAGCTCTAGAAAGTTGCTTTTAAAGT
TCCAATGATTCTGAGCTAATGTTTCTTCGTTAATTCCTTTCCTAGTTTCGGAAATGGTTCAATTCTCCCT
GTGTTAATAACCTAAACTAAGTGGGAAATAAAAGTTAGGTTTGATAAAAAAAAAAACAACAACAAAAAAA
AAAAAAACACACCGCGCGGGGGGGGCGCGCCGCGCG

>gi|71812217|gb|DR989608.1|DR989608 HDI_L_45.esd Horsegram (VZM-1) drought stressed subtracted cDNA Macrotyloma uniflorum cDNA, mRNA sequence
ACAAGCTGAGCTCACGCGGTGGCGGCCGNTCTAGAACTAGTGGATCCCCCGGGCTGCAGGATCGGCACGA
GGAAGTGACTCAACATAGCAGGCTATTTACCATCCTTTTTGTCTTTTTTCTAGTTACTTGGAACTTTGCC
TTGGTAATATTTTATTTAATAACTAGACTTTTTTGTGCTTCATTATAATTTCTATCAAATTATCATGGAT
TTGAATTTCATTAATTTATGAATTTTGATGTTTGAATTCAAAAAAAAAAAAAAAAANTTTAAAAAAAAAA
AAAAAACCCCCCGGGGGGGGNCCCGGGACCCCATC

>gi|71812215|gb|DR989606.1|DR989606 HDI_L_43.esd Horsegram (VZM-1) drought stressed subtracted cDNA Macrotyloma uniflorum cDNA, mRNA sequence
GGCTGAGCTCACGCGGTGGCGGCGCTCTAGAACTAGTGGATCCCCCGGGCTGCAGGAATCGGCACGAGGC
TTGGATATAATGTTTAGGGATTAAATTATGTTTTTTCAAATTTTAAAAGATAAAAAATTTCTTAATTAGA
AATATATAGAATATTTATTAGAAT

>gi|71812213|gb|DR989604.1|DR989604 HDI_L_35.esd Horsegram (VZM-1) drought stressed subtracted cDNA Macrotyloma uniflorum cDNA, mRNA sequence
AGCTGGAGCTCACGCGGTGGCGGCGCTCTAGAACTAGTGGATCCCCCGGGCCTGCAGGAATTCGATATCA
AGCTTATCGATACCGTCGACTCGAGGGGGGGCCCGGTACCCAATTCGCCCTATAGTGAGTCGTATTACAA
TTCACTGGCCGTCGTTTTACAAC

>gi|71812211|gb|DR989602.1|DR989602 HDI_L_33.esd Horsegram (VZM-1) drought stressed subtracted cDNA Macrotyloma uniflorum cDNA, mRNA sequence
CAAAGCTGGAAGCTCACCGCGGTTGGCGGCCGCTCTAGAACTAGTTGGATCCCCCGGGCTGCAGGAATTC
GGCACGAGGCCTCGTTGCCGGGGGGGGCCGGTACCCAATTCGCCCTATAGTGAGTCGTATTACAATTCAC
TGGCCGTCGTTTTACAAC

>gi|71812209|gb|DR989600.1|DR989600 HDI_L_31.esd Horsegram (VZM-1) drought stressed subtracted cDNA Macrotyloma uniflorum cDNA, mRNA sequence
AAGCTGGAGCTCACGCGGTGGCGGCGCTCTAGAACTAGTGGATCCCCCGGGCTGCAGGATCGGCACGAGG
CCCATGAGTATCTACACTTCTGAAATCTATATATCAGTCACTACTACTTGTTTTGCTCTAGTCACTTCCA
CTGTTCAATGTATTGTTTATAATTTGTTGTTGTTGCAATCCCAAGGTTGTTCTGGGGTTTAACTTGTACG
TACTTGATGTGTCATTGGATTACATGTACTGTTCAGTTTATATGTTGTTTCAGTCAGTTTTACTACTGCA
TATTATTTATTGTGACCTGAGATATTGTATCAGACTTCTTGTCTTCTAGTTCAATGAACTCTTGAATTTC
TTTGTGGTACAAAAAAAAAACAAAAAAAAA

>gi|71812207|gb|DR989598.1|DR989598 HDI_L_23.esd Horsegram (VZM-1) drought stressed subtracted cDNA Macrotyloma uniflorum cDNA, mRNA sequence
AAGCTGGAGCTCACGCGGTGGCGGCGCTCTAGAACTAGTGGATCCCCCGGGCTGCAGGATTCGGCACGAG
GCATTATTCTCCTTTCTGTTTGCATTTTGATTGATTTGTCAAATCTTTTTAACAAAATGGTGCAATTTTT
TTAAATTTCCGGAGAATAGATAAGTCGTGTCTGCAAAGCACGACATTTAAGTGTAAATCGTGTTTGCAAA
TTGATGTACTAGGTCTTCCTACATTTTTTTGGTTTCTAAAAAAAAAAAAAAAAAAAAAAAAAAAAAAAAA
AAAAAAAAAAAAAAAAAAAA

>gi|71812205|gb|DR989596.1|DR989596 HDI_L_21.esd Horsegram (VZM-1) drought stressed subtracted cDNA Macrotyloma uniflorum cDNA, mRNA sequence
AAGCTGAGCTCACGCGGTGGCGGCGCTTCTAGAACTAGTGGATCCCCCGGGCTGCAGGAATCGGCACGAG
GGCTCTATCCTTCGAGTGAGAAGGGTTGACTTTCAGAGGAATTCCCAACAGTATCTCCATCTAAGGCTCT
ATGCTTGCTGCATTACTGTGCCTGTTATCAATAAATGTGTTATAGAAGGAATCTGATTCCTTCATCCACT
TATGTATGCTTAAGTTATGTATCTCCAGTGGTTGAATGTTCTCGTGTGTTTGTTATTAATAAAGAATTTG
TGTTTGTA

>gi|71812203|gb|DR989594.1|DR989594 HDI_L_19.esd Horsegram (VZM-1) drought stressed subtracted cDNA Macrotyloma uniflorum cDNA, mRNA sequence
GAGCCACGCGGTGGCGGCGCTCTAAACTAGTGGATCCCCCGGGCTGCAGGATCGGCACGAGGCCGGAAAC
AGACCGCTGGAGTAACAGTAGTAGCCGGCCGGATGGTGACAGGTGGCGTGGTGATGAAAGGAGAAGTGGG
TTTGGTGGTTCTGGTGGAGGTTCAAGGTCATCTTCTACTTGGTCATATTCCAGGAATGGGCGTTGATCAT
TTTGTGCCCTCTGATTTATTGCTGGTGACTTTTTTGGAATTCTCTCTGTACTCTTTCCAGTTTACGTCCT
AGAATTCTTTTTGATGCTGAGTTGTTAAATTTATTATCTTAATACTCACAAACAAGTCCTCTATTGGTTT
GAGGAACAAAAAAAAAAAAAAAA

>gi|71812201|gb|DR989592.1|DR989592 HDI_L_11.esd Horsegram (VZM-1) drought stressed subtracted cDNA Macrotyloma uniflorum cDNA, mRNA sequence
AGCTGGAGCTCACGCGGTGCGCGGCGCTCTAGAACTAGTGGATCCCCCGGGCTGCAGGATCGGCACGAGG
AAACATTCTCCCTCCTATTAGGTTTATTCATCACGGATTCAAATCAAAAAAAAAAAAAAAAAAAAAAAAA
AAAAAAAAAAAAAAAAAAAAAAAAAAAAAAAAAAAAAAAAAAAAAAAAAAAAAAAAAAAAAAAAAAAAAA
AAAAAAAAAAAA

>gi|71812199|gb|DR989590.1|DR989590 HDI_L_90.esd Horsegram (VZM-1) drought stressed subtracted cDNA Macrotyloma uniflorum cDNA, mRNA sequence
AAACGCTGGAGCTCACCGTCGGTGGCGGCCGNTCTAGAACTAGTGGATCCCCCGGGCTGCAGGATTCGGG
CCACGCAGGCCTCGTGCCGAATTCGGCCGAGGCCTCGTGCCGTGCATGCATCGTGCATGATGGTAACATC
GGTAAACAATGGTTTGNATTGAACTTGTTGGCAGTGCAAGTGAGTTTAGTTGACCAGAGA

>gi|71812197|gb|DR989588.1|DR989588 HDI_L_88.esd Horsegram (VZM-1) drought stressed subtracted cDNA Macrotyloma uniflorum cDNA, mRNA sequence
AACAAGCCGAGGCTCACCTCGGGGCGTGCGCGCATATAGTCAGTAGGTCCCCTCCGGNACGAGGTCTTGC
AGGCGCCGTCGCATAGCATGCATGGGAAGATCATTTAGTAGGATCTGTGCATGATGTAATGTT

>gi|71812195|gb|DR989586.1|DR989586 HDI_L_86.esd Horsegram (VZM-1) drought stressed subtracted cDNA Macrotyloma uniflorum cDNA, mRNA sequence
AAGCTGGAGCTCACGCGGTGGCGGCGCTCTAGAACTAGTGGATCCCCCGGGCTGCAGGATTCGGCACGAG
GCCTCGTGCCGAATTCGGCACGAGGTAGCGGCCTATTGGCACTATTATTTTGCCTGGCTTGCTGTCACCA
CTGGCAATTGCTTCTCTCTGGAATTAACTATAAGAAATCAGTCCAAGTAAGGCTGCCGCTGTGATGTCTA
GTTTGTGTATAATATTTTGGAGTATGGGGAGAAGTTTAATTCAAGATAACGCCCTATATACTCCGTAGTC
TATATCAGCTTGTAACCTGTCAGTTCTATTTCCCCATATTGTAAAGCAGATGTGCTTTCTTTAAATACAA
GTTTTAAGAAAACCAGCTAAAAAAAAAAAAAAAAAAAAAAAAAAAAAAAAAAAAAAAA

>gi|71812193|gb|DR989584.1|DR989584 HDI_L_78.esd Horsegram (VZM-1) drought stressed subtracted cDNA Macrotyloma uniflorum cDNA, mRNA sequence
AAGCTGGAGCTCACGCGGTGGCGGCCGCTCTAGAACTAGTGGATCCCCCGGGCTGCAGGAATTCGGCACG
AGGCCTCGTGCCGAATTCGGCACGAGGGGGGGGGCCCGGTACCCAATTCGCCCTATAGTGAGTCGTATTA
CAATTCACTGGCCGTCGTTTTACAAC

>gi|71812191|gb|DR989582.1|DR989582 HDI_L_76.esd Horsegram (VZM-1) drought stressed subtracted cDNA Macrotyloma uniflorum cDNA, mRNA sequence
AAAGCTGGAGCTCACGCGGTTGGCGGCGCTCTAGAACTAGTGGATCCCCCGGGCTGCAGGATCGGCACGA
GGCCTCGTGCCGAATTCGGCACGAGGGTTATAGTAAATCGTTGGGTACTTCCTATGTGACAGTTTATAAA
AATAGTGAATTGTAGTGCATTACTGGATTTACAATAAAAAAAAAAAAAAAAAAAAAAAAAAAAAAAAAAA
AAAAAAAAAA

>gi|71812189|gb|DR989580.1|DR989580 HDI_L_74.esd Horsegram (VZM-1) drought stressed subtracted cDNA Macrotyloma uniflorum cDNA, mRNA sequence
AGCTGGAGCTCACGCGGTGGCGGCGCTCTAGAACTAGTGGATCCCCCGGGCTGCAGGATCGGCACGAGGT
TCATATTTTCACTTGTTTAGTGAAAGTCTGTTATTCGAGATATATATATGTAGATAAGTAAAGGTGTGTG
TTGTGTAGCTTGGTGCACAAGCTTGAAGAGAGTTGTGAAGTGTAGGATAGTATTTAGGGCTATGCAGTGT
TCTGTGTCCTAAGTGATCAAATGAACATGAGTTTTTACTGTTTTTAATGGTTGATCTTTCTATTGCCTGT
TTTTTTCANAGTAGTTATGGGACGAATTTCTCTGGAACATGGAGATAATTAATGCTAATTTTTATTTTTA
AAAAACAAAAAACAAAAAAAACCCCANGGGGGGC

>gi|71812187|gb|DR989578.1|DR989578 HDI_L_66.esd Horsegram (VZM-1) drought stressed subtracted cDNA Macrotyloma uniflorum cDNA, mRNA sequence
AAGCTGGAGCTCACGCGGTGGCGGCGCTCTAGAACTAGTGGATCCCCCGGGCTGCAGGATCGGCACGAGG
GTTATCCACCACTAGTTACGTGAGTAAGTAGAAGTTCAAAGATTAGCTCTTATATAATAAATTTTCCTGC
CCCATGTTTGAGGGCACTAGTGTGCCGTGTATGTCTAACATCATTTGACTTGTTAGAAGGCAACTGGTGT
TAGACAAGTAAGTAAATGAAGCTGAATTCTGTTGTGCAAGTAGTATGAGGAAAACATAGGTGAGTTAATG
AAAGAAATTTTACAATGAGTTCTGTACAATCAATGATGGCTATAGTGGATTGTTATATCTCTATAAAAAA
AAAAAAAAAAAA

>gi|71812185|gb|DR989576.1|DR989576 HDI_L_64.esd Horsegram (VZM-1) drought stressed subtracted cDNA Macrotyloma uniflorum cDNA, mRNA sequence
AGCTGGAGCCACCGCGGGGCGGCGCTCTAGAACTAGTTGGATCCCCCGGGCTGCAGGAATCGGCACGAGG
TGTCTACTAAATAAAAATACAAAAAGCCCACCACCAAGTAATGCTGGGTTCATATGGGTTATTTGTATAT
GTTCCTTCTAGTGAGTGGTGTGTGGTTGTGAAGAATCTATTGCTGTTAATTATAATGAATGAGATTTCTG
GTATGCAAAAAAAAAAAAAAAAAAACCCCGGGGGGGNCC

>gi|71812183|gb|DR989574.1|DR989574 HDI_L_62.esd Horsegram (VZM-1) drought stressed subtracted cDNA Macrotyloma uniflorum cDNA, mRNA sequence
AAGCTGGAGCTCACCGCGGTGCGCGGCCGTTCTAGCAAACTAGTGGATCCCCCGGGCTGCAGGATCGGCA
CGAGGGTTGTGTGTATGTGATGATGACAATTCGTCTTTTCCTTTGTAATTTACTATTTATTTATTATTAT
TATTATTATTTCTTTGGTTTGTATGAGATGAGATCAGATTATGACCGTTATTTAATTCCATATTCATATG
CTGCTGCCAAAAAAAAAAAAAAAAAAAAAAAAAAAAAA

>gi|71812181|gb|DR989572.1|DR989572 HDI_L_6.esd Horsegram (VZM-1) drought stressed subtracted cDNA Macrotyloma uniflorum cDNA, mRNA sequence
TAGCTGGAGCTCACGCGGTGCCGGCGTTCTAGAACTAGTGGATCCCCCGGGCTGCAGGATCGGCACGAGG
ATTGTTAAGAGGGTATTACACCAAAGATCAATGAGACCGACCGGTTCTTTAGAATGCTGAAAGCCATAGT
TTTGTAACTTTTGTTAGCAAGTATTTGTTAATATATCAAAGCTTGTGCACACTGTATTGAAGGTTGAAGA
TGGACATGGCCATNAATTCAGTTGTAGAGTTGTATATTGTCTTTTAAATATGATATAATTTTACTTTTGA
AAAAAAAAAAAAAAAAAAAACCCCAGGGGGGGGCCC

>gi|71812179|gb|DR989570.1|DR989570 HDI_L_53.esd Horsegram (VZM-1) drought stressed subtracted cDNA Macrotyloma uniflorum cDNA, mRNA sequence
GCTGGAGCTCACGCGGTGGCGGCGCTCTAGAACTAGTGGATCCCCCGGGCTGCAGGATCGGCACGAGGCC
TCGTGCCGAATTCGGCACGAGGGAAATTATTGCATTTGGATAATGATGAAGCTGTGTTTCTTCAATAAGT
AGACACCACTGGTTTTGAAGTGCAACATTGATGCCAGTTTGAAGATTTTGAGTTTTTTCAAGGTCTTTGT
ATTTAAATTCCATGTTAAACTGGAAGTTGAGGCTATCAATTTGTTTAAATTTTCTTGTCAAGTTTCCAAC
CATTTATTCTTATATTATATTATAACTGAAATTCCACGACCTAAAAAAAAAAAAAAAAAA

>gi|71812177|gb|DR989568.1|DR989568 HDI_L_51.esd Horsegram (VZM-1) drought stressed subtracted cDNA Macrotyloma uniflorum cDNA, mRNA sequence
AAGCTGGAGCTCACGCGGTGCGCGGCGCTCTAAACTAGTGGATCCCCCGGGCTGCAGGATCGGCACGAGG
CCGGAAACAGACCGCTGGAGTAACAGTAGTAGCCGGCCGGATGGTGACAGGTGGCGTGGTGATGAAAGGA
GAAGTGGGTTTGGTGGTTCTGGTGGAGGTTCAAGGTCATCTTCTACTTGGTCATATTCCAGGAATGGGCG
TTGATCATTTTGTGCCCTCTGATTTATTGCTGGTGACTTTTTTGGAATTCTCTCTGTACTCTTTCCAGTT
TACGTCCTAGAATTCTTTTTGATGCTGAGTTGTTAAATTTATTATCTTAATACTCACAAACAAGTCCTCT
ATTGGTTTGAGGAACAAAAAAAAAAAAAAAAACCCCNGGGGGGGCC

>gi|71812175|gb|DR989566.1|DR989566 HDI_L_5.esd Horsegram (VZM-1) drought stressed subtracted cDNA Macrotyloma uniflorum cDNA, mRNA sequence
GCTGAGCTCACGCGGTGCGCGGCGTTCTAGAACTAGTGGATCCCCCGGGCTGCAGGATCGGCACGAGGGT
TGAATTGAATGGTAGACTGAACAAATGTGGGGTTATTAGTCCCCGTTTTGATGTGGGTGTCAAAGAGATT
GAAGGTTGGACTGCTAGATTGCTCCCCTCAAGACAGTTTGGGTATATTGTGTTGACTACCTCTGCCGGCA
TCATGGATCATGAAGAAGCTAGGAGAAAGAATGTTGGTGGGAAAGTGCTGGGTTTCTTTTACTAGTCTAT
TTTCCTTCTGAAAGATTTTCGTGCGGATTTCAGTTTC

>gi|71812173|gb|DR989564.1|DR989564 HDI_L_42.esd Horsegram (VZM-1) drought stressed subtracted cDNA Macrotyloma uniflorum cDNA, mRNA sequence
AAGCTGGAGCTCACGCGGTGGCGGCGCTCTAGAACTAGTGGATCCCCCGGGCTGCAGGAATTCGGCACGA
GGCAGATATATTGATTAATCTCTGAAATTTTTCTTACCTGCAGGCTGCAGTGAGACTCAACAAAATCTCC
AAACTCGCTACTTCCTATCCTTTCAAAAAAAGTAACTGGCTAAGTGATCTGAGCAGTATAGGCAGCTAGA
TCCCTCGGAACAAAACCCAAAAAAAAAAAAAACCNCGGGGGGGGNCC

>gi|71812171|gb|DR989562.1|DR989562 HDI_L_40.esd Horsegram (VZM-1) drought stressed subtracted cDNA Macrotyloma uniflorum cDNA, mRNA sequence
AAAGCTGGAGCTCACCGCGGTTGGCGGCCGCTCTAGAAACTAGTGGATCCCCCGGGCTGCAGGAATTCGG
CACGAGGGTGGCCATGTCTTCCCTNAGCAAGTTCAAGTGTTATGGACTTGTGATGGGTTTATCTAGCCAT
GGTTACTCTTTTTTTTTAAAAAAAAAAAAAAAAAAAAAAAAAAAAAAAAAAAAAAAAAAAAAAAAAAAAA
AAAAAAAAAAGGGGGGGGGGGGGG

>gi|71812169|gb|DR989560.1|DR989560 HDI_L_39.esd Horsegram (VZM-1) drought stressed subtracted cDNA Macrotyloma uniflorum cDNA, mRNA sequence
GCTGGAGCTCACCGCGGGTGGCGGCGCTCTAGAAACTAGTGGATCCCCCGGGCTGCAGGATCGGCACGAG
GCTTAGATGAAGTGCTGAGGACTTATATTCAGATAAATAAAATGAAGGATATATGTTTATCTTCTTCAAA
AAAAAAAAAAAAAAAAAAAAAAAAAAAAAAAAAAAAAAAAAAAAAAAAAAAAAAAAAAAAAAAAAAGGGG
GGGGGGGGG

>gi|71812167|gb|DR989558.1|DR989558 HDI_L_37.esd Horsegram (VZM-1) drought stressed subtracted cDNA Macrotyloma uniflorum cDNA, mRNA sequence
AAGCTGGAGCTCACGCGGTGGCGGCGCTCTAGAACTAGTGGATCCCCCGGGCTGCAGGATTCGGCACGAG
GCCTCGTGCCGAATTCGGCACGAGGCCTTCCCAAGGTGTTAAGTGTTAAATCTGAAGAGGGTTTCTCTGC
CTGATTATGCATGATCTTGATCTCGATCCAAGTGTTCTGGCAATAGACTAGAGAGTGAAAGAAAATATAT
ATATGTGGTATCATCATATATGGTGTGGTTTAACGTCTCTATGTTTTAATGTTAGTAAAAGTACTAGTCC
TAATGGATATGTGATGCTTTGGTTTCATGTCATTCCATTTCAGTTCCTTGGTGTGGTCTCATCTTACGTA
ACGTTAGTTGTTGCAAAAGGCTGTATTTATAATTCAAAGAAGTATCTCATCATGTTTCCTTCTTAAAAAA
AAAAAAAAAAAAAA

>gi|71812165|gb|DR989556.1|DR989556 HDI_L_3.esd Horsegram (VZM-1) drought stressed subtracted cDNA Macrotyloma uniflorum cDNA, mRNA sequence
TATAGCTGGAGCTCACCGCGGTCGCGGCCGTTCTAGAACTAGTGGATCCCCCGNCGCTGCAGTGTAATTC
GGCACGAGGATTTCTCTGCCTAAACTTGACTTGTATGCACGATGCTAAAATCCATTTTGTTTGCTTCACC
ATTCTGTCTATCAACATAGGTTTTCAAATTAAGTCTAATCACCGGATTTCCAGTTATTGCACAGAATATT
TGTATAATCATATTCATTGTTAATGTAAATTGTGATATGACATCAACACCAATGTTTAATTTTCCTGGTA
AAGTTAT

>gi|71812163|gb|DR989554.1|DR989554 HDI_L_28.esd Horsegram (VZM-1) drought stressed subtracted cDNA Macrotyloma uniflorum cDNA, mRNA sequence
AAAGCTGGAGCTCACGCGGTGGCGGCCGCTCTAGAACTAGTTGGATCCCCCGGGCTGCAGGAATTCGATA
TCAAGCTTATCGATACCGTCGACCTCGAGGGGGGGCCCGGTACCCAATTCGCCCTATAGTGAGTCGTATT
ACAATTCACTGGCCGTCGTTTTACAACGA

>gi|71812161|gb|DR989552.1|DR989552 HDI_L_26.esd Horsegram (VZM-1) drought stressed subtracted cDNA Macrotyloma uniflorum cDNA, mRNA sequence
ANAAGCTGAGCCACGCGGGCCGGCCGTTCATAGAACTAGTGGATCCCCGGGCCTGCAGGATCGGCACGAG
GGGGATATTTAGTTCGTCTCAGCATGATGATGTTATAGAAACTTCATATATCTAGTCTGAGGAGGCTAGA
TCTTGGAGGCTATTGCATTTGGATCCTTCCTGTGGGAAACAGAAGATTATATTGACAGTATATATAAGCT
TAAAGATCAGGAGGTAGAANAGTAAAGGAACATGTTGCTCAANGTAAATTTCCTCAATCTTAGGCCAATT
ACTCTATTGTATATACAACGGTCGGTTC

>gi|71812159|gb|DR989550.1|DR989550 HDI_L_2.esd Horsegram (VZM-1) drought stressed subtracted cDNA Macrotyloma uniflorum cDNA, mRNA sequence
AAGCGGAGCCACGCGGTGCCGGCGTTCTAAACTAGTGGATCCCCCGGGCTGCAGGATCGGCACGAGGTTC
TCTTGAGGGGTTCATGGAATCTGGTGGCATCTGAGTTTCAGATAACAAAAAATTATCATATGAAATATAG
GTTTTTTAGTTAATTTTTACGTGACATATGCTCAAAATTTCATTAAATTTATGAAAAATAATGTCATGTT
GAAAATTAATTAGGACTTGGATGGTTTAAAACACAAAAAAAAAAAAAAAAAAAAACACCCCGGGGGGGGG
CCCGCGACCCC

>gi|71812157|gb|DR989548.1|DR989548 HDI_L_16.esd Horsegram (VZM-1) drought stressed subtracted cDNA Macrotyloma uniflorum cDNA, mRNA sequence
GCTGGAGCTCACGCGGTGGCGGCGCTCTAGAACTAGTGGATCCCCCGGGCTGCAGGATTCGGCACGAGGC
CTCGTGCCGAATTCGGCACGAGGGGGGGGGCCCGGTACCCAATTCGCCCTATAGTGAGTCGTATTACAAT
TCACTGGCCGTCGTTTTACAAC

>gi|71812155|gb|DR989546.1|DR989546 HDI_L_14.esd Horsegram (VZM-1) drought stressed subtracted cDNA Macrotyloma uniflorum cDNA, mRNA sequence
AGCTGGAGCTCACGCGGTGCGCGGCGTTCTAGAAACTAGTGGATCCCCCGGGCTGCAGGAATCGGCACGA
GGATAATCTTAGTTATTCCTAATGAGAGTTAGACATGTTGCTTTGAGTTCAGTTATCTGTATTGAATGAA
AATGTCTGTAGACAGATGCACTGGACTTCTGTTGAGCCTATGTGATCTCGTGTTTTCCACTCCATTCTCT
GATATGAATCTCAATTTCTTTAAAAA

>gi|71812153|gb|DR989544.1|DR989544 HDI_L_1.esd Horsegram (VZM-1) drought stressed subtracted cDNA Macrotyloma uniflorum cDNA, mRNA sequence
GGCTGAGCTCACGCGGTGGCGGCGCTCTAGAACTAGTGGATCCCCCGGGGCTGCAGGAATTCGGCACGAG
GCCTCGTGCCGAATTCGGCACGAGGCGAAATTGTTGGTACTTGGGTTCACATGATGTATAAAATAAGCTA
GAAGTGTTGTAAATCGTACAAGAATATTATGAACTGAATTATGTGTATCATATACATAATAATGATCATA
AATTTTTAAAAAAAAAAAAAAAAAACCCCANGGGGGGGCCCCGGTCCCCAATTCCGC

>gi|71812151|gb|DR989542.1|DR989542 HDI_K_93.esd Horsegram (VZM-1) drought stressed subtracted cDNA Macrotyloma uniflorum cDNA, mRNA sequence
GGCTGGAGCTCACGCGGTGGCGGCGCTCTAGAACTAGTGGATCCCCCGGGCTGCAGGAATTCGGCACGAG
GCCTCGTGCCGAATTCGGCACGAGGGACATCCAGCTATTAAACACAAGGGATATACCGCATTTGTGGTTG
TGTGATTTGATACTGGACTAGGGTAGTTTGTATAAATATTTATGTTGTGAATTGTATCGTTTGGTACTAT
TAAAAGTCATCTCCACATAGGATCAGTAAACTTCTAAGATCATGCTGTTTATGTAGTATGTAATNCTGTA
TGCTTGTCAGTCCAGTGCCTTGTTCTTTGTTATGGCAACTTGGAATTGGAAATACTTAAGTATAAAGTTT
TATTACCTTCTATTAACAAAAAAAAAACAAAAAAAAAAAAAAAAAAAAAAAAAAAAAAAAAAAAA

>gi|71812149|gb|DR989540.1|DR989540 HDI_K_91.esd Horsegram (VZM-1) drought stressed subtracted cDNA Macrotyloma uniflorum cDNA, mRNA sequence
AGCTGGAGCTCACGCGGTTGGCGGCGCTCTAGAACTAGTGGATCCCCCGGGCTGCAGGAATTCGGCACGA
GGCCTCGTTGCCGAATTCGGCACGAGGGTAAGGAATAATTCTCTACTATAATAGTATATTTTGTGCTGTC
CACGTCTATAATGAGTCAATGTCTATGTATTGTAATATTTTGTGCATGATTGAATATGTAACCACTTAGG
TCTTTAAAAAAAAAAAAAAAAAAAAAAAAAAAAAAAAAAAAAAA

>gi|71812147|gb|DR989538.1|DR989538 HDI_K_84.esd Horsegram (VZM-1) drought stressed subtracted cDNA Macrotyloma uniflorum cDNA, mRNA sequence
AGCTGGAGCTCACCGCGGTGCGCGGCGTTCTAGAACTAGTGGATCCCCCGGCGCTGCAGGATTCGGCACG
AGGATTATGTTAGCTTTTTAGAATTTCATGTTAGGTTCATTTATCAGTTCAGTCATAGACTCATGTAGTA
TTATGTCTTTTGTTTTCAGTTTTGATGGTTATAGTAAATCGTTGGGTACTTCCTATGTGACAGTTTATAA
AAATAGTGAATTGTAGTGCATTACTGGATTTACAATATATGATAAGGTTTCTGTGATGCTTTTTAAACTA
TACTAAAAAAAAAAAAAAAAAAAAAAA

>gi|71812145|gb|DR989536.1|DR989536 HDI_K_82.esd Horsegram (VZM-1) drought stressed subtracted cDNA Macrotyloma uniflorum cDNA, mRNA sequence
AGCTGGAGCTCACGCGGTGGCGGCCGCTCTAGAAACTAGTGGATCCCCCGGGCTGCAGGATTCGATATCA
AGCTTATCGATACCGTCGACTCGAGGGGGGGCCCGGTACCCAATTCGCCCTATAGTGAGTCGTATTACAA
TTCACTGGCCGTCGTTTTACAACGAGG

>gi|71812143|gb|DR989534.1|DR989534 HDI_K_80.esd Horsegram (VZM-1) drought stressed subtracted cDNA Macrotyloma uniflorum cDNA, mRNA sequence
AAGCTGGAGCTCACGCGGTGGCGGCGCTCTAGAACTAGTGGATCCCCCGGGCTGCAGGATCGGCACGAGG
CTTGAGTACAAGAAGGCTGAGAGGGCTAAGCTGGTGCAGCAGGGATACAACATTGTTGCAGTGGTTGGAG
ACCAATGGTCCGATCTGAGGGGAAAACCCAAGGGAACCAGGAACTTTAAGCTTCCCAACCCCATGTACTC
TATTGAGTAGATCATCTCTGAAGGATCCCAAGCTTGCTCCTATCTACGAAATAAGATACCTTACGTGTTC
TAATGGGAGCATTAACTATGTATCTATGCATGTAGACTTTCTGGTCTTCGGATCTTCAACAAATCACCTA
AGAGACTACACTCCGTTGTTTTCTCTTTTGTGACTTTAATAAATTATGAACCCTTTTTTCCAAAAAAAAA
AAA

>gi|71812141|gb|DR989532.1|DR989532 HDI_K_72.esd Horsegram (VZM-1) drought stressed subtracted cDNA Macrotyloma uniflorum cDNA, mRNA sequence
AAAGCTGGAGCTCACGCGGTGCGCGGCCGNTCTAGAACTAGTGGATCCCCCGGGCTGCAGGATTCGGCAC
GAGGCCTCGTGCCGAATTCGGCACGAGGAGACAATGTTGTAAATTCAATGTCCTATGTATAGAATAGGAT
ACTACGCATGTTGATGCCAGTCTATATAATATAGGACTTCTACCAATACAAGTTTTGTTCTGACTTAGTA
TTTTTTAAAAAAAAAAAAAAAAAAAAAAAAAAAAAAAAAAAAAAAAAAAAAAAANAAAAAAAAAAAAAAA
AAAA

>gi|71812139|gb|DR989530.1|DR989530 HDI_K_7.esd Horsegram (VZM-1) drought stressed subtracted cDNA Macrotyloma uniflorum cDNA, mRNA sequence
AAGCTGGAGCTCACGCGGTGGCGGCGCTCTAGAACTAGTGGATCCCCCGGGCTGCAGGATTCGGCACGAG
GTGAAAGTTTCAGTACACATTTGAAGACTATTCTATAGTCATGGATGGTATAAATAAATGTAGCTTTTGA
TGCTACATAGGTGGTGTACACATTTGAAGTTGAAGACTATTTTATATTTACGTCTGATATAAATAAATGT
ACTTGTTAACGTTACATATGGTGTAGATGGTGTACCCATTCTATTTTATACTTATGAATGATGTAAAAGA
GTGTACTTGTTAACACTACATACGGTGTGAATGGTATACATATTTGGCATTTTTATTTAAAAAAAAAAAA
AAAAACCCCANGGGGGGGCCCGGCCCCCAAAATTTCGCCCCATAATAGTTT

>gi|71812137|gb|DR989528.1|DR989528 HDI_K_67.esd Horsegram (VZM-1) drought stressed subtracted cDNA Macrotyloma uniflorum cDNA, mRNA sequence
AAGCTGGAGCTCACGCGGTGGCGGCGTCTCTAGAAACTAGTGGATCCCCCGGGCTGCAGGAATCGGCACG
AGGCCCGTTTTGATGTGGGTGTCAAAGAGATTGAAGGTTGGACTGCTAGATTGCTCCCCTCAAGACAGTT
TGGGTATATTGTGTTGACTACCTCTGCCGGCATCATGGATCATGAAGAAGCTAGGAGAAAGAATGTTGGT
GGGAAAGTGCTGGGTTTCTTTTACTAGTCTATTTTCCTTTGAAAGATTTTGTGCGGATTTCAGTTTTTTT
TTTAAGTTATTTTTTTTAACTTACTGCTGTAATGATCAATGTTANACACTTAGTTTATTAAGTATAGCAT
AGCAGATGTTTTCTGATG

>gi|71812135|gb|DR989526.1|DR989526 HDI_K_59.esd Horsegram (VZM-1) drought stressed subtracted cDNA Macrotyloma uniflorum cDNA, mRNA sequence
CGCTTGGACGCTCACCGGCGGGTGCGCGGCCGTTTATAGAAACTAGTGGATCCCCCGTGGGCTGCAGTGA
ATTCGGGCACGAGGGGACATATATCACTTTTTATTCCCACTTAGTGGTATCTTA

>gi|71812133|gb|DR989524.1|DR989524 HDI_K_57.esd Horsegram (VZM-1) drought stressed subtracted cDNA Macrotyloma uniflorum cDNA, mRNA sequence
ATAGCTGGAGCCACCGCGGTGCGCGGCCGTTCTAGAACTAGTGGATCCCCCGGGCTGCAGGAATTCGGCA
CGAGGCTGGTTTGGAAGACACGCTCATTCTCACCATGAAGGGTATTGCTGCTGGCCTGCAAAACACTGGT
TAAACTTCACTTTCTGTTTTCTTTTTTGTTCCTCTTCTATTTTCTGTTTTCTTATCAGTAATAATGAGTT
TAGGTGCATGCACCAAAAGGGTGTTTTCCCCCCTCCTTGTATCCATGTTTCCATCACAAGATACTACAAA
GAGATAGCCACTGCACAATGAGTCAATGCATGTATACAACTGATTATGTTCCAATACGAAATTATGTTTT
GATTACTAGTTAAAAAAAAAAAAAAAAACCCAAGGGGGGGCCCGG

>gi|71812131|gb|DR989522.1|DR989522 HDI_K_55.esd Horsegram (VZM-1) drought stressed subtracted cDNA Macrotyloma uniflorum cDNA, mRNA sequence
AAGCTGGAGCTCACGCGGTGCGCGGCCGCTTCTAGAACTAGTGGATCCCCCGGGCTGCAGGAATTCGGCA
CGAGGCTCATGTAGTATTATGTCTTTTGTTTTCAGTTTTGATGGTTATAGTTAAATCGTTGGGTACTTCC
TATGTTGACAGTTTATAAAAATAGTGAATGTTAGTTGCATTACTGGATTTACAATATATGATAAGGTTTC
TGAGAGCTTTTTAAACTAAAAAAAAAAAAAAAAAAAAAAAAAAAAAAAAAAAAAAAAAAAAAAAAAAAAA
AAAAAAAC

>gi|71812129|gb|DR989520.1|DR989520 HDI_K_47.esd Horsegram (VZM-1) drought stressed subtracted cDNA Macrotyloma uniflorum cDNA, mRNA sequence
AAAGCTGGAGCTCACGCGGTGGCGGCGCTCTAGAACTAGTGGATCCCCCGGGCTGCAGGAATTCGGCACG
AGGAGTAAAGTTTGTGAGTTCATTTCATGAGTTAATTCTTGCCCCTTCTTTATAAAAAAAAAAAAAAAAA
AAAAAAAAAAAAAAAAAAAAAAAAAAAAAAAAAAAAAAAAAAAAA

>gi|71812127|gb|DR989518.1|DR989518 HDI_K_45.esd Horsegram (VZM-1) drought stressed subtracted cDNA Macrotyloma uniflorum cDNA, mRNA sequence
AGCTGGAGCTCACGCGGTGGCGGCGCTCTAGAACTAGTGGATCCCCCGGGCTGCAGGATTCGGCACGAGG
GGTTATAACCGCAACGGTGGTGGTGGAGGTTATGGTGGCGGTGGTGGATACGGAGGTGGCGGTGGTGGTG
GTTATGGAGGCGGTAGAGACCGTGGATATGGTGGTGGTGACGGTGGTTCCCGTTACTCGAGGGGGGGCCC
GGTACCCAATTCGCCCTATATGAGTCGTATTACAATTCACTGGCCGTCGTTTTACAA

>gi|71812125|gb|DR989516.1|DR989516 HDI_K_43.esd Horsegram (VZM-1) drought stressed subtracted cDNA Macrotyloma uniflorum cDNA, mRNA sequence
AAAGGCTGGAGCTCCACCGCGGTGGCGGCCGCTCTAGAAACTAGTGGATCCCCCGGGCTTGCAGGAATTC
GGCACGAAGGCGCTCTGATTGCCTGAATTCTGTGCATCTGATGTGTGCTTATTTCGTAGAATGACTTTTG
TTTTGAATACCTGAATTATTTACATGATCTTACGTTATAAATACCTGAGTATNTACGTGGCTTTACTATC
AATAAATAGAGTAAATTAGTAGCTAT

>gi|71812123|gb|DR989514.1|DR989514 HDI_K_35.esd Horsegram (VZM-1) drought stressed subtracted cDNA Macrotyloma uniflorum cDNA, mRNA sequence
AGCTGGAGCTCACGCGGTGCGCGGCGNTCTAGAACTAGTGGATCCCCCGGGCTGCAGGATTCGGCACGAG
GCCTCGTGCCGAATTCGGCACGAGGGTTTGTTGGTTATTGCATTCGTTGTTCCTATGGCACAATACTATG
CTTATGTATCCAAAAAATAAAATAATATAAGTATATCCGTCTTTCAAATTCTCACTCTTTAAATTCAGAT
GTATAAGTGCAGTTGTAACCATGCTCATCTTACAATTGAGTTTGGGAAGGCTGAAGAATAAGATGAGAGT
TTTTTCATGTAAATGCAATTCCATAGTATATGCATTTTGATTATGTTATTAAAAAAAAAACACAAAAAAA
AAAAAAAAAAACCCCANGGGGGGCC

>gi|71812121|gb|DR989512.1|DR989512 HDI_K_33.esd Horsegram (VZM-1) drought stressed subtracted cDNA Macrotyloma uniflorum cDNA, mRNA sequence
AACTGAGCTCACCGCGGTGGCGGCGCTCTAGAACTAGTGGATCCCCCGGGCTGCAGGATTCGGCACGAGG
CCTCGTGCCGAATTCGGCACGAGGCTTTTGATTACTTGGAGAATTCTCTTGGTAAATTTGATGATGGGCC
ATTCTTTCTCGGTCAATTTAGCTGGGTGGATATTGCCTATGTTCCATTTGTTGAAAGATTCCAGATCGTC
TTTTTTGAGGTGTTCAAACATGATATAACTGAAGGAAGACCTAAACTTGCAGCATGGATTGAGGAAGTGA
ACAAGATTAATGCTTATACACAGACAAGAGCTGATCCCAAGGAAATTGTTGATATTTTCAAGAAACGTTT
TTTGGCTCAACAGTGAAAACCGGTTGCAGTGGGCGTCCTGTAAGATGTAGATTATTGACAATAAAGTGTT
ATATGTGTTCATGGGATGCTTCTTTTGTCTGCTAGAGTCGACAATAAAACTTTGATTTGGTTGCTAGAGT
TGCTGCAAATAATTTAATTTCATGGTCGGTGGTGTGTATGTACCAGCTTGTCTCATGTTTGTGCGCTTTT
AATACTGAGTTGCATGGTATTATCATCATGATTCATTATGTTTGTATATGTATCTCCAAACCTTAAGTTA
AATTTAATTTGGTCCTTTTTTTTTATTGGAACCCCATGGGTATTTNGAAATTTGAAAGAAAATTCCTGGT
TGGGGCGGTTTACAAAACAAAAAC

>gi|71812119|gb|DR989510.1|DR989510 HDI_K_22.esd Horsegram (VZM-1) drought stressed subtracted cDNA Macrotyloma uniflorum cDNA, mRNA sequence
AAAGCTGGAGCTCACCGCGGTGCGCGGCGCTCTAGAAACTAGTGGATCCCCCGGGCTGCAGGAATTCGGC
ACGAGGATCCGTAAATTCCTCGACGGCATCTATGTCTCCGAAAAGGGCCACGTTGTTGCTGAGGCTTAAG
GAATCAGCCGAGCCAATAAACAGTGTAAAAAAAAAAAAAAAAAAAAAAAACCCTCAGGGGGGGGCCCGGG
TCCCCAAATTC

>gi|71812117|gb|DR989508.1|DR989508 HDI_K_20.esd Horsegram (VZM-1) drought stressed subtracted cDNA Macrotyloma uniflorum cDNA, mRNA sequence
AAGCTGGAGCTCACGCGGTGGCGGCGCTCTAGAAACTAGTGGATCCCCCGGGCTGCAGGAATTCGGCACG
AGGCCTCGTTGCCGAATTCGGACACGAGGATAAAGTGGACTCATGATCTTCCCATNACCAAGCTTCAAGA
TGCTTATGGCACTTNATGCATGAGGTTTATCTTATACCAATGGCTTACTCTTTTTATTTATATAACGTAA
TNTGTGTTTGTCTCAGTTTGTTAAAG

>gi|71812115|gb|DR989506.1|DR989506 HDI_K_12.esd Horsegram (VZM-1) drought stressed subtracted cDNA Macrotyloma uniflorum cDNA, mRNA sequence
AAGCTGGAGCTCACGCGGTGGCGGCGCTCTAGAACTAGTGGATCCCCCGGGCTGCAGGAATTCGGCACGA
GGGAAGAAAGGAACCCCTCTCCGCCCATGAATTGCACTATGCGAGAAAGAAAGCGGAATCAGAGGATTTG
AAGAAGAGAACGTATTTGCCATACAAACAGGGAATCTTGGGCAGGTTGGCTGGCTTCGGATCGAGAATGA
ATTACCCAGCTATCGAAAGGGAATCCTTTTTTTTTTTTTTTGTGCGTTGAAACAAATTTGATATTCTTTT
GTGTTCTCTTTGTGTTATAATTTTTAATATATACTCTTTTTGTGTGTATTGTGCTTATCAAAAAAAAACA
AAAAAACACCGCAGAGGGGGC

>gi|71812113|gb|DR989504.1|DR989504 HDI_K_10.esd Horsegram (VZM-1) drought stressed subtracted cDNA Macrotyloma uniflorum cDNA, mRNA sequence
AGAAACTAGTGGATCCCCCGGCGCTGCAGGATTCGGCACGAGGATCGTCAATAATTTTATTTTATTATAC
GTATCCCAGTAAAGTGGGAATAATTTCTCTTAAAAGTATAAGTCAAATAATATTATGGGAAAATGTATTG
CTTATTTGCATCTGGTTTATTTCTTTGTACCGATATGATATAAGCAAATAAGAATACAACAGAAGAAAAG
ACAAAGCCGTATGTTGCTGGTCAAAAAAAAAAAAAAAAAAAAAAAAAAAAAAAAAAA

>gi|71812111|gb|DR989502.1|DR989502 HDI_K_89.esd Horsegram (VZM-1) drought stressed subtracted cDNA Macrotyloma uniflorum cDNA, mRNA sequence
AAGCTGGAGCTCACGCGGTGGCGGCGCTCTAGAACTAGTGGATCCCCCGGGCTGCAGGATTCGGCACGAG
GCCTCGTGCCGAATTCGGCACGAGGCTTCTAGCAAATTGGCAAAGAGAGTACACCATGGAGGATATACTG
ACCCAGCTGAAGAAGGAAATGGCGGCTCCTCATAACCGGAAGCTTGTCCAGCCCCCAGAAGGTACCTACT
TTTAGCATTGAAGATGGTATATATGTCAGATGGTATTGCATATGCTGTATGCAATATATAGTGTGTAATG
CTTTGTGGATCCTTCCTTCTGAATTAAAGAACATATAGGGGAATGCCCCAAAAGATATTTCCATCTCCAT
GGCTTCAGAGTTGTTTTGTTGTCTTTGTCACTGTGCTGAAGGGGGACTGTTTGATTAAAATATTGCGTGT
CAAATATTTCGAAAGCAACTCTTTAATTTAAAAACAAAAAAAAAAAAAACCCCGGGGGGG

>gi|71812109|gb|DR989500.1|DR989500 HDI_K_87.esd Horsegram (VZM-1) drought stressed subtracted cDNA Macrotyloma uniflorum cDNA, mRNA sequence
AAAGCTGGAGCTCACGCGGTGGCGGCGCTTCTAGAAACTAGTGGATCCCCCGGGCTGCAGGAATCGGCAC
GAGGATTTCATGTTATTTTGTCTTCTATTAGGCTGTTCTGCATGATGATAATGAAAACACTATATGTATG
TATGTACTTATCCGAGAAGAAAAAACGAGGCTGAGAATTTATTCAGTGTGTTGATAAAAAAAAAAAAAAA
AAAAAAAAAAAAAAAAAAAAAAAAAAAAAAAACCGGGGGGGGGGG

>gi|71812107|gb|DR989498.1|DR989498 HDI_K_85.esd Horsegram (VZM-1) drought stressed subtracted cDNA Macrotyloma uniflorum cDNA, mRNA sequence
AAGCTGAGCTCACGCGGTGGCGGCGCTCTAGAACTAGTGGATCCCCCGGGCTGCAGGAATTCGGCACGAG
GGTTAAGGTTTGAATGGAAATGAACTGATAAGAATATTTCCATTGAATAAAGTTGAAAGCAATTAAAAAC
CTAAAAAAAAAAAAAAAAACCCCCNGGGGGGGCCCCGGTCCCCTTTCGC

>gi|71812105|gb|DR989496.1|DR989496 HDI_K_77.esd Horsegram (VZM-1) drought stressed subtracted cDNA Macrotyloma uniflorum cDNA, mRNA sequence
GCTGGAGCTCCACCGGCGGGTGAGCGGGCCGCTCTTAGAAACTTAGTTGGATCCCCCGGGGCTAGCAGGA
ATTCGGCACGAGGCCTGCCAAGCCTAGGAACAGCCTTTAATGCACAGCACGTAGCTTACTAGCTATAAAC
GTACTATGTTAATAATATAGACTGTAGTATATGAGATATAGGATACAATAATATAAATTTATGTAGCAAG
ATATACGAGATAGTATGTTATAGTATATATATGATAGTACATGTAACATTATTCCATATAAAAACTAAAT
GTTATAAGTATAAA

>gi|71812103|gb|DR989494.1|DR989494 HDI_K_75.esd Horsegram (VZM-1) drought stressed subtracted cDNA Macrotyloma uniflorum cDNA, mRNA sequence
TGGAGCTCACGCGGTGGCGGCGCTCTAGAACTAGTGGATCCCCCGGGCTGCAGGATTCGGCACGAGGATG
TATGCTCAGCAGTCTCACCCCGTACATGGCACCACAAATGTGGCCCCAGCCTCCAGATCAACGTCAACCA
TCCCCAGAACATTAGCTCTGATGTGTCATGGAAATTAAGATAACCAGGCACCAGAATCAGTTGTGAATGT
CAAACTGAATGGTTGGGGAAGTCCATAGCGAGCAGAAGCTGTAGCTGATAGTTTACATGCAATGCAGACT
ATAAACATGTGTAGATAATGTGCTAGGGAAAACTTAACCTTATCTTTGATTTAGCTTGATAAAATGGTAT
TTTTCATGTTTAAATTACAGGTCATCA

>gi|71812101|gb|DR989492.1|DR989492 HDI_K_73.esd Horsegram (VZM-1) drought stressed subtracted cDNA Macrotyloma uniflorum cDNA, mRNA sequence
AAGCTGGAGCTCACGCGGTGGCGGCGCTCTAGAACTAGTGGATCCCCCGGGCTGCAGGATTCGGCACGAG
GGTGATGATCTTGGAGGATCTTTCTGTGAGTACGAGTATCAGAAGAGTGTCTTCTAGAAGCAAACAACAC
TTGTATTGTCATGCCTACTGAATTTTCCATATCTACCCCTATTAATTGTAGTGTTGGTTGTACATAGGTA
TATAGACTATGTGGAGTTTCATTTTCTCTATAAATTTTACAATAATTATACTCTAAATTTGAAAGCTTCC
CGTCTAGACTAGAAATGAAATAAAATAGAAGGAGCATTTCACTTAAAAAAAAAAAAAAAAAAAAAAAAAA
AAAAAAAAAAAAAAAAAAAAAAAAAAAAAA

>gi|71812099|gb|DR989490.1|DR989490 HDI_K_65.esd Horsegram (VZM-1) drought stressed subtracted cDNA Macrotyloma uniflorum cDNA, mRNA sequence
AAAAGTGATCTCACACATATTCTGAAGTATAGCATTGTGCAAATAACCATGTGTGTACATCTCAGCAAGA
ACACAACATTCTAAAACCTCTTCGAAGGTGGGGGCCCGGTATACCCAATTTCGCCCATATAGTCTGGAGT
CTCGTATATTACAATTATCATCGTGAGCGC

>gi|71812097|gb|DR989488.1|DR989488 HDI_K_63.esd Horsegram (VZM-1) drought stressed subtracted cDNA Macrotyloma uniflorum cDNA, mRNA sequence
AGCGGGAGCCATCGGGGCGTCGGCCGCCTATAACATGGTACTCCCGGGCGTAGGAATNGGCACGAGGGAG
GAAATAAAAGTGTCTGTTCAAGGAGTATACAAAGTTTTT

>gi|71812095|gb|DR989486.1|DR989486 HDI_K_61.esd Horsegram (VZM-1) drought stressed subtracted cDNA Macrotyloma uniflorum cDNA, mRNA sequence
AAGCTGGAGCTCACGCGGTGGCGGCGNTCTAGAACTAGTGGATCCCCCGGGCTGCAGGATCGGCACGAGG
AATTGGTAGCTATCATACACAAAGAGCAATAGAAGTAATAGCTACAATATCTGAAATTTTAATCCCAGAG
AGAAGAAAATAGACTCTTATTCAATCATGGGTCATTAATCTCTGCTGTAAGTCAAATCAATGACCTGTAT
ACAGTTATCTAATTTCTTGATTTAAGTGTCAAAAATGAGAAACACGAACTTAATATGGGCATGTCATACA
GATACTCGAGGGGGGGCCCGGTACCCAATTCGCCCTATAGTGAGTCGTATTACAATTCACTGGCCGTCGT
T

>gi|71812093|gb|DR989484.1|DR989484 HDI_K_53.esd Horsegram (VZM-1) drought stressed subtracted cDNA Macrotyloma uniflorum cDNA, mRNA sequence
AAAGCGGTAGCCNTCGCGGGNTCGGCGCCTATAACATGGGTGANCCCGGGCGCAGGAATCGGCACGAGGA
TACATCGCCTTATCATTCATCCAGTCCAACAAATAATATTATAATATTAATAATAATAATACTTAACTGT
TAAAAAAAAAAAAAAAAAAAAAAAAAAAAAAAAAAAAAAAAAAAAAAAAAAAAAAAAAAAAAAAAAAAAA
AAAAAAAAA

>gi|71812091|gb|DR989482.1|DR989482 HDI_K_51.esd Horsegram (VZM-1) drought stressed subtracted cDNA Macrotyloma uniflorum cDNA, mRNA sequence
AAGCTGGAGCTCACCGCGGTGGCGGCGCTCTAGAACTAGTGGATCCCCCGGGCTGCAGGATTCGGCACGA
GGGGCTTCTGAAGCTTCCCAACCGGCTAAATAGCCAAAATGAGTAGTATAAGAGACTTCTTTGTAACTAC
AGATATTTTCCATGAAGTGGAGTTGGCATGCCCTTCGTTTTGTTTTTTGTTGGCTTCTTCTGAACTACAG
CATCTTGAGTTATTGACCGGCAAAATATTTGATATTTTTATTGGATATTAGCCTATCAATATCATTCATA
TATGTAATGCGATGAATAATTTGGACTATCAAAATTATCAATAAATTTCATGTCTATGTTTGTAAAAAAA
AAAAAAAAAA

>gi|71812089|gb|DR989480.1|DR989480 HDI_K_5.esd Horsegram (VZM-1) drought stressed subtracted cDNA Macrotyloma uniflorum cDNA, mRNA sequence
AAGCTGGAGCTCACGCGGTGGCGGCGCTCTAGAACTAGTGGATCCCCCGGGCTGCAGGAATTCGGCACGA
GGCCTCGTGCCGAATTCGGCACGAGGAGAGCATCCTCTGTTGCTCTATTTCATGTATTTTCCCTCAAGTT
TAATGAAGCTTTGTATACATGTATCATGCTGGTTTTAGTGTATTACCTTTCTGCATTTAGGCTTTATATA
ACGAAGTGTTTCTCTATAAAAAAAAAAAAAAAAAAAAAAAACCCCGGGGGGGGG

>gi|71812087|gb|DR989478.1|DR989478 HDI_K_42.esd Horsegram (VZM-1) drought stressed subtracted cDNA Macrotyloma uniflorum cDNA, mRNA sequence
CCGGGCAAAGGATAAGCTTCTTGCCAAGGAAGCTGCCCAGAGGAATGTCTTAAAAGAGTTTCTTATATTT
TGTTGTTTTGCGAATGCTCTTTAGTGTGTTTTTTAATGTTACTCATTTACTTTTTATCTCCATAAAAACA
TTTGTTATTCACATCAGCTAGAATATTTCATTAAAAAAAAAAAAAAAAAAAAAAAAAAAA

>gi|71812085|gb|DR989476.1|DR989476 HDI_K_40.esd Horsegram (VZM-1) drought stressed subtracted cDNA Macrotyloma uniflorum cDNA, mRNA sequence
AAGCTGGAGCCACGCGGGGCGGCGCNCTAGAACTAGTGGATCCCCCGGGCTGCAGGATCGGCACGAGGTT
TTCATTGATCTTTCTATGTTTGTCTCGTGTTCTATACATCTTATTATGAGACCAGTGTGAGTGAATATAT
GTAATCTATGTTCATGTTCATGTTCCTGATTTAATACTAAATTTTGTTTGTGTTCTAAAAAAAAAAAAAA
AAAAAAAAA

>gi|71812083|gb|DR989474.1|DR989474 HDI_K_39.esd Horsegram (VZM-1) drought stressed subtracted cDNA Macrotyloma uniflorum cDNA, mRNA sequence
AAGCTGGAGCTCACGCGGTGGCGGCCGCTCTAGAACTAGTGGATCCCCCGGGCTGCAGGATTCGGCACGA
GGGAGGTTGCAGCTAATGCACTTAAGGAACCTCCAAATATGGAATTGATTTTCAGATCTTTCATTCCACC
AAGCTTGAGTTTTGAGAAGATAGATGATGACCGATTTGAAGATGCATTGTCTTCAATTTCGAGAACAACA
CCTGTTTGATGTAATTATCTGAATTTCAACTGCTTTTTACGTGTTAGTGGTAGTCTAGTAGGATACTTTT
AGATATTTTATTCATTGTTCATAATACGTCTTAGGATGAACCAGGGTGTTGTGTGTTAAATGTTGTGAAT
GTGATTGTGCAAGAAATTGTTGGACGGTCTGCTAATATTTCCATGCAATGTAATGTGATGTTTGTTCGAC
TTGTAATGTGCTATGGTGTTCAGTGTGCAAAAAAAAAAAAAAAAAAAAAA

>gi|71812081|gb|DR989472.1|DR989472 HDI_K_37.esd Horsegram (VZM-1) drought stressed subtracted cDNA Macrotyloma uniflorum cDNA, mRNA sequence
AACCTGAGCTCACGCGGTGGCGGCGCTCTAGAACTAGTTGGATCCCCCGGGCTGCAGGAATTCGGCACGA
GGGCAACTTCCAAAATATCATCCATGAATGAATTTGAGAGCCGTTGATATTGCAATGTAATGTCCCCTTT
TTAATTTCTAAGAGAGGAGTATATGCATACGTTGTAATCGAGAGGTGTGGCATGAGTCATGTTCTGTTGT
AAACACTATAACAACTGTACCTGTGTGCTATAAAGATACGAAGTTAAGTTGTTTTTCTTTTCAGCGTATA
AAAAAAAAAAAAAAAAAACCCAGAGGGGGGGCCCGGTCCCC

>gi|71812079|gb|DR989470.1|DR989470 HDI_K_3.esd Horsegram (VZM-1) drought stressed subtracted cDNA Macrotyloma uniflorum cDNA, mRNA sequence
AAGCTGGAGCTCACGCGGTGGCGGCGCTCTAGAACTAGTGGATCCCCCGGGCTGCAGGATTCGGCACGAG
GGGCTAAAATGCCTTACACTGTGCTCTATCCTTCGAGTGAAGAAGGGTTGACTTTCAGAGGAATTCCCAA
CAGTATCTCCATCTAAGGCTCTATGCTTGCTGCATTACTGTGCCTGTTATCAATAAATGTGTTATAAAGG
AATCTGATTCCTTCATCCACTTATGTATGCTTAAGTTATGTATCTCCAGTGGTTGAATGTTCTCGTGTGT
TTGTTATTAATAAAGAATTTGTGTTTGTACTTTGTATAATCCAGAGACTATAATAAACACTGCTACCATT
GCAAAATGAAAAAAAAAAAAAAAAAAAA

>gi|71812077|gb|DR989468.1|DR989468 HDI_K_26.esd Horsegram (VZM-1) drought stressed subtracted cDNA Macrotyloma uniflorum cDNA, mRNA sequence
AAGCTGGAGCCACGCGGTGGCGGCCGCTCTAGAACTAGTGGATCCCCCGGGCTGCAGGATTCGGCACGAG
GTATATATACTTACTACCTTTCTTGTACTAAAACTAAACCTATGACAGTGTTTATGAAATAAGTAAGAAG
TTTCTGAGTATTTGCTCATTTTCTTTATGTATGATGAAAAATCTCAGGATGATCATAGAGAGTTGAAATG
ATTGAGAAAGATATTTTAACAAGTTTTAATGATGAAGCAGTGAACTCATTTCTGAGTAAAAAAAAAAAAA
AAAAAAAAAAAAAAAAAAAAAAAAAAAAAAAAAAAAAAAAAAAAA

>gi|71812075|gb|DR989466.1|DR989466 HDI_K_2.esd Horsegram (VZM-1) drought stressed subtracted cDNA Macrotyloma uniflorum cDNA, mRNA sequence
AGCTGAGCTCACCGCGGTGGCGGCGCTCTAGAACTAGTGGATCCCCCGGGCTGCAGGATTCGGCACGAGG
AAGGAAATCACTCGTGATCACATTGCGACTGATTGGGACCAACCTCGCGTTCAAGCCCCACCCCGCACCC
GCGCGTTGTTGTGAAAAACTTGCACCTCATTTGAGCCAAGGTTGCATAATGTGGTGCAGAACAATGGAGA
AACACTTCTATATATGTTTCATGAACCTGTTCTCATCATTCCTTTTCCTTTTCCTTTTTGGAGAACTCAT
TTAAGGTTTCTGCTTCCAAAACTCTATGCTCTCTTTGTAAGCATTATATCATGATACTTTGTGGCTACTG
CTGCTGCATTCACTCATTGTATATTCTTCATTTTTAATAAAAAAAAAAAAAAAAAA

>gi|71812073|gb|DR989464.1|DR989464 HDI_K_17.esd Horsegram (VZM-1) drought stressed subtracted cDNA Macrotyloma uniflorum cDNA, mRNA sequence
AAGCTGGAGCTCACGCGGTGGCGGCGCTCTAGAACTAGTGGATCCCCCGGGCTGCAGGATTCGGCACGAG
GTAAAAACCGAGTTGGGCCAGTTCAGTTGCCATACACATTACTCCTTCGTTCAAGTGAGGAAGGGATGAC
TTTCAGAGGAATTCCCAATAGTATCTCTATCTAAAAGGAATGTGTGATCTCCTTATCTATTATGCTTTTG
AATAAGATAGACAATGCAAGCCTGTGTGAAATTATTGTCTATTTGTATGCAGTATGTTGCTCTCATTCAG
ATGGAGTGTTATAAGAGTGTTTTACTACCACTTTGTATTTACTTCATCTTATCTTTATCAGTAATAATTT
TGACAATTTTCAGATATTTCTTTGTACTAAATGAAAATAAATCTTTGCTCAAAAAAAAAAAAAAAAA

>gi|71812071|gb|DR989462.1|DR989462 HDI_K_15.esd Horsegram (VZM-1) drought stressed subtracted cDNA Macrotyloma uniflorum cDNA, mRNA sequence
CAAAGCTGGAGCTCACGCGGTGGCGGCGCTCTAGAACTAGTGGATCCCCCGGGCTGCAGGATTCGGCACG
AGGGTTACAAGAGAAGACTTGACTTTGGAGGCTCTTAAGGAAATTGAGAAGTTGACCAGAGTAAAGAAGA
TGATCGAAGAGGCTGCAAGACCATTTTAACCAACCTGGACATTCTACCTTTACCTGTAATCAAATGGGAC
AATCTAAAAGCATTTTTGAATCTCAAATTTAAAAAATTTTACTCGTTTCTGTAAGAATAAAAAAAAAAAA
AAAAAANAAAAAAAAAAAAAAAAAAAAAAAAAAAAAAAAAAAAATAAAAAAAAAAGGGGGGGGGGNCCA

>gi|71812069|gb|DR989460.1|DR989460 HDI_K_13.esd Horsegram (VZM-1) drought stressed subtracted cDNA Macrotyloma uniflorum cDNA, mRNA sequence
GCTCACGCGGTGGCGGCGCTCTAAACTAGTGGATCCCCCGGGCTGCAGGATTCGGCACGAGGCAGAAGTA
TGCCATGGGCTGATCTGTGTTTAGATATTGTATATTGAATGGCAGGCATCTATGAAAACTTTTGTGGGTT
TGCTTTTCTCTTCCTGTTTTCTGGGGTGAGATTATGTTTCTGTTATGAGGGATAGGAAGGCGGTGTCTTA
ATTTGATAAAAACAAATAACTATGTTCAACCACTGTGATGTTTTATCATGATGCAAACGCATGAACAGGA
TGTTATTTGTGTCATGGCTGTGTTGTAACTTTCTCTATCAAGTTATGTNGAAATAGTATGTAACACACCT
TTCCCTTTATGTTCA

>gi|71812067|gb|DR989458.1|DR989458 HDI_J_95.esd Horsegram (VZM-1) drought stressed subtracted cDNA Macrotyloma uniflorum cDNA, mRNA sequence
AGGCTGGAGCTCACGCGGTGGCGGCCGCTCTAGAACTAGTGGATCCCCCGGGCTGCAGGAATTCGATATC
AAGCTTATCGATACCGTCGACCTCGAGGGGGGGCCCGGTACCCAATTCGCCCTATAGTGAGTCGTATTAC
AATTCACCTGNGGCCCGGTTCGGTTTTTTTACAACGAA

>gi|71812065|gb|DR989456.1|DR989456 HDI_J_93.esd Horsegram (VZM-1) drought stressed subtracted cDNA Macrotyloma uniflorum cDNA, mRNA sequence
AAAGCTGGAGCTCACGCGGTGGCGGCCGCTCTAGAACTAGTGGATCCCCCGGGCTGCAGGATTCGGCACG
AGGAAGGTACTCTCTGTTTGTGTGCCCCTAACCATTGTATCTCTGAATATCCCCACAGTAAAAAGAGAGT
ATTCAAGTGAATTGAAAAAAAAAAAAAAAAAAAAAACCCCNGGGGGGGGCG

>gi|71812063|gb|DR989454.1|DR989454 HDI_J_91.esd Horsegram (VZM-1) drought stressed subtracted cDNA Macrotyloma uniflorum cDNA, mRNA sequence
AAAGCTGGAGCTCACGCGGTGGCGGCCGCTCTAGAACTAGTGGATCCCCCGGGCTGCAGGATTCGGCACG
AGGGAGACTCTGCCTCCAAGAGAGAGAGTTGTGGACTTTTTCAAAACTCGATATGCATCCATCCTTGCTT
CCAAATAGGTTAATTATGAGTCTGATGGATACTCATGAGTCACGATTTAGCCAAAGGTTTTAAATAAGAA
GTTGTTGGCATTCTGATTTCTGTTCTAGATGGCATCATGAAGGTTATTCATGCTGAAATTTCATGACAAA
ACTGTAGTGTTTGTGCTTTATTCCATTTCAAATTTAAGTTCTAGTTATAAAAAAAAAAAAAAAAAAAAAC
CCNAGGGGGGGCGCCCGGTCCCCAATTCCC

>gi|71812061|gb|DR989452.1|DR989452 HDI_J_85.esd Horsegram (VZM-1) drought stressed subtracted cDNA Macrotyloma uniflorum cDNA, mRNA sequence
ACAAGCTGGAGCTCACCGCGGTGGCGGCGCTCTAGAACTAGTGGATCCCCCGGGCTGCAGGATTCGGCAC
GAGGGAAGTGTGTACGAAGGGGCGTTGTTTGTTCTGTTTGAGATGGTTGTTTACAAGTTAGGTGAGGCCT
TGGGTGAGAGCCCTGAAGCCGTTCGATCTCGCCACACTAATCTTGAATGAAATTATATCAGCCGCTAGAT
CTTTCTGAGTTATGTAATGTTAAAGTAATCGTTACATCTTCTTCTTCTGGAAAATAATGCTTGTTACACA
AATTTTGTAATTTTACGGAGAATATAATTTCCGTTCTAAAAAAAAAAAAAAAAA

>gi|71812059|gb|DR989450.1|DR989450 HDI_J_82.esd Horsegram (VZM-1) drought stressed subtracted cDNA Macrotyloma uniflorum cDNA, mRNA sequence
AAAGCTGGAGCTCACGCGGTGGCGGCGCTCTAGAACTAGTGGATCCCCCGGGCTGCAGGAATCGGCACGA
GGATGAACCAGGTGTTGTGTGTTAAATGTTGTGAATGTGATTGTGCAAGAAATTGTTGGACGGTCTGCTA
ATATTTCCATGCAATGTAATGTGATGTTTGTTCGACTTTGTAAAAAAAAAAAAAAAAAACCTCAAGGGGG
GGCCCGGGTACCCAATTTCCGCC

>gi|71812057|gb|DR989448.1|DR989448 HDI_J_80.esd Horsegram (VZM-1) drought stressed subtracted cDNA Macrotyloma uniflorum cDNA, mRNA sequence
AGCTGGAGCTCACCGCGGTGGCGGCCGCTCTAGAAACTAGTGGATCCCCCGGGCTGCAGGATCGGCACGA
GGGAGAAATTTCAGACAGCATAATACAAATGCTTGTTAGATCAGGACATCAATTCAGGTTTGAAGTGTTG
TACTGGAATTTAGTAGGCTATTATTGCTGTTCCAAAATTTTAAAAATTCAGCGGAGATCCTGTGTATTTT
CAGTTGACTCCTTGATCATTATGAATGCAGATGAAAAAATGATGTTCATGTTTATATTGGGACACTTCTT
TTATTTTTGAATAATTTTTGTTAGTTTCAAAAAAAAAAAAAAAACAAAANAAACAAAAAAAAAAAAAAAA
AAAC

>gi|71812055|gb|DR989446.1|DR989446 HDI_J_79.esd Horsegram (VZM-1) drought stressed subtracted cDNA Macrotyloma uniflorum cDNA, mRNA sequence
AAAGCTGGAGCTCACGCGGTGGCGGCGCTCTAGAACTAGTGGATCCCCCGGGCTGCAGGATTCGGCACGA
GGGATTAATAGAGAGGAGGAAGCCTGGGTGGGATGTTTATGCGCTCATTTTGTATAATTTTTTAATGATG
TTAATGTATTGTAATCTAATGCATCTCCACCACAATCTTTCTTTTCTCAAAAAAAAAAAAAAAAAAAAAA
AAAAAAAAAAAAAAAAAAAAAAAAAAAAAAAAAAAAAAAAAAAAAAA

>gi|71812053|gb|DR989444.1|DR989444 HDI_J_70.esd Horsegram (VZM-1) drought stressed subtracted cDNA Macrotyloma uniflorum cDNA, mRNA sequence
AAAGCTGGAGCTCACGCGGTGGCGGCGCTCTAGAACTAGTGGATCCCCCGGGCTGCAGGATCGGCACGAG
GCCTCGTGCCGAATTCGGCACGAGGCTTTTTTTAAGGACTTGGCTGTGGCAGCAAGTTATACAGGTCTGC
CATAACCACAATCTTTTTCCCTTTGGGAAGGATTGTTTTTCTTACCAAGTCCTAGTTTTTTAAGGCTTCA
TTTTTTCGAACCTGGCACTGCATCTACTATATTAGCTAATGGTCTTCATATCTGCCATTTGTACTGTATG
TTATGAAATGTAATAAAATAAAATCAGTCTCATTTCATGAGGCAAAAAAAAAAAAAAAAAAAAAAAAAAA
AAAAA

>gi|71812051|gb|DR989442.1|DR989442 HDI_J_69.esd Horsegram (VZM-1) drought stressed subtracted cDNA Macrotyloma uniflorum cDNA, mRNA sequence
AAAGCTGGAGCTCACGCGGTGGCGGCCGCTCTAGAACTAGTGGATCCCCCGGGCTGCAGGATTCGGCACG
AGGGCCACCATCACCAGAGGACTTAGGGAAATGGCGCGGGAGATGGCACGTAAAAGGAACAGCGGCTGAT
GTTCCATGTGGTCGATTTGGTTGCAGTGCAGTTGTGAGACAGAATCACTGCTTATGTAGTAAATATGTTT
ATTGTTGTAATAATGAATAAGGACTTATAAACTACTGTAGAAATGTTTTTTATTTTTCAAAAGCTTCAAC
AGTTTGGTGCCATGGACTACCTACAACTTCTCTGTCTTACCTTCAATCTAAAAGAAAAATAAATTATATT
AGAGATCCTGTTATAGCTGTTTTTCATAAAAAAAAAAAAAAA

>gi|71812049|gb|DR989440.1|DR989440 HDI_J_61.esd Horsegram (VZM-1) drought stressed subtracted cDNA Macrotyloma uniflorum cDNA, mRNA sequence
AAGCTGGAGCTCACCGCGGTGCGCGGCGTTCTAGAACTAGTGGATCCCCCGGGCTGCAGGATTCGGCACG
AGGCCTCGTGCCGCCTCGTGCCGAATTCGGCACGAGGGTGACTGAAAGGTTCGAGAAGGGAGAAGGAAGT
GTTTAAAACACGTAAGATGTAAGATGTGTGAAGAAGGATGATGTAAAATAAATAAGATATAAGATGTGAA
GATGGATCTATCTTAAGATGAAGTGGCTGAAGGACTTATATTCAGATAAATAAAATGAAGGACTATATGT
TTATCTTCTTCAAAAAAAAAAAAAAAAAAAAAAAAA

>gi|71812047|gb|DR989438.1|DR989438 HDI_J_57.esd Horsegram (VZM-1) drought stressed subtracted cDNA Macrotyloma uniflorum cDNA, mRNA sequence
GTTGCAGACATTCTCAGTAAGCTTCAATACACATTGATGGGTGTGATAAGGATCCTTGTCGACCATAGTC
TTGAATCACTGGAACAATACATCCACCACCACGA

>gi|71812045|gb|DR989436.1|DR989436 HDI_J_49.esd Horsegram (VZM-1) drought stressed subtracted cDNA Macrotyloma uniflorum cDNA, mRNA sequence
GCTGGAGCTCACGCGGTGCGCGGCGTCTCTAGAACTAGTGGATCCCCCGGGCTGCAGGATTCGGCACGAG
GCACAAACCCACTCTCAAAGTCCAACCTTCAAATTAATGCTTCTTTGAAGGAGAAAGCAGTGACAGGACT
CACAGCCGCAACCTTCACAGCCTCCATGGTGATCCCAGAGGTGGCTCATGCTGCTGGATCCGACTTCTCC
CCTTCTCTCAAGAACTTTCTACTCAGCATCTTCGCCGGTGGGGTTGTGCTAGTAGCCATATTTGGAGCAG
TTATTGGAGTTTCCAACTTTGATCCGGTTAAGAGAACTTAAACTATGCTCTACTTCTTTTAATTTCTCTG
CCTTTCTCACTGTTCTCGTTTCCTGTAAGTTTACGCAACTGGTTCTGTTATACGCTTACTATATATCTCA
GTTGCACTTTATTTTGTATCAAAAAAAAAAAAAAAAAAAAAAAAAAAAAAAAAAAAA

>gi|71812043|gb|DR989434.1|DR989434 HDI_J_46.esd Horsegram (VZM-1) drought stressed subtracted cDNA Macrotyloma uniflorum cDNA, mRNA sequence
AGCTGGAGCTCACCGCGGTGGCGGCCGCTCTAGAACTAGTGGATCCCCCGGGCTGCAGGATTCGGCACGA
GGAAGAATTGTAATATATATCATATAAGTTAAGCCACATTTTAGTTTCGGTATTTGCAGCTAAAAAAAAA
AAAAAAAAAAAAAAAAAAAAAAAAAAAAAAAAAAAAAAAAAAAAAAAAAAAAAAAAAAAAAAAAAAAAAA
AAAAAAAAAAAAAAAAAAAA

>gi|71812041|gb|DR989432.1|DR989432 HDI_J_44.esd Horsegram (VZM-1) drought stressed subtracted cDNA Macrotyloma uniflorum cDNA, mRNA sequence
AAGCTGGAGCTCACGCGGTGGCGGCGCTCTAGAACTAGTGGATCCCCCGGGCTGCAGGATTCGGCACGAG
GAGCAAGTTCTTTCAGTGTTGCTTAAAAACTTCAATAGCAGGTTATATATATATATTTGCTATGTGTAAA
TCAACCTTAAGTTTATGCTATCTATGTTTTGAGTTGTCTAGCCTCCCCTTTGTCCACGAGTTTCATAATT
TAAGGGACTTGGTATTCCTGGCAAAAAAAAAAAAAAAAAAGGGGGGGGCC

>gi|71812039|gb|DR989430.1|DR989430 HDI_J_37.esd Horsegram (VZM-1) drought stressed subtracted cDNA Macrotyloma uniflorum cDNA, mRNA sequence
AAGCTGGAGCTCACGCGGTGGCGGCGCTCTAGAACTAGTGGATCCCCCGGGCTGCAGGATTCGGCACGAG
GAAAAAGATAACTCTTTTCACAAATATTCCCACGCATTGATCAGGAAGATATCAATCAATTACAGTCATA
TATAAGTTTCATAATATATCATCTCATATGTTCAAAGCCTTTGTGTCGCACAGCAGAGAAACACCGAATT
ACATTGGCTATTCTGTAAATAAGTGAAGGGCAAGATCAGAAAACCCAAAACAAACTCCTACAAGCTTTTT
GTTAATATATCTTTATATGCCCACCCATGTTTATCCAAGAATGCCTGGACTGCTTGCTTTATGGCCAGGT
TTGGTATTAGGAGTGATGGATCAAGAGGATCTCGAGGGGGGGCCCGGTACCCAATTCGCCCTATAGTGAG
TCGTATTACAATTCACTGGCCGTCGTTTTACAAC

>gi|71812037|gb|DR989428.1|DR989428 HDI_J_34.esd Horsegram (VZM-1) drought stressed subtracted cDNA Macrotyloma uniflorum cDNA, mRNA sequence
AATTAGCTGGAGCTCACCGCGGGCCGGCGTTCTAAACTAGTGGATCCCCGGGCTGCAGGATTCGGCACGA
GGCGGTGGTTCCCGTTACTCGAGAGGAGGTGGTGCTTCGGACGGTGGAAGCTGGAGGAATTAGGGTTGTG
TGATTAGGGTTTAGTTGGTGAAAAAAAAAACACAAAAAAAGGGAAC

>gi|71812035|gb|DR989426.1|DR989426 HDI_J_32.esd Horsegram (VZM-1) drought stressed subtracted cDNA Macrotyloma uniflorum cDNA, mRNA sequence
ATAAGGCTGGAGCCACCGCGGTGCNCGGCGTTCTAGAACTAGTGGATCCCCCGGGCTGCAGGATTCGGCA
CGAGGCCTCGTGCCGAATTCGGCACGAGGCTAATTTGAATAAGGCTGAAGGCAAGAGACAAACAATTGAG
GCAAATCTAGCTCTTAGACGAGCTAGAACACGAGTAGAGGCTATCAATATGATTTCATAACAAGTTGGTG
CGTCCGAAAATCCGCCGAATATCCAAATACAAAAAATAAAAAAGAAACAGTAAGAAAAGATAGAAAAAAA
AAAAAAAAAAATCAAGGGGGGGC

>gi|71812033|gb|DR989424.1|DR989424 HDI_J_25.esd Horsegram (VZM-1) drought stressed subtracted cDNA Macrotyloma uniflorum cDNA, mRNA sequence
ACAAGCTGGAGCTCACCGCGGTGCGCGGCCGCTCTAGAACTAGTGGATCCCCCGGGCTGCAGGATTCGGC
ACGAGGGGGTGGTGCACATGCCCTTATGCATCAGCAAGGACAACATGCTCTTAAACAGGTAGCCATGGGC
ATGGGTGCTCCTGGGGCTGGTTATGATGCGAGGTTTCCGAATGTTGCGACCACCCAGCACCTAAATGTAC
TATCAGGTAAAGAATTGGTTTTAATTGGTTAAACCTTCCCCTGG

>gi|71812031|gb|DR989422.1|DR989422 HDI_J_22.esd Horsegram (VZM-1) drought stressed subtracted cDNA Macrotyloma uniflorum cDNA, mRNA sequence
AGCTGGAGCTCACGCGGTGGCGGCCGCTCTAGAACTAGTGGATCCCCCGGGCTGCAGGATTCGGCACGAG
GCTCCACCTTATTTAGCAAAGATATCTAAGTGTAACTTCTGGATTAACTTTGCTCCATGTCCTGCAGTTA
CTTCAGTACCTTAAATTTTCTGTACCAGTTCTTATTGCTGTATAGGACACTTCCTTATTGTTAAATGATG
AGACCATGTATTGTATTCTCGAAAAAAAAAAAAAAAAAAAAAAAAAAAAAAAAAAAAAAAAAAAAAAAAA
AAA

>gi|71812029|gb|DR989420.1|DR989420 HDI_J_20.esd Horsegram (VZM-1) drought stressed subtracted cDNA Macrotyloma uniflorum cDNA, mRNA sequence
AAGCTGGAGCTCACGCGGTGGCGGCCGCTCTAGAACTAGTGGATCCCCCGGGCTGCAGGATTCGGCACGA
GGCCTCGTGCCGAATTCGGCACGAGGGTCAAGCCATACTGAGCAATGAAAATGGTGGGTTGTTGATGAGC
TATCAGATGTACAAATTTGCGGAGCGTGTACATTTTTTTACATCTTACCATCTTTTTTTGAGAGGAGGAA
TGTTTCGGCAAGATAAGCAGATAAATCTTTCAGCACTCTNGTAATGCATGGTATTAATCTCAGTACTTAT
GTAAAAAAAAAAAAAAAACAAAAATGTGCGCTCCAGGGTATACCGGTATATTTATAAATTANGTTTCTCA
TATAGTTTTCTCTCTCTTNGCTTATAAAAAAAACACAAAAAAAAAAA

>gi|71812027|gb|DR989418.1|DR989418 HDI_J_13.esd Horsegram (VZM-1) drought stressed subtracted cDNA Macrotyloma uniflorum cDNA, mRNA sequence
ANAAGCTGGAGCTCACCGGCGGTCGCGGCCNGTTCTAGAACTAGGTGGATCCCCCGCGGCTGCAGTGAAT
CGGCACGAGGCAAAATAATAAGAATGTATTATTTCGTTTGTAGTAAAAATTTGTGGTGGTGCAACTTATA
GTCTGCAAAAAAAAAAAAAAAAAAAAAAAAAAAAAAAAAAAAAAAAAAAAAAAAAAAAAAAAAAAAAAAA
AAAAAAAAA

>gi|71812025|gb|DR989416.1|DR989416 HDI_J_10.esd Horsegram (VZM-1) drought stressed subtracted cDNA Macrotyloma uniflorum cDNA, mRNA sequence
AAAGCTGGAGCTCACGCGGTGGCGGCCGCTCTAGAACTAGTGGATCCCCCGGGCTGCAGGATTCGGCACG
AGGCCTCGTGCCGAATTCGGCACGAGGGAAAAACAAAAAAATGAGAGAAAAAGTGTGCGTGTATGTGGTT
GGTAATTGGAGTGTTATATGTGGTTTGGTTGGTTGCCCACTACTTTGGTTGTAGATTATCTTAATGAAAT
AAAATTTTAAATTATCAGTATTAGTATTACATGGTAGAGGCTATTGGATATACATGATAATTGGATAGTT
CAAAAACATTTTTTTTTTTTTTTNAAAAAAAAAAAAAAAAAAAAAAAAAAAAAAAA

>gi|71812023|gb|DR989414.1|DR989414 HDI_J_96.esd Horsegram (VZM-1) drought stressed subtracted cDNA Macrotyloma uniflorum cDNA, mRNA sequence
AAGCTGGAGCTCACGCGGTGGCGGCGCTCTAGAACTAGTGGATCCCCCGGGCTGCAGGATTCGGCACGAG
GGAGAAACATGTGGGGAACGGGCTGGCAAACTGATAGTTCCTTTTGTGATATAAATGGCTCTTTTATAGG
CTGGAATTCTTTTCGTTTTAATGATTTCCTAATTGCATTTATAAACTTCTTTTTTTTTATTTTAAGATAT
TTATTGACAACGATCACTCAATTTTAGCATTCATTAATGGATATTTGTTTTTCATGTTGCTAAAAAAAAA
AAAAAAAAAAAAAAAAAAAAAAA

>gi|71812021|gb|DR989412.1|DR989412 HDI_J_89.esd Horsegram (VZM-1) drought stressed subtracted cDNA Macrotyloma uniflorum cDNA, mRNA sequence
AAGCTGGAGCTCACGCGGTGGCGGCGCTCTAGAACTAGTGGATCCCCCGGGCTGCAGGAATCGGCACGAG
GGTCTGTGTGTATGTCGTTTTCGCACTCTGGTGTTAGGTCTAAACACCCTTTAAAATAAAGTGGCCATGT
CTTCCCTTGAGCAAGTTCAAGTGTTATGGACTTGTGATGGGTTTATCTAGCCATGGTTACTCTTTTTTTT
TTAACTATGTGGTTTGTTCAGTGTAAAGTTGGCTAATCAGAATTATCTTTCTCTGCTAATAATATTATTA
TGTTACTTGAAAAAAAAAAA

>gi|71812019|gb|DR989410.1|DR989410 HDI_J_87.esd Horsegram (VZM-1) drought stressed subtracted cDNA Macrotyloma uniflorum cDNA, mRNA sequence
AGCTGGAGCTCACGCGGTGGCGGCGCTCTAAACTAGTGGATCCCCCGGGCTGCAGGATCGGCACGAGGGC
ACAATCAACATACTCTTCTTGGAGGTGTTCATCCAAACCAAGTGCTATATATGCTGATGGTGAACGGGAA
TACCTCGGTATAGCATTCATGAGGATTTTTAAAATATATTGATTAAGGTATGCATAATCATCACAGTTGT
AATTTTTTCACTGTACAAATTAAAATGAGTTTTTTTGGCCTGATTATCAAAAAAAAAAAAAAAAAAAAAA
AAAAAAAAAAAAAAAAAAAAAAAAAAAAAAAAAAAAAAAGGGGGGGGGGGG

>gi|71812017|gb|DR989408.1|DR989408 HDI_J_84.esd Horsegram (VZM-1) drought stressed subtracted cDNA Macrotyloma uniflorum cDNA, mRNA sequence
AGCTGGAGCTCACCGCGGTGGCGGCGCTCTAGAACTAGTGGATCCCCCGGGCTGCAGGATTCGGCACGAG
GCTACCATCAAGTTCTGAAAGATGGATGTGGTATAAGGAAGAAAAAGGCACGAAGGGGAAATTTTCAGTA
GCAGAATATTACTATATATGATGGTAACGTAGAATTAGGTTATGAAAAATAAAGGGTGGTCGACGAGGAC
TCCACTTGTGCGAGTCTCTCTTGGTGTCGGTGCCTCCCTTAGTTGTTTCAGACTTTGGTCCACTTATGTT
ATGTCTTCTGAAATTTGTATCAGTTGGTTGTTGCATGTAATAATGATATATATAGTGCTGTGATTCCTTG
TTATTTTTCCTTCTAAAAAAAAAAAAAAAAAAAAAAAAAAAAACAAAAAA

>gi|71812015|gb|DR989406.1|DR989406 HDI_J_77.esd Horsegram (VZM-1) drought stressed subtracted cDNA Macrotyloma uniflorum cDNA, mRNA sequence
AAGCTGGAGCTCACGCGGTGGCGGCGCTCTAGAACTAGTGGATCCCCCGGGCTGCAGGATCGGCACGAGG
CCAGTTTCTTCCTGGAGGAAGCTGATCCGTATGTATGTTACAAATTTGATGGTTGTCAATTGAAACTGAT
TTGTACTCCGAATTTTACTATAGAAGTAGATGTCTCTATTATTATTGTTTGTGAAAAAAAAAAAAAAAAA
AAAAAAAAAAAAAAAAAAAAAAAAAAAAAAAAAAAAAAAAAAAAAAAAAAAAAAAAA

>gi|71812013|gb|DR989404.1|DR989404 HDI_J_75.esd Horsegram (VZM-1) drought stressed subtracted cDNA Macrotyloma uniflorum cDNA, mRNA sequence
AAAGCTGGAGCTCACCGCGGTGGCGGCGCTCTAGAACTAGTGGATCCCCCGGGCTGCAGGAATTCGGCAC
GAGGCCTCGTGCCGAATTCGGCACGAGGATTGCACTCTATCTATTTAGTACTTCGTCTTTTCCATTCACG
GTAACATATATCCTTCCTTCTAAAATTGGAATTGAATGGTTGAATCC

>gi|71812011|gb|DR989402.1|DR989402 HDI_J_66.esd Horsegram (VZM-1) drought stressed subtracted cDNA Macrotyloma uniflorum cDNA, mRNA sequence
AGCTGGAGCTCACGCGGTGGCGGCGCTCTAGAACTAGTGGATCCCCCGGGCTGCAGGATCGGCACGAGGT
TTTGTAAAAAGCAAGAAACATTAAGTTGGATTGGATACACAAGATGATTCACACTATCTGAAGTACATTG
CAATAACATGTACATCAGCAAACACAAATCTAAAACTCTCGAGGGGGGGCCCGGTACCCAATTCGCCCTA
TAGTGAGTCGTATTACAATTCACTGGCCGTCGTTTTACAAC

>gi|71812009|gb|DR989400.1|DR989400 HDI_J_64.esd Horsegram (VZM-1) drought stressed subtracted cDNA Macrotyloma uniflorum cDNA, mRNA sequence
AAGCTGGAGCCACGCGGTGNCGGCGNTCTAGAACTAGTGGATCCCCCGGGCTGCAGGATCGGCACGAGGT
TGTGTTGTTGGGTTGTTTTGTCTTCTGGGAAAGGAAAGGTGGAAGAGAAGAAGTGATTCCCAAACATGGT
TGCCAGTTTCGATGCACACGTGTCGCTCGAATGGTGAGAGTGAATGAAATCAACT

>gi|71812007|gb|DR989398.1|DR989398 HDI_J_62.esd Horsegram (VZM-1) drought stressed subtracted cDNA Macrotyloma uniflorum cDNA, mRNA sequence
GCTGGAGCTCACGCGGTGGCGGCGCTCTAGAACTAGTGGATCCCCCGGGCTGCAGGAATTCGGCACGAGG
CCTCGTGCCGAATTCGGCACGAGGTTTTAAATAACATCGATATAATGACAAGGGAAATCGAATAAATAAG
ATAGTCAAACATACAAATCCACTTTTTATTAACTTGATATAAAACAGTAGAAGTCAAAAAATTAAAAAAA
ACAACAAATGGATTGTGTAGGACATTCACGAATTGAATAGAGTACTCAAGGAATTGAAAACTTGGCGAAA
AATTCAATAATTTTGTAGGACATTCACGAATTCGAAGTTTGGAAAGGCGCGGGAACATGTTTTCCCCATC
TTCCCTTGATAACGTTATTATGTTCGGCAGCTTCTCGAGGGGGGGCCCGGTACCCAATTCGCCCTATAGT
GAGTCGTATTACAATTCACTGGCCGTCGTTTTACAAACGA

>gi|71812005|gb|DR989396.1|DR989396 HDI_J_6.esd Horsegram (VZM-1) drought stressed subtracted cDNA Macrotyloma uniflorum cDNA, mRNA sequence
AAAGCTGGAGCTCACCGCGGTGGCGGCGCTCTAGAACTAGTGGATCCCCCGGGCTGCAGGATCGGCACGA
GGCCTCGTGCCGAATTCGGCACGAGGGAAACATGTCAAGTGCATGTGTTTTGTTCATTCTTGATGAGATG
AGGAAGAAGTCGAAAGAGGAAGGAAAGGGTAGCACAGGAGAAGGGTTAGAGTGGGGAGTGTTATTCGGGT
TCGGACCGGGTTTAACCGTTGAGACCGTTGTGCTTCACAGCGTTCCCTTGGAGGGGTGATTGAAAAACGG
TAACAGTGATGATGATTGATGGGGTGAGTCTCAGTATGAAAAAAAAAAGTAGTATTTACTGTAATAACTA
ATAAGAAAACCTCCAGAATTTGAGGAAAAGTGTGATATTGTGAATTAGTGTTAGTTTNGATTATGGATTA
TGGTGGCATAATGCAGTATTAGTATGAACAGTTGGCTGATGATGGTTGTGATTGAATTTGTGAAAGTTTT
AGTGCTTAAAAAAAACAAAAAAA

>gi|71812003|gb|DR989394.1|DR989394 HDI_J_53.esd Horsegram (VZM-1) drought stressed subtracted cDNA Macrotyloma uniflorum cDNA, mRNA sequence
CCCTNGTGGACTCCCCCGTGCGCTGCCGGACTTCGGCACGACGGCCTGTGCCGAACTTCGGCCACGGCCT
CGTGCCTGATCCTGCNGCCCCTGCCGGGGCGTTTAT

>gi|71812001|gb|DR989392.1|DR989392 HDI_J_51.esd Horsegram (VZM-1) drought stressed subtracted cDNA Macrotyloma uniflorum cDNA, mRNA sequence
TACGCTGGAGCTCACCGGCGGTGCCGGCGTTCTAGAACTAGTGGATCCCCCGGGCTGCAGGATTCAGGCA
CGAGGCCTCGTGCCGAATTCGGCACGAGGAGAGGATGATGAATGTCATGTACAAAAGAAAGAGTGGATGT
TGAAAGGGCTGAGTGCAAATCCGGGAACAGCAAGCTTCAGTATTTGGACACAAAGTGGAAGACATATAGG
CCTTAAGAAGATAANTGACCAAAGAACCGTAGTTTGCATACAATAAAACTACCATAATATACATCACAGA
ATCAGCAGTATGTATGAATTAGTGTGAAATAAATGCCTGCTTAGACCAAGACCGT

>gi|71811999|gb|DR989390.1|DR989390 HDI_J_5.esd Horsegram (VZM-1) drought stressed subtracted cDNA Macrotyloma uniflorum cDNA, mRNA sequence
AAGCTGGAGCTCACGCGGTGGCGGCGCTCTAGAACTAGTGGATCCCCCGGGCTGCAGGAATTCGGCACGA
GGCCTCGTGCCGAATTCGGCACGAGGATCAGATAGAAATATAGATATGACGTTGTTTACAAGCCTAACAT
ATTGGTGATTTGATTTGGTGTTCTCTTTGCATGCTTCGTTTAGAAACGCCCTGTCAACAATTTAAATGAT
ATATCTCAGACATACAACTATTTATGTCGCCTAACTTGACATGGAAGTGGTAAAAAAAAAGAATAAAAAC
ATTCGTTTCTATAGAGGATCAAGAATGAATGAAGAGTAAATCTTGAGAAGAACCACATGAATTTGGATGT
GAGGGAAACACCAATGCCTTAAAACCAATTATGTCATCACATCGTCCGTATTTTGTAGTTGGTCTGAATG
AAACGTAAAAGTAGTTACTATAACTTATAATCAAGACCAGCTCCGTATTTCCAAGCCTCGAGGGGGGGCC
CGGTACCCAATTCGCCCTATAGTGAGTCGTATTACAATTCACTGGCCGTCGT

>gi|71811997|gb|DR989388.1|DR989388 HDI_J_42.esd Horsegram (VZM-1) drought stressed subtracted cDNA Macrotyloma uniflorum cDNA, mRNA sequence
AAGCTGGAGCTCACGCGGTGCGCGGCGCTTCTAGAACTAGTGGATCCCCCGGGCTGCAGGATCGGCACGA
GGCTTTAACTAGCTCAAATTTAAGGGATTTGTTGAGCGAGTTATAAGCTATGATTGCTTTGTGTTTGTTC
GGTCTTTATATAAATATGTAATTTGAATCATCAATCGATCTCTGCTTATAAATGAAATACTGTTGATGTT
ATATGTGTTAAAAAAAAAAAAAAAAAAAAAAAAAAAAAAAAAAAAAAAAAAACCCCGGGGGGGG

>gi|71811995|gb|DR989386.1|DR989386 HDI_J_40.esd Horsegram (VZM-1) drought stressed subtracted cDNA Macrotyloma uniflorum cDNA, mRNA sequence
GGCTGGAGCTCACCGCGGTGCGCGGCGNTCTAGAACTAGTGGATCCCCCGGGCTGCAGGATTCGGCACGA
GGAACAAATGCCCGAACCTAATATGTTATTGCTATGGGAGCCTGTACAATTACGGGGGGGATGTTTAGTA
CCGATTCTTATAGTACTGTTCGAGGCGTAGATAAGCACAATTC

>gi|71811993|gb|DR989384.1|DR989384 HDI_J_39.esd Horsegram (VZM-1) drought stressed subtracted cDNA Macrotyloma uniflorum cDNA, mRNA sequence
AAGCTGGAGCTCACCGCGGTGCGCGGCCGNTCTAGAACTAGTGGATCCCCCGGGCTGCAGGATCGGCACG
AGGGTTAATCAACATTATTTAGTGCATTGGAGTTGTTACGAACATGGAGACAGCTACATCCTGTTTATGT
AGTCTCTGTTGAACTCACGATTCTTGGAGGGTGGGGTAAANCTTTGGAAGCCCCGTGATATTAANATAAC
ACGTTG

>gi|71811991|gb|DR989382.1|DR989382 HDI_J_36.esd Horsegram (VZM-1) drought stressed subtracted cDNA Macrotyloma uniflorum cDNA, mRNA sequence
AAGCTGGAGCTCACGCGGTGGCGGCGCTCTAGAACTAGTGGATCCCCCGGGCTGCAGGATTCGGCACGAG
GGTCGTTCAAATGCCACTTGCATTTGCCATTCATTTTAGCTGCAGGGTTAGATTGTGATGGAAAGGAGTG
GAGATTGTATGTTGCCGGAACTGGAATTAACGAATGAATGTAATGTCAAGGGCTGAAGAATATTTGGGAA
ATGGGTTCCTCCAACATTCCTCCTTGTAATTC

>gi|71811989|gb|DR989380.1|DR989380 HDI_J_3.esd Horsegram (VZM-1) drought stressed subtracted cDNA Macrotyloma uniflorum cDNA, mRNA sequence
GGGGATGGAGCGAGCGATCTTCTCCTGGTCTGTCATGTGAATCCCTCTGATAGCCCTTCCCGTNGCTGTT
GGGAGTACCGGGGTATCCTTTGTAAGTTGTGACTTTGAGTGAACAAACCGGGAAGTNGCGTTCCTTCCGA
GGCTCTCAT

>gi|71811987|gb|DR989378.1|DR989378 HDI_J_28.esd Horsegram (VZM-1) drought stressed subtracted cDNA Macrotyloma uniflorum cDNA, mRNA sequence
AAGCTGGAGCTCACGCGGTGGCGGCGCTCTAGAACTAGTGGATCCCCCGGGCTGCAGGATCGGCACGAGG
GCAGAGTAGAGCCAGCTGACTTTTGCAATTGATAAATCTCACCTATCCCTCCACCCATGATTATTGACTT
GGGGTTGTACTCATATTTTTGTAGCTGTGAGGAATTTTAATTTGAAGATTGTATGTTCTTGATTGGTAAT
GATACAATTTATGTCCTTATTTGGAAAAATAATTGACATTGGGGTAGATGTTTTATGTGGTTTAGGAGCA
AAAAAAAAAAAAAAAAA

>gi|71811985|gb|DR989376.1|DR989376 HDI_J_26.esd Horsegram (VZM-1) drought stressed subtracted cDNA Macrotyloma uniflorum cDNA, mRNA sequence
GCTCTAGAACTAGTGGATTCCCCCGTGTGGCCTTGGCAGGAATTCCGTGCACGAAAGTGTTTTTTTTTTT
TTTTTTGGCCACAAAACTCGTGGTAAAATTCTCCATATATCTCAGATATAAGAGAGATTGTGCGGACAAA
CCCCCACCAAAAGATATNCAACACAAGATA

>gi|71811983|gb|DR989374.1|DR989374 HDI_J_2.esd Horsegram (VZM-1) drought stressed subtracted cDNA Macrotyloma uniflorum cDNA, mRNA sequence
AAGCTGGAGCTCACGCGGTGGCGGCGCTCTAAACTAGTGGATCCCCCGGGCTGCAGGATCGGCACGAGGA
TCAAGGTTTGTGTGGTGTGTGACTTTTGTGAAGTCCTTTTGTTCATATAATCAGATTTGAGGACCCCTGA
AAAAAGAAAGAAGAAAAAAAAATGAAAAAAAAGAAGGAAAGAAAGACAAAAAAAAAAAAAAAA

>gi|71811981|gb|DR989372.1|DR989372 HDI_J_17.esd Horsegram (VZM-1) drought stressed subtracted cDNA Macrotyloma uniflorum cDNA, mRNA sequence
AAAGCTGGAGCTCACGCGGTGGCGGCGCTCTAGAACTAGTGGATCCCCCGGGCTGCAGGATTCGGCACGA
GGCGTTTTATATCAATTTTTACAATAAATGACTTCTAGTGGAATTTTATTTATGTACTGCTGCCTCTTCA
TGTTTGCACATTCGCCATAAACTTCTATTTGGCCTTTCTCTGAGCTACATGTCGATGTGTACATATATAT
AAATATGTCAATACAGCACAGTCACCATATGATGTGCTGATAATTAGAAATAAGTCCTTTTGTTTTGAAC
AATATATATAGTATTTATACTTTTAAGGCACTTTACTATATTTGGTGTCCAAAAAAAAAAAAAAAA

>gi|71811979|gb|DR989370.1|DR989370 HDI_J_15.esd Horsegram (VZM-1) drought stressed subtracted cDNA Macrotyloma uniflorum cDNA, mRNA sequence
AAGCTGGAGCTCACGCGGTGGCGGCGCTCTAGAACTAGTGGATCCCCCGGGCTGCAGGATCGGCACGAGG
GATTGCCCTCATGTTAGCTGGAAATGCTCGTGAGGACTTCTTTGAGGAAGAAGTCAATGGTGACAAAGGT
GAATATGGCACAGCCTCCTCTGATAATTATTATGATGCTGATTCAGGATTGAAGGGGAGTGCCTGAAGTG
TGCTACTAAGTAGAAATAAATGTTGAAGTGGTACTTCTCTGTTTCCTTTTAATATATATCATTCTGAACG
ATTCCTTGAAATATTGAATGTACATACTTTAAATGGTTGTTCTCGGTGAACATTTACTGTGATTTAGCAC
TACTGAAGAAACACATAGTTGTTTATAAAAAAAAACAAAAAACAAAAAAAAAAAACCACCCGAGGGGGGC
CCCCGAAC

>gi|71811977|gb|DR989368.1|DR989368 HDI_J_12.esd Horsegram (VZM-1) drought stressed subtracted cDNA Macrotyloma uniflorum cDNA, mRNA sequence
AGCTGGAGCTCACGCGGTGGCGGCCGCTCTAGAACTAGTGGATCCCCCGGGCTGCAGGAATTCGGCACGA
GGGAACTACTGAGTAGTCAACCTTCTAACTATAACTCTGATGGCTTCTCATCTGATTGGGAACATGTGGA
AAAAAGCTTGTAGGCCATTTAAAACCGGTGAAAAAGTTTGGGTATATAGTGGTCCATTAAGATTGTTTAT
GCTTTGGAAAATTTACAGATCGTGAAATAAGTGTNTACTCAGGTACGTCCATGTTACAGAATTTAGGTAC
TTATCAGTCTTTGTTACTGTATATGTATATAACGATGTCAGACTTTATGTTTATCTAATGTTTGCCTGCT
TTAAAAAAAACAAAAAAAAAANTTCCA

>gi|71811975|gb|DR989366.1|DR989366 HDI_I_95.esd Horsegram (VZM-1) drought stressed subtracted cDNA Macrotyloma uniflorum cDNA, mRNA sequence
CTGCTGTGTGTGCTGTGCCTGCTCATCAGCCACACTCAGTTGTGCATCNCACACGTGTGCTTGCCAGTGC
AATCCTGTGCCACTGCAGTGCACATCAAGCATNTGTTGCATTGTCAATGCTCTGTCACACCCATCACCTC
ATNNCATNTGC

>gi|71811973|gb|DR989364.1|DR989364 HDI_I_93.esd Horsegram (VZM-1) drought stressed subtracted cDNA Macrotyloma uniflorum cDNA, mRNA sequence
AAGCTGGAGCTCACGCGGTGGCGGCGCTCTAGAACTAGTGGATCCCCCGGGCTGCAGGAATTCGGCACGA
GGCTTTATCATTTTTCTTGGTAGTAGTATCTAATGTCATGATGTATAGGTTCTCTCTAAGATGCCAACAA
GTTCAGCACATTCTAATTTGGTCACTCTTTTCGGCTGCGATTTGGTTTGCTATGATTAATGAAAAATGGG
AATTCTCTCTAAAAAAAAAAAAAAAAAAAAAAAAAAAAAAAAAAAACCCCGGGGGGGGG

>gi|71811971|gb|DR989362.1|DR989362 HDI_I_91.esd Horsegram (VZM-1) drought stressed subtracted cDNA Macrotyloma uniflorum cDNA, mRNA sequence
AAGCTGGAGCTCCACGCGGTGGCGGCCGCTCTAGAACTAGTGGATCCCCCGGGCTGCAGGAATTCGGCAC
GAGGGTTCNACCGACACAGAGAATATGAACAAATAGGTAAATAACTAAAATATCATACTTAAGTGCAGTG
TTTGGGAGTTGAGTATAGAAGGAACTTTAAAGTACTT

>gi|71811969|gb|DR989360.1|DR989360 HDI_I_84.esd Horsegram (VZM-1) drought stressed subtracted cDNA Macrotyloma uniflorum cDNA, mRNA sequence
TGGAGCCACGCGGTGCGCGGCGTCTCTAAACTAGTGGATCCCCCGGGCTGCAGGATTCGGCACGAGGCTG
TGACTCTACTTGGTCTGCTAGCTGGTGGTGTACTTCTTGTCTACAACACAAGTGCTTTGGCACAATAGAC
TTTGCAGATCCATGTTTATGTTACAAGTTACAACTTAGTCCATGTAACTATCTAAAAATCAAGAACTCT

>gi|71811967|gb|DR989358.1|DR989358 HDI_I_82.esd Horsegram (VZM-1) drought stressed subtracted cDNA Macrotyloma uniflorum cDNA, mRNA sequence
GGCTGGAGCTCACGCGGTGGCGGCCGCTCTAGAACTAGTGGATCCCCCGGGCTGCAGGAATCGGCACGAG
GATTGAGTAGATCATCTCTGAAGGATCCCAAGCTTGCTCCTATCTACGAAATAAGATACCTTACGTGTTC
TAATGGGAGCATTAACTATGTATCTATGCATGTTGACTTTCTGGTCTTCGGATCTTCAACAAATCACCTA
AGAGACTACACTCCGTTGTTTTCTCTTTTGTGACTTTAATAAATTATGAACCCTTTTTTCCAATTTAAAA
AAAAAAAAAAAAAAAAAAAAAAAAAAAAAAAAAAAAACGGGGGGGG

>gi|71811965|gb|DR989356.1|DR989356 HDI_I_80.esd Horsegram (VZM-1) drought stressed subtracted cDNA Macrotyloma uniflorum cDNA, mRNA sequence
AAGCTGGAGCTCACGCGGTGGCGGCGCTCTAGAACTAGTGGATCCCCCGGGCTGCAGGAATCGGCACGAG
GCCTCGTGCCGAATTCGGCACGAGGCTGGACTAGGGCTGGTTAGACCTGCAATGAAAACTTGACGCCTTA
TAGATTTGGGTTGTTGGGTGTCAGATACTCCATTCAGGAGAAGAAAATTGTGCTTTAATTTCTCTTAATG
AATTTACCTTGTTACTGTAATAATCATTATCTGTGCTATCTATGATTTTCTACTTTTGTTTATAAAAAAA
AAAAAAAAA

>gi|71811963|gb|DR989354.1|DR989354 HDI_I_79.esd Horsegram (VZM-1) drought stressed subtracted cDNA Macrotyloma uniflorum cDNA, mRNA sequence
AAAGCTGGAGCTCCACGCGGTGCNCGGCGCTCTAGAACTAGTGGATCCCCCGGGCCTGCAGGAATTCGGC
ACGAGGGGAGAAATTTATCAAAAACATATTTAAATTCAAAATTGTGCAAGAGGGACTTCATTGGTGTCAT
TTATTTCTCAAAATCAGTTTAATTCATATTAGCTAAAAGCTAATTAAGTTTGAAAAGTTTATTAAGTGTA
ACAAATATCATATCTTTTGTTCTCTGCTACAATGATGATTGGAATTCCCCAAAAAAAAAAAAAAAAAACC
CAGAGGGGGGGGCGCC

>gi|71811961|gb|DR989352.1|DR989352 HDI_I_71.esd Horsegram (VZM-1) drought stressed subtracted cDNA Macrotyloma uniflorum cDNA, mRNA sequence
AAGCTGGAGCTCACGCGGTGGCGGCGCTCTAGAACTAGTGGATCCCCCGGGCTGCAGGATCGGCACGAGG
ATTTTTTTAATTATTACTATTATTTGTCACCCTTTCCACTAAAGAACCTTTCTTTCTACTTAATGTTCAG
TACATATCTTTCTATTTATCTATTTTTGTCTTTTCGGTTACTCTATCTCCTCCTTTTAACCATCACCGAC
GACATTCGCTTCTTGTAATCCAATGTTAGTTACTCATTTATGTGAATCTTGTTTGTTTCTGCTAAAAAAA
AAAAAAAAAAAAAAAAAAAAAAAAAAAAAAAAAAAAAAAAAAGGGGGGGGGG

>gi|71811959|gb|DR989350.1|DR989350 HDI_I_7.esd Horsegram (VZM-1) drought stressed subtracted cDNA Macrotyloma uniflorum cDNA, mRNA sequence
AAGCTGGAGCTCACGCGGTGGCGGCGCTCTAGAACTAGTGGATCCCCCGGGCTGCAGGATTCGGCACGAG
GCCTCGTGCCGAATTCGGCACGAGGCATTATTATACTACTACTACCAGTGAATAATCATAATCAAATCAA
TGTGATGTTATGTTATGTTATTGCAGTGCACCGTTGTTGTATGTAATGTAATCAATCCACCTCAGTTAGT
TAACTTTTTAAAAAAAAAAAAAAAAAAAAAAAAAAAAAAAAAAAAAAAAAAAA

>gi|71811957|gb|DR989348.1|DR989348 HDI_I_68.esd Horsegram (VZM-1) drought stressed subtracted cDNA Macrotyloma uniflorum cDNA, mRNA sequence
AAAGCTGGAGCTCACGCGGTGGCGGCCGCTCTAGAACTAGTTGGATCCCCCGGGCTGCAGGATCGGCACG
AGGACCTTTTTATGAAAGTTGCCCGTGTATGAGATATCTCGCTCTACAATTGAGTTTGTTGCAGAAACGA
TATCGTTTAGAGTTAATATTTTTATATATCTTGTCCTTTGGGTGCAAAAAAAAAAAAAAAAAAAAAAAAA
AAAAAAAAAAAAAAAAA

>gi|71811955|gb|DR989346.1|DR989346 HDI_I_60.esd Horsegram (VZM-1) drought stressed subtracted cDNA Macrotyloma uniflorum cDNA, mRNA sequence
AAGCTGGAGCTCACGCGGTGGCGGCGCNTCTAGAACTAGTGGATCCCCCGGGCTGCAGGATTCGGCACGA
GGCCTCGTGCCGAATTCGGCACGAGGGAAAAGAAAAAAGATTCAATGAATAAATAATAGTAACATTTGTG
GTTTTTAAACCAGGTTGGGGGGATGGAAGTCGAATTGCCTTTTTCTAGTTTCTCCGGAAAAAATCAATTT
TCCATTTTACAATCCCTTTTTA

>gi|71811953|gb|DR989344.1|DR989344 HDI_I_58.esd Horsegram (VZM-1) drought stressed subtracted cDNA Macrotyloma uniflorum cDNA, mRNA sequence
TTAAGCTGGAGCTCACGCGGTGCCGGCGTTCATAAACTAGTGGATCCCCCGGGCTGCAGGATTCGGCACG
AGGCCTCGTGCCGAATTCGGCACGAGGGGGGAGGTAGTGACATTGATCCACAAGAAGCACAGCAAACTCT
TGAAGTAGCAGAAACTAATTTGAATAAGGCTGAAGGCAAGAGACAAACAATTGAGGCAAATCTAGCTCTT
AGACGAGCTAGAACACGAGATAGAGGCTATCAATATGATTTCCTAACAAGTTGGTGCGTCCGAAAATCCG
CCGAATATCCAAATACAAAAAATAAAAAAGAAACAGTAAGAAAAGATAGAAANAAAAAAAAAAAAAAAAC
ANCACA

>gi|71811951|gb|DR989342.1|DR989342 HDI_I_48.esd Horsegram (VZM-1) drought stressed subtracted cDNA Macrotyloma uniflorum cDNA, mRNA sequence
AAAGCTTGGAGCTCCACGGCGGTTGCGCGGCGTCTCTAGAAACTAGTGGATCCCCCGGGCTGCAGGATTC
GGCACGAGGGTTTGTTTTGCCGGTTATATTTTCAGGTTTCTGCCGAATTCATGTACCCTTAACAGGTTCT
TGATCGGTGGTGGTCATTT

>gi|71811949|gb|DR989340.1|DR989340 HDI_I_46.esd Horsegram (VZM-1) drought stressed subtracted cDNA Macrotyloma uniflorum cDNA, mRNA sequence
ATCTGAGCCACGCGGTCCGGCGTTCATAAACTAGTGGATCCCCCGGGCTGCAGGATTCGGCACGAGGCCT
CGTGCCGAATTCGGCACGAGGGCTTGATGATTTTCTGAATGAACTTGTGCAGAAGCGTGAAGTGTGGTTC
CGAGATGGCAAGTGTAAACCTTACTGTATAGCTTCTGCTGTGGGACAGAAAAATTGCCTCTGTGTTATCC
ATAGGTGATTGTTGTGCTAGGTTGTATTGTGACTATGTTANGTACTAAATGTGTTTCTATCGTGTTATTG
ATGCNGGTGCTGGATTTCAATAGATAATT

>gi|71811947|gb|DR989338.1|DR989338 HDI_I_44.esd Horsegram (VZM-1) drought stressed subtracted cDNA Macrotyloma uniflorum cDNA, mRNA sequence
GCCTAATTAGAAGAAAGCTCCAAGGAAAATTGTATGAGCGAGAGAAAGAACTGACAACTAAAAAGGCCCA
CAGTCAGACTGGAGAAACAGTGCGAGCAGGATAACAGGCTTCACTTGGGGAACATCAATCATCTGCATGG
CATCCCTCCAAATCAGAACAGCTTTCTGAGAGGATTCCNAGTCTGGGTTTTCCCTTTTTACTTC

>gi|71811945|gb|DR989336.1|DR989336 HDI_I_36.esd Horsegram (VZM-1) drought stressed subtracted cDNA Macrotyloma uniflorum cDNA, mRNA sequence
AAGCTGGAGCTCACGCGGTGCGCGGCGNTCTAGAACTAGTGGATCCCCCGGGCTGCAGGATTCGGCACGA
GGTGATCACTGTGTGATGTGGAATGGGTCTATATTGACCCTATTAAAATAAATTTCGTTTGTGTTGGACT
GTATTGTCCCCTTAATAACATGGTACTTTATCTAATATGTATTGTCATGAATATGTAATATATTATTATT
ATTATTAATATCTATGTTTGCCGTATTCTTAATCAAAAAAAAAAAAAAA

>gi|71811943|gb|DR989334.1|DR989334 HDI_I_34.esd Horsegram (VZM-1) drought stressed subtracted cDNA Macrotyloma uniflorum cDNA, mRNA sequence
AAGCTGGAGCTCACGCGGTGGCGGCGCTCTAGAACTAGTGGATCCCCCGGGCTGCAGGATCGGCACGAGG
CTTAGAAGCATAAGCCAGCGCTTGGAAACGCAAGCACATGCACTCCTGTCCTCGCCTGCGGGCAACCTTC
TGAAGATCTCAAAGAGACACTCATCTGGCAAGGATTCAATAGAGGTTTTCTGCTTTTGCTCAAACCATTC
TCCATCAAAAACGAATGGAGCGTTGACGCGCGATCTCTTCCTAGGAGGAAAGTATACATCAACTTGAGGG
CCAAGAGGCAGGAAGAAACTTGCTTCCTTGGGGTTGGCGTATATCGATCCCCCAGGGCAAAAGTCATCAC
CTCCTGAGAACCCAAACGTATGCACAAAGTCAGTAAAGCACAAAATNCACCATTATTCAACATTATTTAA
CACAAGCAGATTCAACCATCTAAACAAAATGATTCCCGTTTTATCCAAACAACACCAGGTTCAGATAAAC
TTTAAACATAAAAACAAACGACAATAAAAATATCAAT

>gi|71811941|gb|DR989332.1|DR989332 HDI_I_32.esd Horsegram (VZM-1) drought stressed subtracted cDNA Macrotyloma uniflorum cDNA, mRNA sequence
AAAGCTGGAGCTCACGCGGTGGCGGCGCTCTAGAACTAGTGGATCCCCCGGGCTGCAGGATTCGGCACGA
GGCCTCGTGCCGAATTCGGCACGAGGGGGGGGGCCCGGTACCCAATTCGCCCTATAGTGAGTCGTATTAC
AATTCACTGGCCGTCGTTTTACAAC

>gi|71811939|gb|DR989330.1|DR989330 HDI_I_24.esd Horsegram (VZM-1) drought stressed subtracted cDNA Macrotyloma uniflorum cDNA, mRNA sequence
GGCTGGAGCTCACGCGGTTGGCGGCGCTCTAGAACTAGTGGATCCCCCGGGCTGCAGGATCGGCACGAGG
CCTCGTTGCCGAATTCGGCACGAGGGTACTTTTAGAATTCTATTTTAAACGTAGTGTTTCCTTTTTGGCG
ATATGGATACTTTGGTAGTGAGTATTTTACTTCATAATTTCGGTGAACTTTTGTTTCAACGGAGATTTAT
CGTTTGAAAACATTTCAAATTTTGTTTGTGATTTTAAAAAAAAAAAAAAAAAAAAAAAAAAAAAAAAAAA
AAAAAAAAAAAAAAAAAAAAAAAAAA

>gi|71811937|gb|DR989328.1|DR989328 HDI_I_22.esd Horsegram (VZM-1) drought stressed subtracted cDNA Macrotyloma uniflorum cDNA, mRNA sequence
AAGCTGGAGCTCACGCGGGTCCGGCGTTCTAGAACTAGTGGATCCCCCGGCGCTGCAGGAATCGGCACGA
GGAAGAATAGTACGTAGTCTTTGGTATAAGTGTTTGGTTTGATTTATGTAAAGGTGTGGTTTAAATTTGC
CTGTTCTGGTAGCTGTAACTGTTGGGCACTCATGTAAGCAAAAACAAGCTTAATTAGCTCATAGCCTCTC
TTAATTTGGCCTATATCACTCTCATATTGTACCACTCTCAGTGTATCCCTCAGTGAAACTCATTTCAATT
CTCTTTTCCCTTGTATACGTAATTAATGTTCAAGTAATGAAAAT

>gi|71811935|gb|DR989326.1|DR989326 HDI_I_20.esd Horsegram (VZM-1) drought stressed subtracted cDNA Macrotyloma uniflorum cDNA, mRNA sequence
AAAGCTGGAGCTCCACGCGGTGGCGGCCGCTCTAGAAACTAGTGGATCCCCCGGGCTGCAGGAATTCGGC
ACGAGGTGATATATCAGTGGAACTTTGCCAAGTTTGTGGCTTCGATAAGAAGGGACAAGTAGTGGGTCGC
GTATTATCCCACGACGTTTGTCTCAGCCGTTGAGCAGAGAAATCCGGTTCAAAACTTCATAGGCGTATTT
CTGATGATAGGCAAACTTCTGGGTCGGAGAGGATATGTGCGAAATGTCATTGATCTTTATGATTCCTTTG
TAGCTAACACATTGGGTCAATTTATGCAACTATGCGACACTTTT

>gi|71811933|gb|DR989324.1|DR989324 HDI_I_12.esd Horsegram (VZM-1) drought stressed subtracted cDNA Macrotyloma uniflorum cDNA, mRNA sequence
TGGAGCTCACGCGGTGGCGGCGCTCTAGAACTAGTGGATCCCCCGGGCTGCAGGATCGGCACGAGGGGCT
TTCGAATCGGTTGGGGGGGAAGGGTGAGAAGGAGATGGGGGATTTGAGACGGAACCTTTTTCCGACGCCG
TTTTCGTTTTTTGTCGGAAGCACGTTCGAGGGTGCGCCGAGGGAGCAGCAGGCGCTGCTTGAGTTGGAGG
ACACGGCGAAGAGGTTGAAGAGGGAGAAGGAGACTCTGAAGAACACTCTTAACTACCTCACTGCTGCTTC
TGCTGTCAAAGATGCTTTTCCTTCTTCTTGATGATGTGAAACTCCATGGGGATATATACTCTA

>gi|71811931|gb|DR989322.1|DR989322 HDI_I_10.esd Horsegram (VZM-1) drought stressed subtracted cDNA Macrotyloma uniflorum cDNA, mRNA sequence
AAGCTGGAGCTCACGCGGTGGCGGCGCTCTAGAACTAGTGGATCCCCCGGGCTGCAGGATCGGCACGAGG
CTGCGGAGGGACTAGTTGAAGGAGGAAAGAAAGAGATTTTCACACCAATGTACTTCTTCTTGGCACGGAA
GCCTGATTCAGACAGTAACTAAACTGGTTGTGTACAAATAGGTTGCTGTTGTTTATTGTGATTCTGGTAG
GATGAATCGATTAATTTTGTCCTTATTGCCGTAGTTTCGTTCTGTTTCGAGTTGCTTGTTTTTGTTTTAG
GTTACCAAAACCTTTGCTACACCTCTAGCGTATTTCTTTTTATCCTCAAAAAAAAAAAAAAAAAAAAAAA
AA

>gi|71811929|gb|DR989320.1|DR989320 HDI_I_89.esd Horsegram (VZM-1) drought stressed subtracted cDNA Macrotyloma uniflorum cDNA, mRNA sequence
AAAGCTGGAGCTCACGCGGTGGCGGCGCTCTAGAACTAGTGGATCCCCCGGGCTGCAGGAATCGGCACGA
GGGACGTCTTGCTTTGTTGGCTTTTGTGGGATTCTGTGTTCAACAATCAGCTTATCCTGGAACTGGACCT
TTGGAGAACTTGGCTACTCACTTGGCTGACCCAT

>gi|71811927|gb|DR989318.1|DR989318 HDI_I_87.esd Horsegram (VZM-1) drought stressed subtracted cDNA Macrotyloma uniflorum cDNA, mRNA sequence
AGCTGGAGCTCACGCGGTGGCGGCGCTCTAGAACTAGTGGATCCCCCGGGCTGCAGGATCGGCACGAGGC
CTCGTGCCGAATTCGGCACGAGGGGGAAGTGCTGTGGATGCTGTTTACACTGCGAAAGTGAATGCTCCAC
TTGGTGTTGAAGTTAGTGTGTCCCCCAGAACACTTGTGTTCAGTAGTGGAATCACGACACAGGCATTTGA
GATTGCGTTTAGTAGAGTTACGCCCGATACTTCTGACAGTTTTGGGTCAATTGAATGGAGTGATGGAAGT
CACTCTGTGAGGAGTCCAATTGCTGTTTCATGGAAATGGACTGACAATTCCTTATCATCCCTTTGAATTG
CTTTGGAGACACGACATTCCCAGGTTATGGATTTAGTATCTTTGTATTTTTTTCCTCTTATTTTTTATTA
TAAAGCTACAAATAACTTTGAAGTAGTTGATGAAGGAATTCCAGTAGGATCTGGGAATGAGATGTGATTT
GTAAGATGATTGGTTCAATTCAGATTATTGCAGTTTGGCAAAAAAAAA

>gi|71811925|gb|DR989316.1|DR989316 HDI_I_85.esd Horsegram (VZM-1) drought stressed subtracted cDNA Macrotyloma uniflorum cDNA, mRNA sequence
AAAGCTGGAGCTCACGCGGTGGCGGCGNTCTAGAACTAGTGGATCCCCCGGGCTGCAGGATTCGGCACGA
GGCCTCGTGCCGAATTCGGCACGAGGATTTTGAGAGTGTTTCTGTGAATTTAGTAACTTTTTGCCACAGT
AGTTCAGCAGCAGGGAATTTTATTCAATTCTAGCAACCATATTAGTAGAATTTTTGTAGTTTGTGTTGTT
TACATCTGATATTAAGAATTCAATATAGAAGAACATGAATAATAATTTACCGAAAAAAAAAAAAAAAAAA
AAAAAAAAAAAAAAAAAAAAAAAAAAAAAAAAAAAAAAAAAAAAAAAAAAAAAA

>gi|71811923|gb|DR989314.1|DR989314 HDI_I_77.esd Horsegram (VZM-1) drought stressed subtracted cDNA Macrotyloma uniflorum cDNA, mRNA sequence
CTGGAGCTCACGCGGTGGCGGCGCTCTAGAACTAGTGGATCCCCCGGGCTGCAGGATCGGCACGAGGGAA
AGGGAGGAGGGGCGCTCTCATCCACGTGTAATGCTGCAGGTGAGATATTCACGATTGCTGCAATCATCAA
TGGCCTTGTTCTTGTCGGGGTTGCTGTTGGGTTTGTGCTCCTGCGAGTTGAAGCATGGGTGGAGGAGTCC
GAGGCTGAGTGAAAGTTTAATCAGATAAGCAAGTAATTCATATCCACAATAGTTGTATGTTCCTACTATA
TTGATGTTGCGCCTGTTCTTCTTTTCATTATGACTTGTATATCTCTATCTATCAAATTTCATCATTTTCT
TGTTTCGTTCGTAAAAAAAAAAAAAAAA

>gi|71811921|gb|DR989312.1|DR989312 HDI_I_75.esd Horsegram (VZM-1) drought stressed subtracted cDNA Macrotyloma uniflorum cDNA, mRNA sequence
AAAAGCTGGAGCTCACGCGGTGGCGGCGCTCTAAACTAGTGGATCCCCCGGGCTGCAGGAATCGGCACGA
GGCCTCGTGCCGAATTCGGCACGAGGCTAAATCTGAAGGAGTGGCTACATGAAGAGATTGATATCTCAGC
TTCATTTCAGATTATGTGCATTCCACTTGGTCTTTGTGGTTGCAAACCAAGTTAATTTGAATAATAGAAA
AGAAACTTGTGATTTGGATTCAAGGTTATTGTGTTTTAAATATGGTACTATTTAGCATTTCATCTTGTAT
CCTTAATGTCTTGGATTCCTTGAATTGTCTTTAATAATAACATATAAAGTTGTTTTTTTAAAAAAAAAAA
AAAAAAAAACNCCAAGGGGGGGCCCGGGC

>gi|71811919|gb|DR989310.1|DR989310 HDI_I_73.esd Horsegram (VZM-1) drought stressed subtracted cDNA Macrotyloma uniflorum cDNA, mRNA sequence
AAAAGCTGGAGCTCACGCGGTGGCGGCGCTCTAAACTAGTGGATCCCCCGGGCTGCAGGATCGGCACGAG
GCCTCGTGCCGAATTCGGCACGAGGTAAACGAGGCTCTAAAGCGTTAAGGCAACAACCATTCCTCTGTTC
ATGTAGTAACATTTCACCTGGTGTGCTTAAAGTTACTCTTAATGTACATGTACTCTTAAGAAAAGGCTCA
TAACAGACCTTAACATAAAAAAAAAAAAAAAAAAAAANNCCCCGGGGGGGGGCCCGGGCCCCATTCC

>gi|71811917|gb|DR989308.1|DR989308 HDI_I_65.esd Horsegram (VZM-1) drought stressed subtracted cDNA Macrotyloma uniflorum cDNA, mRNA sequence
AAGCTGGAGCTCACCGCGGTGGCGGCCGCTCTAGAAACTAGTGGATCCCCCGGGCTGCAGGAATTCGGCA
CGAGGGGTTTCTAGTGTGGAATCTTGCTTAAGACACTTT

>gi|71811915|gb|DR989306.1|DR989306 HDI_I_63.esd Horsegram (VZM-1) drought stressed subtracted cDNA Macrotyloma uniflorum cDNA, mRNA sequence
AACAGCTGGAGCTCACCGCGGTGNCGGCCGTTCTAGAAACTAGTTGGATCCCCCGTGGCTGCAGGAATTC
GGCACGAGGTTTTTTTTTTGTAGTGGATGAAGATACTCATGCGCTTATGTTGTCACAAAACTGGTTAAAA
TTACCATTATCGATAAAGGAATTGCGGCCAAANGCCCACCACAAGGCATACACACGAGAAAT

>gi|71811913|gb|DR989304.1|DR989304 HDI_I_61.esd Horsegram (VZM-1) drought stressed subtracted cDNA Macrotyloma uniflorum cDNA, mRNA sequence
AAGCTGGAGCTCCACGCGGTGGCGGCCGCTCTAGAACTAGTGGATCCCCCGGGCTGCAGGAATTCGGCAC
GAGGCAGCTTTTGCTGAGCGTTTTAGTTTAAAAGGCATATAATACGGGTTTTCTCTGTAATAAGGTATAA
CAACTACTTGCGCAGATTTTTCCAGATCTCCTTGACTCACTCGTAATTTTTCGTTCTGCATTTGGTCAAT
CGATAATTGGTTAGACCTCCGCTTGCTNGTTCAACAAAATACAAAATAAAACAATAACAA

>gi|71811911|gb|DR989302.1|DR989302 HDI_I_54.esd Horsegram (VZM-1) drought stressed subtracted cDNA Macrotyloma uniflorum cDNA, mRNA sequence
TTAGCGGAGCCACGCGGTGCCGGCGTTCATAGAACTAGTGGATCCCCCGGGCTGCAGGATCGGCACGAGG
GAGAGCATGCATGATGATAGTTGCTTGGTCCTTGCTTACTACAAGGACGGTGCCACTGATCCGACATTTC
TGTACTTTGCATATGCCTTGAAGGAGGTTAAGTGCTAAGTGACTCAACATAGCAGGCTATTTACCATCCT
TTTTGCTCTATTATTTCTAGATTACTTGGAACTTTGACCTTGGTAACTATTTATAATTTAATAACTAGAC
TATTTTTATGGTGCATTCACTTAATACAATTATCGTAGTCAAATTATCATGGAATTTGACATTTACATTA
ATTTATATGAATTTATGATGCTNTATGAATTTTCAAACAAAACAACAAAAAACAACACAAACAACCACAA
GAGGGGGGCGCCCGCGGAA

>gi|71811909|gb|DR989300.1|DR989300 HDI_I_52.esd Horsegram (VZM-1) drought stressed subtracted cDNA Macrotyloma uniflorum cDNA, mRNA sequence
AAGCTGGAGCTCACGCGGTGGCGGCGCTCTAGAACTAGTGGATCCCCCGGGCTGCAGGAATTCGGCACGA
GGTTATTCTATTGCATGTCTTGACTAACAAATGATGTAACAGAAGAGAAGAAAAGAAAATAGACACCCAG
AGGTTCAAACAGCTAATCCAAAATGGACATGACTAGTACTGTACAGATGGACCATAAGTATGAACTACTC
TACTGCGTGAGGAACTGTAAGTGGAGTGAAAATGTACAGTTGAGAGTCGTGGACATCAACTCGAGGGGGG
GCCCGGTACCCAATTCGCCCTATAGTGAGTCGTATTACAATTCACTGGCCGTCGTTTTTACAAC

>gi|71811907|gb|DR989298.1|DR989298 HDI_I_50.esd Horsegram (VZM-1) drought stressed subtracted cDNA Macrotyloma uniflorum cDNA, mRNA sequence
AAGCTGGAGCTCACGCGGTGGCGGCGCTCTAGAACTAGTGGATCCCCCGGGCTGCAGGATCGGCACGAGG
GGAAATACCTGGTGAAAGTACTCAATTCGTAGAGCGTAAGCGTGATGTACCCTTTGAGTTATGGCTTGTG
TTATCCGAATTTTAAATTTGAAAGGATAACTTAATCAAAGGTAAAGGGATGTTCAATTGAATTGTATTAC
CGTTGCCACTCCAAAACCCTTTATCTGGATTGTAGAAGTGCGACTCACATTTTTATACTGAATCTTGGCA
CGTGCACAATTTGCTTTATATTTAAAAATATTAAAATTGCTTAATTTTACCAAAAAAAAAAAAAAAAAAA
CCTCAAGGGGGGGCC

>gi|71811905|gb|DR989296.1|DR989296 HDI_I_49.esd Horsegram (VZM-1) drought stressed subtracted cDNA Macrotyloma uniflorum cDNA, mRNA sequence
AGCTGGAGCTCACGCGGTGGCGGCGCTCTAAAACTAGTGGATCCCCCGGGCTGCAGGAATCGGCACGAGG
CCTCGTGCCGAATTCGGCACGAGGGGGAAAAGATGATGAAGGTGAGGACGAAGAAGAAGATGAGAAAAAG
AAGAAGAAGGATAAGAAAGAGAAAGAGAAGGATCACAAAAAGGAAAAGAAGGAGAAAGATGATGGAAAGA
AGGACGGTGAGAAAGAGGATAGCAAGGTTGAAGTTTCTGTAAGAAGATATTGATATAGAAGAAATCACAA
AGGAAGGTGAGAAAAGAAGACAAAGAAAAAAGATGGGAAGGAAGTGAAAGAAGAAAAAAAAAAAAAAAAA
CCCCCAGGGGGGGCCCCGG

>gi|71811903|gb|DR989294.1|DR989294 HDI_I_41.esd Horsegram (VZM-1) drought stressed subtracted cDNA Macrotyloma uniflorum cDNA, mRNA sequence
AAGCTGGAGCTCACGCGGTGGCGGCGCTCTAGAACTAGTGGATCCCCCGGGCTGCAGGAATTCGGCACGA
GGGAAGCTCGGGTGGTCTATGACAGAGAGAGTGGTCGATCACGAGGTTTTGGCTTTGTCACAATGTCCAG
TGAGACTGATGTGAATGATGCAATTGCTGCTCTTGATGGTCAGGACTTGGATGGGAGACCAATCAGAGTG
AATGTTGCAGAGGAAAAGCCTAGACGCAGCTCCTTCTGAGTGGTAACTTGAGAGTAATCTTCCATGTCCG
GCTGATTGAGTTCCCTTTCAATGGTTAAGTATACAGTGTCAATTTTTACCTTCTTTGGCAGCTGGTTTCA
GATTAGATTTGCATATCTTAATGTTATTAATTTGATGTTCCAAATGGAAAATGATTNAAAGTTACACATT
CCAACTCTC

>gi|71811901|gb|DR989292.1|DR989292 HDI_I_4.esd Horsegram (VZM-1) drought stressed subtracted cDNA Macrotyloma uniflorum cDNA, mRNA sequence
AAGCTGGAGCTCACGCGGTGGCGGCGCTCTAGAACTAGTGGATCCCCCGGGCTGCAGGAATTCGGCACGA
GGGTTCAGAGGAGGCCTCAAATGGAGTAGCTGTTAACTCTGATGAAATTGAAGCTGCCACATGAGGCTGC
TGGCGAGTGTTGTGATGTCATAGTAAACAATCTCATTGTTCTGTTCAGTAAAATATCTTTTGTTGGTACA
AAATGTATTTGAATTTCTTGTAATATCTTTCTATTTCTTAATAATAAACTCAGTGGTTTTCTCCTAAAAA
AAAAAAAAAAAAA

>gi|71811899|gb|DR989290.1|DR989290 HDI_I_38.esd Horsegram (VZM-1) drought stressed subtracted cDNA Macrotyloma uniflorum cDNA, mRNA sequence
AAGCTGGAGCTCACGCGGTTGGCGGCGCTCTAGAACTAGTGGATCCCCCGGGCTGCAGGATTCGGCACGA
GGCCTCGTGCCGAATTCGGCACGAGGGTTTAGTGGGGACCGAGTTGACCAAACTTGAAGAGAAAACTATA
CAGTTTTCACATGGGGAATTTGTTACTGTGAAGTTGCTGTACTTTTTCTACCATTCCACAGGCTTTCTTC
TTCCTTTCAGAATGTATTTTTGTAAAGAAAACAGGATGGTAGTGTTAACTCATGTTATTCATAGATATTT
TTACATACTAATTCGTCAATATACTTTTAGTTGATACTTATCAATGTAATTAAGTGTCGTAGTAGAAACA
TGCTAGAGTTTGGAATTTGAACGACTTAAAAAGTTCTGAACATCCTTCATTTGTCAAAAAGGGGGGGCCC
GGTACCCAATTCGCCCTATAGTGAGTCGTATTACAATTCACTGGCCGTCGTTTTACAA

>gi|71811897|gb|DR989288.1|DR989288 HDI_I_30.esd Horsegram (VZM-1) drought stressed subtracted cDNA Macrotyloma uniflorum cDNA, mRNA sequence
AGCTGGAGCTCACGCGGTGGCGGCGCTCTAGAACTAGTGGATCCCCCGGGCTGCAGGATTCGGCACGAGG
CCTCGTTGCCGAATTCGGCACGAGGGCCAGTTTGGAGTTATTGGAAGGCAAAGAGCTTCCGGGAGTCCTT
GCTCTTGATGAGGCCACACCGGTCCCTGTGTAAGACAATTTTCAACTTGGAAAATTTTCCCATCCTCAGT
TTGTTAGTGGTCAATTAAATCCTTGGTTAAAAAAGGAAGCCAATTAATTGTTTGGTAAGGAACCCTTCTC
GGAAGTCTCTGTGTCTCACTGTGTTAAATTTATAATC

>gi|71811895|gb|DR989286.1|DR989286 HDI_I_29.esd Horsegram (VZM-1) drought stressed subtracted cDNA Macrotyloma uniflorum cDNA, mRNA sequence
GCTGGAGCCACGCGGTGGCGGCGCTCTAGAACTAGTGGATCCCCCGGGCTGCAGGATCGGCACGAGGATA
TTGCACATGTAGTGGTGATGCCAAACATCACTATTGAGAAACTGGATGATTTTCTGAACGAGCTTCTGGA
GAAGCGTGCTACCTGGTTTCAAGATGGGAAGGATCAACCTTACTGTATATCGTCAGATGTAGGTGAAAAG
AATTGCCTTTGTGCTTTGCACAAGTAATTGCAGCATCCAATCTAGAGTATGCTCCTGTAGTTGAGTTTTG
GAGTGTTATGCGTGTCTATGTTCTATCCGGATTTTGATGTTTTTAATTACAATTAGAACCTTCTTTGCTA
AAAAAAAAAAAAAAAAAAAAAAAAAAAAAAA

>gi|71811893|gb|DR989284.1|DR989284 HDI_I_27.esd Horsegram (VZM-1) drought stressed subtracted cDNA Macrotyloma uniflorum cDNA, mRNA sequence
AGCTGGAGCTCACGCGGTGGCGGCGCTCTAGAACTAGTGGATCCCCCGGGCTGCAGGAATCGGCACGAGG
CCTCGTGCCGAATTCGGCACGAGGCACAAGGGAACAAATGTTTTCAACTGGGATTGTGGCACTTTAGCGT
TTAGTTTCTGTCTCTGGTGTTGGAAAGTCATATAAAACAAGCAAGAGACTGATATACTTTTAGTTTTGAA
TTCACATCATATAAGACTATAGTACTGTTATATGTGAATGAAAAAATTAAGGCACTTTGGTGTAACCATA
TAGGAAAAATTTTGATCTCGGTAAAATGGTAGGGATTTTGATGTAGTGAATACTAATAAGAGCTTTCTTT
TCTTCTTTTTTTGTATCTTACTGAGAATTATAAATTTGGGATTGCACAAAAAAAAAAAAAAA

>gi|71811891|gb|DR989282.1|DR989282 HDI_I_2.esd Horsegram (VZM-1) drought stressed subtracted cDNA Macrotyloma uniflorum cDNA, mRNA sequence
AAGCTGGAGCTCACGCGGTGGCGGCGCTCTAGAACTAGTGGATCCCCCGGGCTGCAGGATTCGGCACGAG
GCTTGTACTTCCACCATTCATTTCACTATTTAAAGAAGATCTGAAAGGCATTTTGTATCCTACTTTCCTA
ATCTGTAGAGTATGAGATCATGTTTGACAATGATAATAAATCCAGATACTTGTTGATTCTCGAACATAAA
CGCCGTTGGATCAAATTCAGAGCATATTTTTATGCTAAAAAAAAAAAAAAAAAAAAAAAAAA

>gi|71811889|gb|DR989280.1|DR989280 HDI_I_17.esd Horsegram (VZM-1) drought stressed subtracted cDNA Macrotyloma uniflorum cDNA, mRNA sequence
AAGCTGGAGCTCACGCGGGGCGGCGCTCTAGAACTAGTGGATCCCCCGGGCTGCAGGATCGGCACGAGGA
GAAGGTGGTGGCTTGGGTGGTCTTGCTAAATTGGCTGGAGGCTTCTTAAAATAATAGTTGTAGAAGAAAA
TGAAGAAGATGAAGGTCTTTAGTTTTTCTCTTTCTGTTGTTGTTGTTCTTCTTCTTGTATGATGTAAGGT
TGAATAAAGAAAGATATAGTCTGGTATTTGTTGCAGAAGACCTTTTCTCAATTCCACAAACATGTTTGTA
CAAGACTCTTACTATCTTCTCTTTTTCTATGCATTTGTTTCCTTGTTCATGTGTATTAATTATGAATGTT
GAATCCTCTAGGTTTTCTTCTAAAAAAAAAAAAAAAAAAAAAAAAAAACCCAGGGGGG

>gi|71811887|gb|DR989278.1|DR989278 HDI_I_15.esd Horsegram (VZM-1) drought stressed subtracted cDNA Macrotyloma uniflorum cDNA, mRNA sequence
AGCTGGAGCTCACGCGGTGNCGGCGCTCTAGAACTAGTGGATCCCCCGGGCTGCAGGATCGGCACGAGGC
TTATCAGTTTCTCTCTAGTTTTGTTGTATACAACTTTGCATGTATCATCTACTGTTGCCGCCTTTGTACT
TGTACAAAAATTTCTTCTGTTTGTTTTCCCAATCTTCATAGGAAAAACAAGGAAATGAATTGTGTTTAGA
ACGTAACCACACATGAACTGAAAACATGTCAAGTGCCCCAGCTTCGTCCAATGACGAGTTTGAA

>gi|71811885|gb|DR989276.1|DR989276 HDI_I_13.esd Horsegram (VZM-1) drought stressed subtracted cDNA Macrotyloma uniflorum cDNA, mRNA sequence
AGCTGGAGCTCACGCGGTGGCGGCGCTCTAGAACTAGTGGATCCCCCGGGCTGCAGGAATCGGCACGAGG
GACTGGTAAGGAGCTATGCAGCCGGTTGGTTTCTGTGATATGAAACCAATTTGGTTTGAATAAGGCTTGT
TTCGTTTGGGGCTGTGTGCGATTTGTTTTAACTATATAATTTGTGTCTTTCTTCACCTTCTTAATATATC
AAAACAAATTGAGAAAAATGAAAATAAAATATTCTTACATGTTAAAAAAAAAAAAAAAAAAAAAAAAAAA
CCCCGGGGGGGGGCCCCGGCCCCCTCCCCCCT

>gi|71811883|gb|DR989274.1|DR989274 HDI_H_96.esd Horsegram (VZM-1) drought stressed subtracted cDNA Macrotyloma uniflorum cDNA, mRNA sequence
AGCGGAGCCATCGCGGGGGGCGGCCGCCTATAACATGGGTGACCTCCCGGGCCGTCAGGAANTTGGCACG
AGGGGGGGTGGAGAAATAGCAAGATTGTGTGCCCTCTGTAAGCNGTTGTATACGTCCAGAAAT

>gi|71811881|gb|DR989272.1|DR989272 HDI_H_94.esd Horsegram (VZM-1) drought stressed subtracted cDNA Macrotyloma uniflorum cDNA, mRNA sequence
AAGCTGGAGCTCACGCGGTGGCGGCGCTCTAGAACTAGTGGATCCCCCGGGCTGCAGGATTCGATATCAA
GCTTATCGATACCGTCGACTCGAGGGGGGGCCCGGTACCCAATTCGCCCTATAGTGAGTCGTATTACAAT
TCACTGGCCGTCGTTTTACAACGA

>gi|71811879|gb|DR989270.1|DR989270 HDI_H_92.esd Horsegram (VZM-1) drought stressed subtracted cDNA Macrotyloma uniflorum cDNA, mRNA sequence
CCAAAGCTGGAGCTCACGCGGTGGCGGCGCTCTAGAACTAGTGGATCCCCCGGGCTGCAGGATTCGGCAC
GAGGCCTCGTGCCGAATTCGGCACGAGGCTATTGTGAGACTCACCAGGGAGATTGTGCCTGGCATGATTG
TCACTGGCATGGAAGTTGCAGAAATTGATGGTTCGCCAAGAATGGGTCCTACATTTGGGGCGATGATGAT
ATCAGGACAAAAAGCAGCTCATTTGGCATTGAAGGCATTGGGGAGGAACAATGCAATTGATGGAACATGT
GGTGTTGGAAGAGAAGAACCGGCACTTATTTTTGCTTCTGCGGACACTGGAGAGATCGTTGATGCTTAAA
CTTTTTAGTTACATACCTTTTCTTTTCTGTTTTACCTGAAGCTTATCATTTGAATTCTGGAATAAATAAA
GAAAAATGTGAATGATGCAAAAAAAAAAAAAAAAAAAAAAAA

>gi|71811877|gb|DR989268.1|DR989268 HDI_H_9.esd Horsegram (VZM-1) drought stressed subtracted cDNA Macrotyloma uniflorum cDNA, mRNA sequence
AGCTGGAGCTCACGCGGTGGCGGCGCTCTAAACTAGTGGATCCCCCGGGCTGCAGGATTCGGCACGAGGC
CTCGTGCCGAATTCGGCACGAGGGTCGTTTTCGCACTCTGGTGTTAGGTCTAAACACCCTTTAAAATAAA
GTGGCCATGTCTTCCCTTGAGCAAGTTCAAGTGTTATGGACTTGTGATGGGTTTATCTAGCCATGGTTTA
CTCTTTTTTTTTTAACTATGTGGTTTGTTCAGTGTTAAAGTTGGCTAATCAGAATTATCTTTCTCTGCTA
ATAATATTATTATGTTACTTGAAAAAAAAAAAAAAA

>gi|71811875|gb|DR989266.1|DR989266 HDI_H_83.esd Horsegram (VZM-1) drought stressed subtracted cDNA Macrotyloma uniflorum cDNA, mRNA sequence
AAGCTGGAGCTCACGCGGTGGCGGCGCTCTAGAACTAGTGGATCCCCCGGGCTGCAGGATCGGCACGAGG
GTGAATTGAAGAGCCTTTGGAATTATGGCACAGACCCATCCTTGTCCACAGAGCCTTCTGAAGTTTAAAT
GATTACATTCTTAATTCATCTTCAGGATTGAAGAAATTGAACTGCAACCTCAATGATATGGAATGAATGC
TCTGAGGTTAGGAAAGACAGCAGGTGTACAGTACAGGCTACGCAACTATCTTCTCTATTAATGATTGAAT
AATCTCTATATTTGTGGCTGCTTCATAGTTCACTTGTAAAAGGAATGATAAACAAATGGAAAGTAGGCAT
CAATCATTAACCATCAAAAAAAAACAAAAAAAAAAAAAAA

>gi|71811873|gb|DR989264.1|DR989264 HDI_H_81.esd Horsegram (VZM-1) drought stressed subtracted cDNA Macrotyloma uniflorum cDNA, mRNA sequence
AAAGGCTGGAGCTCACGCGGTGGCGGCGCTCTAGAAACTAGTGGATCCCCCGGGCTGCAGGATTCGGCAC
GAGGATTAGTTTCCACTTTAAAGTTGCATTTTGATATTGATGTGTAGATACTATTTGTATGCAGACTATG
CATTTTGCTTTCGTACTCAAACAGTGAATTTATATATGGAAATGATTTGTCAAAAAAAAAAAAAAAAANC
CTCGAGAGGGGGGGCCCCGGCCCCAATTC

>gi|71811871|gb|DR989262.1|DR989262 HDI_H_8.esd Horsegram (VZM-1) drought stressed subtracted cDNA Macrotyloma uniflorum cDNA, mRNA sequence
GCTTGGAGCTTCCACCGCGGTGNGCGGCCGCTCTTAGAAACTTAGTGGATCCCCCGGGCTGCAGGAATTC
GGCACGGAGGCAACAGGTTTTTTTTTTTTTTTTTTTCTCTTCTCTTTCTCCCTCTCTCTCCCTTAAGTGT
GATATCTC

>gi|71811869|gb|DR989260.1|DR989260 HDI_H_72.esd Horsegram (VZM-1) drought stressed subtracted cDNA Macrotyloma uniflorum cDNA, mRNA sequence
AGCTGGAGCTCACGCGGTGGCGGCGCTCTAGAACTAGTGGATCCCCCGGGCTGCAGGATCGGCACGAGGC
CGGTTGTAGCCTAAATTGCATAACAATATGATCCCTGGTTCTACCACCTCCTTGTTTATGTGCCAAAGTT
TAGAGCAGCTGATGCCAGTATTAATGATTGATAAGTGTCGTTGTATAACGAAATTGTTGGTACTTGGGTT
CACATGATGTATAAAATAAGCTAGAAGTGTTGTAAATCGTACAAGAATATTATGAACTGAATTATGTGTA
TCATATACATAATAATGATCATAAATTTTTAGTTACATATTGTAATGAAAAAAAAAAAAAAAAAA

>gi|71811867|gb|DR989258.1|DR989258 HDI_H_70.esd Horsegram (VZM-1) drought stressed subtracted cDNA Macrotyloma uniflorum cDNA, mRNA sequence
AAGCTGGAGCTCACGCGGTGGCGGCGCTCTAAACTAGTGGATCCCCCGGGCTGCAGGATTCGGCACGAGG
CCTCGTGCCGTAATGGTATGAGGACGATGCTAGCGATGACGATGAAGAAACCAAGTCAGGTGGCCCTCGT
ATGCGTTGTATATTGTGTACTACTGCTGCTAGTTGAGTGTGTTTTTGTACGTGTCCACAGTTTGTGTTGC
ATGGTTTAAATCTTGTTAGTTTCGTTAGTTTCCATGCCAAGAAAGAAGCGTGTGGTTTNCATTTGGTGGC
TCAAAAAAAAAAAAAAAAACCNCGAGGGGGGGGCCCGCGGTTCACCCATTTCGC

>gi|71811865|gb|DR989256.1|DR989256 HDI_H_69.esd Horsegram (VZM-1) drought stressed subtracted cDNA Macrotyloma uniflorum cDNA, mRNA sequence
AAAGGCTGGAGCTCACCGGCGGTGGCGGCCGCTCTAGAACTAGTGGATCCCCCGGGCTGCAGGATTCGGC
ACGAGGCCTCGTGCCGAATTCGGCACGAGGGAAAGCCGAAGTTAAGCAACAGTAGAATCCCATGATAGTT
TCGTTACTTTAATTTCTACTCTTGTTAGAGATATTTGAGGATTATGATTGTCGTCTGAGCAAATACTTGG
TTTCTGAAATTTTCTTTTTGGGTTACCTCCCAGCCTAAAATTGGTTTTTTTTGACA

>gi|71811863|gb|DR989254.1|DR989254 HDI_H_60.esd Horsegram (VZM-1) drought stressed subtracted cDNA Macrotyloma uniflorum cDNA, mRNA sequence
AAAGCTGGAGCTCACGCGGTGGCGGCGCTCTAGAACTAGTGGATCCCCCGGGCTGCAGGATCGGCACGAG
GCTTCTCAGCAGCAATCGGCTAGGGTTCCGAGTCGAAGAAGGGTTCGGAGTTTGTTCACCATGAGGGCCA
AGTGGAAGAAGAAGCGTATGAGGAGACTGAAGAGGAAGCGCCGAAAGATGAGACAGAGATCCAAGTAGTG
CGTTAATCTTAGTTTGTTTCTGTTGGATTTTACAATTATTTATGTCCTGAAGTGGGAAACCCAGTAGTTA
GTGTTACTGGTATCTCCTTTTTTTTATGTTTTTGATACATTTTGTTGGCTTTAATTAGTCTATGCTTGGT
TTTGTGTTATTAGTTCGAAACAACGGTGTTACCGCATTTACGAAATCAACCTAATTTCTTATTTGCAAAA
AAAAAAAAAAAAAACCCGAAGGGGGGGCCCGGTTACCCCATTTCGCGCCCCTA

>gi|71811861|gb|DR989252.1|DR989252 HDI_H_57.esd Horsegram (VZM-1) drought stressed subtracted cDNA Macrotyloma uniflorum cDNA, mRNA sequence
GCTGGAGCCACGCGGTGGCGGCCGCTCTAGAACTAGTGGATCCCCCGGGCTGCAGGATTCGGCACGAGGG
CGGAAAGAGCTAGCTGGAGTAGATCACGGCCAACGAAGATAGAGAATGAATTGGATTCCTCAATTTTGGA
AGTGGGATATGGACCAGAACCATGGATGTGCCTGAATCGTGTTTAGTAATTTGTTTGTGCCCTTGTGTTT
ATAATCTGACAAGGTTGATGGTGAAGTCTAATCAAAATTCGATTGGTTTTTTATAAGAATGTGGTTGAAA
TGGTGGGAAAAAGAGATAGAGGAAAGGAAGGGAAAGAACAACCTTTTCTTCTTTTGGGGATGTAATGGAG
TTTACCTACATGTTCTTTCTTCTCTTTATTTTTCTTTTTTATTTTGTCGTCTAGGGCTAGTAGAGCAGTA
AACATCTTTTTGACAAAAAAAAAAAAAAAAA

>gi|71811859|gb|DR989250.1|DR989250 HDI_H_55.esd Horsegram (VZM-1) drought stressed subtracted cDNA Macrotyloma uniflorum cDNA, mRNA sequence
AAAGCTGGAGCTCACGCGGTGGCGGCGCTCTAGAACTAGTGGATCCCCCGGGCTGCAGGAATTCGGCACG
AGGGTTTTAGAAGCTCTCAGCTAAGCACTAAAGAGTGTTTAGACCTTAAATATTTCTTATGGGTATGAAC
AAGCCTCATGTGCTTATGCTGCTCATCATCATGGTTGTTTCAACATCACTTATAGAAGGAAGGACACTTT
CCTTAATATCTGGTCAAGGGTACTCAAAGATTTTTGCAACTCTTGGAGTTGTATGCAAGTGTTGTGATGG
GGTTGGAGGTGCCTGCACCAGTACATGGACAGAATCTTGCAATAATCTGCAGTGTTATCCTTGGAAATCA
CACTAGCTAATTGTATTTTCTGTATCCTTTCTTGTCTTCCATTTACTGTATATCAAGTTTTGAATTATTA
TAAAATTATATACTAGTGAAAAAAAAAAAAAAAAAAAAAAAAAACCCCAGGGGGGG

>gi|71811857|gb|DR989248.1|DR989248 HDI_H_47.esd Horsegram (VZM-1) drought stressed subtracted cDNA Macrotyloma uniflorum cDNA, mRNA sequence
AAAGCTGGAGCTCACGCGGTGGCGGCGCTCTAAACTAGTGGATCCCCCGGGCTGCAGGATTCGGCACGAG
GCTCACTCTGAGTGATAATTTTGTTGATGAATTTTGAGTTAATTGGTGCACCTTGGTCATGGAATATGTT
TCCATAAATGATGATCATGTTTGAGGTAAAACTCTTGCAGTTCAATTAGTGGTTCGATGTTTTAACATGT
GAATGTTTACTTGCTAAATAAAAGTTTATTTAAACAAACATGGATTGGTTAATGCTTATTCCTGTATTCA
AAAAAAAAAAAAAAAAAAAAAAAAAAAAAAAAAA

>gi|71811855|gb|DR989246.1|DR989246 HDI_H_45.esd Horsegram (VZM-1) drought stressed subtracted cDNA Macrotyloma uniflorum cDNA, mRNA sequence
GCTGGATATATGGTAGATTGCTAGTGATTCTTCCACTTTTTCGACTAAGATATCATAGTCATGATGTATA
ACAATTTAGTGTTATGGTCATCATAGAGCACAAATCCAATGAATAAAGAAACTATGAATATGCAGTATAA
AAAAAAAAAAAAAAAAAAAAAAAAAAAAAAAAAAAAAAAAAAAAAAAAGAGAGAGAAAAAAAAAAAAAAA
AAAAAAAAAAAAAAAAAAAAAAAA

>gi|71811853|gb|DR989244.1|DR989244 HDI_H_43.esd Horsegram (VZM-1) drought stressed subtracted cDNA Macrotyloma uniflorum cDNA, mRNA sequence
ATGTTCAGCTTATCTTCAAGCAGTTGCTAACATTTACATTTCGTAATCTACTTGATGGATGAAAAGTGTT
GATACTTCAATAGAATAGAGAAAAAAAAGTAAAAAACATCAAAAAAAAAAAAAAAAAA

>gi|71811851|gb|DR989242.1|DR989242 HDI_H_35.esd Horsegram (VZM-1) drought stressed subtracted cDNA Macrotyloma uniflorum cDNA, mRNA sequence
AAAAGGCTTGGAGCTCACCGCGGTGGCGGCCGCTCTAAACTAGTGGATCCCCCGGGCTGCAGGAATTCGG
CACGAGGGTTCCTTTATATTTTTTTTTTCCTGGTTGTGCAT

>gi|71811849|gb|DR989240.1|DR989240 HDI_H_33.esd Horsegram (VZM-1) drought stressed subtracted cDNA Macrotyloma uniflorum cDNA, mRNA sequence
ATTTGTGCAATAANACCAATGTGATCCATCTCAGCAAACCCAACAACATCTCTAAAACCTCTCTCAGAAG
GGGGGGGGGCGCCCCGGGATGATCCACAACTNTCG

>gi|71811847|gb|DR989238.1|DR989238 HDI_H_31.esd Horsegram (VZM-1) drought stressed subtracted cDNA Macrotyloma uniflorum cDNA, mRNA sequence
TGGAGCTCACGCGGTGGCGGCGCTCTAGAACTAGTGGATCCCCCGGGCTGCAGGATCGGCACGAGGGCTT
GGCAAGGTTAATATATGAATAGGAATAACGGAAGAAAAAAGGATCAGAGACTTGTACTAGTTTGGATAGT
TTGGCACCCAAGCTACAGTCTGTAATAATGTTTGATTGTTTATTTTGCCTTCCTTGCGCAGATGGATTTA
AGTTCTCATGCATGCTGAGGTTCCAACCACACATGCCTACCATATTTTAGGTTGGTGATTTAGATATTTT
TTGTAGGGTTTGGTTTCCATCTATCATGAACTTTATTTTCATAGTGAAAAAAAAAAAAAAAAA

>gi|71811845|gb|DR989236.1|DR989236 HDI_H_23.esd Horsegram (VZM-1) drought stressed subtracted cDNA Macrotyloma uniflorum cDNA, mRNA sequence
TTCGCCCACTGTTATTAAATAATAAACATCTCCCTTTACCCAAAACTTCATCAATATATATCGTGACAAT
AGATAAATAAATAAAAAAACCAACTATATCAATGATATGACACATTCTCCCAAAAAAAAAAAAAAAAAAA
AACACACAAAGAGAGAGAGAGA

>gi|71811843|gb|DR989234.1|DR989234 HDI_H_21.esd Horsegram (VZM-1) drought stressed subtracted cDNA Macrotyloma uniflorum cDNA, mRNA sequence
AAAGCTGGAGCTCACGCGGTGGCGGCGCTCTAGAACTAGTGGATCCCCCGGGCTGCAGGATTCGGCACGA
GGGAACTGAGTAAAGAAGGAGCATGTGAGAAGGCAATATTTCCAGACACAAACAAAGTCATAACCAGATG
TGCTATGATTGGTAACTTGTCAAAAGAAGGGGGTGATCGCTGCGATCTGAATCTTGTTTTAGGATGCACA
GATCCTAGTTCTCACCTGTACAACCCACTAGCCAATGTANATGATGGAACATGTCCAATTGATTTGGATT
CTGAGTCTGAGGAATAGCATTATACTTTGCATATAAATATTCATTTCGATCATACTTTATGTTGGTTCTA
GGTACATAGATAGTGTGTATTGTATACAAATTTCACTCTTTACATTGAATATTATCAATGTCTGGCCCTT
GCTGTAAAAAAAAAAAAAAAAAAAAAAAAAAAAAAAAAAAAAAAAAAAAAAAAAAAAA

>gi|71811841|gb|DR989232.1|DR989232 HDI_H_19.esd Horsegram (VZM-1) drought stressed subtracted cDNA Macrotyloma uniflorum cDNA, mRNA sequence
AAGCTGGAGCTCACGCGGTGGCGGCGCTCTAGAACTAGTGGATCCCCCGGGCTGCAGGAATCGGCACGAG
GGCCACCTGGCAGATCCAATACCCAGACTGAGGACGAACTGGGTTTACCTGCTGTGCCTCGGGCATCCAT
ACGCGGTTAAAGATGCTTGCTTCTTTTTCTTTTTTAATCTTAGTGCAGTCACAAGCAAGCCCTTGTAAAG
ATGTGCAGATCTTGAGATCGTTGATTGATACAGTGATTTAATTGGTTTGATGTTGCCATTGTAGACTTTT
TTCTTTTATTTTTCCTTGTAATAAACCATGTGGAAACGTCCTTGTTATTTGTATGAAACTCATGACGGGA
AAAAAAGGAAATACTTGATATTGTGAAAAAAAAAAAAAAAA

>gi|71811839|gb|DR989230.1|DR989230 HDI_H_11.esd Horsegram (VZM-1) drought stressed subtracted cDNA Macrotyloma uniflorum cDNA, mRNA sequence
AAGGCTGGAGCTCACCGCGGTGGCGGCCGCTCTAGAACTAGTTGGATCCCCCGGGCTGCAGGAATTCGGC
ACGAGGCGAGTTTTTTTTTTTTTTTTTTTTTTTTTTTTTTTTTTTTTTTTTTTTTTTTTTTTTTTTTTTT
TTTTTTTTTTTTTTTTTTTTTTTTTTTTTTTTTTTTTTTTTT

>gi|71811837|gb|DR989228.1|DR989228 HDI_H_90.esd Horsegram (VZM-1) drought stressed subtracted cDNA Macrotyloma uniflorum cDNA, mRNA sequence
AGCTGGAGCTCACGCGGTGGCGGCGCTCTAGAACTAGTGGATCCCCCGGGCTGCAGGATTCGGCACGAGG
CCTCGTGCCGAATTCGGCACGAGGCGGATACACACCTACAGGATGAATTTTCACCCCTCTTGTTTTATGG
TCTTCAATTTACTTCTATGTGTTTCAAGCCATCATTTTGTACTATTTTACAGTGCTAATCATTGTGGGGG
ATATGGGTTTGTGTATGTGGTCTAGTTACCACATCAATAAAGGTTGTGTAATGTTGGTAGGAATTGGTGA
TTTACTAACATATTAGGAGTTTCTGGTCGACAACTTTTTGACCCCTTCATTTTGGGTGATGATTTTGGAG
GGAGACTGGTTGTAGATTATGCATGGGGAGAAATCGAGCTTTTTGATATAGCCTATCATGGTTATCTGAC
TTATCTCTCAAGCATGCTCTTTCCAGTTTCAACCCAATCTATGTTTAAATTTAATATTTCCCTACTTTGA
TGGGCTAAGGTTTTTTGTAATATTATTATAGTGGTGGCTGAAATGAACGAAATTCCCCCCAAAAAAAAAA
A

>gi|71811835|gb|DR989226.1|DR989226 HDI_H_88.esd Horsegram (VZM-1) drought stressed subtracted cDNA Macrotyloma uniflorum cDNA, mRNA sequence
AAGGCTGGAGCTCACGCGGTGGCGGCGCTCTAGAACTAGTGGATCCCCCGGGCTGCAGGATTCGGCACGA
GGCCTCGTGCCGAATTCGGCACGAGGAGAGGATGATGAAGTCATGTACAAAGAAAGAGTGGATGTTGAAA
GGGCTGAGTGCAACTCCGGGAACAGCAAGCTTCGTTTTGGACACAAGTGGAAGACATATAGGCCTTAAGA
AGATAATGACCAAGAACCTAGTTTGCTACAAAAACTACCTAATACATCAAAATCAGCAGTATGTATGATT
GTGTGAAATAAATGCCTGCTTAGCCAGCCGTTATGTTTGTTTAACCAGGGAGTGTTTTATATCTGTAGTA
CATTAGTACTGAACTTTCCCATGTATGAACTATTAATGAAGCATATACATCAGTTATCTAAAAAAAAAAA
AAAA

>gi|71811833|gb|DR989224.1|DR989224 HDI_H_86.esd Horsegram (VZM-1) drought stressed subtracted cDNA Macrotyloma uniflorum cDNA, mRNA sequence
CCAAAGCTGGAGCTCACCGCGGTTGGCGGCGCTCTAGAACTAGTGGATCCCCCGGGCTGCAGGATTCGGC
ACGAGGGTCGTGATGGGAAAGGAAAGGCTAACATCAAAATCGTGGTCGTTGGACATGTCTCTGAGAAATC
AACTGCCACGGAGCTTGGAAGCCCTACTGAGAAGGGTGTGACTGAAAGGTTCGAGAAGGGAGAAGGAAGT
GTTTAAAACACGTAAGATGTAAGATGTGTGAAGAAGGATGATGTAAAATAAATAAGATATAAGATGTGAA
GATGGATCTATCTTAAGAATGAAGTGCTGAAGGACTTATATTCAGAATAAATAAAATGAAGGATATATGT
TTATCTTCTTCAAAAAAAAAAAAAAAAAAAAAAAAAAAAAA

>gi|71811831|gb|DR989222.1|DR989222 HDI_H_78.esd Horsegram (VZM-1) drought stressed subtracted cDNA Macrotyloma uniflorum cDNA, mRNA sequence
AAGCTGGAGCTCACGCGGTGGCGGCGCTCTAGAACTAGTTGGATCCCCCGGGCTGCAGGATTCGGCACGA
GGTTGAGATTTCGTGGATGATTCGAGCCTGCGAGGACATTTGTGGAAATCCAATGGCGAGCTCATGCAAC
TGGAACACTTCCGGTGGGGTTAATTGCTACGCCGACTGCTACAGTTTCCTCGGAATTTTGCATATATGTG
ATGATGTAGGGATATTGTACCAGCTTGTAGAATATGCAAAAGTTACTATTTATGGTGTCTGGGTAGGTCT
GGTTGAAAAAAAAAAAAAAA

>gi|71811829|gb|DR989220.1|DR989220 HDI_H_76.esd Horsegram (VZM-1) drought stressed subtracted cDNA Macrotyloma uniflorum cDNA, mRNA sequence
AGCTGGAGCTCACGCGGTGGCGGCCGCTCTAGAACTAGTGGATCCCCCGGGCTGCAGGATTCGGCACGAG
GCAATTTTGTTGGTTATTATCAAAGTTAACAATCTTATCATACATAGAAATGTGTCTGGATGTTCATGTA
AAACACTTTACATTGTAAGTGCATATAGCATATCCTTTTTTCTCAAAAACTATTTAAGCTCAATGACTGT
AAAGATTTTAAACATAGAACAAGACGGGGGAAGCAGCTAGTTTGTAACTATTGGACTGTAGCAGACTAGC
CACTGGACTTCCTCAACTACCCTATGGAAAGTTCTTTCTTCAGAATCTCTTCATTTTTCTTCTTTCTGAA
TGGTCAATAGTGTTGAACATTAGGGACAAGGAAAAGAAAGCATAAAATATCAATGGCTTCTCACGATGAT
GCTATGCCAGCCAAAAGTTCTCGAGGGGGGGCCCGGTACCCAATTCGCCCTATAGTGAGTCGTATTACAA
TTCACTGGCCGTCGTTT

>gi|71811827|gb|DR989218.1|DR989218 HDI_H_74.esd Horsegram (VZM-1) drought stressed subtracted cDNA Macrotyloma uniflorum cDNA, mRNA sequence
AAAGGCTGGAGCTCACGCGGTGGCGGCGCTCTAGAACTAGTGGATCCCCCGGGCTGCAGGATTCGGCACG
AGGAATAGATATATCTTGTTTATGAATGGATTTGTAAGTTGAGTATGTAATATGTTTCTCCGTTTTAGGT
CCTTGAAGCCAGACTTTTTATGCAATTGGCTGATGGTATTGGAACTCTGTAGGTTCTGCTTGGTTTGATA
TTCCTTTTATTCGTTTTTCATGCTGTGGCCCAGAATTAGGTGCCTTGGTTTAGGAGGACGATAAATTTTA
AGGATATTTTCTCCCAGAGGGATTTATCTGAGTCAAACAAAAAACAAAACAAACCTACAAGGGGTGG

>gi|71811825|gb|DR989216.1|DR989216 HDI_H_66.esd Horsegram (VZM-1) drought stressed subtracted cDNA Macrotyloma uniflorum cDNA, mRNA sequence
AAAGCTGGAGCTCACGCGGTGGCGGCCGCTCTAGAACTAGTGGATCCCCCGGGCTGCAGGATTCGGCACG
AGGCTTCTATTAGACAATATCTTCGTGTGTGATATTGTTTGTGTTCTTTGTAGTGTACCAGAGTTTAGCT
TGTACTATACTGTGTAATGTATTTCCCTCCAGTTGAAAAGAGAATTTGCTTTTTATAGGGCAGATTAAAA
AAAAAAAAAAAAAACCTCCAGAGGGGGGGGCCCGGGTTCACCCATATTCTCGCGCCCTTA

>gi|71811823|gb|DR989214.1|DR989214 HDI_H_64.esd Horsegram (VZM-1) drought stressed subtracted cDNA Macrotyloma uniflorum cDNA, mRNA sequence
AAAGCTGGAGCTCACGCGGTGCGCGGCGNTCTAGAACTAGTGGATCCCCCGGGCTGCAGGAATTCGGCAC
GAGGCCTCGTGCCGAATTCGGCACGAGGAAACATTCGAGCAAAAATGTTCTTTCGAATGAAACTATGCAC
CGCTGTTGTCCAAAATAATAACGCAGGCGATTTGGAGTGTGAGCCAATGCACTTGTTTTCCAAAAGATGA
TTGATCTTTTCTGTTTGTACGACAGACAGTGTTGGGATATTTTCCATTGCCAATGTTCGTCTTCTAAATT
TTTCTAGAGAAATGCATGCAAGCAGTACAATACAAGACCTCTTCAAACTAAAAAAAAAAAAAAAAAAAAC
CCCANGGGGGGNCCCGGTTACCCATTTTC

>gi|71811821|gb|DR989212.1|DR989212 HDI_H_62.esd Horsegram (VZM-1) drought stressed subtracted cDNA Macrotyloma uniflorum cDNA, mRNA sequence
GGTNNGGCCTGGGTGGCCCCTGGGGCGCCTGTTCCTTTATGGGAAAAGCTANGGTTTGTGAATTCCCCCC
TGGGATGGCCATGCCAGTGAAATTTCGGCAACCGAAAGGCGTTTTAGCTTAGGACCAAGTTGTCAAATTT
TATACTTGTACGTATTCGCTACATGTAACGAGGTTAAGAACTGTGTGCACTGCATATTGTCCATTAATCA
TTCTGTGACTC

>gi|71811819|gb|DR989210.1|DR989210 HDI_H_6.esd Horsegram (VZM-1) drought stressed subtracted cDNA Macrotyloma uniflorum cDNA, mRNA sequence
AAAGCTGGAGCTCACGCGGTGGCGGCGCTCTAGAACTAGTGGATCCCCCGGGCTGCAGGATCGGCACGAG
GCTGCGGAGGGACTAGTTGAAGGAGGAAAGAAAGAGATTTTCACACCAATGTACTTCTTCTTGGCACGGA
AGCCTGATTCAGACAGTAACTAAACTGGTTGTGTACAAATAGGTTGCTGTTGTTTATTGTGATTCTGGTA
GGATGAATCGATTAATTTTGTCCTTATTGCCGTAGTTTCGTTCTGTTTCGAGTTGCTTGTTTTTGTTTTA
GGTTACCAAAACCTTTGCTACACCTCTAGCGTATTTCTTTTTATCCTCAAAAAAAAAAAAAAAAAAAAAA
AAAAA

>gi|71811817|gb|DR989208.1|DR989208 HDI_H_53.esd Horsegram (VZM-1) drought stressed subtracted cDNA Macrotyloma uniflorum cDNA, mRNA sequence
CTAANGCTGGAGCTCACCGCGGTGCGCGGCCGNTTCTAGAACTAGTGGATCCCCCGGGCTGCAGGAATTC
GGCACGAGGCTGTGACTCTACTTGGTCTGCTAGCTGGTGGTGTACTTCTTGTCTACAACACAAGTGCTTT
GGCACAATAGACTTTGCAGATCCATGTTTATGTTACAAGTTACAACTTAGTCCATGTAACTATCTAAAAA
TCAAGAACTCTTCATCAAGTACTTTGTGGATATGTGATGTTCCTTCTGTTCTATAAGTGCGTGGATGTGA
AAAAAAAAAAAAAAAAAAAAAAAAAAAAAAAAAAACACAGAGGGGGGG

>gi|71811815|gb|DR989206.1|DR989206 HDI_H_51.esd Horsegram (VZM-1) drought stressed subtracted cDNA Macrotyloma uniflorum cDNA, mRNA sequence
AAAGCTGGAGCTCACGCGGTGGCGGCGCTCTAGAACTAGTGGATCCCCCGGGCTGCAGGATTCGGCACGA
GGCCTCGTGCCGAATTCGGCACGAGGTTGTACTCTTGTGTCATCTCTAGGTAGTTTGTTTTTCGTACTTA
GTTTCAAGTTTCCACCCTCATCTCCCAACTTTTGTTCCCAGAATTGGGTTCTTGATCGACGGTGGCGGCT
CTTTTACTATTATTATGTGTTTTAATGTGTTTTTTTTTGTGTTTGTCAGAACCCCTGATTACATTTTTGT
TAGCGCAGTGAGTTTTATAGCTTTGCTGTGCTGTTTGCTTGCATTTTAAATATGAACTTTTATATTTGTG
TTTTAAAAAAAAAAAAAAAAAAACCCCAAGGGGGGGCC

>gi|71811813|gb|DR989204.1|DR989204 HDI_H_5.esd Horsegram (VZM-1) drought stressed subtracted cDNA Macrotyloma uniflorum cDNA, mRNA sequence
AAGCTGGAGCTCACGCGGTGGCGGCCGCTCTAGAACTAGTGGATCCCCCGGGCTGCAGGATTCGGCACGA
GGGTTTGAGTTGTTTCTGGATATTGAATGTCCATATACTGACGCTGAGTATTTGGGTTAATGGGGTCATG
TTTTATGCAAAAGGGGGGCAGTTATAACCGCAAAGGAAATGTTGTATGCTTTAAACAGGGCTATGGTTGT
AGTTGCCTGAGTACATGTTTTGGCATACTACTGCTTTGGATTTCTGGAGCAAATATGCACCTTTTGCAAC
ATGTAAACATTATAGATGCTTTGATTACATTTTGAGGCTGAGATAAATAGTAAAAAAAAAAAAAAAAAAC
CCAAGGGGGGGCCCGGTATACCCAATTT

>gi|71811811|gb|DR989202.1|DR989202 HDI_H_42.esd Horsegram (VZM-1) drought stressed subtracted cDNA Macrotyloma uniflorum cDNA, mRNA sequence
AAGCTGGAGCTCACGCGGTGGCGGCGCTCTAGAACTAGTGGATCCCCCGGGCTGCAGGAATTCGGCACGA
GGGAGAGTGTTGCCAAGTCTGTTCTTGATCAGCAGAAGGCAAATGAGATGGTGGTGGAGATAAGAAAGAA
CTTAGGCATTTAGTAGGTTCAGGTTCCAGCTTCTGTCACCATATTCAAGTGTTCTCTTCTATTTCTCAGT
TTTAGCCTTCCATCAAATAATATTTGTGTAATAAAAGGCATTTTATGTGCCCAATTCTTGCTTTCAAAAA
AAAAAAAAAAAAAAAAAAAAAAAAAAAAAAAAAAAAAAAAAAAAAAAAAAAAAAAAAAAAAAAAAAAAAA
AAAAAAAAAAAAAAAAAA

>gi|71811809|gb|DR989200.1|DR989200 HDI_H_40.esd Horsegram (VZM-1) drought stressed subtracted cDNA Macrotyloma uniflorum cDNA, mRNA sequence
GACATTAAATATGCATAGTTGATAATTGCTTATGCCAGTTGCATTACCTGTGATATAATATATATTTCGT
TCCTAAAAAAAAAAAAAAAAAAAAAAAAAAAAAAAAAAAAAAAAAAAAAAAAAAAA

>gi|71811807|gb|DR989198.1|DR989198 HDI_H_39.esd Horsegram (VZM-1) drought stressed subtracted cDNA Macrotyloma uniflorum cDNA, mRNA sequence
AAAAGCTGGAGCTCACGCGGTGGCGGCGCTCTAGAACTAGTGGATCCCCCGGGCTGCAGGATTCGGCACG
AGGCCTCGTGCCGAATTCGGCACGAGGGTGGTGGTGACGGTGGTTCCCGTTACTCGAGAGGAGGTGGTGC
TTCGGACGGTGGAAGCTGGAGGAATTAGGGTTGTGTGATTAGGGTTTAGTTGGTGAAAAAAAAAAAAAAA
AAACTCCCAAGGGGGGGCCCCGGTCCCCATTTCCCCCC

>gi|71811805|gb|DR989196.1|DR989196 HDI_H_30.esd Horsegram (VZM-1) drought stressed subtracted cDNA Macrotyloma uniflorum cDNA, mRNA sequence
AGCTGGAGCTCACGCGGTGGCGGCGCTCTAGAACTAGTGGATCCCCCGGGCTGCAGGAATTCGGCACGAG
GCGGAAACATCATTATTCCACAATCGATTTTGCCTTGAAAAATCCAAGATTTGTTTTAATAGCTACCTGT
ATAACTCATGTAACAACTTGTAATGAATCAGAATCTGGCTATGTTGCTAAAAAAAAAAAAAAAAAAAACA

>gi|71811803|gb|DR989194.1|DR989194 HDI_H_29.esd Horsegram (VZM-1) drought stressed subtracted cDNA Macrotyloma uniflorum cDNA, mRNA sequence
AAGCTGGAGCTCACGCGGTGGCGGCGCTCTAGAACTAGTGGATCCCCCGGGCTGCAGGAATTCGGCACGA
GGCTGTGACTCTACTTGGTCTGCTAGCTGGTGGTGTACTTCTTGTCTACAACACAAGTGCTTTGGCACAA
TAGACTTTGCAGATCCATGTTTATGTTACAAGTTACAACTTAGTCCATGTAACTATCTAAAAATCAAGAA
CTCTTCATCAAGTACTTTGTGGATATGTGATGTTCCTTCTGTTCTATAAGTGCGTGGATGTGAAAAAAAA
AAAAAAAAAAAAAAAAAAAAAAAAAAAACCCCGGGGGGG

>gi|71811801|gb|DR989192.1|DR989192 HDI_H_27.esd Horsegram (VZM-1) drought stressed subtracted cDNA Macrotyloma uniflorum cDNA, mRNA sequence
AAAGCTGGAGCTCCACGCGGTTGGCGGCCGCTCTAGAACTAGTGGATCCCCCGGGCTGCAGGAATTCGGC
ACGAGGGGAGAACTAGTCTGTAGTTTTTTTTTTGTGGTGTCTCTTAATTGTGGATTTTGTCTTTTAAGTT
TTAAATTTTATTTCTATATTAATTTTGCAGATTTAACTCTGCCTTTATTTTGTTATGGTGTTTGTTTAGC
TACTGGGAAAGCAGCTAAAAAAAAAAAAAAAAAAAAAAAAAAAAAAAAAAAAAA

>gi|71811799|gb|DR989190.1|DR989190 HDI_H_25.esd Horsegram (VZM-1) drought stressed subtracted cDNA Macrotyloma uniflorum cDNA, mRNA sequence
AAAGCTGGAGCTCACGCGGTGGCGGCGCTCTAGAACTAGTGGATCCCCCGGGCTGCAGGATCGGCACGAG
GCTGATTCCTTCATCCACTTATGTATGCTTAAGTTATGTATCTCCAGTGGTTGAATGTTCTCGTGTGTTT
GTTATTAATAAAGAATTTGTGTTTGTACTTTGTATAATCCAGAGACTATAATAAACACTGCTACCATTGC
AAAAAAAAAAAAAAAAAAAAACCCGANAGGGGGGGCCCCGGTTCCCCATTTCCGCCCCTATA

>gi|71811797|gb|DR989188.1|DR989188 HDI_H_18.esd Horsegram (VZM-1) drought stressed subtracted cDNA Macrotyloma uniflorum cDNA, mRNA sequence
AAGGCTGGAGCTCACGCGGTGCGCGGCCGTCTCTAGAACTAGTGGATCCCCCGGGCTGCAGGAATTCGGC
ACGAGGCAATAATTGAGTTTTGATAAACTTTTGTTATTAATGAAAAAATGTATTCAGAAAAGTATGTTAC
TTATATTTATAATGGAATTGATTGTGGCATGGTTTGTTATTTATAGATGAATTTCAGGGAATCATTATAT
TTGCATGTTAGTAGAATTTGAGGGTGCTTAAAAAATTATGCTGTTGTATTGTGTTGCAGCAATTAAATAA
GATTTTCAAAAAAAAAAAAAAAAAAACCCCGAGGGGGGGCGCCCGGGTTCCCCA

>gi|71811795|gb|DR989186.1|DR989186 HDI_H_16.esd Horsegram (VZM-1) drought stressed subtracted cDNA Macrotyloma uniflorum cDNA, mRNA sequence
AAACACTCTCCCTCTCCCCCTATTGTGACACAAGAAAGACACCCATTCACCCAAAGAGTCTCCAAAGAAG
AAAAGAGCCCTCAGTGCCTCCTCTCCTATAAGCGAGGGGTATAAAAATAATCCNCACTGTGCTTTTTCCA
ACAAAACA

>gi|71811793|gb|DR989184.1|DR989184 HDI_H_14.esd Horsegram (VZM-1) drought stressed subtracted cDNA Macrotyloma uniflorum cDNA, mRNA sequence
AAGCTGGAGCTCACGCGGTTGGCGGCGCTCTAGAACTAGTGGATCCCCCGGGCTGCAGGAATTCGGCACG
AGGATGAGTTGGTGGGAATGAAGAAGTGTAATGAAGTTGCTGTTGGTGTTCCGTTTTGGTGGAGCTACCC
TAACGTTGTTTGAAGATTTGTAATGTTTATTTTTTATTTGTTTATTTTGTTGGTGAGGTGGGTCAACGCC
CAAATTTTTTTATTTGTTGAATATTGGTCAAGGAGGTGTGAAAAGTTAAGTTGAATATTATGACAAAGTT
CCGTATTAAAAAAAAAAAAAAAAAAAAAAAA

>gi|71811791|gb|DR989182.1|DR989182 HDI_H_1.esd Horsegram (VZM-1) drought stressed subtracted cDNA Macrotyloma uniflorum cDNA, mRNA sequence
AAAAAGCTGGAGCTCACGCGGTGGCGGCGCTCTAGAACTAGTGGATCCCCCGGGCTGCAGGATTCGGCAC
GAGGGCGAGTCGAACTCGGTGGAAAATGGAGGGTTTTCTTGTGAGAGGAGAAGAAGAGGGTTTGTCTTGG
TGGTGTTGGTTTTGATGTTTTAGGGCTTCGTCGAGGCAAAGGTTTTGGATGTCTTTGAAGGAAGAGCAAG
AGAATGTGGGAGAGGCTGATGTTTGATTTGTTGATTTTCCCCGCGGTCGCCACATTGAAGGTGGGAAGCT
TCAATCTTCTCTTTTTCTCTGTTTGTTTGATTCTCTTCTTCACTTGGATTTAGGGAACTTTGATTTTGAG
AAAAAAAAAAAAAAAA

>gi|71811789|gb|DR989180.1|DR989180 HDI_G_M8.esd Horsegram (VZM-1) drought stressed subtracted cDNA Macrotyloma uniflorum cDNA, mRNA sequence
AAGCTGGAGCTCACCGCGGCTGGCGGCGCTCTAGAACTAGTGGATCCCCCGGGCTGCAGGAATTCGGCAC
GAGGCCTCGTGCCGAATTCGGCACGAGGGAGCATTGCCTATGTTCAGGGCATTGTAGTGTGGATTGAAGT
GCAAAATTGTGTGTTTGCAGTTTGGTAGAATTGTAGTTGTAATCATACAGCTGCAATAGAAGATTATTTT
ATTTGTCAATTGAAAAAAAAAAAAAAAACAAAAAAAAAAAAAAAAAAAAAAAAAAAAAAACNACAGGGGG
GGGG

>gi|71811787|gb|DR989178.1|DR989178 HDI_G_M10.esd Horsegram (VZM-1) drought stressed subtracted cDNA Macrotyloma uniflorum cDNA, mRNA sequence
AGCTGGAGCTCACGCGGCGGCGGCGTATCTAAACTAGTGGATCCCCCGCGGCTGCAGTGAATCGGCACGA
GGGTTGTGTGTATGTGATGATGACCAATTCGTCTTTTCCTTTGTAATTTACTATTTATTTATTATTATTA
TTATTATTTCTTTGGTTTGTATGANATGAGATCAGATTATGACCGTTATTTAATTTTATATTTATATGCT
GCTGCCAAAAAAAAAAAAAAAAAAAAAAAAAAAAAAAAAAAAAAAAAAAAAAAAAAAAAAAAAAAAA

>gi|71811785|gb|DR989176.1|DR989176 HDI_G_82.esd Horsegram (VZM-1) drought stressed subtracted cDNA Macrotyloma uniflorum cDNA, mRNA sequence
AGCTCACCGCGGCTGGCGGCGCTCTAGAACTAGTGGATCCCCCGGGCTGCAGGATTCGGCACGAGGCTTG
GATATAATGTTTAGGGATTAAAATTATGTTTTTTCAAATTTAAAAGATAAAAAATTTCTTAAATTTAGAA
ATTAATATTAGAATTATTTTAAATTTTAAGAAATGAAAATATAATTAACTTTTTTTTCTTATGGATAATG
TGAATTGTAATATTACTTAATTTGGGGGTGGTATAATGAAAGGATTGGTGGGAGAAAAAAAAAAAAAAAA
AAAAAAAAAAAAAAAA

>gi|71811783|gb|DR989174.1|DR989174 HDI_G_8.esd Horsegram (VZM-1) drought stressed subtracted cDNA Macrotyloma uniflorum cDNA, mRNA sequence
AGAACTGGAGCTCACGCGGCGGCGGTTTAACTAGAACTAGTGGATCCCCCGGGCTGCGNTGGAATTCGGC
ACGAGGAGGAAGTAGAATACCTTCTCAGGAATGTATGGATTCCTATGCTTGGAATTCAGAGTTGGAGCAC
GGTTTCGTGTACCGTGAGCACAACAGGTCACCTGGATACTATGATGGAAGGTACTGGACCATGTGGAAGC
TGCCTATGTTTGGGTGCACTGATGCTTCTCAGGTCTTGAAGGAGCTCGAAGAGGCCAGGACTGCACACCC
CAACGGTTTCGTCCGTATCATTGGATTTGACAATGTTCGCCAAGTCCAGTGCATCAGTTTCATTGCCTAC
AAGCCACCAAACTACTAAGTCTCTGAAATTTCCAAAACATTTGTAGCCACTCCACTTTGTTTGTTTGTAC
TTAAACCAAATTCCCATTTAGTTTTTGCTTATTTAGAGATTNCATCAATCCTGTAATTTTGGTT

>gi|71811781|gb|DR989172.1|DR989172 HDI_G_72.esd Horsegram (VZM-1) drought stressed subtracted cDNA Macrotyloma uniflorum cDNA, mRNA sequence
CTAGAACTAGTGGATCCCCGGGCTGCANGAATTCGGCACGAGGATCAACTAGNCCCGAAAATGGATGGCG
CTAAAGCGCGCTGACCTATACCCAGGCCGTCGGGGCAAGGACACAGTGCCACNGATGAGTAGTGAGGGCG
CGGGTGTCGTG

>gi|71811779|gb|DR989170.1|DR989170 HDI_G_70.esd Horsegram (VZM-1) drought stressed subtracted cDNA Macrotyloma uniflorum cDNA, mRNA sequence
AAGCTGAGCTCACGCGGCTGGCGGCGCTCTAGAACTAGTGGATCCCCCGGGCTGCAGGAATTCGGCACGA
GGCCTCGTGCCGAATTCGGCACGAGGGGGAATTGTGGCGGTGATGGCATGGGAGCATAGAGTAGGTGAAA
TTAATGGTGAAGTTCTGGTAGTTATTATTGTCAGTGATTATTAGTACTCTTAGAAATTAGATAACTCATA
CTAGTATTAATTGTTCAGTACTTTTATTTTATTTAATTGGTGTCTGAAGTAATTGGTAAGCACTTTAATT
GGGTGTAGGTAGGTGTAAATATGAAGTCAATGGTCAATTGTAGGAGAGTGAGTTATTATTGGAGGGAAAG
GAAACCATGATTTGGATAGTTTAATACGTAAATGGTTCGTCAAAACTAAAATCAAAACAAAAATTCACCT
CTCTTTCTTTCTACTAAAAAAAAACCCAAGGGGGGGGGGGGGGGCCCCCGTTTCCCCCT

>gi|71811777|gb|DR989168.1|DR989168 HDI_G_69.esd Horsegram (VZM-1) drought stressed subtracted cDNA Macrotyloma uniflorum cDNA, mRNA sequence
AGCTCACCGCGGCTGGCGGCTGCTCTAGAACTAGTGGATCCCCCGGGCTGCAGGAATCGGCACGAGGCAC
TGTCTCAGAGAACTTCCAGTTTTGGCTACGGATGAGAAGTACAATGAAGCTATCTATAGCACTGCTAAAC
GTCTAGTTGCTGCCATTGATGGCCTTCCAGATCCCGGTGGGCCTACATTCAAAGACAACAAACGTGAGTC
TAACTTCAAAACCAAGCAAGAGACAGAAGAGAAACGTGGACAATTCACTCTTGTAGTGGGAGGTTTGTTG
GTTATTGCATTCGTTGTTCCTATGGCACAATACTATGCTTATGTATCCAAAAAATAAAATAATATAAGTA
TATCCGTCTTTCAAATTCTCACTCTTTAAATTCAGATGTATAAGTGCAGTTGTAACCATGCTCATCTTAC
AATTGAGTTTGGGAAGGCTGAAGAATAAGATGAGAGTTTTTTCATGTAAATGCAATTCCATAGTATATGC
ATTTTGATTATGTTATTATCCAGTTGGGTTTTTAAAGTCAGGTAGAACGAGTTCTAGTTCTCCATTTCTC
TCCCAAAAAAAAAAAAAAAAAAAAA

>gi|71811775|gb|DR989166.1|DR989166 HDI_G_67.esd Horsegram (VZM-1) drought stressed subtracted cDNA Macrotyloma uniflorum cDNA, mRNA sequence
CTGGAGCTCACGCGGCTGGCGGCGCTCTAAACTAGTGGATCCCCCGGGCTGCAGGAATTCGGCACGAGGG
GAAAGCGGGGTAAACGCCACTGCATTGAACGTAGGACCGGGACAGACCTCTGTGCGCCCTGGCCGGTTTT
TGGCGCCAAAAATCAAAAAGAAAGAAAGTGAGGGAGAGAGAGATCTCGTTAGTCCTGGTATTGTAGCCGC
GGGTTGTCGTCGGCCCGACGAACTTGGGGAGGGAAAGGTAAAGCTGGCGGAGACCCCAGCTTAGAGTAAC
TGCCCGAGAAGGTCAGTGAGGTTCCAACTGTAGTGAACTGAAAGATCTTTCAGTTTACTACAGTTGGAAG
AAGACAGGCGGGACTGTGAACCGAACGAGGGCACAGCAAGTTCCAGTGGTGGGCTGTCGGTCTGGTCCCA
TTTTAGACATAGTAAGAAGAGTAGCAATGCTAGATTAATAAAATAAAGAAAGAAGGAGTCAAGCCATAAC
TCTGCCCTAAGCATTGAGCTTACGCGAACCAAGCTGCGAAAAAGACTGACTTTTCATTCAATTCAAAAAG
GGTAGCCTTTCCATGCCAAGCCAGCACATGGACGGATTGGTACTAGAATTCCTCGGACCATGAGCAGTGG
TCCAAGG

>gi|71811773|gb|DR989164.1|DR989164 HDI_G_59.esd Horsegram (VZM-1) drought stressed subtracted cDNA Macrotyloma uniflorum cDNA, mRNA sequence
CTGAGCTCACCGCGGCTGGCGGCGCTCTAGAACTAGTGGATCCCCCGGGCTGCAGGAATTCGGCACGAGG
CCTCGTGCCGAATTCGGCACGAGGGTGCCAAC

>gi|71811771|gb|DR989162.1|DR989162 HDI_G_57.esd Horsegram (VZM-1) drought stressed subtracted cDNA Macrotyloma uniflorum cDNA, mRNA sequence
AACTGAGCTCACCGCGGCTGGCGGCGCTCTAGAACTAGTGGATCCCCCGGGCTGCAGGAATCGGCACGAG
GATTTTTTAAGATAGGTCCTCCCTCCCTCTTTCTTCTCTCCTTTCTCAACCCGCGAAGCTGCAACCGTCG
TGAAACTCGCCGTCCAGGTGTTTTAATTTTTGTGGTACTAGAATTGAACATACTCTGCCCAGTTCTCAGC
TTAAAGCATGGATCCGGAGGCTGCACGAGCTGCACGAGAATCTCTAGACCTGGCATTCCATATGTCCAAT
ATACTTGATACGGGTCTAGACCGACACACACTTTCTGTTCTAATTGCACTTTGTGATCTTGGAGTCAATC
CTGAAGCACTTGCTGCTGTTGTCAAGGAACTAAGAAAAGAGAAACCGTCATTATCATCATCACTTCCTGA
GGCTCCTTCTTTGCCGTAAAATAAATTGATTTTTTTATTAGATGTTCTGTATTTGAAGTTGATCCATCCT
GTTTGTCTGTTCTTGATCTGGCATTGAATTTCTCTGTATGCTTTGCTTGTTCTTTTTGTATGAGCTTCAT
TTGATGTATAGTGGCATTGTTTTAACACAAGATTGATGCGGTTGCAAATAGGAAACTCATATTTGAACGG
TCTATCTTTTGAGATAAATTTTCCTTACTAAAAGATTTAGTNCCCAAAAAAAAAAACAC

>gi|71811769|gb|DR989160.1|DR989160 HDI_G_55.esd Horsegram (VZM-1) drought stressed subtracted cDNA Macrotyloma uniflorum cDNA, mRNA sequence
AAGGGTAAGCGGNCACGTGTGTAAAAGATTCGGTGGCGANATTCGTAATAATAGCTATAGCCTGTTTGAG
AATCGATGGACCGGAATCTTCGAACTATTTGGTCATTGCCGGGCGAATGATGCTCCTACTGAGTCATAAA
ACTGCCTCAGATTGTACAGTGCCAACAGCTCTTGTTCCTAGTAGTAGCTGACTATGTGCTAGCCATTTGG
TGCTTGTGCTCAATATCATGGTATTGGACCAAGTTAATGAAGGGTAGTGGTTGTNCTCTTGGAGTTTGAG
TATCTAGATGCTTTGCGCTCCCTACGACTAGTAGCTCTAGTGTGATGCTTATTGAAGGGCGCATTCGTGG
AT

>gi|71811767|gb|DR989158.1|DR989158 HDI_G_47.esd Horsegram (VZM-1) drought stressed subtracted cDNA Macrotyloma uniflorum cDNA, mRNA sequence
AAGCTGGAGCTCACCGCGGCTGGCGGNTGCTCTAGAACTAGTGGATCCCCCGGGCTGCAGGAATTCGGCA
CGAGGCCTCGTGCCGAATTCGGCACGAGGGAACATTCGTTTCTCCCTAAGTTTAAGTCGTGATGGGAAAG
GAAAAGGCTAACATCAAAATCGTGGTCGTTGGACATGTCTCTGAGAAATCAACTGCCACGGAGCTTGGAA
GCCCTACTGAGAAGGGTGTGACTGAAAGGTTCGAGAAGGGAGAAGGAAGTGTTTAAAACACGTAAGATGT
AAGATGTGTGAAGAAGGATGATGTAAAATAAATAAGATATAAGATGTGAAGATGGATCTATCTTAAGATG
AAGTGCTGAAGGACTTATATTCAGATAAATAAAAT

>gi|71811765|gb|DR989156.1|DR989156 HDI_G_45.esd Horsegram (VZM-1) drought stressed subtracted cDNA Macrotyloma uniflorum cDNA, mRNA sequence
AAGCTGAGCTCACGCGGCTGGCGGCGCTCTAGAACTAGTGGATCCCCCGGGCTGCAGGAATTCGGCACGA
GGCCTCGTGCCGAATTCGGCACGAGGATTTAGATGGATTACTCTCCTGCTGACTCAGGAATTCAATTTTG
CTGACAGCCTTCACATTTGGGACACTCTTTTAAGCGATCCTGATGGTCCACAGGAGACTCTTCTTCGGGT
ATGCTGTGCAATGCTTGTCCTCGTGCGCAAGCGCCTCCTTGCGGGTGATTTTACATCAAATCTGAAGTTA
TTGCAAAATTATCCCACCACAAACATTAGTCATTTGCTCTATGTTGCCAACAAGTTTCGTGTACAGTCAG
TTTAATGTTTATCTCCCATTATCTTTTGCATTTTGCTTTTGTACTTTTAATTTCTCTTTCAAATTCAATA
CTTGTAAATGACTTTTATGTGTGAGCCTCAGAGCAGTGACTGTTTTTTTATTTATTTTTAGTTATATTTT
GTACGTAAAAAAAAAAAAAAAAA

>gi|71811763|gb|DR989154.1|DR989154 HDI_G_43.esd Horsegram (VZM-1) drought stressed subtracted cDNA Macrotyloma uniflorum cDNA, mRNA sequence
CTGGAGCTCACGCGGCTGGCGGCGCTCTAGAACTAGTGGATCCCCCGGGCTGCAGGAATTCGGCACGAGG
CCTCGTGCCGAATTCGGCACGAGGAAAAGGAGCTGAAGGGAATCCTCTCAGTCTGTGATGAGCCTCTTGT
GTCTGTTGACTTCAGGTGCACTGATGTGTCCTCAACCGTTGACTCATCGTTGACCATGGTCATGGGAGAT
GACATGGTGAAGGTGATTGCTTGGTATGACAATGAAGTTGGGGATACTCCCAAAGGGTTGTGAGATTTGG
CGTGCACATTGTTGCCAACAAATGGAAGTGATCAAAGCTCATTGGTAATTAATTATGTACCAAATACCAT
TTGTAATTTTGTATGCTTACCACCACTACTACTACAACAACACTTGTTGCTTCATTTTTCCTTCTAAACA
AGTACTGAGAAACAGAACCATCAATTTTCTCTGCCTTCTCATTGTGCAATAAAATTCTTACCTTGAAATC
TGAAA

>gi|71811761|gb|DR989152.1|DR989152 HDI_G_34.esd Horsegram (VZM-1) drought stressed subtracted cDNA Macrotyloma uniflorum cDNA, mRNA sequence
AAGCTGGAGCTCACGCGGCTGGCGGCGCTCTAGAACTAGTGGATCCCCCGGGCTGCAGGAATCGGCACGA
GGCTCTTACTTAGTTCTGACACCTGCAGCATTAAATTTCTTTGTTAACTACGCTGAAGGTGCTGTTGAAT
CACTATGGTCCATTGATCAATACTTTGAATTTGTTCTTGTGCTTATGTTCAGCACAGGTTTATCTTTCCA
GGTACCTGTCATACAATTTCTATTGGGACAACTTGGACTGGTGTCCTGAGACCAGATGTTATCTGTTTGG
AGGTATGTTGTGGTTGGTGCAGTAGTGGCAGCTGCTATAGTTACGCCATCCACTGATCCTCTCACTCAAG
TTCTTCTGGCAACACCTTTATTGGGTCTTTACCTAGGTGGCGCATGGATGGTCAAGCTTACTGGACGGTG
ACCTTAGGTCCCATCTTAATTGTATGCCAGAATTCAGTCTGAGCTGATGCTAATGTACATTCACATAGCA
ATCTAGTGTATATTTTTACTCGTACCAGAGCATTACTCTTCCTATAATCCAAATTATTTAAACATTTAAT
TCTGCATTAAAA

>gi|71811759|gb|DR989150.1|DR989150 HDI_G_32.esd Horsegram (VZM-1) drought stressed subtracted cDNA Macrotyloma uniflorum cDNA, mRNA sequence
GCTGAGCCACCGCGGCGGCGGCGCTCTAGAACTAGTGGATCCCCCGGGCTGCAGGAATTCGGCACGAGGA
GAATATCTTCCTTTACTTCATTGACTCTCAATTCTGAGGTCTCCAAAGAGAAAACCTTGACCACGGCTGG
GAGATGATGTGATAAGTTTGTAAACAAAACTCATCATCTGACTCCATTGTACAGTGTATAGCTTTGTTTT
GGTGCAATAATATATCTTCATGTAGTATACTTGAGAGAAAGCAGAGGTCATTGAAGATCAAGTCAAATAA
TATGTATTCCTCCATGGCATGTCCTTTTTGATCCATGCCTTGCTAGGATTAGGGAAGTTAGAAATTGTAG
AATTAGTAGTTACCCTTTTTGTGTGAGGAGGAATCATTTCCTATAATTGTAAAATGAATGTCATTTATCA
ATGGATAATTTGTTTCTTTTTCTGAACAAAAAAAAAAAAAAAAAAAAAAAAAAAAAAAAGGGGGGGGG

>gi|71811757|gb|DR989148.1|DR989148 HDI_G_24.esd Horsegram (VZM-1) drought stressed subtracted cDNA Macrotyloma uniflorum cDNA, mRNA sequence
GACGGGGCCATCNTCGTGTAGAAGGTCACTGAACCCACAATACTACCCCGGTGGACAGATTTCGACCCAT
ATGGGACCTCGCTAGACGACCCAGAGAGCTTTACGACTGAGACTCAAGGTGAAGGGAACATCNANGAAAC
GAGTAGGTTGGCCATGATTCTCCAATGTACAGAGGTTCTTCAGTCACAGGCCATTGTCACCAGGAAAGGG
CCCATTGGAGAACCTCGCCGAACACCTTGACAAGACCCAGTCAACAACAACGACACTGGGACCTACGCCA
ACCAACTNCGTCCCCGAGACAGTGAGCTTTGAAAGAGAATGACATTGTGATAACTACA

>gi|71811755|gb|DR989146.1|DR989146 HDI_G_22.esd Horsegram (VZM-1) drought stressed subtracted cDNA Macrotyloma uniflorum cDNA, mRNA sequence
CTAGAACTAGTGGATCCCCCGGGCTGCAGGAATCGGCACGAGGCTGAAATCATTGAGGAGCTACAGAAAC
ACCAGTCAAGCACTGACCCTAATGGTATGCTTATTGACATATGAAATGTCCGGATACTCTTATTGTTGTG
TATATTAAATACTGATTTTTGAAATTACAGTTAATTGCCAGTCTAGTTGTAATATTGTATGTTTCTATTT
CTAGTTGTGGAGTGGGCTACGGAAGCTCTCCAAGGCCTCGGAAAAGGTGCTCCTTTTTCCCTTTCCTTGA
CCAACAAGTACTTCTCTGCAGTTGCTTCTGCAGTCGGGAAGAATGATGGTGAACTATCCACGGTAAGCAC
TCTTTTTAAGGGAGAGGTTGGTTGATTTCCGTGTGTGCAAAAAACTAATTTTTGTGTATTCCATCTGCGT
TTGGGAAATTCCAGCTTAATGGCGTAATGAAAACTGAGTATCGTATTGCCTTGAGGTCTTCTCTACGACA
TGATTTTTTCACGAAGGTGTCCGAGCCAGTGCTGGTTTGACAAGGATCCAGGTTCTCCATTTTTCTTATA
ATT

>gi|71811753|gb|DR989144.1|DR989144 HDI_G_20.esd Horsegram (VZM-1) drought stressed subtracted cDNA Macrotyloma uniflorum cDNA, mRNA sequence
CGAGCTGGAGCTCACCGCGGCGGCGGCCGCTCTAGAACTAGTGGATCCCCCGGGCTGCAGGAATTCGGCA
CGAGGTTTAAAACAAAAACTTCTTAAAAATGGGTTTAGTTAGAAGAAGGAATAAGAAAAAAAATTATATT
AAAGATTTTTATATTAATTTGTTTTAGCTATAGATTACTCCTAGTTCTTAAAAATAATTTAAATTTTATT
AGAAACAATTTAATTATAAATATTTTTTGAAATCACTTTTCTTTTAGTTAAAAATTCCAAGTATTTTTTT
TTATCTGTTTCTCTAAATAATTATTTTAAATATTTTGTACACAATAATCTGTTCAAATTTTCTACATATT
TCTAAAAATTAATTAAAATATGTTATAATTTACTTATTTTTAATATAATTAGAAAACAAAAATAAAGATA
TTAGCTTCATTTTTAATCATTTCACTTATTTATCATTAAATAAAAAGAGACAAAACATACANTAATGTGA
GAGAGTTTGTTTTTCAAAATCAATTTTCTAAAAGTTT

>gi|71811751|gb|DR989142.1|DR989142 HDI_G_12.esd Horsegram (VZM-1) drought stressed subtracted cDNA Macrotyloma uniflorum cDNA, mRNA sequence
CTAAACTAGGTGGATCCCAACGGGTGGTAAATTCGGCACGAGGACATATGAGGACAACTATTTTACCAGC
GGCGGAAGAAATNCCTGCTATTATGGATAGTATCAAAAAGTTCAATGATAGAATTCATGGAGCAATCCGA
AGACAATAGAGGTTATTCAAGGTTGTAAGAAAATCATCTTAAAAAATGTATTATACTCTTAGTGCTTTTG
GAAAGCACTATAATCCATACCACCCCACATCCCTTAAAAAAAACATAACCTCCGT

>gi|71811749|gb|DR989140.1|DR989140 HDI_G_10.esd Horsegram (VZM-1) drought stressed subtracted cDNA Macrotyloma uniflorum cDNA, mRNA sequence
CTAGAACTAGTGGATCCCCCGGGCTGCGTGAATTCGGCACGAGGCCTCGTGCCGAATTCGGCACGAGGAT
TTAGATGGATTACTCTCCTGCTGACTCAGGAATTCAATTTTGCTGACAGCCTTCACATTTGGGACACTCT
TTTAAGCGATCCTGATGGTCCACAGGAGACTCTTCTTCGGGTATGCTGTGCAATGCTTGTCCTCGTGCGC
AAGCGCCTCCTTGCGGGTGATTTTACATCAAATCTGAAGTTATTGCAAAATTATCCCACCACAAACATTA
GTCATTTGCTCTATGTTGCCAACAAGTTTCGTGTACAGTCAGTTTAATGTTTATCTCCCATTATCTTTTG
CATTTTGCTTTTGTACTTTTAATTTCTCTTTCAAATTCAATACTTGTAAATGACTTTTATGTGTGAGCCT
CAGAGCAGTGACTGTTTTTTTATTTATTTTTAGTTATATTTTGTACGTAAAAAAAAAAAAAAAAACCCCC
AGGGGGGGGCCCGG

>gi|71811747|gb|DR989138.1|DR989138 HDI_G_M4.esd Horsegram (VZM-1) drought stressed subtracted cDNA Macrotyloma uniflorum cDNA, mRNA sequence
AGCTGGAGCTCACCGGCGGCTGGCGGTNCTGATCTAGAACTAGTGGATCCCCCGGGGCTGCNTGGAATTC
GGCACGAGGCCTCGTGCCGCCTCGTGCCGAATTCGGCACGAGGGGGGGGGCCCGGTACCCAATTCGCCCT
ATAGTAGAGTCTGTATTACAATTCACTGGCCGTCGTTTTAC

>gi|71811745|gb|DR989136.1|DR989136 HDI_G_M2.esd Horsegram (VZM-1) drought stressed subtracted cDNA Macrotyloma uniflorum cDNA, mRNA sequence
CTGGAGCNCACGCGGCTGGCGGCCGCTCTAGAACTAGTGGATCCCCCGGGCTGCAGGAATTCGGCACGAG
GACAATGTTATGTTGGAGTACTAGCAATAAATAATGTTGAGCTGAAGCTCTAATAAATGTAATGCTTTTC
AGGTGTTGCCTAAGACCCAAAATGTTGTAATAACATGGTCCATGTTTCGTCCTAAAAA

>gi|71811743|gb|DR989134.1|DR989134 HDI_G_78.esd Horsegram (VZM-1) drought stressed subtracted cDNA Macrotyloma uniflorum cDNA, mRNA sequence
GCTGGAGCTCCACCGCGGCTGGCGGCCTGCTCTAGAAACTAGTTGGATCCCCCGTGTGCTGCAGGAATTC
GTGCACGAGTGCCCTCGTGCCTGGTTTGCCGCAGGAACAGAGGCTATAGCTAAGAAACTGGCAGAGCTGA
GTGGCAAGGGAGTAACAACCATCATTGGAGGAGGTGACTCTGTGGCCTTGCTTGTGG

>gi|71811741|gb|DR989132.1|DR989132 HDI_G_74.esd Horsegram (VZM-1) drought stressed subtracted cDNA Macrotyloma uniflorum cDNA, mRNA sequence
GAGCTGGAGCTCACGCGGCGGCGGCGCTCTAGAACTAGTGGATCCCCCGGGCTGCAGGAATCGGCACGAG
GGGACCATAGAAGGCTGCTTGCATCATATGACATGGAACCTGAGTCAGGTAACTATATCAATCCAGATAG
ACCCATGCTTGATGTGCAGTTGAAAAGTATTACTTAGATGGGTGGAGGCAGGAAATGACTTTGTTTTTCA
GCTGTGGAATTTTGCATGATGAGGTAAAAAGCCTTGGCATGGAAACTGGCTGAAAGTAAATGCAACTGCC
TATCATCTCAGCAAAGGAAAACTTTTTTAAATTCCCATAATTCAATTTAGTCATGTATATAATAAAAGGA
AACTTAGAAATGTATAGGGTACATAGTTTTGTGTAGTTATGCACAGTTATCTGTGTTCTAGATTCAGCCA
AACTTGTAATATCTGAATAGACGAAACAATTCCCTATTAAACACTTTCTAAAGTTGTACAGCATAAATTT
TTTTTTACCACCAGGATATGAACATGTGTAATAAGAACTCACTGAGATTTATTCAAAAAAAAAAAA

>gi|71811739|gb|DR989130.1|DR989130 HDI_G_66.esd Horsegram (VZM-1) drought stressed subtracted cDNA Macrotyloma uniflorum cDNA, mRNA sequence
CTGAGCCACCGCGGCTGGCGGCCGCTCTAGAACTAGTGGATCCCCCGGGCTGCAGGAATTCGGCACGAGG
GAAGAATTCTACAATTTTCCGTCCCTTGATGACTGAGGAAGTAAGGGAAAAGAAAGTTGAATCTTGGTGC
AAAGCTGTTAGTAAAACTTTTGACTTAGCTGATCTNGCTCTTTGATGCTC

>gi|71811737|gb|DR989128.1|DR989128 HDI_G_64.esd Horsegram (VZM-1) drought stressed subtracted cDNA Macrotyloma uniflorum cDNA, mRNA sequence
AAGAAAGCTGGAGCTCACCGCGGCTGGCGGCCGTATCTAGAACTAGTGGATCCCCCGGGCTGCATNGGAA
TTCGGCACGAGGCCTCGTGCCGAATTCGGCATCGAG

>gi|71811735|gb|DR989126.1|DR989126 HDI_G_62.esd Horsegram (VZM-1) drought stressed subtracted cDNA Macrotyloma uniflorum cDNA, mRNA sequence
AANAAGCTGGAGCTCACCGCGGCTGGCGGNGCTCTAGAACTAGTGGATCCCCCGGGCTGCAGTGAATTCG
GCACGAGGCCTCGTGCCGAATTCGGCACGAGGATTTAGATGGATTACTCTCCTGCTGACTCAGGAATTCA
ATTTTGCTGACAGCCTTCACATTTGGGACACTCTTTTAAGCGATCCTGATGGTCCACAGGAGACTCTTCT
TCGGGTATGCTGTGCAATGCTTGTCCTCGTGCGCAAGCGCCTCCTTGCGGGTGATTTTACATCAAATCTG
AAGTTATTGCAAAATTATCCCACCACAAACATTAGTCATTTGCTCTATGTTGCCAACAAGTTTCGTGTAC
AGTCAGTTTAATGTTTATCTCCCATTATCTTTTGCATTTTGCTTTTGTACTTTTAATTTCTCTTTCAAAT
TCAATACTTGTAAATGACTTTTATGTGTGAGCCTCAGAGCAGTGACTGT

>gi|71811733|gb|DR989124.1|DR989124 HDI_G_6.esd Horsegram (VZM-1) drought stressed subtracted cDNA Macrotyloma uniflorum cDNA, mRNA sequence
AGCTGGAGCTCACGCGGCGGCGGCTGCTCTAGAACTAGTGGATCCCCCGGGCTGCAGGATTCGGCACGAG
GCCTCGTGCCGAATTCGGCACGAGGATTTAGATGGATTACTCTCCTGCTGACTCAGGAATTCAATTTTGC
TGACAGCCTTCACATTTGGGACACTCTTTTAAGCGATCCTGATGGTCCACAGGAGACTCTTCTTCGGGTA
TGCTGTGCAATGCTTGTCCTCGTGCGCAAGCGCCTCCTTGCGGGTGATTTTACATCAAATCTGAAGTTAT
TGCAAAATTATCCCACCACAAACATTAGTCATTTGCTCTATGTTGCCAACAAGTTTCGTGTACAGTCAGT
TTAATGTTTATCTCCCATTATCTTTTGCATTTTGCTTTTGTACTTTTAATTTCTCTTTCAAATTCAAATA
CTTGTAAATGACTTTTATGTGTGAGCCTCAGAGCACGTGACTG

>gi|71811731|gb|DR989122.1|DR989122 HDI_G_53.esd Horsegram (VZM-1) drought stressed subtracted cDNA Macrotyloma uniflorum cDNA, mRNA sequence
TCTAGAACTAGTGGATCCCCCGGGCTGCAGGATTCGGCACGAGGCCTCGTGCCGAATTCGGCACGAGGCC
CGAAGGCGTGCTTGGCCCACCCCAAACCGGCCACCTCGCCAGGCTCGAGTTTCGAAGACGCCTCGAGAGA
GACGCAGAAGCCCGCGAAGCCTTCGAACGTCAAGTCAATGAAGAGAAAGAACGCCGTCAAACCCTTCGAC
AATCTCGTATTGTTCCCGATACTCCCGAAGAGCTCATTGAATACTTTCTTGACACTGAAGCTCAGGAGAT
TGAGTTTGAGATTGCAAGAATGAGACCGCGATTGGATGAGGGATTCTTTGCGCAACTGAAATTTGAGTTA
GGACAGCTTCGATTTGCCGTTAACAAAACGGAGCACATGGAGGAAAGACAGATTGAACTGGAGGCTCTGG
AGAAAGCCATTCAGGAAGGAATAGAAGCCTATGATAAGATGCAAGGTGAACTCGTAAAAGCCAGGGCAGG
CCTAACTAAAATCTTGACATCAAAGGATGTGAAAGCAACTTTGCTGGACTATGGTTGAAAAGGAATGAAC
TTTAATAGATCTTTGTTGGCACTTCTAGAATGACACACATAGGCAAATTGCACATCAAGGGTANCCAGAA
AACAGGTTGCAGAAATACATGGAGAAAGCTCCGGGGGTTC

>gi|71811729|gb|DR989120.1|DR989120 HDI_G_51.esd Horsegram (VZM-1) drought stressed subtracted cDNA Macrotyloma uniflorum cDNA, mRNA sequence
GCTGGAGCTCACGCGGTGGCGGCCGCTCTAGAACTAGTGGATCCCCCGGGCTGCAGGAATTCGGCACGAG
GCTGAAGCTGAAGCAAAACAAGCCACCACCTATTGGCCCCAAGAGAGGTGCTAAGGTGAAGATTCTTAGG
AAGGAATCTTATTGGTACAAAGGAACTGGTTCAGTGGTTGCAGTTGATCAGGACCCCAAGACTCGCTACC
CTGTTGTGGTTCGATTCAACAAAGTCAACTATGCCAATGTATCAACAAACAACTATGCTTTGGATGAGAT
CGAGGAAGTCGAATGAGTCCAATTTAATTTTAATTTTGATGCTTGTCATGTTATCGCAGTTACTAGTCTA
AAGTTTTTTCTTGTCACCAAAAAAAAAAAAA

>gi|71811727|gb|DR989118.1|DR989118 HDI_G_49.esd Horsegram (VZM-1) drought stressed subtracted cDNA Macrotyloma uniflorum cDNA, mRNA sequence
GCTGGAGCTCACCGCGGTGGCGGCGCTCTAGAACTAGTGGATCCCCCGGGCTGCAGGAATTCGGCACGAG
GGACCAATGGTCCGATCTGAGGGGAAAACCCAAGGGAACCAGGAACTTTAAGCTTCCCAACCCCATGTAC
TCTATTGAGTAGATCATCTCTGAAGGATCCCAAGCTTGCTCCTATCTACGAAATAAGATACCTTACGTGT
TCTAATGGGAGCATTAACTATGTATCTATGCATGTGACTTTCTGGTCTTCGGATCTTCAACAAATCACCT
AAGAGACTACACTCCGTTGTTTTCTCTTTTGTGACTTTAATAAATTATGAACCCTTTTTTCCAAAAAAAA
AAAAAAAA

>gi|71811725|gb|DR989116.1|DR989116 HDI_G_41.esd Horsegram (VZM-1) drought stressed subtracted cDNA Macrotyloma uniflorum cDNA, mRNA sequence
GCTGGAGCTCACGCGGCGGCGGCGCTCTAGAACTAGTGGATCCCCCGGGCTGCAGGATTCGGCACGAGGC
CTCGTTGCCGAATTCGGCACGAGGTTAAAGCAATATGGACTCATCTGCTGAGGAATTTCGAACTGGAGTT
GGTGTCACCTTTTCCTGAGATCGACTGGAATGCCATGGTTGTGGGAGTTAAGGGAAAAGTGATGGTCCGA
TACAAGCGGAAGGCGCTTTCAGTTAACCAATAGGTTTAATGTTTCATTGTCTGGCATGTTTTTATTGTAA
GCAGTTATTGTTAGTCTTTTCTGGATCAGCTTCTGTCCAACTTCACCGTTTATTTGACGGTGGATATCTA
GAATCTTGGATTTGGTTTTTATTTTGTAATTTTGCTAAGTAATTTTAACTTGTTTGTTTTGTGTCTTAGA
TATTAATAGTTACTTGGGTTAAAGTGAAATGGTTAAAGTAAAAAAAAAAAAAAAAAANCCCAGGGGGGGC
CCGGT

>gi|71811723|gb|DR989114.1|DR989114 HDI_G_4.esd Horsegram (VZM-1) drought stressed subtracted cDNA Macrotyloma uniflorum cDNA, mRNA sequence
AAAGAAAGCTGGAGCTCACCGCGGCTGGCGGCNTNTTCTAGAACTAGTGGATCCCCCGGGGCTGCTNGAA
TTCGGCACGAGGGAAAGGCCTTAGATGATACGCTTCGTGCATTCTGTAAATCCTGATCTTTTTTGCTCCA
TGTTTTTGTTGCAGCTTTTTTTCACCCATTTCTTTTGC

>gi|71811721|gb|DR989112.1|DR989112 HDI_G_38.esd Horsegram (VZM-1) drought stressed subtracted cDNA Macrotyloma uniflorum cDNA, mRNA sequence
AGCTGGAGCTCCACGCGGCTGGCGGCCGCTCTAGAACTAGTGGATCCCCCGGGCTGCAGGATTCGGCACG
AGGCTCTCATCCAGATTGAGATGTGAACTCCAAGGAAGAAGTTGCGTGGTACGCTGGGAAGCGAATGGCT
TACATTTACAAAGCCAAGGTAAAGAAGAACGGAAGCCACTATCGCTGCATTTGGGGTAAGGTCACCAGGC
CTCATGGTAACAGCGGTGTCGTTAGAGCTAAGTTCAAATCAAATCTGCCGCCAAGATCGATGGGAGCAAG
GGTTAGAGTGTTTATGTATCCAAGCAGTATATGAGATTCTCAGGACTAGTTGGTCGTGGAGCTTGTTTGT
CCGGGTACTTAAAAGGAATTTGCATTATGCGAGTTTTAATGTTTTTTGTAGCTCATGAGCAGAATAGTAT
CTCGTTTAGGATGGCGAATGAGCCCCGTGTTTTTTTTCTTCATTAAGGATTATGAGTCTCAATTTATAAA
TGGATTTTTT

>gi|71811719|gb|DR989110.1|DR989110 HDI_G_30.esd Horsegram (VZM-1) drought stressed subtracted cDNA Macrotyloma uniflorum cDNA, mRNA sequence
CCTTGCTGACTCTCGGATTCTTTTGCTGACGCCTTCCTTTTGGGACCTCTTTTGCGATCNTGTTGGTTCC
GGGAACTCTTCTCGGGTATGCTGTGCAATGCTTGTCCTCGTGCGCAAGCGCCTCCTTGCGGGTGATTTTA
CATCAAATCTGAAGTTATTGCAAAATTATCCCACCACAAACATTAGTCATTTGCTCTATGTTGCCAACAA
GTTTCGTGTACAGTCAGTTNTAATGTTTATCTCCCATTATCTTTTGCATTTTGCTTTTGTACTTTTAATT
TCTCTTTCAAATTCAATACTTGTAAATGACTTTTATGTGTGAGCCTCAGAGCAGTGACTGTTTTTTTATT
TATTTTTAGTTATATTTTGTACGTAAAAAAAAAAAAAAAAACCCCCGNGGGGGGGGCCCGGT

>gi|71811717|gb|DR989108.1|DR989108 HDI_G_28.esd Horsegram (VZM-1) drought stressed subtracted cDNA Macrotyloma uniflorum cDNA, mRNA sequence
AAGCTGGAGCCACGCGGCTGGCGGCTTGCTCTAGAACTAGTGGATCCCCCGGGCTGCAGGAATTCGGCAC
GAGGCCTCGTGCCGAATTCGGCACGAGGATTTAGATGGATTACTCTCCTGCTGACTCAGGAATTCAATTT
TGCTGACAGCCTTCACATTTGGGACACTCTTTTAAGCGATCCTGATGGTCCACAGGAGAACTCTTTCTTC
CGGGGTATGCTGTGCAATGCTTGTCCTCGTGCGCCAGCGCCTCTCTTGCGGGTGATTTTACATCNCATCT
GCAAGATTATTGCAGACATTATCCCACCA

>gi|71811715|gb|DR989106.1|DR989106 HDI_G_26.esd Horsegram (VZM-1) drought stressed subtracted cDNA Macrotyloma uniflorum cDNA, mRNA sequence
CTAGAACTAGTGGATCCCCCGGGCTGCATGGAATCGGCACGAGGCCTCGTGCCGAATTCGGCACGAGGGA
AAAATCCCAGAAGAAGATCCTCCAATACTGGACACTGAAGATGTTGGACCAACGAGAGTGGTTGGGTATT
TCATGTTGGGATGGTTTGCGTTGTCAATTGTGTTATCTATTGCACTAAATATATAGAAGAAAGACTAATT
CTATAATGTTTTAAGCTTAGTCTGGTGAAGGAATGTTTTTCTTTTTTCTCTTTTTGTATGATATGATATG
AAATGAAAGGTAATCTTTTGTTTAAAAAACAAAAAAAAAAAAAAC

>gi|71811713|gb|DR989104.1|DR989104 HDI_G_2.esd Horsegram (VZM-1) drought stressed subtracted cDNA Macrotyloma uniflorum cDNA, mRNA sequence
AAGCTGGAGCTCACGCGGCTGGCGGNCTGCTCTAGAACTAGTGGATCCCCCGGGCTGCAGGAATTCGGCA
CGAGGCCTCGTTGCCGAATTCGGCACGAGGGTCATTTCATGATTCAACAGCTTGGTTTGCAGGGGACGCC
TCCCCGGTCCACAGACTGGGGTCGTCCAGATTCAAGAAATACCGGTTTTGAGCTGACAGGAAGTGGCGGG
TCATGGGGCGCACCAGTCTCCTGAGAATGGGGGCTATGAGCAAATTCCCGATTGAAAACTCAATATGTCT
TTTGGATTTGATAGCAGTAATCAATGTGAGATAATGTATGATATCTCTAATACANCGCCGTCTTTAGTCT
CGTGATGCCGTTCACAGTATGCACCA

>gi|71811711|gb|DR989102.1|DR989102 HDI_G_17.esd Horsegram (VZM-1) drought stressed subtracted cDNA Macrotyloma uniflorum cDNA, mRNA sequence
ATGAAGCTGAGCTCACGCGGCTGGCGGCTGCATCTAGAACTAGTGGATCCCCCGGGCTGCAGAATTCGGC
ACGAGGCCTCGTGCCGATAAAGCACATGCTGTACTTGAGAAAGATAACAAGTCAGGCTGAGAAACTGAAA
CGATTTGCCAATCGGGCGGTTGCTGAGAGCAAAAGGCAGAAAATCAATGGTAGCCACCCAGGAAGGAGCT
GTGCATTTGACTTTGAAAGTGAACTACCATGGCCTATAGTCATAGAAGATCTGGAATGCTCAGGGGCACA
TGCTCATAGAGATAGATATGCAACGAGCATGGACTTTTCTTGGAGATAGCTCAGGTGATTCGGAAGCTGG
ATGTCACCATCTTGAACGGGATCTTGGAAAACCGTTCTAGCAACAGCTGGGCTTGTTTCATTGTTGAGGT
TCCAAGAGGTTTTCACAGAATGGATGTTCTATGTCCTTTACTGCATCTTCTGCAGCTTAGAAGAAATCCT
ATCTCGTACAAAAGCTGATCATGCCTGTTCTCAGTTTCAAATGGCAACTTCTATTTAAACGAAAGTTACT
ATAATATTATAGAGGCGACTTGTGTACATTTCGAGTTTACATGCCCCTGGTTAGTGTACTTTGCTACATT
TTGGTTGTACAATGATAAGGCTATTACCTAAAACTTGTAAACCNACAGG

>gi|71811709|gb|DR989100.1|DR989100 HDI_G_15.esd Horsegram (VZM-1) drought stressed subtracted cDNA Macrotyloma uniflorum cDNA, mRNA sequence
AAGCTGGAGCCACCGCGGCTGGCGGCTGCTCTAGAACTAGTGGATCCCCCGGGCTGCAGGAATTCGGCAC
GAGGCCTCGTGCCGAATTCGGCACGAGGGTTTTTTTTCAAAAAATAATCTTACCTTTAAGTTAAAAGGCT
TAAATAATATTAAAAGACGAAAAGACCCTATAGAACTTAAATATAAGCGAAGTAACAAAACCCAAAAAAT
TTTTCTGGGGCAGAAGAAAAATTAAAATTTTTTTTTTTAAAAACAATTTAAAGAAAACTATATCCTTAAA
TACAACAAGAAAAAAGAAAAAGTTACCTTAGGGATAACAGAGTTAAAATTTTTGAGAGACCAAATCGAAA
AAAATTATTGCTACCTCGAATGTTGAATTAAGGGAAACATTAACAGAAAAAAGTTAAAAAGTAAGGTCTG
TTCGACCTTAAAAAAACCTTACAGTGCATTTGAGTTAANGACCGGCGAAAAAGCCAGGTTGGGTTCTCCT
ATCTTTAAA

>gi|71811707|gb|DR989098.1|DR989098 HDI_G_13.esd Horsegram (VZM-1) drought stressed subtracted cDNA Macrotyloma uniflorum cDNA, mRNA sequence
CTAGAACTAGTGGATCCCCCGGGCTGCNAGGAATTCGGCACGAGGCCTATGAGGGCTTGAATGATACAAG
TATGCTGTGGGGAGTCAAGTTCTACAATGATTTTCTTTCTACAGCTGGACCTCTTGGTAACGTTCAATCA
GAAATCTTACTTAGAAAAGACAAATCAACCTTCACATTTGATAAGGGGTGGGCATTCCCGAGAAGGATTT
ATTTCAATGGGGATAACTGTGTTATGCCTCCTCCAGATGCTTACCCTTGGCTGCCAAATGCAAGTTCTAA
AATAGTTTTCTCTTTACTAAGTACAGTCCTAGCCACGTTAGCTTCTTTGTTAATCTTATTTAACCAATCA
TAGAGGATATAGAGATACCTTCTACTCTTTTGGAGTATTGTATCTTTCTCTTCTGCACCAATTTGTTAAA
GCTAAAGTCATCCCCATTGTCAAAACATGCATAGAAGCTGCTACCGAAGCAATAAAAAGTGTCAAAAGAA
TGCATAAATGCTTGGCCACCAAGAAATTCTGTCCTTGCATTCACCTTGGGGAATTGAATGTTTACCCTCA
TATNTGTAACACCATCCTTT

>gi|71811705|gb|DR989096.1|DR989096 HDI_F_95.esd Horsegram (VZM-1) drought stressed subtracted cDNA Macrotyloma uniflorum cDNA, mRNA sequence
AGCTGGAGCTCACGCGGTGGCGGCGCTCTAGAACTAGTGGATCCCCCGGGCTGCAGGAATTCGGCACGAG
GCCTCGTGCCGAATTCGGCACGAGGGGCCAACCTCTACAGGCTCTTAACAGATTATGTGTACAATTCATG
GAAGCTATTCACACTTCTTGCCACCTTTGTTCTCTTGGCCATGACGGCTCTTCAAACGTTTTGCTCGGCT
TATGATTGTCCCAGTTATTTTAGACCCAAATGAGGTTTTCATATCATTTCTACTTTTAAGTATAGCAGAT
AAATGACTGGTAACGGTTTCGAGTGTATAATGTTTCTGTAAAATTAAGTGCAGCGTAAGTTGTAATGTAT
GCTTCATGCAAGTTATCCAACTGAAACCATCTAATATATGATTTCTATTTCTCTCAAAAAAAAAAAAA

>gi|71811703|gb|DR989094.1|DR989094 HDI_F_93.esd Horsegram (VZM-1) drought stressed subtracted cDNA Macrotyloma uniflorum cDNA, mRNA sequence
CAAAGCTGGAGCTCACCGCGGTGGCGGCGCTCTAGAACTAGTGGATCCCCCGGGCTGCAGGAATTCGGCA
CGAGGTTCTAATAGAATATCTTTCTCTTACCAGATTATATCTCAATACATTATGTACTTCCTCGCTATTC
CACAATCGACTGCGTCTCCCAGGATAATTAGTAGATTCTTGACGAACTATATCACAACCCATTTGTCTTA
TCAAGTCATGCATTTGTATTCTATTGTCATTTGAAATTGTTATCAGAGCTTTTTTTTGGAGAACCTCTAT
TCCACTAGCTCCATGAAATCCCCAAGCATCCAGTTGGTTTATGACATAGTCTTTGTCTTCTCCTTTGAAA
AATAATGCAATATCCAGAAATGCCTTTTTCTCTACTTCATGCAGTCCTTCATAACTGAATCTCAACACAC
TTTGAATTTTCTCATTGGGATATCTAGTGATTTTTCTTAAGGCACACTCCCATGTCTCTATACTTCTGGA
ATGGAAATCTGAACCTAAAACTTTTAAAGCCAACGGATTGCCTTGGGCAATTTTTTACTACCTCCTCAGT
TAGTTTTTCATATCCCATTTTGGGTTGGCTTNATTGAATGCATTTAAGCAGAAAAGTTGAAAGAATCTCG
AGGGGGGGCCCGGTACCCAATTCGCCCTATAGTGAGTCGTATTACAATC

>gi|71811701|gb|DR989092.1|DR989092 HDI_F_91.esd Horsegram (VZM-1) drought stressed subtracted cDNA Macrotyloma uniflorum cDNA, mRNA sequence
CTGGAGCTCACGCGGTGGCGGCGCTCTAGAACTAGTGGATCCCCCGGGCTGCAGGAATTCGGCACGAGGC
TTCTTGGTGCTATTTCTCTCCCTAGTGCTGGAATGCTTATTCCCTACACCTACTTCTTCGTTCCTCCAGG
TTCAGGTTCTTCATCTGGCGGTACTGTTGCCAAGGATGCTGTTGGAAATGATGTAATCGCAGAGAATTGG
CTCAAGACACATGGACCTGGTGACCGTACACTTACACAAGGATTGAAAGGAGATCCTACCTATCTTGTGG
TGGAGAAAGACAGAACCCTAGCAACATTTGCAATTAACGCGGTGTGCACTCATCTCGGATGCGTCGTACC
ATGGAATACAGCTGAGAAAAAGTTCATTTGCCCATGTCATGGATCTCAGTACAATGACCAAGGCAGAGTT
GTGAGAGGACCTTGTTCCCTTGTCTCTGGCATTAGCACATTGTGATATAGATGATGGGAAGGTGGTGTTT
GTTCCTTGGACTGAAACAGATTTCAGAACAGGTGATGCTCCATGGTGGGCTTAGACTCCTTTAAACGCCG
TTCCCTTTTGNTATGTCACTATGTAATTTTAACATTATGAACATTCCAAAACAATCC

>gi|71811699|gb|DR989090.1|DR989090 HDI_F_84.esd Horsegram (VZM-1) drought stressed subtracted cDNA Macrotyloma uniflorum cDNA, mRNA sequence
CTAGAACTAGTGGATCCCCCGGGCTGCAGGATTCGGCACGAGGCCTCGTGCCGAATTCGGCACGAGGGCC
CTAAAGACATAGGAACATCACCAACATGTCCATAATCTGTAAAAATTATAGGCTTCGTGAGTTTCATTGC
AGATACACCACTTTAGCATCGTTGGCGGTTTAAATGATATCAATCTATTCCTTTATTTTGCTTTTAAGAT
AAGATGTTTGTTAGATTGGAAATTCAGGATGTCTTGTATACACTGTATACTATTTTGCAATACCAGGAAA
GGGAACAAAATAATAGAATTTCTAGAACTCCTCTACTACTTTAAATGGTTGAGAAAATTTAA

>gi|71811697|gb|DR989088.1|DR989088 HDI_F_82.esd Horsegram (VZM-1) drought stressed subtracted cDNA Macrotyloma uniflorum cDNA, mRNA sequence
GAGCTCACCGCGGTGGCGGCGCTCTAGAACTAGTGGATCCCCCGGGCTGCAGGATTCGGCACGAGGTGCC
TTTGACACCCACAAAGAGTGTCACCCATCTCACCAACTTCCCTACCAAATTGAAAGCCCCACGCTCCTCC
CCTCGTTACTCTCCAATAAGGGTTGCAACTCTGGAGCCTGATACTTCAACAGTGGACTACAACTCAGCCT
TCTCAGTGTTTCCAGCAGAAGCCTGTGAAACTGTAGGTGGAGAAGCCTGCATGGCAAACATGTATCCTGA
AGCCAAACTGCAGTCACAAGCTAATAAAACCACACCACGAGTCGCTACAGAGAGCGTTGAGAGAGAGTAT
CTTGAATACAATGATCCTAAAACGGTATTTCCGGGAGAGGCTTGTGATGATCTTGGAGGATCTTTCTGTG
AGTACGAGTATCAGAAGAGTGTCTTCTAGAGCAAACAACACTTGTATTGTCATGCCTACTGAATTTTCCA
TATCTACCCCTATTAATTGTAGTGTTGGTTGTACATAGGTATATAGACTATGTGGAGTTTCATTTTCTCT
ATAAATTTTACAATAATTATACTCTAAATTTGAAAGCTTCCCGTCTAGACTAGAAATGAANATAAATAGA
AGGAGCATTTCACTTAAAAAAAAAAAAAAAAAACCGAGGGGGGC

>gi|71811695|gb|DR989086.1|DR989086 HDI_F_8.esd Horsegram (VZM-1) drought stressed subtracted cDNA Macrotyloma uniflorum cDNA, mRNA sequence
AAGCTGGAGCTCACGCGGTGGCGGCCCGCTCTTTTAACTAGTGGATCCCCCGGGCTGCAGGAATTCTGGC
ACGAGGCCTCGTGCCGAATTCGGCACGAGGAATGGCCTCTTGGAAGAAGACCATCACAACACCCTTCAAA
AAAGCTTGCACTTTTTTCAATCAGCAGCCACCAAGGGATCAAAAGAAGTCTCAAACAGAGCAAGAGACGC
GAGTGATGGATCTGCACGGGGAAGTGATGGCATGTGGGTATGAAGATGTTCAAGTTATGTGGTCAATTTT
GGATAAGTCCAAATCCACAAACTGCAATATAACCTCTTCGACCTGACCCTATCCTTCTGCTACGAATTAA
TCAAAAATGGCACTCCAGCAATTAGCGAATGTTTTTGTATGCTAATGTTAAGGTCATGATGAATGTAATT
CTCATCACAGAAAACGAACACACAACAATAAAA

>gi|71811693|gb|DR989084.1|DR989084 HDI_F_72.esd Horsegram (VZM-1) drought stressed subtracted cDNA Macrotyloma uniflorum cDNA, mRNA sequence
AAAGCTGGAGCCACGCGGTGGCGGCGCTCTAGAACTAGTGGATCCCCCGGGCTGCAGGATTCGGCACGAG
GGGTCCAGTGAGAATGGAAATGATCAAACGGCTTGGATGGTGGGTGCTGGTTACTGGGTGTGGAGGCGAC
CCTCTGATGGATCGTCAGGTGGAGCTGGTTAGGTTGATGGAAAATAAGGGTGTGAGAGTTGTGGGGCATT
TCACAGAAGGGGATTATCATGGGGTTCAAGATAGTGATCCATTGAAGGCAAAGGAACTATACGGGGTAAT
CAAAACTTTTATTTCAGCTTTAAAATTGTAAGCTATTTTAATTGATTTTTGTACTTTAATGTTTCTGTCC
ATTATTGACTGTTCATGTATTAAGTAATGTTGTCTTATATGATATAATTAATCTCAAAAAAAAAAAAAAA
A

>gi|71811691|gb|DR989082.1|DR989082 HDI_F_70.esd Horsegram (VZM-1) drought stressed subtracted cDNA Macrotyloma uniflorum cDNA, mRNA sequence
GGAGCTCACGCGGTGGCGGCGCTTCTAGAACTAGTGGATCCCCCGGGCTGCAGGAATTCGGCACGAGGAT
TCAGAACCTAAGAAGGAGAAAGGAGAATGTGCTTCTTTCNNTGATACTCCTCCCCAAGCTATATACCACC
GTTAACCGTAGCCTGTGCGCCGTGCGATGGTGGCTCACATACACCGGGACTCAAGGTCCATTGAGGTGGC
TTCCCAAGCCAGGAATACCAATCAATGACATTACTTCGAGTTTGCAAAATCAATACTGGTGGAAGAGCAT
CGAATGCATTCATGGTGATGGCCTGACAGTTGAGGAAGAATGAAGTTCGAAACTACTATTCTTACCTGCC
AGACTCTCACTGACGCCCAAGTGTGGTCAAGAGAGAAGTAGAATACCTTCTCAGGGAATGGATGGATTCC
TTGCTTGGAATTCGAGTTGGAGGCACGGTTTCGTGTACCGTGAGCACAACAGGTCACCTGGATACTATGA
TGGAAGGTACTGGACCATGTGGAAGCTGCCTATTGTTTGGGTGCCCTGATTGCTTCTCAGGTCTTGAAGG
AGCTCGAAAG

>gi|71811689|gb|DR989080.1|DR989080 HDI_F_69.esd Horsegram (VZM-1) drought stressed subtracted cDNA Macrotyloma uniflorum cDNA, mRNA sequence
AGCTGGAGCTCACGCGGTGGCGGCCGCTCTAGAACTAGTGGATCCCCCGGGCTGCAGGAATTCGGCACGA
GGGGACGGTATATTCATGTACTTCGAAGATAATGCTGGTGTTATCGTGAATCCCAAGGGTGAAATGAAAG
GTTCTGCAATTACTGGACCAATTGGAAAGGAGTGTGCTGATCTCTGGCCCAGGATTGCAAGTGCTGCTAA
TGCCATTGTTTGAGTTGGGTCTCAGTTTTTGTAATGCTTCTGTTTCTTTGAGATTTTGATATTTATTTAG
GTTGAATTGCAGACAATGTGGCACATATAGTTTATCTTTGTTTGACTTCTCAGGGAAGTGTTTTGATGGA
TATTATTGATAGTTACAAGAGTTTGTTTTTGGGTAAAAAAAAAAAAAAAAAAA

>gi|71811687|gb|DR989078.1|DR989078 HDI_F_67.esd Horsegram (VZM-1) drought stressed subtracted cDNA Macrotyloma uniflorum cDNA, mRNA sequence
AAAGCTGGAGCTCACCGCGGTGGCGGCGNTTCTAGAACTAGTGGATCCCCCGGGCTGCAGGATTCGGCAC
GAGGCTCCAATCTCAGGGGAGATTGTGGAGGTTAACAAAAAGCTCACAGAAACGCCTGGCCTGGTCAACT
CAAGCCCATACGATGATGGATGGATGATCAAAGTAAAGCCAAGCGATCCTTCTGAATTAGAGTCCTTGTT
GGGTCCAAAGGAATACACAAAATTTTGTGAGGAGGAAGATGGTAGTCATTGAAGTTTGAATTGGCTCCTG
CACTCATATGTGGGACTCACTGTTTGATATTCATGTGTTTATTATTATCTTATTGTCTTCCTGAACAGTT
TTTTAATATGCAATAGAACTGTTTC

>gi|71811685|gb|DR989076.1|DR989076 HDI_F_59.esd Horsegram (VZM-1) drought stressed subtracted cDNA Macrotyloma uniflorum cDNA, mRNA sequence
CTGGAGCTCACGCGGTGGCGGCCGNTCTAGAACTAGTGGATCCCCCGGGCTGCAGGATTCGGCACGAGGC
AAAAACGGTTACATTGTCATCAAGAACAGGCCATGCAAGGTTGTGGAGGTTTCACACTTCCAAAACTGGC
AAGCATGGACACGCAAAGTGTCACTTTGTTGGAATTGACATCTTCACTGGCAAAAAGCTTGAGGATATTG
TGCCATCTTCCCATAACTGTGATGTTCCTCATGTCAATCGTACTGACTACCAGCTTATAGATATCTCAGA
GGATGGATTTGTGAGTCTGCTGACTGAGACTGGTGGTACTAAGGATGACCTTAGGCTTCCAACCGATAGA
AAATCTGCTTCCGCAGATCAAGGATGGATTTGGTGAGGGCAAAGATCTGGTTGTGTCTGTTATGTCTTCT
ATGGGAGAGGAGCAGATTTGTGCCCTTAAGGACATTGGTCCCAAGTAATAGTTCCATGTCAGTTTAATGC
TGGAAAACTGAAGTTGTAACTGAGATGATATAGTATTTATTTCTATTTTTCACTTTTATGTTGTAGGTTT
GTATGTTAAATCAGCCAAAGTTTGTACCATTCTAACAAGATATGGTCAAAATTGGATGGCTTTATTCTGG
GAATCTTGACCTAT

>gi|71811683|gb|DR989074.1|DR989074 HDI_F_57.esd Horsegram (VZM-1) drought stressed subtracted cDNA Macrotyloma uniflorum cDNA, mRNA sequence
AAAGCTGAGCTCACCGCGGTTGCGCGGCGTTCATAGAACTAGTGGATCCCCCGGCNCTGCAGNTAATTCG
GCACGAGGAAGACACACTCTATGTCCACTCTCTGCGTCAATTCTACCGCGAATGCGACGTTTACGGCACC
GTGGACTTCATCTTTGGCAATGCAGCAGTGGTGCTCCAGAACTGCAACTTGTACGCACGCAAGCCTGACC
CAAACCAGAAGAATCTGTTCACTGCACAAGGTAGAGAAGACCCTAACCAAAACACTGGCATTTCCATCAT
CAACTGCAAGGTAGCAGCAGCTGCTGATTTGATCCCTGTCAAATCTGAGTTCAAGAATTACTTGGGTCGT
CCCTGGAAAAAGTATTCGAGGACTGTTTATCTCAACTCTTTGAATGGAGGATCTGATAGACCCTGCAGGA
ATTGGTTGGGAATGGGATTGGGCCACGGTTTGCCTTTGGATACTTTGTANTTCATTGGAGAAGTTCCACC
ATTGAAGTCCCGGTGCCAATTACCAGTCCGCGAAGTTACGTTGCCTGGGTTCTNCAG

>gi|71811681|gb|DR989072.1|DR989072 HDI_F_48.esd Horsegram (VZM-1) drought stressed subtracted cDNA Macrotyloma uniflorum cDNA, mRNA sequence
CTGAGCCACGCGGTGCGCGGCGTTCTAGAACTAGTGGATCCCCCGGGCTGCAGGAATTCGGCACGAGGGA
AAGGAGCTGCTATTCTTGTGTATACAGAAGATCAGTCAAGGGCTGTTAGGCTTATTGAGCGTGATGTGGG
CTGTAGATTTACCGAGCTACCACGAATAGCTGTTGATAGTGCATCAATGGACACAGTTGGCTTGGGTGGT
GGGCGATTTGGCTCTTNTTAGGAGGTTCAAGGGATCGTCGATATGGTGATACAGGTTTTGGCCGTGGTCC
TGGGTCTGGCCGTTCTGGTGGCTACAATAGCAGTGGATTTGGCCGCTCTAGCTTTGGAGATTCTGGTGAA
AGGTTTGATGGACAGAATTATAATCGTTTTCGTGGCTCTGGTTTAAGTCAATCTGGAGGGGGATTTTCTG
GTAATTCATCTGGTGGACCAAGCTCTGGTCGGTTTGGCTCATCTGGTGGCTTTGGCTCAGGTCAATCAGG
AAGTAGATCCGGTCGATCATCCAGTGGGTCTAGGTTTAGTCGTCCAGATGATTATAGGGGGATTTCGAGT
CGGTTCAGATACGTCTACAGGCGGTTTAAGGAGATCTTGGCTCCAGGCCANACCTAGTGGTTCCTCGTTG
GTAGTAATCAGACACCAATAGAAGAACTTTTNAAACCTGAAAAATATCAAAANTGNACCACTC

>gi|71811679|gb|DR989070.1|DR989070 HDI_F_44.esd Horsegram (VZM-1) drought stressed subtracted cDNA Macrotyloma uniflorum cDNA, mRNA sequence
GGACTGGAGCTCACGCGGTCGCGGCNTTCATAGAACTAGTGGATCCCCCGGGCTGCAGGAATTCGGCACG
AGGCCTCGTGCCGAATTCGGCACGAGGGTCAGAGTACCCTGAAGGCAAAATTGACAAGTGAGCAGCAGTA
TGCAGTCGTTGGGAGAATCCTACATTGAGTTGGTCAATAAATTAGATGAAGCGCTTACTTGCTTCATTTG
AAGGCCCTCCATTTAGCATTTGCAAAGGCTTTGTGAGATCCTATTGGATGCAAAAAACATTTATCCAAAT
CGTTTCAAAGCTTGCTTTAGCTCTTGAAAAGAACTTATTACGTTACATCTACATTGACAATCTGCACTGA
TCCATACCCGCAAGCTACAGCGAAGGAGCCCGTTGACCAACGAGAAGGCAAATGAAAAGCAGAATCAGCA
ATCCGATACTGCACAGAATGGCATTGAACCTCTGGTGTCTGACAANAGACGAACGTAATGACTGAGGCTG
ATCGTGGNGTGACTGATATGACCATCGATATGGAATCTTTTGANAGGCGATNCATCGTCCANAAACAAAT
TCTCGAGCCTCAATGCTAACTACATGTCATTGAGCTTCAATCGCGTTCATTGTGACATCCTTTACACCCC
CATAAAACTCTGATGAGCCT

>gi|71811677|gb|DR989068.1|DR989068 HDI_F_36.esd Horsegram (VZM-1) drought stressed subtracted cDNA Macrotyloma uniflorum cDNA, mRNA sequence
GGATTTAGGTAGGTGCTCGATTTGATGCGCGCTTTGTACTCTGGAATTTATTTGTCTTGAGTAGTAATAC
TAGGTATGATGGGTGGAATTTGTAGGTTAAAACGATTCCAATTAAGCTATGACAATGTGTAGGAGATTCT
CTGGGACAAGTATTCTTCCAATGCTTACTAGAGCAGACAAGGGTTAAAATGTAACAAAACAAAAAAACAA
AACA

>gi|71811675|gb|DR989066.1|DR989066 HDI_F_34.esd Horsegram (VZM-1) drought stressed subtracted cDNA Macrotyloma uniflorum cDNA, mRNA sequence
GGAGCTCACGCGGTGGCGGCGCTCTAGAACTAGTGGATCCCCCGGGCTGCAGGAATTCGGCACGAGGAGC
AATTGATAGGCTTCCTTTGATTCCTGGGATTCTTGAGATTGTAGGCATTGGCTTCACTGGGTGGTTTGTA
TATAAGAACGTAGTTTTCAAGCCAGACAGGGAAGCTTTGATACAGAAAGTAAAAGAAACATACAATGAAA
TACTCGGGAGCAACTGAAAGAGGTAGGAAATGCTGAGATGATGTAGACATGAAACAATCATATCTTGCAG
CTTCCTGTTGAAGATTTCATAATGCTTCATTTTTTCGCCATAAGCTTCTGACCATACTTTATCCCAAGTA
ATGTGTGTTCGAAAAAAATTGTATTTCATATATCTTAATCCACTTTTAAGACAATCTTATTTCCTTAAAA
AAAAAAAAAAAAAAA

>gi|71811673|gb|DR989064.1|DR989064 HDI_F_32.esd Horsegram (VZM-1) drought stressed subtracted cDNA Macrotyloma uniflorum cDNA, mRNA sequence
AATAGGCTGGGAGCTCACGCGGTGCGCGGCCGTTCTAAACTAGTGGATCCCCCGGGCTGCAGGAATTCGG
CACGAGGCCTCGTGCCGAATTCGGCACGAGGGGCCTAAGGAATAAGGCAAATGTTTTTCCCCACATCCAG
ACCAGCTTTTAGTAGAGCTACAGGTGATGCATTGAGGATTAAGGGAACACTGAGATTGCTCTCTCTCTAC
TAAACATTTGTTATGCCACTTTGGAGGAGTTTCAATAGGTTGTAGTTGTTAATTGATCAAATCCCCTTTG
CTGTCATTGTACCAAAAGAAACGGAACCATCGTCTTAAACCTGATTATGGTGAGCATGTGTAATGTATTG
TTTAAATAATNCCCTTGAGCACACATTTTATAAATCTTGGCTTGTAAAACAAAAGGAAACAGTACCATAT
GTTGAAGGAGAAGGAAATAAAATATACCTAATTA

>gi|71811671|gb|DR989062.1|DR989062 HDI_F_24.esd Horsegram (VZM-1) drought stressed subtracted cDNA Macrotyloma uniflorum cDNA, mRNA sequence
TTCCCCTCTCGTATCGACATTTGTCTNAGTTTGCGCGACCACATCTTTCAATTCATTGACCTTTCCAGAG
AGGTATCCAAGCATCTCTATGTTCGTGCCGTCGCTAGAGGGAAAATACCTCTT

>gi|71811669|gb|DR989060.1|DR989060 HDI_F_22.esd Horsegram (VZM-1) drought stressed subtracted cDNA Macrotyloma uniflorum cDNA, mRNA sequence
AGCTGGAGCTCACGCGGTGCGCGGCGNTCTAGAACTAGTGGATCCCCCGGGCTGCAGGATTCGGCACGAG
GCTTGGTGTGATAAACTTCTTTGGAATGGTATTCACCTTGTTAGTACCAGAATCAAAGGGAAAATCACTG
GAAGAGTTGAGTGGGGAGAATGAAGAAGATAGTCCTGAGGCTATAGAGATGGCAGGGTCTGCTAGGACGG
TTCCAGTTTAATCATAGTCTCTGATTAACAAAGTAGTTCAAAATTCAAGTAATGCCACTATTTTATGACA
ATTTTAGTTCCGGATTTCTACCGCCAGATGTGATCTATATGATGTAGATATATGTTTCTCGGTGTTGTAA
GTTTAAATCAATAACGAAGTGTGTGTATTTTATTTTTGTTTTTGATTAAAAGTGGTGTTTAAATCATATG
TGTATTTCATATCTGTAGCTAAAGTTATTGAAGAACAAGTTGTCTCGTGTTCCTTCAAAAA

>gi|71811667|gb|DR989058.1|DR989058 HDI_F_20.esd Horsegram (VZM-1) drought stressed subtracted cDNA Macrotyloma uniflorum cDNA, mRNA sequence
AGCTGGAGCTCACGCGGTGGCGGCGCTCTAGAACTAGTGGATCCCCCGGGCTGCAGGAATTCGGCACGAG
GCCTCGTGCCGAATTCGGCACGAGGCTTTTCTATAATAGAGAGTACTATTATACAAATCTTTTTCTATTG
TAAAATACAATCAAATTGGATTCGATACTAAACATCAAATCGATATCTATCTATATAGATAGATATCTCA
AAAAAAGGAAAAATATGGAAAAATTACTCTAAGGGGGATTCTTTGTCTTTTCCTAGAGTCCGATTCCTAT
TCCTTCTTGTTTGTGTTGAAATAGAAATATTCTAAAAATATCCATAAAAGAATAGTTTTGAATCCCTTCC
TGAAAAATCCTATATCTTAGTTTCTATTTTTTCCAACTTAGAATCTTTCTGCCAGATAATCTTTTATTGT
ATATAATATGTACGTAAACAAATCAAAAAAGAGAGGGGATTCATAAATTTGATTAAACAAATTTAATTTC
TTTAATTTGAACTTGTAA

>gi|71811665|gb|DR989056.1|DR989056 HDI_F_12.esd Horsegram (VZM-1) drought stressed subtracted cDNA Macrotyloma uniflorum cDNA, mRNA sequence
TGAGCTCACGCGGTGGCGGCGCTCTAGAACTAGTGGATCCCCCGGGCTGCAGGAATTCGGCACGAGGATT
TGCAGCTGTGCCCTTTTTGCGGTCAACCTTTTTCTGTTGTTGGAGATGAGTTTGTGAAGGAATCCGTGAA
GTTTTCCAACCAATCTACAACATTTGGACAAGCATTCAATAATTTCACCCGTTCTAGAAAATGAAAAAGA
TTCTGGTAGAGCAATTGATGTTGAAGCTGAAATTAAAGATGTCGACTGAGTCTTCACAGCTATAACATGT
TGGTAGGTGTGAAGTAATGAGCAAATTTTGAGTTGAACACAGTGACTATGCTGAACACAAATCTTGATCG
GTTAAAGAACAGGCTGTGGCTAGTATTTTCCATTTGTACTGAAGACACAATGAATTACACATTCAAGAGA
GAAGAGTGTGATGAGCAAAGTAACACATTCTAGAGAGGAGTGTGATGAGCAGAGTAACATTGCAATTGTA
ATATAAGTTTTGACAGTGATGTTTCTCAGGTCACACCTCTATAATTTTGGTGTACCAGGATACTGCTTCA
TTTTTCCTTTCATTGTTTTTTACATAAAATGTTATAGGAGAAATCGAGATGCTTCATTTTCAATGTCAGG
ACATGGCAGTCTTGACAAC

>gi|71811663|gb|DR989054.1|DR989054 HDI_F_10.esd Horsegram (VZM-1) drought stressed subtracted cDNA Macrotyloma uniflorum cDNA, mRNA sequence
GAGCCACGCGGTGGCGGCGCTCTAGAACTAGTGGATCCCCGGGCTGCAGGAATCGGCACGAGGGCTCTCA
GCTAAGCACTAAGAGTGTTTAGACCTTAAATATTTCTTATGGGTATGAACAAGCCTCATGTGCTTATGCT
GCTCATCATCATGGTTGTTTCAACATCACTTATAGAAGGAAGGACACTTTCCTTAATATCTGGTCAAGGG
TACTCAAAGATTTTTGCAACTCTTGGAGTTGTATGCAAGTGTTGTGATGGGGTTGGAGGTGCCTGCACCA
GTACATGGACAGAATCTTGCAATAATCTGCAGTGTTATCCTTGGAAATCACACTAGCTAATTGTATTTTC
TGTATCCTTTCTTGTCTTCCATTTACTGTATATCAAGTTTTGAATTATTATAAAATTATATACTAGTGAA
GTCTGTGTTCTGTACTGTATAATGTGAACAGTTTGACTTTCTGAAAAGAACTTTGAGAATTATTCATGGT
TCTTAATTTGTGGAACAAAACAAAAATTCCCACATTAAAACCAAGGGTCCATTTAAAAAATTGGGGGCTT
TGGGTAATTTGGAAAAACCAACCCCAAACCAAAAA

>gi|71811661|gb|DR989052.1|DR989052 HDI_F_89.esd Horsegram (VZM-1) drought stressed subtracted cDNA Macrotyloma uniflorum cDNA, mRNA sequence
AAAGCTGGAGCTCACGCGGTGGCGGCGCTCTAGAACTAGTGGATCCCCCGGGCTGCACGGATTCGGCACG
AGGAGATTACAGTGTGATCGGTTTTGGATTGATCGGATGGATAGCACCTTCCAGCATACCGGCTATCGAC
GGTAAAAGTCTGACTGGCCTCTTCTTTGAGAGCATTGGAACTGAGCTCGCTCACTTCCCCACTCCTCCTG
CTCTTACTTCTTCGTTTTGGTTATGGCTGGTTACGTGGCATCTTGGGTTGTTCCTGGTTCTCACTTTTGG
CCAAATTGGTTTCAAGGGAAGGACTGAAGACTACTTTTGAATTCCAAACCTATGCTCTGTTCTTACTTTT
TTTTTTTGGGTTTCCTACTTTTGTGCCTGCANTTACAATCTATGATGTATAACTCTATGCTACCTTTTCC
CTTAAAAATCTGTGTAANATGGTCTTCATAATGTGGTATATTATTAAAACAAAAACAAACAAAAA

>gi|71811659|gb|DR989050.1|DR989050 HDI_F_87.esd Horsegram (VZM-1) drought stressed subtracted cDNA Macrotyloma uniflorum cDNA, mRNA sequence
CTGGAGCCACCGCGGTGCGCGGCCGTCTCTAGAACTAGTGGATCCCCCGGGCTGCAGGAATTCGGCACGA
GGATTGTGTTCATTGGTGCTTGCCTGGTCCTATAGACACCTGGAGTGATTTTCTTCTGGGAATGTTGAAG
ATGGAGGGTGTGAGATCAGCTGAAGAGAAGCTTCATTTGCGTTCACACTGACAAATGAAATTCATCTCAT
ACATTTATCAGATATTTACGTAATCTTCCTTGTAATTGTAAACTTCATTGCCACATGTATTGTAAATCTT
TTTAAATTATGATCAAATTTGATTAACCCCTTTTAGTCATATTTTTTTATGTTGATTCATATACATTTTT
GGTTTCAAAAAAAAAAAAAAAAAAA

>gi|71811657|gb|DR989048.1|DR989048 HDI_F_85.esd Horsegram (VZM-1) drought stressed subtracted cDNA Macrotyloma uniflorum cDNA, mRNA sequence
AGCTGAGCCACGCGGTGGCGGCGCTTCTAGAACTAGTGGATCCCCCGGGCTGCAGGAATTCGGCACGAGG
GTTGAATTGAATGGTAGACTGAACAAATGTGGGGTTATTAGTCCCCGTTTTGATGTGGGTGTCAAAGAGA
TTGAAGGTTGGACTGCTAGAATTGCTCCCCTCAAGACAGTTTGGGTATATTGTGTTGACTAACCTTCTTG
GCCCGGGCCAT

>gi|71811655|gb|DR989046.1|DR989046 HDI_F_77.esd Horsegram (VZM-1) drought stressed subtracted cDNA Macrotyloma uniflorum cDNA, mRNA sequence
AAGCTGGAGCTCACGCGGTGGCGGCCGCTCTAGAACTAGTGGATCCCCCGGGCTGCAGGATTCGGCACGA
GGAAACACTGGACAATATGCTGGCAACCGTAACAGGTATGACCACTCACAGCATTATGATGAAAAGGTTC
TGAATAACAGTGGCACTTTCAATGGTAATGGCAACGGTGGAACTATCGAGGGTGGCTTTAACGCCAAAAC
AAGGAACTACTACCGTCGTCGTTGAGACTATTAGTTTATCTTGTATTTCGTATATGCTGGGAAACACGAT
ATGCTACAATGTTATGTTGGAGTACTAGCAATAAATAATGTTGAGCTGAAGCTCTAATAAATGTAATGCT
TTTCAGGTGTTGCCTAAGACCCAAAATGTTGTAATAACATGGTCCATGTTTCGTCCTAAAAAAAAAAAAA
AAAAAAAAAAAAAAAAAAAAAAAAAAAAAAAAAAAAAAAAAAA

>gi|71811653|gb|DR989044.1|DR989044 HDI_F_75.esd Horsegram (VZM-1) drought stressed subtracted cDNA Macrotyloma uniflorum cDNA, mRNA sequence
TTGATACATTTATTATATCGCTACATCCTAATAACACGTAAGTCATATCATTTCGCGCGTTCTATTTACC
TATAGTCGCTGTTCTGGGTTTACATTAATTGTCTTGCGTGTCTTTAAAGTTGATATGATACTGTGCCACG
TTGTAGTGAAGAGAATGGATGGTTATGTGTGGAGAATCGTATTTCCCGTCTCTAATTAGTGCTCGTTGTG
GTCCTAACTACGTAATGTAATGGCCACCTTAATTGGTTAACCTTGGGGTTAANCCAAGTAGGAAGGTTAA
CCTTG

>gi|71811651|gb|DR989042.1|DR989042 HDI_F_66.esd Horsegram (VZM-1) drought stressed subtracted cDNA Macrotyloma uniflorum cDNA, mRNA sequence
AAAGCTGGAGCTCACGCGGTGGCGGCGCTCTAGAACTAGTGGATCCCCCGGGCTGCAGGATTCGGCACGA
GGCCTCGTGCCGAATTCGGCACGAGGGAAGAACGGAAGCCACTATCGCTGCATTTGGGGTAAGGTCACCA
GGCCTCATGGTAACAGCGGTGTCGTTAGAGCTAAGTTCAAATCAAATCTGCCGCCAAGATCGATGGGAGC
AAGGGTTAGAGTGTTTATGTATCCAAGCAGTATATGAGATTCTCAGGACTAGTTGGTCGTGGAGCTTGTT
TGTCCGGGTACTTAAAAGGAATTTGCATTATGCGAGTTTTAATGTTTTTTGTAGCTCATGAGCAGAATAG
TATCTCGTTTAGGATGGCGAATGAGCCCCGTGTTTTTTTTCTTCATTAAGGATTATGAGTCTCAATTTAT
AAATGGATTTTTTTTAAAAAAAAAAAAAAAA

>gi|71811649|gb|DR989040.1|DR989040 HDI_F_64.esd Horsegram (VZM-1) drought stressed subtracted cDNA Macrotyloma uniflorum cDNA, mRNA sequence
CCAAAAGCTGGAGCTCACGGCGGTGGCGGCCGCTCTAGAACTAGTGGATCCCCCGGGCTGCAGGAATTCG
GCACGAGGGTTGAATTGAATGGTAGACTGAACAAATGTGGGGTTATTAGTCCCCGTTTTGATGTGGGTGT
CAAAGAGATTGAAGGTTGGACTGCTAGATTGCTCCCCTCAAGACAGTTTGGGTATATTGTGTTGACTACC
TCTGCCGGCATCATGGATCATGAAGAAGCTAGGAGAAAGAATGTTGGTGGGAAAGTGCTGGGTTTCTTTT
ACTAGTCTATTTTCCTTTGAAAGATTTTGTGCGGATTTCAGTTTTTTTTTTAAGTTATTTTTTTTAACTT
ACTGCTGTAATGATCAATGTTAGACACTTAGTTGTATTAAGTATAGCATAGCAGATGTTTTTCTGATGTG
CTGAAAAAAAAAAAAAAAAAAAAAAAAAAAAAAAACAAGGGGGGGGG

>gi|71811647|gb|DR989038.1|DR989038 HDI_F_62.esd Horsegram (VZM-1) drought stressed subtracted cDNA Macrotyloma uniflorum cDNA, mRNA sequence
AAAGCTGGAGCTCACGCGGTGGCGGCGCTCTAGAACTAGTGGATCCCCCGGGCTGCAGGATTCGGCACGA
GGATTGTGTTCATTGGTGCTTGCCTGGTCCTATAGACACCTGGAGTGATTTTCTTCTGGGAATGTTGAAG
ATGGAGGGTGTGAGATCAGCTGAAGAGAAGCTTCATTTGCGTTCACACTGACAAATGAAATTCATCTCAT
ACATTTATCAGATATTTACGTAATCTTCCTTGTAATTGTAAACTTCATTGCCACATGTATTGTAAATCTT
TTTAAATTATGATCAAATTTGATTAACCCCTTTTAGTCATATTTTTTTATGTTGATTCATATACATTTTT
GGTTTCAAAAAAAAAAAAAAAAAAAAC

>gi|71811645|gb|DR989036.1|DR989036 HDI_F_6.esd Horsegram (VZM-1) drought stressed subtracted cDNA Macrotyloma uniflorum cDNA, mRNA sequence
AATAGGCTGGAGCTCACCGCGGTGCGCGGCCGNTCTAGAACTAGTGGATCCCCCGGGCTGCAGGATTCGG
CACGAGGCCTCGTGCCGAATTCGGCACGAGGAGGACATTGGAGGAGATTCAGTGGTCCTTCCGACGATGA
TTTTGTTCGGTGGGCGTCCTGCAAATGCTCGGATTCTGTACATGCAAATACTGGGTGGACCTGTAAATGC
AAATGTGTAGCTGAATGCTACCATAATTTGGAACAGAAGAAAAAAAAACCCTGAAAAGGGGCAAAAAAGA
AGAAAGAAAACTATATATCTTTTACTATTATTCCTTCCCCTCATGCCATGGAAAAAGATATTATGATCAT
TGTATATATAATACCAATAGTTGCATCACCATTTTTAGGGGAAGGTGAAATAAATTAATAGATTTGTATT
TTGTGTTTTAAAACCTATTCATGTATTAAGGC

>gi|71811643|gb|DR989034.1|DR989034 HDI_F_53.esd Horsegram (VZM-1) drought stressed subtracted cDNA Macrotyloma uniflorum cDNA, mRNA sequence
GCTGGAGCTCACGCGGGGCGGCCGCTCTAGAAACTAGTGGATCCCCCGGGCTGCAGGATTCGGCACGAGG
GGACCATAGAAGGCTGCTTGCATCATATGACATGGAACCTGAGTCAGGTAACTATATCAATCCAGATAGA
CCCATGCTTGATGTGCAGTTGAAAAGTATTACTTAGATGGGTGGAGGCAGGAAATGACTTTGTTTTTCAG
CTGTGGAATTTTGCATGATGAGGTAAAAAGCCTTGGCATGGAAACTGGCTGAAAGTAAATGCAACTGCCT
ATCATCTCAGCAAAGGAAAACTTTTTTAAATTCCCATAATTCAATTTAGTCATGTATATAATAAAAGGAA
ACTTAGAAATGTATAGGGTACATAGTTTTGTGTAGTTATGCACAGTTATCTGTGTTCTAGATTCAGCCAA
ACTTGTAATATCTGAATAGAGAAACAATTCCCTATTAAACACTTTCTAAAGTTGTACAGCATAAATTTTT
TTTTACCACCAGGATATGAACATGTGTAATAAGAACTCAACTGAGATTTATTCAAAAAAAAAAAAAAAAA

>gi|71811641|gb|DR989032.1|DR989032 HDI_F_51.esd Horsegram (VZM-1) drought stressed subtracted cDNA Macrotyloma uniflorum cDNA, mRNA sequence
TGGAGCTCACGCGGTGGCGGCGCTCTAGAAACTAGTGGATCCCCCGGGCTGCAGGATTCGGCACGAGGCC
TCGTGCCGAATTCGGCACGAGGGAACATTCGTTTCTCCCTAAGTTTAAGTCGTGATGGGAAAGGAAAAGG
CTAACATCAAAATCGTGGTCGTTGGACATGTCTCTGAGAAATCAACTGCCACGGAGCTTGGAAGCCCTAC
TGAGAAGGGTGTGACTGAAAGGTTCGAGAAGGGAGAAGGAAGTGTTTAAAACACGTAAGATGTAAGATGT
GTGAAGAAGGATGATGTAAAATAAATAAGATATAAGATGTGAAGATGGATCTATCTTAAGATGAAGTGCT
GAAGGACTTATATTCAGATAAATAAAATGAAGGATATATGTT

>gi|71811639|gb|DR989030.1|DR989030 HDI_F_5.esd Horsegram (VZM-1) drought stressed subtracted cDNA Macrotyloma uniflorum cDNA, mRNA sequence
GGCTGAGCTCACGCGGTGCGCGGCGTTCTAGAACTAGTGGATCCCCCGGGCTGCAGGATTCGGCACGAGG
CCTCGTGCCGAATTCGGCACGAGGAGGACATTGGAGGAGATTCAGTGGTCCTTCCGACGATGATTTTGTT
CGGTGGGCGTCCTGCAAATGCTCGGTTCTGTACATGCAAATACTGGGTGGACCTGTAAATGCAAATGTGT
AGCTGAATGCTACCATAATTTGGAAAGAAGAACACAAAAAACCCTGACAAAGGGGCAAAAAAGAAGAAAG
AAAACTATATATCTTTTCTTTTTCCTTCCCCTCATGCCATGGAAAAGATATTATGATCATANGTATTATA
ATACCAATAGTTGCATCACC

>gi|71811637|gb|DR989028.1|DR989028 HDI_F_41.esd Horsegram (VZM-1) drought stressed subtracted cDNA Macrotyloma uniflorum cDNA, mRNA sequence
AGCTGGAGCTCACGCGGTGGCGGCGCTTCTAGAACTAGTGGATCCCCCGGGCTGCAGGAATTCGGCACGA
GGGTAGTGATCTTTTTCGTTTCTCTTTTCATCTTCGGATTCCTATCTAACGATCCAGGACGTAATCCAGG
ACGTGAAGAATAAGAAAAAAGTGGATTCTGTGTTTTTCTTGCTTGTGCGGAATTTTTAAATATTTTTAGG
ATTTTATCTATTTGAACATCTTTAACTAGTAAATAAAAAAACAAGTTAAAAAAAAATATCAAATTATCAA
CGGAAAGAGAGGGATTCGAACCCTCGGTACAAGAATTTGTACAACGGATTAGCAATCCGACGCTTTAGTC
CACTCAGCCATCTCTCCCCAATTGAAAAAAAAAAAAAAAAA

>gi|71811635|gb|DR989026.1|DR989026 HDI_F_4.esd Horsegram (VZM-1) drought stressed subtracted cDNA Macrotyloma uniflorum cDNA, mRNA sequence
AAGCTGGAGCTCACGCGGTGGCGGCCGCTCTAGAACTTAGTGGATCCCCCGGGCTGCAGGATTCGGCACG
AGGGAAATTGTCCCTGCCACTCTGAAGAAACAGGCCAAGCCACCTGGCAGGCCCTTTGGTGGCCCATCCG
GTGATCGCCCTAGGGGTCCACCTCGCTTTGACGGCGAGCGGAGGTTTGGCGGTGATCGTGATGGATATCG
TGGAGGTCCCCGAGGACCTGGTGGAGACTTTGGAGGAGACAAGGGAGGAGCTCCCGCTGATTACCGGCCC
TCTTTTGGGGGACCTGGCGGAAGGCCTGGCTTTGGTCGTGGATCTGGTGGTTTTGGAGCGCCAACCAGCT
CAAATCTTCCTTAAGTATAATGTTTTCTACTTTATTTTTTGTTTAGTTTTCTAGAGAAAATGTATCTGTA
CTTGGTGTCTATGATAGATTTCCCTCTCCTATAGATTGTTTTATGCGCTTGACACATACTTTATATTCAG
TTTTTGGTTCAATGAAGATTTTGAATTGATAAGTTTTTCTTTCAGTGGGGATTTTTAAA

>gi|71811633|gb|DR989024.1|DR989024 HDI_F_38.esd Horsegram (VZM-1) drought stressed subtracted cDNA Macrotyloma uniflorum cDNA, mRNA sequence
CTGGAGCTCACGCGGTGGCGGCCGCTCTAGAACTAGTGGATCCCCCGGGCTGCAGGATTCGGCACGAGGC
CTCGTGCCGAATTCGGCACGAGGCAGACAAGAAGACCCGTCACTATCTGCCTAATGGATTCAAGAAGTTT
GTTGTCCACAATGTCAAGGATCTGGAACTTCTGATGATGCACAACAGGACATATTGTGCTGAGATAGCAC
ACAATGTGTCAACCAGGAAAAGAAAGGAGATTGTAGAACGTGCTGCACAGTTGGATGTTGTTGTTACCAA
CAAATTAGCCAGGTTGCGCAGCCAAGAAGATGAGTGATTGGCTGAAAATCTTTTCAAAGTTATTGTGTTA
TGTTATCTTTGTTTCGGATCTAGAGATTTTCAGTGTTTGATTAGTTGAGTTATAACTTGTTTGACTCCTC
CTTATTAGTAGTCATTTTATGCCAAACAAAACAAAACAAAAAA

>gi|71811631|gb|DR989022.1|DR989022 HDI_F_30.esd Horsegram (VZM-1) drought stressed subtracted cDNA Macrotyloma uniflorum cDNA, mRNA sequence
CTGAGCTCACGCGGTGCGCGGCGTNTCTAGAACTAGTGGATCCCCCGGGCTGCAGGAATTCGGCACGAGG
CTTACGTTAAATGGCGTTATTACTTTATAAAATGGTAGGTTCATTGGGTTTTTTCTGCGATACAAACAAG
AAAATATTTCTTGATGAAAAGGTAAGTAAGTGAATTGAAAGGTAAAGACGAATATATATACGAATATATA
TATAGTATTCTATATATAAGAATAATGTATAACATAGTAGATAAAGAGGTGGTGGCACCAGTAGCAATTA
GCCTATTGTATATAACAAATATAGTATTAGCAATTAGCCGTGATTTGAGCAGCCCCAACATTCAGCAGGT
TTTCCTTTTCTTCTATTTTGTCAGAGTCAGTTGGAAACCTGGATTTCATTCAGCCAGCAAGGAGGGAAGA
AGAATTGGTCAAGCTATTTTTATAAAATATATAACTATCACTATGTATACTAACTACAGGGATTANTCGA
TCAATATTGATTGATTCAGATTGTAACAATCATTGAACGGACTATTAGTGAATTATCATAAA

>gi|71811629|gb|DR989020.1|DR989020 HDI_F_29.esd Horsegram (VZM-1) drought stressed subtracted cDNA Macrotyloma uniflorum cDNA, mRNA sequence
GCTGGAGCTCACGCGGTGCGCGGCCGTTCTAGAAACTAGTGGATCCCCCGGGCTGCAGGAATTCGGCACG
AGGGCCTTGTGCAGGAAGAGAACGAGGAGGAAGCGATGGCGGAACATGGTGGCCGTGGGATCTCAGTTGC
AGTGCGTGCAACTTGGTTGGAATTATTGATTTGATGTTCTGGATAGAGAAGTGAGATATTTTAAGAAGAA
AAAGTGGAGAGAGTAGTTAGATAAAAGATAATGAAATTTTGACTAATTAGGCTTTTATTTTTGGATGGAT
TTTATTGAAATAGGTAAAATTTTAGAAAATAACAAAAAAAAAAAA

>gi|71811627|gb|DR989018.1|DR989018 HDI_F_26.esd Horsegram (VZM-1) drought stressed subtracted cDNA Macrotyloma uniflorum cDNA, mRNA sequence
AAGCTGGAGCTCACGCGGTGCGCGGCCGTNTCTAGAACTAGTGGATCCCCCGGGCTGCAGGAATTCGGCA
CGAGGATGGACGATGATGTTCCTGCTGGTGGAAGTGGTGCTGGTCCAAAGATTGAGGAAGTAGACTAAAT
TTAGTTAATTCCTGCTGGAGTTACTATTTATTTTGTAAGACCCGTTTGACGTGTTTTTTCTTGGATTTAG
GTTTATGGAAGTATTTCGTAGTGTATGTTTGTCAGTATCGGTCACTTCTATTCTACTTTAGTTTTAGTTG
TTGTGACATATACAAGCTTTTAAGCTCGTGTTCTTTTATTTATTTAGTAAGTATCATGTTTTCGTGGTTA
TAAAATACAAAACAACAAAACAAAAAAACATCCCAAGGGGGG

>gi|71811625|gb|DR989016.1|DR989016 HDI_F_2.esd Horsegram (VZM-1) drought stressed subtracted cDNA Macrotyloma uniflorum cDNA, mRNA sequence
AGCTGGAGCTCACGCGGTGGCGGCCGCTCTAGAACTAGTGGATCCCCCGGGCTGCAGGAATTCGGCACGA
GGCCTCGTGCCGAATTCGGCACGAGGACGGGCTTCACGGATCTAACGGTGACCCTGGCTGCATACGATAC
TGCGCCGGGTTCTCGATCCCATCCAACGGCACAGCAAGGGTGAGCTGGTCCAAGGAGAGGCTGGTAGCCG
TTGATGATGCTGAGTTCTGGCTCAAGTATGAGATGGTGGATAGCAACATCGGGTTCAGTTCCTACGAGTC
AACGATGAAGGTCCTGAGCAATGATGATGATGATGAAGATGAATCGAGTGGATGCATGTTGGAATGGTCC
TTTACTGTTGACCCTGTGGAAGGGATGGAACTTGAGGAGCTGGTTCGGAAGTACCATGTGGGCCTTCAGC
TTATGGCCCAGAAAATGGAGGAAGAAATTCGAAGTTTGGTGAGTAGAATTATGTAGTATAGATAATCAAG
ACATTTTCTTTTTGTTTTTTTTTTTACTAAATTTATCCTGATAACNTTATCCTTTTTTATACCACGAACA
ATGTTTCATGTTC

>gi|71811623|gb|DR989014.1|DR989014 HDI_F_16.esd Horsegram (VZM-1) drought stressed subtracted cDNA Macrotyloma uniflorum cDNA, mRNA sequence
GCTGGAGCTCACGCGGTGGCGGCGTTCTAGAAACTAGTGGATCCCCCGGGCTGCAGGAATTCGGCACGAG
GCCTCGTGCCGAATTCGGCACGAGGAGGACATTGGAGGAGATTCAGTGGTCCTTCCGACGATGATTTTGT
TCGGTGGGCGTCCTGCAAATGCTCGTGTTCTGTACATGCAAATACTGGGTGGACCATGTAAATGCAAATG
TGTATGCTGAATGCTACCATAATTTGGAAAGAAGAAACAAAAAACCCTGAAAAGGGGC

>gi|71811621|gb|DR989012.1|DR989012 HDI_F_14.esd Horsegram (VZM-1) drought stressed subtracted cDNA Macrotyloma uniflorum cDNA, mRNA sequence
AAGCTGGAGCTCACGCGGTGGCGGCGCTCTAGAACTAGTGGATCCCCCGGGCTGCAGGAATTCGGCACGA
GGCTCAGACAAGCCTCTCAGGCTCCCCTTGCAGGATGTCTACAAGATTGGTGGTATTGGTACCGTGCCAG
TGGGACGTGTTGAGACCGGTGTTTTGAAGCCCGGTATGGTGGTGACCTTTGCTCCCACAGGGTTTGACAA
CTGAAGTTAAGTCTGTTGAGATGCACCACGAGGCTCTCCAAGAGGCTCTCCCAGGTGACAATGTTGGGTT
CAACGTGAAGAACGTTGCAGTGAAGGATCTCAAGCGTGGTTTCGTTGCATCCAACTCCAAGGATGACCCT
GCCAAGGAAGCTGCCAACTTCACATCCCAAGTCATTATCATGAACCACCCTGGCCAGATTGGGAACGGCT
ATGCACCAGTGCTCGATTGCCACACTTCCCACATTGCTGTCAAGTTCGCCGAACTCGTGACCAAGATCGA
CAGGCGATCTGGTAAGGAGCTCGAGAAGGAGCCCAAATTTTTGAAGAATGGTGATGCAGGTTTCGTTAAG
ATGATTCCAACCAAGCCCATGGTGGCTTGAAACCTTCTCTGAGTATCCTCCCCTTGGTCGATTTTGCCGT
GAGGGACATGCGTCAAACCGTGGCTGTTGGACGTCATCAAAGAGTGTCGAGCAACGACAGGANCCTACTT
GGAGACCAAGGTCACCAGGGCTG

>gi|71811619|gb|DR989010.1|DR989010 HDI_F_1.esd Horsegram (VZM-1) drought stressed subtracted cDNA Macrotyloma uniflorum cDNA, mRNA sequence
AAAGCTGGAGCTCACCGCGGTTGGCGGCCGCTCTAGAACTAGTTGGATCCCCCGGGCTGCAGGAATTCGG
CACGAGGCATGTCCAAAACGCTGGANCAGATGATGCAAGGTAATATTTGGATGTCAACTAAATCTCTGGG
TTTGGCACAAGGAATGACACTTTTTCTCAGGTTTCAGATAGGATCATCTCATGGAAGATTCATTCTCNGC
TCCTAAAGATTTTTCAAACTCCCAGCTTAGAGGGCTTAAGGTTGTGTTAGCTGATGATGATGATGTAAAC
AGGACTGTGACCAAGAAGCTGCTTGAGAAACTGGGGTGTCAAGTAACTGCTGTTTCATCAGGATTTGAAT
GTCTTGGTGCTATAAGTGCCTCTGGTAACTCTTTCAAAATTATTCTGTTGGATCTTCACATGCCTGAAAT
GGATGGTTTTGAAGTTGCAAGAAGGATTCGAAAATTCCAAAGCCGTAATTGGCCCTTGATCATAGCTTTT
ACTGCAAGTGCAGAACAACACGTCAAGGAACAGATGTCTACGGGTGGGAATGAATGGATTGATTCAAAAA
ACCTATCCTCCTTCAGGGAGATGGCAGATGAACTTAGAACAGTCCTGCAACGTGCAGGGTGAAAACATGT
CATGAGAACAATTTTAGTAATCTCAAATTTNTAGGGTTCTCAAAATTTCATTACTTATGCCATTCTGAAA
GGAGAACCTGGAAATTTCCTTANCAAACTAAATATACTAGATAGCNATNCTACGTTCATTTTGATACCCT
TCCTGGTTGACCTTTTGCCGTCACACGGAATATGGCTTCGAAA

>gi|71811617|gb|DR989008.1|DR989008 HDI_E_95.esd Horsegram (VZM-1) drought stressed subtracted cDNA Macrotyloma uniflorum cDNA, mRNA sequence
AAAGCTGGAGCTCACGCGGTTGGCGGCGTCTCTAGAACTAGTGGATCCCCCGGGCTGCAGGATTCGGCAC
GAGGCCTCGTGCCGAATTCGGCACGAGGTTCGTGTTAGAGGTGGCAATGTAAAATGGAGGGCATTGAGGT
TGGATACTGGAAATTACTCATGGGGTAGTGAGGCAGTAACCCGCAAGACTCGTATTCTAGATGTTGTTTA
CAATGCCTCAAACAATGAGCTTGTGAGAACTCAGACTCTGGTTAAGAGTGCTATTGTTCAGGTTGATGCT
GCTCCCTTCAAGCAGTGGTACCTTCAGCACTATGGTGTAGAAATTGGCAGAAAAAAAAAGCCGCAACCAA
GAAGGACTCTGCTGAGGAGGGTGAGGCTGCTGCTGAAGAAACAAGAAACAGTAAACCATGTGCAGAGAAA
ACTTGAGAAGCGACAGAAAGAACGCNNAACTTGATTCCCANCATTGAAAGAGCAAATTTGGTGGTTGGCC
GAATTTGTTGGGCATGTACTTTCTTCTACGGCCCAAGACAAATTGG

>gi|71811615|gb|DR989006.1|DR989006 HDI_E_92.esd Horsegram (VZM-1) drought stressed subtracted cDNA Macrotyloma uniflorum cDNA, mRNA sequence
GCTGGAGCTCACGCGGTGGCGGCCGCTCTAGAACTAGTTGGATCCCCCGGGCTGCAGGAATTCGGCACGA
GGAGAAGATAGCAGTCAAAAAACAAAAACTAAGAGCATTGTTTGTTCTGATTGTGATGGAAATGGTGCAA
TATTATGTACTCAATGTAAAGGTACTGGCGTTAATTCTGTAGATCACTTCAATGGACAATTTAAAGCCGG
TGGATTGTGTTGGCTGTGCAGGGGTAAAAAAGATATCTTGTGTGGATCTTGTAATGGAGCTGGCTTTGTT
GGTGGATTCATGAGCACATTTGATGATTAAAAGTTTGGCTAGATTGAATTAAAGATTCCTAATGACTATT
TGTTCCTTCGTTGGTCTTTTTGTAATGTGTATTCAAATAAGATTTTGTCTTAATTCATAATTATTCTGTT
ATCTATTTAGGGAACATTACTATTTCATTATTATTGGAACTTTTGCCAAATATGAAATTCATTTTGATTT
TAAAACAAAAAAAAA

>gi|71811613|gb|DR989004.1|DR989004 HDI_E_81.esd Horsegram (VZM-1) drought stressed subtracted cDNA Macrotyloma uniflorum cDNA, mRNA sequence
GCTGAGCTCACGCGGTGCGCGGCGTTCTAGAACTAGTGGATCCCCCGGGCTGCAGGAATTCGGCACGAGG
AATACTTATAACTCCATTGTTGATTGGTATTGTAAGCTAAACCGTCGAGATGAAGCCAGCAGTTTTGTTA
AAAGCCTTCGAAATATTGACCCACATGTTTCCAAGGAGGAGGAAACTAGGTTACTTGAGAGAATAGCAAA
AATGTGGCCATAAGTTGTTTCGTGATCTGTGATATGCTGTACTGGAATTTAAAGTGTTTCTTGACCTCAT
GTTTTTAGATGCCCTTAGTCTCTGCTTCCTTCTTGGTTTCCATGTTATATAATATTAGGGAATGTAGCTG
TAAATGACGGTGATCCTTTATGGGCTTTATCTGCAGAAAAAGGAAGCAGTGTGTTTCCGCATT

>gi|71811611|gb|DR989002.1|DR989002 HDI_E_8.esd Horsegram (VZM-1) drought stressed subtracted cDNA Macrotyloma uniflorum cDNA, mRNA sequence
AAGCTTGAGCNNACGCGGTTGCGGCCGTTCTAGAACTAGTGGATCCCCCGGGCTGCAGGAATTCGGCACG
AGGGATTGAGGGAGGACACTCCTTGGACTGGACCATGCA

>gi|71811609|gb|DR989000.1|DR989000 HDI_E_71.esd Horsegram (VZM-1) drought stressed subtracted cDNA Macrotyloma uniflorum cDNA, mRNA sequence
CAAGCTGGAGCTCACCGCGGTGGCGGCCGCTCTAGAACTAGTGGATCCCCCGGGCTGCAGGATTCGGCAC
GAGGCCTCGTGCCGAATTCGGCACGAGGCTCCTCCCGGTGCTTCTCTTGACTGCTACATAGTATAAAAGA
AAAAGAAAAAGATAAAGAGAGAGAAAGTGATGAGAGCGGAGATGAAGGATGAAACTCAAGCTGTGGTGAA
TGATAATGGTTACTCCGGCAAATTCTCACCACTCCTTGCTTCCCAAGATCGTGATTACCTTCTCTCTCCA
ACTGGGGCTCAGGTTCTCTATCTCTCTCATAACTCACTAGTTTTTGTCAGAGTTAATTGTTCAGAGAGTC
CTTCGGGTAATACCTGAAGATAAATAGTATATACTATGTATAAACAAAAAAAGAGTGTAAGTAAGCTCCT
ACGGTTATACTTGTATCTTTTAGTTCCACTTTTGGCTCAGATGGTGGTCACTGGTCAGTTTTCGTCCTTT
ATATTATCTTGATCTTGATATGATTTAACATCTGTGTGCTTT

>gi|71811607|gb|DR988998.1|DR988998 HDI_E_7.esd Horsegram (VZM-1) drought stressed subtracted cDNA Macrotyloma uniflorum cDNA, mRNA sequence
CAGCTGGAGCTCACCGCGGTGCGCGGCCGCTCTAGAACTAGTGGATCCCCCGGGCTGCAGGAATTCGGCA
CGAGGAAAATATGTCTCTGGAGATTAGAGTGTATAGAATAATCTTGCACATTAGTTTGGTACTGCTGTTA
AAGCTTGGCCCTGTCACAGAGATGCTACACAATAGCATAAATCCAAACAGACTTTGTGAAGGACAAATAG
TGCAGGGTGTGTATGACGTAGGAGTGGCCATAACTCAGGAATACCGATGTACCTTAATGTCCTGACGTTT
TGTTTTGTTTTTTTTTTTTTTTTTTTCCCTATCTCTGAAGAGAGGCTTCCCCTAGAC

>gi|71811605|gb|DR988996.1|DR988996 HDI_E_68.esd Horsegram (VZM-1) drought stressed subtracted cDNA Macrotyloma uniflorum cDNA, mRNA sequence
AGCTGGAGCTCACCGCGGTGCGCGGCCGCTTCTAGAACTAGTGGATCCCCCGGGCTGCAGGCTTTCTGGT
CTTCGGATCTTCAACCAAATCACTAAGAGACTACACTCCGTTGTTTTCTCTTTTGTGACTTTAATAAAAA
AAAAAAAAAAAAAAAAAAAAAAAAAAAAAAAAAAAAAAAAAAAAAAAAAAAAAAAAAAAAAAAAAAAAAA
AAAAAAAAAAAA

>gi|71811603|gb|DR988994.1|DR988994 HDI_E_60.esd Horsegram (VZM-1) drought stressed subtracted cDNA Macrotyloma uniflorum cDNA, mRNA sequence
GAAAGCTGGAGCTCACGCGGTGCGCGGCCGCTCTAGAACTAGTGGATCCCCCGGGCTGCAGGATTCGGCA
CGAGGCCTCGTGCCGAATTCGGCACGAGGCGGCACGAGGATTGTCCTAAGCTTCTGGGTCTATCTCCAAA
CTCCCCTGATGCTGCGATCTTCAGGAATGCTTCGTTGAGAATGAATTCGAGTTCAACAGTGGGAAGTGCA
ACACCAGTTTCTCACAGCAGCCACAAGGCCTCCTTTGGAACGATGCTTCGACCTTCTCTGGTGCCACACC
TACCTGCACTGTTCTGCGCCATTCTCATCCTACCTCCTTCCAATTTCTTCTGTCAATATTAATTTATTTG
TGATGGGTGCTTTTAATTAATGGCTCTTTAAATGAAAGTAGAGGTGGTAGCTCTTTTGTTATTACTGTAA
TGCTACTCTGCATGAATTCAATTAATATTCAGGTTGCACCAAAAAAAAAGGGGGGGCCCGGTACCCAATT
CGCCCTATAGTGAGTCGTATTACAAT

>gi|71811601|gb|DR988992.1|DR988992 HDI_E_58.esd Horsegram (VZM-1) drought stressed subtracted cDNA Macrotyloma uniflorum cDNA, mRNA sequence
CTCTACGAGTGCCTTGCTGATAGGAATATGTGCATTCATGGCCTAAATGTACACGGATGAAATGCCACCT
CCTTAATGACCAAAAGGCGCGGTCGAAAATCTGCGTACATATATGACCACACATGACCACTGACCAGCTG
GAAATACAATCCTGANNGGATGGGCGTGACATATCAGAACATGCTATAGACCGATGGATTTAGAGGATAT
CAAGCTGGTCTGACTGATAATTAGACAGAAGATAGACACTTGTTGACAGAGTGNCAACTGAAGTGGCCTC
CATGTCGGGTGCGGGCGTACTGTGACGCCCCCTAATATTATTGGGTCACGGTCCTGTTCCCCACTTATTA
TGGTGTTATNTTCCGTNCGCTTCTTATTTGNGGT

>gi|71811599|gb|DR988990.1|DR988990 HDI_E_56.esd Horsegram (VZM-1) drought stressed subtracted cDNA Macrotyloma uniflorum cDNA, mRNA sequence
AAGCTGGAGCTCACGCGGTGCGCGGCGCTCTAGAACTAGTGGATCCCCCGGGCTGCAGGATTCGGCACGA
GGATCTCATCCTCCTCATGAGAACTTTGAAAAAAATTGGTGTGATGATATGAAAAGAATAAAGTTTGCTT
CCTTTTCGTAATGTATTAATGTATAAGAATAAGGTTTCACTGCCAAAGTTGGTTTAGTTCTCTGCAACCT
GACTTGTGGAATAAAGGGGCTGATACTCATTTTCACCCTGGTGGGGATGAACCAACTTACATATATCAGC
ATGAGGAGCTTTGAAAACAATGGTGTGATAATATGATAAGAATAAGGCTTTATTGCCAAAGTTGAGTTAA
TTCTATGTAACTTGACTTTGTGTGTTGAATGTTTCTTTTCTTTCTTCATGTAATGTAATGCATTTGATTC
AGTAATAAAAGGATCGTTTAG

>gi|71811597|gb|DR988988.1|DR988988 HDI_E_47.esd Horsegram (VZM-1) drought stressed subtracted cDNA Macrotyloma uniflorum cDNA, mRNA sequence
AAGCTTGGAGCTCACCGCGGTTGCGCGGCGCTCTAGAACTAGTGGATCCCCCGGGCTGCAGGAATTCGGC
ACGAGGACAAAATTTTCTTGATTTGGACAGTACTCCCAAGGATGAGCCCCATGAGGACCATGTCTCCTCC
TCCTCAGTAGCTAGGCCTCGGTCAAGTTTCCAGAGAAGGTCTCCTGTTCCTCGTGTAAAATACCAGCCCG
TCTCTAGCAATGAGGATGATATGAATGTCCTACCAGTAGTTATTGAGGATGGAGAGAACAATCACGATCA
GATAGATTTGAAGCATGATGAGGAACCAGAGCCTGACTCTGAATTAGATATTGATTCAAAGGATGAGTTG
TTCTTCCCAAACATAGGGATAGCTGAACTGTCAGAGGATGATGATTCTGAGCAAACCGATAATGATGAAA
GTGTGGAGGAGCAGCCTGCAGCTTCAACACCAAGATTTGAGTGCTCTGAAGCTGTCTGAATTAGAGGGCA
CTTGCNANNGTCTCGAGGCCTGCAACGGGTTCTCCAAACATGAAGAAAGAGTGACCATCTT

>gi|71811595|gb|DR988986.1|DR988986 HDI_E_45.esd Horsegram (VZM-1) drought stressed subtracted cDNA Macrotyloma uniflorum cDNA, mRNA sequence
AAAGCTGGAGCTCACGCGGTGGCGGCCGTCTCTAGAACTAGTGGATCCCCCGGGCTGCAGGAATTCGGCA
CGAGGGCTGCATCCTCCATGGCTCTCTCTTCCCCCTCCCTGGCTGGCAAGGCCGTCAAGCTTGCCCCATC
AGCCCCCGAAGTCGGGAGGGTCAGCATGAGGAAAACCGTCACCAAGCAGGTCTCCTCCGGAAGCCCATGG
TACGGCCCAGACCGTGTCAAGTACTTGGGCCCATTCTCCGGCGAGCCCCCGTCCTACCTCACTGGCGAGT
TCCCAGGTGACTACGGTTGGGACACTGCTGGGCTTTCCGCTGACCCAGAAACCTTCGCCAGGAACCGTGA
GTTGGAAGTCATCCACTCCAGGTGGGCCATGCTCGGAGCCTTGGGCTGCGTCTTCCCCGAGCTCTTGTCC
CGCAACGGCGTCAAATTCGGCGAGGCCGTGTGGTTCAAGGCTGGCTCTCAGATCTTCAGCGAGGGTGGGC
TCGACTACTTGGGCAACCCAAGCCTGATCCACGCTCAGAGCATCCTCGCCATCTGGGCTACCCAAGTTAT
CCTCATGGGCGCCGTTGAGGGTTACCGTATTGCCGGCGGGCCTCTCGGTGAGGTCACTGACCCCATCTAC
CCCGTGTGGCAGCTTCGACCCATTGGGCCTCGCTGACGACCCAGAGGCTTTCGCTGAGCTCAAGGTGAAG
GAACTCAAGAACGGTAGGTTGGCCATGTTCTCCATGTTCGGGTTCTTCGTCCAGGCCATTGTCCCCGGAA

>gi|71811593|gb|DR988984.1|DR988984 HDI_E_43.esd Horsegram (VZM-1) drought stressed subtracted cDNA Macrotyloma uniflorum cDNA, mRNA sequence
AGCTGGAGCTCACCGCGGTGCGCGGCCGCTCTAGAACTAGTGGATCCCCCGGGCTGCAGGAATTCGGCAC
GAGGAAGAAACACAGAGAGAGAGAGAGATAGAGAAAGATGAGTATAGAAGGTGGTTGTGTTGGTTTTTGC
TACACTTTTGGTAGCATCGCATGGCGCTTCTTTCAGAAGCTTCCCTCTGCTACTGAAAACAGATGGTGAT
GATGAGAGTTACCAAGATATAAGATGCGCAAGTTGGAGACTTGCTGCGGAAACACGCAACATCTTAACCT
GGGAAACCATTCCTGAAGAGTGTGTAGAAGCCACAGCCAAATACATTGAAGGAAAACAATACAGATCAGA
CTCCAAAACAGTTAACCAACAAGTTTACTTTTACGCTAGAGAGCGCGAAGTCCATGACAATGACGTAATT
GTGTTCAGCATTGATGGAACTTTACTCTCCAATGTCCCATACTATTCTCAACATGGATATGGAGTGGAGA
AATTCAATTCCACACGTTATGATGAAGAGTTTTGTTCTCAAGGGTGATGCACCAGCTTTGCCTGAGACTC
TTAAGAACTACAGAAAGCTGGTGAGTCTTGGCTACAGATCATCATATTATCAGGAAACGAAAAGAGAAAC
AAGGGGAAAGTAACTGAAGCCAACTTTTAAAGGCAGGCNTGGGTTTTCGGACCCATGGGAGAAAGTGGCA
TCCTTCAAGGGANGCCTTCTAACCAGTGCACCAAATTGCTCTTGGAGTCACAGAAAGG

>gi|71811591|gb|DR988982.1|DR988982 HDI_E_35.esd Horsegram (VZM-1) drought stressed subtracted cDNA Macrotyloma uniflorum cDNA, mRNA sequence
AAAGCTGGAGCTCACGCGGTGCGCGGCCGTTCTAGAACTAGTGGATCCCCCGGGCTGCAGGATTCGGCAC
GAGGGCAAGAAGCCATTGGTTTTAAGATAAAGAATGCAATGCTGTATCCGCGTGAAGTAGAGAAAGGACT
ATGGCCAGAAGATTATTCTCTCTCTGATCATGCTAGACTCACAGCTGTGTTTTCACCAGCAAGGATGAGA
TGTTCTGGCACACAAAACTGAACCATACCTACCTACCTGGCTCCTAAAATTGCATTAATAGTATATAGGC
CTAATTAGAAATTGACCAAAAAAAAACATTGCTGAACTTCCAGACGAAC

>gi|71811589|gb|DR988980.1|DR988980 HDI_E_32.esd Horsegram (VZM-1) drought stressed subtracted cDNA Macrotyloma uniflorum cDNA, mRNA sequence
AAGCTGGAGCTCACCGCGGGGCGGCGCTCTAGAACTAGTGGATCCCCCGGGCTGCAGGAATTCGGCACGA
GGGCAAAATCTTAGAAATAAGGGAATCATTGATAAACCCGGGCACAGTATTTTCTAGAAGTCCCTAAAGG
AAATCCGGAAATAAACCAACTTAACAAAACCAGCATCCTCCATATGTAATGTATTTCAAGAACAAATTCA
AAGGCTACAAATAGAACCTAAGCCTCGGTTGTAGGATAGTCAAACACAACATCTTTGCCTGAAAACTTCC
TGTATACTGCAGCAAAAGTCTCCAACTTGTACTCAGTGTTGTTCCTCTCCTTGGGGTCCAAAAACACCTT
CATAATCTTGGAACCATCAATTCTAAACCTAACACGCTTTCCAACAATCTCAGCAGGTAAGACAATGTCC
TCCAGCATTGCCTCATGCACAGCAGTGAGTGTACGGCTGCGAGGACGCTGTACGGCTGAACCTTTCTTTG
GTGGCCTCAATATCCTCCGGGTGGCAATCAGGACTACATCCTTCCCGCTAAATTTTTTCTCAAGTTCTCT
CACAAGCCTGACATGGATCTTCCTGAATCCTTTCCTTAATCTGTAGGGGACATGGATAACCACAGCCTTG
CGGTTACCAGAAACATCATTTGGACAGCTGAATTTCATGTATAATCTTTCAGATCACTTTTCAGCTCATT
GTGGTATCTCGAGGGGGGCCGGTACCCCAATTCGCCCTATAGTGAGTCGTATACATTCACTGGCCGT

>gi|71811587|gb|DR988978.1|DR988978 HDI_E_23.esd Horsegram (VZM-1) drought stressed subtracted cDNA Macrotyloma uniflorum cDNA, mRNA sequence
AAAGCTGGAGCTCACGCGGTGGCGGCGCTCTAGAACTAGTGGATCCCCCGGGCTGCAGGATTCGGCACGA
GGCCTCGTGCCGCCTCGTGCCGAATTCGGCACGAGGCAAGATTGGGGAGACCTTTCACGTGGGAGGGCAC
AAGAAAGAGGAGGAGCACAAGCCAGAGCACCATGGAGAGGAGCACAAAGAAGGGTTCGTAGAGAAGATCA
AGGACAAGATCCACGGTGAAGGTGCTGAGGGGGAGAAAAAGAAGAAGGAGAAGAAGAAGAAGAAACATGA
AGATGGCCATGGCCATGACAGCAGCAGCAGCAGTGACAGCTGATTAGATCTCACTGCTGCATCACCTATA
TATATTAAGGTGTATGGACCATAGTAGTGATGGCTGTGACTTCTTTTTTCTTTCTTTCCTTCTTGTGATT
TGCATTTATGAGTGAAAAACAAAAAAATGAGAGAAAAAGTGTGCGTGTATGTGGTTGGTAATTGGAGTGT
TATATGTGGTTTGGTTGGTTGCCCACTACTTTGGTTGTAGATTATCTTAATGAAATTAAAATTTTCAAAT
TTAT

>gi|71811585|gb|DR988976.1|DR988976 HDI_E_21.esd Horsegram (VZM-1) drought stressed subtracted cDNA Macrotyloma uniflorum cDNA, mRNA sequence
TGGAGCTCACGCGGTGGCGGCGCTCTAGAACTAGTGGATCCCCCGGGCTGCAGGAATTCGGCACGAGGGA
AGTCCTCAGTTAGAGGACTACCCTCCCTTTCAAGGAACTCCTCTTCATTCAGAGTTGTTGCCAGTGGTGG
CAAGAAGATCAAGACTGACAAGCCTTTTGGAATTAATGGTGGCATGAACTTGAGGGATGGACTTGATGCA
TCTGGCAGGAAAGGAAAGGGAAAGGGTGTATACCAATATGTTGACAAATACGGTGCTAATGTTGATGGAT
ACAGTCCTATCTATGACACCAAGGACTGGTCTCCAACTGGTGATGTCTACGCTGGAGGTACGACTGGCTT
GGCTATCTGGGCTGTGACTCTACTTGGTCTGCTAGCTGGTGGTGTACTTCTTGTCTACAACACAAGTGCT
TTGGCACAATAGACTTTGCAGATCCATGTTTATGTTACAAGTTACAACTTAGTCCATGTAACTATCTAAA
AATCAAGAACTCTTCATCAAGTACTTTGTGGATATGTGATGTT

>gi|71811583|gb|DR988974.1|DR988974 HDI_E_19.esd Horsegram (VZM-1) drought stressed subtracted cDNA Macrotyloma uniflorum cDNA, mRNA sequence
AGCTGGAGCTCACGCGGTGGCGGCCGCTCTAGAAACTAGTGGATCCCCCGGGCTGCAGGAATTCGGCACG
AGGCCTCGTGCCGAATTCGGCACGAGGTAAGGTTGGAGATATTATGACTGAAGAGAACAAACTTATCACA
GTCACCCCTGATACCAGAGTTCTACAGGCTATGCAACTGATGACTGATAACAGAATTAGGCACATTCCTG
TGATTAATGAAAAGGGAATGATTGGCATGGTGTCCATTGGAGATGTGGTTCGTGCTGTGGTGCGTGAGCA
CCGACAAGAGGTTGAGCGTTTGAATGCTTTCATACAAGGGGGTTATTAGATAAACATGAAAATCCCTGAA
GGGCACTCAAGCTAATTTGGATTAAGTAATAAGCCTGAGTGCTTGTAAATAATATGGTATGGCCACAGTG
CCTTCTTGTTTTGCTTCCCTGTAATTTCAGTTTTATGGACATTAACCCCAATGGCCTAGCAGCATGTTAA
TAATAACAACTGGACGCAGTTTGAATTTGTTTTCAAAAAAAAAAAAAAAAAAAAC

>gi|71811581|gb|DR988972.1|DR988972 HDI_E_11.esd Horsegram (VZM-1) drought stressed subtracted cDNA Macrotyloma uniflorum cDNA, mRNA sequence
AAGCTGGAGCTCACGCGGTGGCGGCCGCTCTAGAACTAGTGGATCCCCCGGGCTGCAGGAATTCGGCACG
AGGATTAAACGTTCTGCTCTTTGTGTGGCAGATTCCCACTGGAATTGACATTGTGTTCAAGGTGTTTGAG
TTCACAAAATGGCCTTGAATGTAAGATTCTAAGGTGTAATCCCTGCTATTTTACTTTCAATTTTGCTTTC
TGGCATTATCAAATAACACAAATTTTGACATTTCCCACTTTCCTTTAGCCATGTACCATGATTGAGTGCC
AGACAAGCATTGTATAATTGCATTATACCATTATTCTTTAGTGTAAATTGGCATATAAAGAACTTCTTAC
ATTCGCAAAAAAAAAAAAAAAAAAAAAAAAAAAAAAAAAAAAAAAAAAAAAAA

>gi|71811579|gb|DR988970.1|DR988970 HDI_E_90.esd Horsegram (VZM-1) drought stressed subtracted cDNA Macrotyloma uniflorum cDNA, mRNA sequence
TAGCTGAGCTCACGCGGTGCCGGCCGTTCTAAACTAGTGGATCCCCCGGGCTGCAGGATTCGGCACGAGG
CTGCATATTAGAGAAGCAGCTATGGACACGCGACACTGGAGATAAAAAATAGGACTCATGCAATCTACAA
CTGGTATCGCAATGATGACGGCAAGAGAGTACCAGCTGATTCTTTGATATTGCTTAACCAGTATTGGGGA
AGCAATGAAGGAAAACAGAGTGCGAGTTATTGACGAAGTTGGCCATTCAATAGGAACTTGGAGCACTCGT
AAATTCGGTGTTTATTAAAAAATAAAAATGGATCTTCTGGCTAATATATGTAGTTACAGTAGTTATACGA
GTGTGCGTAACACAGGTTGTCAGAANGGGTTCTATGTACCTGGCTTGTACTTTTCAATGCTTGTATTCTG
CAACACTAATATTAAATAAACAGTGC

>gi|71811577|gb|DR988968.1|DR988968 HDI_E_78.esd Horsegram (VZM-1) drought stressed subtracted cDNA Macrotyloma uniflorum cDNA, mRNA sequence
AAAGCTGGAGCTCACGCGGTGGCGGCCGCTCTAGAAACTAGTGGATCCCCCGGGCTGCAGGATTCGGCAC
GAGGTGGATGCTCGTAGGGGATGTACCGTGGGAAATGTTCACTGACACTTGCAAAAGGCTGAAAATTATG
AAGGGTTCTGATGCCATTGGCTTAGCTCCCAGGGCCATGGAAAAGTCCAAAAGCAGGAGTTAGGCTGTCC
GGGACTGCCTTTTGTCTAATCGAAGCTTTATTGCTGGTGGATTCGGAGTGGGAAAAGCAAAGGAAGATGA
CTGAATTACCTTCACCTGTTGTTTCTATGTTTTCAAGTCCCTTAAGAGTTTGTCTTGGTCTTGTGTTAAT
TTGTTACCACTATAATATCATATGAAGCTACATTGGAAGATTAGTATTTGTGGAGTCTGTAATCATTATA
GGAATCTGTTTGTTTGGATGAATCGAATATCTGTTACAGCCAAAAAAAAAAAAAAAAAAA

>gi|71811575|gb|DR988966.1|DR988966 HDI_E_76.esd Horsegram (VZM-1) drought stressed subtracted cDNA Macrotyloma uniflorum cDNA, mRNA sequence
AAACTGGAGCTCCACGCGGTGCGCGGCGCTCTAGAACTAGTGGATCCCCCGGGCTGCAGGATTCGGCACG
AGGCAAGCGTTTCAAGTCCTGGTAGCTTCAGGGAAAGGAAGGTGCAAAGGATGTGGTCATGGTTGATCCT
GTGGAAGCCAAGCGTTTGGCTGCCAAACAAATGGAAAGAATTAAAGCAAAAGAGAAACTCAAGAGAAGAC
GCCAAATTGAGGCAATTAATGGAGCATGGGCAATGATCGGTCTCACGGCTGGCCTAGTTATTGAAGGGCA
AACTGGAAAAAGTATCCTGACTCAGCTGCAAGACTACTTAGGTACAATTGTTAGTTTTTTTGTGCAGTAG
ACTTCTTCCAAGAGGTCCATGGATACATAGTAAGGACTGCAGAATTCTTTCTCACATTCTTTGTAGTTAT
TTTAACTTTATATCTTTTATCTTAAAAGTATGCCAACGATGCTTTTTCTTCAAAAAAAAAAAAAAAAAAA
AAAAAAAAAAAAAAAA

>gi|71811573|gb|DR988964.1|DR988964 HDI_E_74.esd Horsegram (VZM-1) drought stressed subtracted cDNA Macrotyloma uniflorum cDNA, mRNA sequence
AAAGCTGGAGCTCACGCGGTGGCGGCGCTCTAGAACTAGTGGATCCCCCGGGCTGCAGGATTCGGCACGA
GGCGCCCATTGAGCTTTGATTATTCACAGAATTACTAGATGAGGACGATTAGGGGGCAGTTTTCCATTTG
GCTGCAGAAGTTATTTTAGCTGTTAAAGATTCCAGAGGTAGATACAATTTTTCTGTACTGTTGTTATAGA
CCCATGTTCCTATTTTAGGTTTTCCCTTTTGATGGTGGTAGTGAACTTTGGATATCTGGTACTCTTCTAG
TGACAGTTTTATACTGATTTGATTTGTAGTGAAATACTGTTTTTCAATTATATGTGGACTTAGTCTAAAT
TTCGGTTGAAATGTATGTGGATTTGTTGTAATGTTACTAGG

>gi|71811571|gb|DR988962.1|DR988962 HDI_E_66.esd Horsegram (VZM-1) drought stressed subtracted cDNA Macrotyloma uniflorum cDNA, mRNA sequence
AAAAGCTGGAGCCTCCACCGCGGGTGCGCGGCCGCTCTAGAACTTAGTGGATCCCCCGGGCTGCAGGAAT
TCGGCACGAGGCCCTCAGCTTCCGGGATCTTCATGTACACGTATCGNCACATCTCGCCCCGCTCGCTCAT
CTCCATACGCTNCCTATGCGCTCTCGTGCCTCCCGTCCTCTCAGAACACGCGCTCTGTCCCCTCATCATC
GCCGTCGTCTCGATATNGCGCTCCTCCCACANAACTGCACGTCGCACCGCTTTTCGCCTCACCGGAGACA
GACGACGACATCATCGCGTATAC

>gi|71811569|gb|DR988960.1|DR988960 HDI_E_64.esd Horsegram (VZM-1) drought stressed subtracted cDNA Macrotyloma uniflorum cDNA, mRNA sequence
AAGCTGGAGCTCACGCGGTGGCGGCCGCTCTAGAACTAGTGGATCCCCCGGGCTGCAGGATTCGGCACGA
GGGTTATGACGAAGACAGACAAAACTTGCAAAGGCTCAGTTGGAGATGATCATGTCTAGTAATGGACTAT
CGGAGAATGTGTTTGAGATTGCCTCGAAAAGCTTGGCTGCTTAAATGTTAATGACATGAAGAAAACTGCC
AAGCTGTCTTTTAGACGGTTCTGGTGTATTTGTGGCGAAAACAATTGCTGCAACGATCTCTATCCTGTGC
AAGCTTTGGCGCAATAACGGGTAATAACGGGTGTGGGTCTCTTTTTTTCATGCACGTCTTAACTCGGTGA
TTTCTGTATCGAAGTCCCTAAGATGTGTAATGCTTTATGCAAGAATTAAAGGTAAACTAATTTATCTTGG
TGATTAAAAACGAAAAAAAAAAAAAAA

>gi|71811567|gb|DR988958.1|DR988958 HDI_E_62.esd Horsegram (VZM-1) drought stressed subtracted cDNA Macrotyloma uniflorum cDNA, mRNA sequence
TGGAGCTCACGCGGTGGCGGCGCTCTAGAACTAGTGGATCCCCCGGGCTGCAGGAATTCGGCACGAGGCC
TCGTGCCGAATTCGGCACGAGGGTACATTGCAATAACATGTACATCAGCAAACACAAATCTAAAACTCTC
GAGGGGGGGCCCGGTACCCAATTCGCCCTATAGTGAGTCGTATTACAATTCACTGGCCGTCGTTTTACAA
CGA

>gi|71811565|gb|DR988956.1|DR988956 HDI_E_6.esd Horsegram (VZM-1) drought stressed subtracted cDNA Macrotyloma uniflorum cDNA, mRNA sequence
AGCTGGAGCTCACGCGGTGCGCGGCGNTCTAGAACTAGTGGATCCCCCGGGCTGCAGGATTCGGCACGAG
GCTCTGTTCCTGATACTGTTTAAAGATTTTATCTTTAATCTGTTTTTATGTGGATGTGTGAGAAATCTCA
CAAATGTATAGAATCTCTCTCTATATATATATGTGTATCTAATGCGTTTGACCAACTCTGGTAATGTTTT
GCGGGTTTGCCATGTGAGGAAAGGAATTAAAAATAGTGCACAAAAGTGAGTGCCGGTTATGAAACTGGCT
ATTGAAAATGGCGCTGCGGTCCTCTGACACGTTCTGCATTTTGGGTCCGTTGCTTCTAATGTCAAATACT
CGAGAGTCTTCACAAAAGGGGTTCCCTGCTTCTTTGTCTGTTCCTGTTTTTTTACAATTCTGTACAAACT
TCTTTTTTATTTCAAAAATATTATATTATCTCAAAAAAAAAAAAAAAAAAAACCCGAAGGGGGGNCC

>gi|71811563|gb|DR988954.1|DR988954 HDI_E_53.esd Horsegram (VZM-1) drought stressed subtracted cDNA Macrotyloma uniflorum cDNA, mRNA sequence
AAAGCTGGAGCTCACGCGGTGGCGGCGCTCTAGAACTAGTGGATCCCCCGGGCTGCAGGATTCGGCACGA
GGGGAGTTAGTTCATAGAATCTAGCACCAATCCCTTCTCATTGGGTTTTGTTTAAAGTGGTTAGCTCCTA
ACAGGCTTTACTCCTAGGGTTTTTGGGTTTTGGGTTTTAGGGTTTCTGCCTAAGATGCTTATATCTTTTT
GGTTTTTTGTTCGGGCTTTATCCTTCTCTCTTTGCCTTTTTCTCCTTTCTTTTTCCTTTTACTTGGTCGG
TCGTTTCCTATCTTGTAAATTTAGATCTACTTTGTTGCAGAGCAGCTTTCTTTGTTACTTCCAACAGGGG
TAGAAGCAAGGTGGGAAATACTGAAATATAGTTGGTTTTTAAGTTTTTCGTTTTAATTTAGTATGTTTAT
TTTCTTTCTGATGATTGACATGGGCATACTGGAGAAAGAAATATTTGTGGACAATCTGTTATGTAATAGG
GTGTTTTCTGCTTTCTGGCTTATGAAGGTATATTGTCTTCCTGCTCAAAAAAAAAAAAAAA

>gi|71811561|gb|DR988952.1|DR988952 HDI_E_51.esd Horsegram (VZM-1) drought stressed subtracted cDNA Macrotyloma uniflorum cDNA, mRNA sequence
AAGCTGGAGCTCACGCGGTGGCGGCGCTCTAGAACTAGTGGATCCCCCGGGCTGCAGGATTCGGCACGAG
GCCGGTTATCGGATTCGAACCGATGACCATCGCATTACAAATGCGATGCTCTAACCTCTGAGCTAAACCG
GCTAACGTAACCGAAATATACACATGCAGAAGAATTTAAAAAAAGGGATCTTAGTTATCAATTTTGAGTG
ATTTTTAACTTTCTAACATAATTGAAATAAATACAAACATAGACATAGAAAATATAGACAATCTTTTTAT
TATTGAATATGTTAGTCCATAAAGTGTAAGATAAGGATTAAGAATTAATATTAATATAATCTATTTCGAT
CTAATATTCTATATATATTCTTCAAATTATATATTTCAAAAATATTATTGATTATATTAGTATTGAATAG
TCAATTTGAGTAAATATTAAGGAATTCTAGATTTCTAAATAAATGTCTAATTCTACATTAAAAGAATGGC
CACTAGATTCGTTTTAGTTATATCAATTGTATATGAATAATATGAATAAATGGATTGTTTATTTCATTTC
AGCAAAAACAAAA

>gi|71811559|gb|DR988950.1|DR988950 HDI_E_5.esd Horsegram (VZM-1) drought stressed subtracted cDNA Macrotyloma uniflorum cDNA, mRNA sequence
AAAGCTGGAGCTCACGCGGTGGCGGCGCTCTAGAACTTAGTGGATCCCCCGGGCTGCAGGAATTCGGCAC
GAGGAGCAATTCAGGCATTGAATGGGACAGTAATTGGGAAGCAGACAGTGCGCCTTTCTTGGGGTCGCAG
TCCAGGAAATAAGCATTGGAGAAGTGATCCCAATGGAGGCCATTATGGTGGTGGTCAGGGTTATGGAGGC
CACGGATTTGCTGTGAGACAGAATCAGGATATAGCCATGCAACCTGCTGCCGCTGCTATTCAAGGGGCTT
CCTGACGGGGTTAGCAGAACTGTGTGTTGAAGTAGGATGGATTTTATTGCTCCCCATTAAACTGTAGTAT
TATTTTTAAATTTGTAGCTGGGGGTTATACGGTATGCGAGGTTCTTAATTAAGATTGTATTAAAATGTCT
GAAATTTTGGATTGAACCCGACCATATATATGACTCGGGTATTTTTGTTTTTTTAAATCCTTAAAAACAT
ATTGGTAGCACAGACAGCTAAGATTATTTTAACAAAAAAACAAAAAAAAAAACCCAAGGGGGGNC

>gi|71811557|gb|DR988948.1|DR988948 HDI_E_42.esd Horsegram (VZM-1) drought stressed subtracted cDNA Macrotyloma uniflorum cDNA, mRNA sequence
AAGCTGGAGCTCACGCGGTGCGCGGCCGTTCTAGAACTAGTGGATCCCCCGGGCTGCAGGATTCGGCACG
AGGCATTCACAGAGCTTCCTCACCCAACAGCTATAAGCTTTTGTTCTGCAATTTTGACCGCAGCCTCTGC
GGTAATGTTGGGATTGTTAGGGATGATGCAGGAAACAGGCTTTTGGCCATCACTCAGGGCAAAGAACTGG
AGTTTGTTCTTGAGGAACTTCCATCATCATCTGCTGCATCTGCATGAGCCACTTTCAATGAAAATTCCTG
CACTTTCTACTTCTGAGAGACGTGCTTTGTTATGCTTTGGATGTAATTATCTTATGTTTTCCAACACTAA
ATAAATATCCAAAGCTTATGTTTTCCAAAAAAAAAAAAAAAAAAAAAAAAAAAAAAAAAAAAAAAAAAAA
AAAAAAAAA

>gi|71811555|gb|DR988946.1|DR988946 HDI_E_40.esd Horsegram (VZM-1) drought stressed subtracted cDNA Macrotyloma uniflorum cDNA, mRNA sequence
AAGCTGGAGCTCACGCGGTGCGCGGCGTCTCTAGAAACTAGTGGATCCCCCGGGCTGCAGGATTCGGCAC
GAGGCTTTTTCAGTGGATCATCCATGCTTGTGTTTCATTATGGTGGCCTTATCCTTTCCTTGACTTGTCA
TCCCCATATGCAGCCTTATGGTACATTGGTGTGGGTGTAATGCACATTCCCTGCTACGCAGTCTTTGCTT
TGATAGTGAAGTTGAAACACTTGTGGTTGTCAAAATTGTTTCCTGGGTCCTGTCAGTTTGTAAGGTGATC
ATACATTCATGATTAGTCATCGGAGTAGAGCTACCTTCAACATGGCTAAAGCAGATTTTATCTTAGAAGA
TCAGATTAGACACCCCCACCAACCAACAGTGTTTAGATTTGTGTGACATGTATTTGAATTTGCCAATTCC
TATTGAATACATGAAGCTTCTCTGCTCTAACCATGCTTGTGATATCTTCCATCCGAGATATAAACCGTCC
ACAATATCCTCTTATATTTGATCAAAT

>gi|71811553|gb|DR988944.1|DR988944 HDI_E_39.esd Horsegram (VZM-1) drought stressed subtracted cDNA Macrotyloma uniflorum cDNA, mRNA sequence
AAAGCTGAGCCACGCGGTGGCGGCGCTCTAGAACTAGTGGATCCCCCGGGCTGCAGGATTCGGCACGAGG
CTTTTTTCATATTCGATCATCTCGTTTTGTCAGATGACACCAATGGCTACCGATAAAATTTTCAAGCCAT
CCAAGTGGTTCTCGAACAAAACTCTTAAGCTAAGTCTTCATCGACGAAGACCAAGATCTTCCAACTCATC
ATCATCATCATCACAATCATCGAGTGCTTCTCCACGATCCCCCATGTCAACATGCACAACCCCCAAGAAG
GGAGAGATGAACGGGCTCATGGAAGCTTTTCGTTACTTGGATGGTGATGGAGATGGGAAAATCTCGGCCT
ATGAGCTGAGGTCGTATTTTGGGTCCATTGGGGAGCACATGTCTCATGAGGAGGTTGAAGAGGTGATCCA
TGAGCTCGACTCCGATGGGGATAACATGTTGGACTTGGAGGATTTCACGAAGCTGATGAAGAAGGATGGT
GGTGATGGCGATGAGGGGGATCTGAGAAAGGCTTTTGAGATGTTTGTAGTGGGAGAACAGAAGGGTGTGG
TTGCATCACCCCAAAGGGGTTGCAGAGGATGTTGCATCGTCTTGGAGATGACAAGTCCCATGATGAGTGT
GTTGCCATGATTGGTGCCTTTGATATTGATCACAACGGTGTTTCTTGATTTCGATGAGTTTTTACCCACA
AATGATGGCCTAAATCAATAATCCCTTATTCCTAATGTACTATGCTTCATTTCCATTCCAGACCGATTAA
GGGGTTGATGAATGGATTGTTTCACCTACTTGAACTTGAACTTTATGTAATTTATGTACGTGANGTAATC
CCCAGCCANTCCTGNTATA

>gi|71811551|gb|DR988942.1|DR988942 HDI_E_37.esd Horsegram (VZM-1) drought stressed subtracted cDNA Macrotyloma uniflorum cDNA, mRNA sequence
AAGCTGGAGCTCACGCGGTGGCGGCGCTCTAGAACTAGTGGATCCCCCGGGCTGCAGGAATTCGGCACGA
GGGCCAAGGTCATCGAGTACTGTAAGAAGCACGTTGAGGCGAATAGCGCCGATGAAAAGCCCTCTGAGGA
TGAACTCAAGAACTGGGACGCTGATTTCGTCAAGGTTGATCAGGCTACGCTCTTCGACCTCATCCTGGCT
GCAAACTATCTGAACATCAAGAACCTTTTGGACCTTACCTGCCAGACTGTGGCAGACATGATAAAGGGGA
AGACTCCTGAGGAAATTCGAAAGACATTTAACATTAAGAATGACTTCACCCCTGATGAAGAAGAGGAAGT
CCGTCGGGAAAATCAATGGGCTTTTGAATGAGGTTTTGATTTTTCAATTAAACAATGGGTGGGGATTAAG
CCATAGTTGGTAGTTATGATGTTACTGACTATTTTGTTTATGTTTGATATGTTGCCGTATAAGACTTATT
TTACTAGTTCAACTTTGTGGGGCAATCTTGAAATTTGTAAGTAATAGTTGTATTTCCT

>gi|71811549|gb|DR988940.1|DR988940 HDI_E_3.esd Horsegram (VZM-1) drought stressed subtracted cDNA Macrotyloma uniflorum cDNA, mRNA sequence
AAGCTGGAGCTCACGCGGTGGCGGCGCTCTAGAACTAGTGGATCCCCCGGGCTGCAGGATTCGGCACGAG
GCCTCGTGCCGAATTCGGCACGAGGAAGAGGACCAAGTTAGGCCTCAGAGACTTTATCTCACTGGATGAA
TTTTTTCAGACTATTGATATATCCAAGAGCAAAGCAGTTAACATGATCAAGTTCAGTGCAAGGGGATTGA
GTTTGTTGTCTGGACAGCTTAGTATTGAAGCCTCTTTCAAGATTTCTTCCTCAACAAGGGTTGACATTAA
CTTCGAAAACTCCACTATCACTCCTGATCAGTTGATGAATCTATTCCGGAAAAATTATGATCTTCTGCTG
AGCATCTTCAATCCAGAGGGATGGCTGGAAATCACATATGTTGATGATTCCATGAGAATAGGAAGGGACG
ACAAAAGCAACATCTTTGTCCTGGAAAGATTTGATAGGTAGTGATAACTAGAAACTTCTTCTCTTCCACT
TCAATGTTCAGAACTTAACCAAGTATGCAAGCCAT

>gi|71811547|gb|DR988938.1|DR988938 HDI_E_28.esd Horsegram (VZM-1) drought stressed subtracted cDNA Macrotyloma uniflorum cDNA, mRNA sequence
AAGCTGGAGCTCACGCGGTGGCGGCGCTCTAGAACTAGTGGATCCCCCGGGCTGCAGGATTCGGCACGAG
GTGGAAACGGCTATGCCCCTGTTCTGGACTGCCACACCTCCCACATTGCTGTCAAGTTTGCTGAACTTAT
GACTAAGATTGACAGGCGATCTGGCAAAGAGCTCGAGAAGGAGCCTAAGTTCTTGAAGAATGGTGATGCT
GGTTTTGTGAAGATGATTCCAACCAAACCAATGGTGGTTGAAACATTCTCTGAGTATCCTCCACTTGGAC
GCTTTGCTGTGAGGGACATGCGTCAAACTGTTGCTGTGGGAGTCATCAAGAGCGTAGAGAAGAAGGAGCC
CAGTGGAGCCAAGGTCACCAAGGCTGCACAGAAGAAGAAGTGAATCGTGCGGGGTGGTTCATCAGGGGAT
GGTTACAATAAATGCTGGTTTCTTGCTTGTACTCTTGTGTCATCTCTAGGTAGTTTGTTTTTCGTACTTA
GTTTCAAGTTTCCACCCTCATCTCCCAACTTTTGTTCCCAGAATTGGGTTCTTGATCGACGGTGGCGGCT
CTTTTACTATTAA

>gi|71811545|gb|DR988936.1|DR988936 HDI_E_26.esd Horsegram (VZM-1) drought stressed subtracted cDNA Macrotyloma uniflorum cDNA, mRNA sequence
CAAAGGAGCTCGACAGGAGGCCAGGGCACTGGCAGCACCGCCGAACGGGTTTCGTCCGTATCATTGGGAT
TTGACACATGTTACGCCAAGTCCCAGTGCCAATCAGTTTCATTGCCTACAAGCCACCGAAATACTACTAA
GTCTCTGAAATTTCCCAAAACATTTGTAGCCACTCCACTTTGTTTGTTTGTACTTAAACCAAATTCCCAT
TCTGTTTTTGCTTTTTGAGATTTCATCATCCTGTAATTTTGGTTTCTGGTTTTCGGGAACTTTCATTTGG
GACACATGAAATTGGAATGAAGGAAACCCTAAATTGGACATTTAACAACACAACA

>gi|71811543|gb|DR988934.1|DR988934 HDI_E_2.esd Horsegram (VZM-1) drought stressed subtracted cDNA Macrotyloma uniflorum cDNA, mRNA sequence
ACAGCTGGAGCTCACCGCGGTGCGCGGCCGCTCTAGAACTAGTGGATCCCCCGGGCTGCAGGATTCGGCA
CGAGGTGGGACGAGGAGTGTCAATTACTTCCCTTCAAGGCATGATCCTGTTCGTCATGCCGAAAGGTTCC
CCATACCTCCTCCTATCCTCTCTGGAAGGCGTGAAAAGTGTGGGAATTACAGTGAGAACCCACTTCAAGC
CAGCCCCGGGAGAAGAGATATCCGATACTTTGTGGCCCCTGTACAAGCGCGCAGAATAAGAAT

>gi|71811541|gb|DR988932.1|DR988932 HDI_E_17.esd Horsegram (VZM-1) drought stressed subtracted cDNA Macrotyloma uniflorum cDNA, mRNA sequence
AGCTGGAGCTCACGCGGTGGCGGCGCTCTAGAACTAGTGGATCCCCCGGGCTGCAGGATTCGGCACGAGG
GAAAGATACAACCATGAGATAGTTGCAATAGAATTCAAGAAAATTCTTCAGGGTCTTCAAGGTACGCGAG
GCCAATTGAAAGAGACGAAGGTCCTCGAAGAAGGCCGCAGAATGATTTCTCAAGAAAGCGTGTTTTTTTC
ACAATAGCAATCACCGGTATTGCTGTTGTCCTCGGTTCTATTTTTTTCCAGAGAAAGACAGATCTCAGCA
ATGTGCAATAACAGCGGAGAGAAGAGAATATATGTTAAATTTGCTTTATCTGTATAATTTATTTCCATAC
AACACAAGGTCGAATGAGATATACTTATGGGATATCCTTCACCTGCCGACCAAACACATTGGCATTGTCA
TTGTCATTGAATTACTATTCTGCTCTTCTATTTGATGCTGAGAACTGCCAACTATCAA

>gi|71811539|gb|DR988930.1|DR988930 HDI_E_15.esd Horsegram (VZM-1) drought stressed subtracted cDNA Macrotyloma uniflorum cDNA, mRNA sequence
AACAAGCTGGAGCTCACCGCGGTGNCGGCGCTCTAGAACTAGTGGATCCCCCGGGCTGCAGGAATTCGGC
ACGAGGTGGCTGCGTTGCTTTGTGCGCTTATATGTGCTTTGGGACTCAACTCAATTGTGCGATGTGCGCT
CAGATGTAGCCGNAGGTTTGCTTTTGAGACCCCAGAGGAGACTGCGGCACGTTTGGTGGCAAAAGGCCTA
AAGAAGAGTGCATTGCATCAGATCCCTATAGTTGTTTATGGTTCAGGTAGTGTTGGTATTGCAGCCACAG
ATTGTCCAATTTGCCTTGGGGAGTTTGTGGACTGGGGAGAACAGTAAGAGTGTTGCCAAAATGTAACCAT
GGATTCCATGTAAGGTGCATAGATACATGGCTTCTTTCACAACATCCTCTTGTCCATAAATTTGCAGACA
ATCTATTGCTTGAACAACCAACTATTTCTGGAGCTGTAGCAAGCAGGAACCAGTAACCCATGCCAGGGAN
ATGCTTTAGGAGAGACATGCAACCATGTGTCTTTAGCAGGTGGCTGTGGA

>gi|71811537|gb|DR988928.1|DR988928 HDI_E_13.esd Horsegram (VZM-1) drought stressed subtracted cDNA Macrotyloma uniflorum cDNA, mRNA sequence
AAAGCTGGAGCTCACGCGGTGCCGGCCGTTCTAGAACTAGTGGATCCCCCGGCNCTGCAGGTAATTCGGC
ACGAGGCAAAGAACACTGGTTCTAGGCTTGTTGTAAGGGCTTCAGATGAGGCTGCACCGGCCCCTGCAAC
CGCCACACCCCCAGCTGAAGCTGAAGCAAAACCAAAGCCACCACCTATTGGCCCCAAGAGAGGTGCTAAG
GTGAAGATTCTTAGGAAGGAATCTTATTGGTACAAAGGAACTGGTTCAGTGGTTGCAGTTGATCAGGACC
CCAAGACTCGCTACCCTGTTGTGGTTCGATTCAACAAAGTCAACTATGCCAATGTATCAACAAACAACTA
TGCTTTGGATGAGATCGAGGAAGTCGAATGAGTCCAATTTAATTTTAATTTTGATGCTTGTCATGTTATC
GCAGTTACTAGTCTAAAGTTTTTTCTTGTCACCAAAAAAAAAAAAA

>gi|71811535|gb|DR988926.1|DR988926 HDI_D_95.esd Horsegram (VZM-1) drought stressed subtracted cDNA Macrotyloma uniflorum cDNA, mRNA sequence
AACCCTCGGGTTGATGAAGATAGTCAAACACAACTATCTTTGCCTGAAAACTTCCTGTATACTGCAGCAA
CAAGTCTCCAACTTGTACTCAGTGTTGTTCCTCTCCTTGGGGTCCAAAAACACCTTCATAATCTTGGAAC
CATCAATTCTAAACCTAACACGCTTTCCAACAATCTCAGCAGGTAAGACAATGTCCTCCAGCATTGCCTC
ATGCACAGCAGGTGAGTGTACGGCTGCGGAGGACGCTGTACGGCTTGAACCTTTTCTTTGGGTTGGGCCT
CAATATCCTCCGGGGTGGGCAACTCGGACTACCTTCCTTTCCCGCTTAAATTTTTTCCTTCACAGTTTCT
CTTCACCAAGCCTTGGACCTGGATCTTTCCTTGAAATCCTTTTCCTTTATCCTTGTAGGGGACCTNGATA
CCACCAGGCCTTGCGGGTTACCGNAAACCATTCATTTTGGACACAGCTTGAAATTTTCTTGTTTTTAACT
TCNTTTTTCCGAATTCCGCCTTTTTTTCAAGGCCTCACAT

>gi|71811533|gb|DR988924.1|DR988924 HDI_D_93.esd Horsegram (VZM-1) drought stressed subtracted cDNA Macrotyloma uniflorum cDNA, mRNA sequence
TCACCGCGGTGGCGGCGCTCTAGAACTAGTGGATCCCCCGGGCTGCAGGATTCGGCACGAGGCCGAACTT
CATGTGCCAGGCGGTGACTTCACCGCCGGAAACGGCACCGGCGGCGAGTCGATCTACGGTGCGAAGTTTG
CCGACGAGAACTTTGTGAAGAAGCACACCGGCCCTGGCATACTGTCCATGGCGAACGCCGGTCCTGGAAC
TAACGGATCTCAGTTCTTCATCTGCACGACGAAGACGGATTGGCTCGACGGCAAGCACGTAGTGTTCGGT
CAGGTCGTTGAGGGGCTGAACGTGGTGAAAGATATCGAGAAGGTCGGATCCAGCTCCGGCAAGACCGCAA
GGCCGGTCGTCGTCGCTGACTGCGGTCAACTGTCTTAGATGGACGGCGTTGACCCGAGGCGGTTATCTCT
GTGGTGGTGGCTCTGAATCTGTGTCGTTTTCGGTGTTTTTTTTGCTTTTTCTCGTCTTATAGGGGATTGT
GGCGTTATGGATAATTTCGAACCCTTCCCTCTGAATCCTTTCCTTTCTAATATCTGTATGTGGTCATAGA
GTGAATGAGTCTGTCATGAGAAACATAAAAATGATGAGCTACCTTCAATAAAAACCCTTTAGGGACCTTT
TATTATTCGGCCTAAAAAAAAAAAAA

>gi|71811531|gb|DR988922.1|DR988922 HDI_D_91.esd Horsegram (VZM-1) drought stressed subtracted cDNA Macrotyloma uniflorum cDNA, mRNA sequence
CCGCTGACCTGCTGCCAAAGCTGGAGCTCACGCGGTGCCGCGGCCGNTCTAGAAACTAGTGGATCCCCCG
GGCTGCAGGAATTCGGCACGAGGGAACAATCGTTTCTCTAAGTTTAAGTCGTGATGGGAAAGGAAAAGGC
TAACATCAAAATTCCGTTGTCGTTGGACATGTCTCTGAGAAATCAACTGCCACGGAGCCTTGGAAGCCCC
TACTGAGAAGGGTGTGACCTGAAAGGTTCGAGAAGGGAGAAGGAAGTGTTTAAAACACGTTAGATATAAG
ATGTGTGAAGAAGGATGATGTAAAGATAAATAAGATGTAAGATGTCAAGGATGGATCTTAAGACGAAGTG
ATGAAGGACTTATATTCAGATAAATAAAATGAACTATATATGTTTATCTTCTTCAAAAAAACAAAAAAAA
AAAACCCTCAAGGGGGGGCACCCGGTTAC

>gi|71811529|gb|DR988920.1|DR988920 HDI_D_84.esd Horsegram (VZM-1) drought stressed subtracted cDNA Macrotyloma uniflorum cDNA, mRNA sequence
ATGAAATGGACATGGGTACCATGTATTGAATGATTCAAGCCAAGGTGAGTAAACTTCACCGTGACTCAAT
TTTAATTGAGGGGAATCTCTTGGTTGCCTTCCACTGGAGTGACGTACACTGCTGCATTCACAGTTTAACC
ATAAAACTGTTACGCCTTGTCACTCTTGTACTTATATTACGGATATAATTCAAAGTCGCATTTTAATAAG
TTTATATCAGAAAAAAGGTTATAGGCCATTTGAACACAATCAGGTTTAATTG

>gi|71811527|gb|DR988918.1|DR988918 HDI_D_81.esd Horsegram (VZM-1) drought stressed subtracted cDNA Macrotyloma uniflorum cDNA, mRNA sequence
GGGAGCTCACGCGGGCCGGCCGTTCTAGAACTAGTGGATCCCCCGGCGCTGCAGGATTCGGCACGAGGCC
TCGTGCCGAATTCGGCACGAGGACTCACTGTGAGAGCGAAATCGCTTATCAAGAAGAAGAATGAAGGACG
CCGGAAAGAGCCACAAGGCGAACGGAAAGCTGTCGCCGGAGACGCGGAAGGATCGGAAGTCAGCGACAGG
GATGAGCGGATCGCCGAAGAAGGGAGGCCACGGCGGGAAGTTCACGTGGATCGGCAACGGCTATGAGCAT
GTCGAGATCGCGATGGAGCACGGTGCTATGGACGCCAAGGATCCGAACTTCGAGGATCCGGCGGAGATTG
CCGCGGTGTGACCGTGGTGGTTTCCGGTGACCAGATCTGTACATAGTAATCGGCGAGAGACGTAGCTTTC
GAATTGAATAATGTGAAGCGAATCGGAGGAGAAGCGTTTTCGAGTGCGTTTTCTTTGATTGACTGTTAAT
GATATGTCTGGTACTTGTCTTGTGTTTTTTGTACATAGGCCTGCGAAATGCAGTCATACTCGCAGTCGCG
ATTTCATGTTTCTACGAGCTTCTGTTAACATAACTTGGATTTTAATTTTCAGTTTTA

>gi|71811525|gb|DR988916.1|DR988916 HDI_D_8.esd Horsegram (VZM-1) drought stressed subtracted cDNA Macrotyloma uniflorum cDNA, mRNA sequence
AGCTGGAGCTCACGCGGTGCGCGGCGCTCTAGAACTTAGTGGATCCCCCGGGCTCGAGGATCGGCCAGAG
GCGAAATGTTTTTGGATGAGGAAGTGTTCAGAGTCTAAAGTNCCAAACTTTCAGCCGTTGAAAGGTTAAG
GCCAAGAAAGATAGAGTCAAAAAACAAAAACTAAGAGCATTGTTTGTTCTGATTGTGATGGAAATGGTGC
AATATTATGTATCAATGTAAAGGTACTGGTGTTAATTTTGTAGATTATTTAATGGAAATTTTAAAGCCGG
TGGATTGTGTTGGCTGTGCAGGGGTAAAAAAGATATCTCTGTGTGGATTCTTGTAATGGAGCTGGCTTTG
TTGGTGGATTCATGAGCACATTTGATGATTTAAAAGTTTGGNACATTCGAATTCAAAGATTCCTAATGAC
TATTTGTTCCTTCGTTGGTCCTTTTTGTAATGTGTATTCACAATAAANATTTTGTCCTTTAAATTCATAA
TTATTCCTGTTATCTATTTAGGGAACATTACTATTTCACTTATTATTTGGAACTTTTTGCCCC

>gi|71811523|gb|DR988914.1|DR988914 HDI_D_72.esd Horsegram (VZM-1) drought stressed subtracted cDNA Macrotyloma uniflorum cDNA, mRNA sequence
CAAGCTGGAGCTCACCGCGGTGCGCGGCCGTCTCTAGAACTAGTGGATCCCCCGGGCTGCAGGAATTCGG
CACGAGGATTAAGGGTCTCACTGATAAATTTAAGGAGAAGGACACACGTTATACGGGTTCAGCTACACTT
TCATATGATGCCTTCATGACCATGGTCCTTCCTTTTCTTGTATCTTATGATTGATACTCGGTCGTCAAGA
ATTTGCAAAGGTTCTTTGGGTGCCTACATTCACAATTGAGNTGTGTTTATAGACATCTTGAGTATGTGAA
GAAAGATAGTTGTNATAATTGTTGTAANT

>gi|71811521|gb|DR988912.1|DR988912 HDI_D_70.esd Horsegram (VZM-1) drought stressed subtracted cDNA Macrotyloma uniflorum cDNA, mRNA sequence
AAGCTGGAGCTCACCGCGGTGCGCGGCCGNTCTAGAACTAGTGGATCCCCCGGGCTGCAGGATTCGGCAC
GAGGCCTCGTGCCGAATTCGGCACGAGGGGCGCCGGAACCTTCATGGCCAACCACTTCGACCGCCACTAC
TGCGGCAAGTGCGGCCTCACCTATGTCTACCAGAAGGCCGGTGCCTAATTCGTAATGGATTTCGTCATTT
TATTATTAATTTTAGTATTTAAAGTTTTGGTTTATGTTTTGTTCGTTTAGTGTTGAGACTGTTTGGGTTT
TAATTAAACTTTTATGGATACTCTCTCGTTTTGGATTATCTGTTATTCGCTTTAATATATTGTTAGTTCG
GATGAAAAAAAAAAAAAAAAAAAAAAAAAAAAAAAAAAAAAAAA

>gi|71811519|gb|DR988910.1|DR988910 HDI_D_69.esd Horsegram (VZM-1) drought stressed subtracted cDNA Macrotyloma uniflorum cDNA, mRNA sequence
GAGCTCACGCGGTGCNCGGCCGNCTCTAGAACTAGTGGATCCCCCGGGCTGCAGGATTCGGCACGAGGCC
ATAATCACCAATTGCCATGGCAAGCTGAATAGTTCGGGTGGGGGAGAGCCATATGTGATGGATGAAGCGG
GTTTTGATGAGTATGATGCAGTTGAAGACGAGAGTGACGAGGAGGATGCAGAGAGTAGTGTGGATTTGTT
GATCAGATTCTTGCAGAGCATGTTTAAGAAAGTTTCTAAGCGAGCCAAGAAAGCTTCTCGCTCTGTTTTG
CCCACAGTAATATCGCCCCAGCTCGTTTCTTTTGCTGTTGATGGAACTCTGCTACTTGCTTCACTTTCTG
TTGTCAAAGCACTGCTTGAGGTCATGTGCACTCTTGGAGGCACTGTATTTGCTGCAATTCTGGTCCTGCG
TGTGATTTGGGCAGCAGTTTCTTACTTCCAGTCAAGTGGGAATAGCTTCAATCAAGGGGGAAATTCATTT
GGTGCCGTAGCCTAAAGGCCCTAACCTCTCTAAACTTTTAGCAGAAGATGGCCATTGTAAGTTTTTTTTA
GATGACAATGAGATTTGAACTTATGATCTTGTATAAAATTATTCGACAATTCCTTTGTCACTNAGGCCCT
AATGGCTTATTCCAAGGTTAGTTCGATGGCAAAAAAAA

>gi|71811517|gb|DR988908.1|DR988908 HDI_D_60.esd Horsegram (VZM-1) drought stressed subtracted cDNA Macrotyloma uniflorum cDNA, mRNA sequence
AAAGCTGGAGCTCACGCGGTGGCGGCCGCTCTAGAACTAGTGGATCCCCCGGGCTGCAGGAATTCGGCAC
GAGGCCTTCGTGCCGAAATTCAGGCACTGAGGGTGGCCNACAGGTCTGTGGAAGAAGAAGTTCTGAAACT
CTTTCTGTACCTGCCAGACCGTCACTGACTGCCCAGATTAGGCAAAAGGAAGATACGTAATACCTATCTC
AGGAATGGATGGATTCCTTGCTTGGAATTCGAGTTGGAGTCACGGTTTCGTGTAGCCGTGAGCACAACAG
GTCACCTGGATACTATGGATGGAAGGTACTGGATCCATGTGGAAGCTAGCCTATGTTTAGGGTGCACTGA
TGCTATCTCAGGTCTTGAAGGAGCTCGAAGAGGCCAGGACTGCTACGACCCCAACGGTTTCGTCCGTATC
ATTGGATTTGACAATGTTCGCCAAGTCCAGTGCATCAGTTTCATTGCCTACAAGCCACCAAACTACTAAG
TCTCTGAAATTTCCAAAACATTTGTAGCCACTCCACTTTGTTTGTTTGTACTTAAACCAAATTCCCATTT
GTTTTTGCTTTTTGAGATTTCATCATCCTGTAATTTTGGTTTCTGTTTTCGGACTTCATTGGAAACTGAA
TGGATGAGAACTAATGAATAAAACAAAACAAAAAAACACCTCCAAGGGGGGCCCCGGTNCACCCAATTCG

>gi|71811515|gb|DR988906.1|DR988906 HDI_D_58.esd Horsegram (VZM-1) drought stressed subtracted cDNA Macrotyloma uniflorum cDNA, mRNA sequence
AAAGCTGGAGCTCACGCGGTGGCGGCCGCTCTAGAACTAGTGGATCCCCCGGGCTGCAGGATTCGGCACG
AGGCCTCGTGCCGAATTCGGCACGAGGGATATTCTTCGAGATGCTTTTTCTCAAACAGAGGCTCATATGA
ATCACTATTATGAGGGATGTACAGCAACAGTGCTTCTGGTGTGGACTGATGGTGATGAAAATTTCTTTGC
GCAATGTGCTAATGTTGGGGACTCTGCCTGTATTATGAGTTTGAATGGCAAGCAAATCAAGATGACAGAA
GATCACAAAATAACGAATTATTCTGAAAGACTCAGAATCGAAGAGACAGGTGAACCATTAAAGGATGGGG
AAACACGTCTATATGGTATAAATCTGGCAAGAATGCTTGGGGACAAATTCCTGAAACAGCAGGATACCCG
GTTCAGTTCAGAACCTTACATAAGTGAAGTTGTGCATATTGATCAAGCAAGCAAGGCTTTTGCTATTTTA
GCTAGTGATGGGCTGTGGGATGTCATCAGCGTGAAGAAGGCAATTCAGCTTGTGTTGCAGATGAGGGAGA
GATGCTACTCAGAGAGAGAGAATACAGCAGAAAAGACTGCTAGCTTGTTGTTGAATGACGGCTAAAACAC
TCAGAACAAAGGATAATACCTCTGTAATTTCCTTAGCATTTTTGATACCTTCCACAAAATTTCTCTGTAA
CGTTGAATCCCTAGTTATGGACTTAGGAATAGNTGTTACCAGGGAAATTNTTTACAGTANCATTATTTTT
TTGGTTCCCATGGGCTTCTTCACAAAAAAAAAGCAANAAAACAAGCAAAANAAACA

>gi|71811513|gb|DR988904.1|DR988904 HDI_D_56.esd Horsegram (VZM-1) drought stressed subtracted cDNA Macrotyloma uniflorum cDNA, mRNA sequence
AAAGCTGGAGCTCACCGCGGTGCGCGGCCGNTTCTAGAACTAGTGGATCCCCCGGGCTGCAGGAATTCGG
CACGAGGCCTCGTGCCGAATTCGGCACGAGGGCAGGCGCAGCGGGCTCGCTTGCAGCTGGTGGGCTTGTG
GTGATCCTGAGCATCTGCCTCACAGTCTATGGGATCTCGTCGTTCAACGAAGGAGACCCATCGACGGCCC
CTTCGCTGACCTTAACGGGCCGCAAGAAGCAGCCCGATCAGCTCCAAACTGCTGATGGGTGGGCCAAGTT
CACCGGGGGCTTCTTTTTTGGAGGCATTTCGGGGGGTTATTTGGGCCCTTCCTTTCCTTCCTTCTTATTG
TTCTTGTGGACCTTCTCCTTTATTACTCTCAGTGTGAAGGGCGCTCTTTCTCTTGTGTTCTCTCTTTTTA
TTATTCATTCTCTATGAATGGACAATGAATTGAGGGTTATTTGTGCACTAGAGATGCATGTAAATGATGA
TGTATTTTATGACTCTCAACATCTTACAAATGCTAAAAAACAAAAACAAAAAAACATCTCAAGGGGGGGC
CCGNATACCCAATATT

>gi|71811511|gb|DR988902.1|DR988902 HDI_D_47.esd Horsegram (VZM-1) drought stressed subtracted cDNA Macrotyloma uniflorum cDNA, mRNA sequence
CTCCTCAACTGCTGATGGGTGGGCCAAGTTCACCGGGGGCGTTCTTTTTTGGAGGCATTTCGGGGGTTAT
TTGGGCCTACTTTCTCCTCTATGTCTTGGACCTTCCTTACTACATCAAGTGAAGGGGCTCTTTTCTTTGT
TTCTCTTTTTATTATTCATTCTCTATGAATGGACAAAGAATAAGAGGTTATNAAGTAGCACATAGAGATG
CATGTAAATGACTGATGTATTGAAATGACTCTCAAACCATCTTACAAAATGCTAAAA

>gi|71811509|gb|DR988900.1|DR988900 HDI_D_45.esd Horsegram (VZM-1) drought stressed subtracted cDNA Macrotyloma uniflorum cDNA, mRNA sequence
CGCGGGCCGGCCGTTCTAGAACTAGTGGATCCCCCGGCGCTGCAGTGATTCGGCACGAGGCCTCGTGCCG
AATTCGGCACGAGGAGCAAGATCTCAGGGTGAGTCTTCTAATAAAAGTTCAGTGGATGAAAGCTGGGATG
CATTGATTGAGCGTCATTTTAACAAGGATGAGCATGGCCACACTGTGCTGAAGAAAGAATAATTAAGTCC
TTTAAAGACTTGAGAATATGTTATATTTATAGTGTATAAAGCAAAATTCGTTCATTCTTATTGTCCCTCT
CATGGGGAATGTTAAATTTGTTAGATGTTCATGGTAATCAGATTCATGTGTAGTCAACTTTTAAATAAAA
GGAAGGATTCTAATAGTAAAAAAAAAAAAAAAAAAAAANCCCCNGGGGGGNCCCGGTTCCCCAATTNTC

>gi|71811507|gb|DR988898.1|DR988898 HDI_D_43.esd Horsegram (VZM-1) drought stressed subtracted cDNA Macrotyloma uniflorum cDNA, mRNA sequence
AAGCTGGAGCTCACCGCGGTGCGCGGCCGCTCTAGAACTAGTGGATCCCCCGGGCTGCAGGAATTCGGCA
CGAGGGGTATGGGGAGCACAAGCCAGAGCACCATGGAGAGGAGCACAAAGAAGGGTTCGTAGAGAAGATC
AAGGACAAGATCCACGGTGAAGGTGCTGAGGGGGAGAAAAAGAAGAAGGAGAAGAAGAAGAAGAAACATG
AAGATGGCCATGGCCATGACAGCAGCAGCAGCAGTGACAGTGATTAGATATCACTGCTGCATCACCTATA
TATATTAAGGTGTATGGACCATAGTAGTGATGGCTGTGACTTCTTTTTTCTTTCTTTCCTTCTTGTGATT
TGCATTTATGAGTGAAAAACAAAAAAATGAGAGAAAAAGTGTGCGTGTATGTGGTTGGTAATTGGAGTGT
TATATGTGGTTTGGTTGGTTGCCCACTACTTTGGTTGTAGATTATCTTAATGAACATAAAATTTTAAATT
ATCAGTATTA

>gi|71811505|gb|DR988896.1|DR988896 HDI_D_34.esd Horsegram (VZM-1) drought stressed subtracted cDNA Macrotyloma uniflorum cDNA, mRNA sequence
AAGCTGGAGCTCACGCGGTGCGCGGCGTTCTAGAACTAGTGGATCCCCCGGGCTGCAGGATTCGGCACGA
GGCCTCGTGCCGAATTCGGCACGAGGGTTATTCTCTCTCTGAGCTTCACTCTCTTCACCTCTGCGAAAGG
GAGAAAAATGGGGTTTTCCTCCTTTCTGGGTCGCGTTCTCTTTGCCTCCCTCTTCATCCTCTCCGCATGG
CAGTTGTTTAATGAATTTGATGCCAATGGTGGACCCATTTCAAAGGAGTTGATTCCCAAGCTCACTATTG
TGAAGAAAAATTTGTCCTCCAAATTGGGGGTAGCACTACCCGATATTGATGCCCGGCAATTCATTGCTAC
TATCATATTTCTTAAGGGGGTTGGTGGGATCTTGTTTGTGTTTGGCAGCACATTTGGATCTTTTCTACTG
CTTTTGCATTTGGCGCTTACTACTCCACTTCTGTACGATTTCTACAACTATAGATCTGGCAATCCTAAGT
ATAATCAGCTGCTGAATGAATTCATACTGAACACAGCACTTTTTGGGGCATTGTTATTCTTTATTGGAAT
GAAGAACTCAATTCCCAGGAGTCAGCTCAGGAAGAAGACCCCTAAAGCTAAGACAGTTTAGAATACTANG
AGGAACAAGAAGTATTAGTGTACCAGAATGCTTAGTTTTCGGCATTCNAGTATTTTGATCTTCGGCTTGA
GTTTGGAATAGTTACTTTAGGAAACCCTTTAATTTNAAGGAAA

>gi|71811503|gb|DR988894.1|DR988894 HDI_D_32.esd Horsegram (VZM-1) drought stressed subtracted cDNA Macrotyloma uniflorum cDNA, mRNA sequence
AAGCTGGAGCTCACGCGGTGGCGGCCGCTCTAGAACTAGTGGATCCCCCGGGCTGCAGGATTCGGCACGA
GGGTTCACCCGAAGAGTTCCTCTCTAAGGTGGATTATTTACTAGGAAAACAGGCCTTCTTTGGCGAAACT
CAAGCTGAGGGTGGTTTTGATCCAAATGCTGTGGCCACGGCTAACATCTTAGAGACTGCAACACCTGTGG
TTGATGGGAAGCAGTACTATGTTTTGACTGTGTTGACAAGGACTGCTGATGGAGATGAAGGTGGGAAGCA
CCAACTAATTAAGCAACCGTAAAAGATGGAAAACTGTACATTTGCAAGGCTCAAGCTGGAGACAAGAGGT
GGTTTAAGGGAGCAAGAAAATTTGTGGAGAGCACAGCAAGTTCTTTCAGTGTTGCTTAAAAACTTCAATA
GCAGGTTATATATATATATTTGCTATGTGTAAATCAACCTTAAGTTTATGCTATCTATGTTTTGAGTTGT
CTAGCCTCCCCTTTGTCCACGAGTTTCATAATTTAAGGGACTTGGTATTCCTGGCATTGTAAAGACCAAC
AAA

>gi|71811501|gb|DR988892.1|DR988892 HDI_D_24.esd Horsegram (VZM-1) drought stressed subtracted cDNA Macrotyloma uniflorum cDNA, mRNA sequence
AGCAGACTGTTACATCATGTCAATCCGACTTCAGCAAATTCACTATATATCTTTGGATTGATTGTTGTAC
TCCGGTAAATTCTTTCTTTGTTACTTTTACCGTTTTCATATTTTTATGGTTCTATATCTTTTGTAACTTT
TGTGTAATCCTCATGTCAAATGTTGAAAATCTGGAGAGGAATTTTATTTGTTGACAGTTGTATTTTGATT
CTTAGTTTTTTTTTTTTTCCTTTTCC

>gi|71811499|gb|DR988890.1|DR988890 HDI_D_22.esd Horsegram (VZM-1) drought stressed subtracted cDNA Macrotyloma uniflorum cDNA, mRNA sequence
AAGCTGGAGCTCACGCGGTGGCGGCGCTCTAGAACTAGTGGATCCCCCGGGCTGCAGGATTCGGCACGAG
GTACACAAGTCCAAAGCTGAGAAGGCAAGAGAGAAGACCTTATCTGATCAGTTTGAGGCCAAACGTGCCA
AGAACAAGGCCAGCAGAGAAAGGAAAATTGCTCGGAGAGAGGAGCGATTGGCCCAAGGTCCAGGAGAAAG
GTCAGCAGCTGCACCCAGTGCTCCTGCTGCTACAGTGTCACAGTCTGCCCAAGCACCAAAGAAATCCAAG
AAGTGAGCCACATATTCTGATATTGGCTGGTAGAATTTTTGGTACTGTCATTCTCAGTTACTATTCTAAA
GTAGTTTTGACGAGTATTGAGGAGTTTCTGTGTTGGCGTAGACCTTCTTTAGTTTTTATTCAAGTATATG
AAATTATAACATTCTGCTTTTTA

>gi|71811497|gb|DR988888.1|DR988888 HDI_D_20.esd Horsegram (VZM-1) drought stressed subtracted cDNA Macrotyloma uniflorum cDNA, mRNA sequence
AAGCTGGAGCTCACGCGGTGGCGGCGCTCTAGAACTAGTGGATCCCCCGGGCTGCAGGATTCGGCACGAG
GCCTCGTGCCGAATTCGGCACGAGGGCAGGCGCAGCGGGCTCGCTTGCAGCTGGTGGGCTTGTGGTGATC
CTGAGCATCTGCCTCACAGTCTATGGGATCTCGTCGTTCAACGAAGGAGACCCATCGACGGCCCCTTCGC
TGACCTTAACGGGCCGCAAGAAGCAGCCCGATCAGCTCCAAACTGCTGATGGGTGGGCCAAGTTCACCGG
GGGCTTCTTTTTTGGAGGCATTTCGGGGGTTATTTGGGCCTACTTTCTCCTCTATGTCTTGGACCTTCCT
TACTACATCAAGTGAAGGGGCTCTTTTCTTTGTTTCTCTTTTTATTATTCATTCTCTATGAATGGACAAT
GAATTGAGGGTTATTTGTGCACTAGAGATGCATGTAAATGATGATGTATTTTATGACTCTCAACATCTTA
CAAATGCTAAAAAAAAAAAAAAAAAAACACTCAAGGGGGGGCCCGGTAACCCAATTTCGCCCTATAGTGA
NTCGCTATTACAATTCACTGGCCGTCGTTAAAACACAAG

>gi|71811495|gb|DR988886.1|DR988886 HDI_D_12.esd Horsegram (VZM-1) drought stressed subtracted cDNA Macrotyloma uniflorum cDNA, mRNA sequence
GAGCTCACGCGGTGGCGGCGCTCTAGAACTAGTGGATCCCCCGGGCTGCAGGATCGGCACGAGGCCTCGT
GCCGAATTCGGCACGAGGCAAATAAGGAGGAACGTGAGAAGGGCACAGAGGAATCACTAGAGGCTCTTCA
ATTTCTGGAGAATGAACTGAAACACAAGTTCTTTGGTGGAGAGAGTATTGGAATAGTGGACATAGCCGCA
AGCTTCATAGCTTTCTGGCTCCCTGCGATTGAAGAGGCTGTGGGGTTGAAACTGGTGAGCTCTCAGAAGT
TTCCCAAGCTTTCTAAATGGAGTGAAGAATACACAAACCATCCTGTTGTCAAAGAGACTCTGCCTCCAAG
AGAGAGAGTTGTGGACTTTTTCAAAACTCGATATGCATCCATCCTTGCTTCCAAATAGGTTAATTATGAG
TCTGATGGATACTCATGAGTCACGATTTAGCCAAAGGTTTTAAATAAGAAGTTGTTGGCATTCTGATTTC
TGTTCTAGATGGCATCATGAAGGTTATTCATGCTGAAATTTCATGAAAAAACTGTAGTGTTTGTGCTTTA
TTCCATTTCAAATTTAAGTTCTAGTATAAAAAAAAAAAAAAAA

>gi|71811493|gb|DR988884.1|DR988884 HDI_D_90.esd Horsegram (VZM-1) drought stressed subtracted cDNA Macrotyloma uniflorum cDNA, mRNA sequence
AAGCTGGAGCTCACGCGGTGGCGGCGCTCTAGAACTAGTGGATCCCCCGGGCTGCAGGATTCGGCACGAG
GATTTGCAGCTGTGCCCTTTTTGCGGTCAACCTTTTTCTGTTGTTGGAGATGAGTTTGTGAAGGAATCCG
TGAAGTTTTCCAACCAATCTACAACATTTGGACAAGCATTCAATAATTTCACCCGTTCTAGAAATGAAAA
AGATTCTGGTAGAGCAATTGATGTTGAAGCTGAAATTAAAGATGTCGACTGAGTCTTCACAGCTATAACA
TGTTGGTAGGTGTGAAGTAATGAGCAAATTTTGAGTTGAACACAGTGACTATGCTGAACACAAATCTTGA
TCGGTTAAAGAACAGGCTGTGGCTAGTATTTTCCATTTGTACTGAAGACACAATGAATTACACATTCAAG
AGAGAAGAGTGTGATGAGCAAAGTAACACATTCTAGAGAGGAGTGTGATGAGCAGAGTAACATTGCAATT
GTAATATAAGTTTTGACAGTGATGTTTCTCAGGTCACACCTCTATAATTTTGGTGTACCAGGATACTGCT
TCATTTTTCCTTTCAATTGTTTTTACAATAAAATGTTTAGGAGAAATCGAGATGCTTCATTTCAATTGTC
AGGACATGGCAGTCTTGACAACTCTCTTCTATTTANGTTCAAAACCCTTTACAAGACAAGGAAAATCAAG
TAGTACATAATCTCCATG

>gi|71811491|gb|DR988882.1|DR988882 HDI_D_88.esd Horsegram (VZM-1) drought stressed subtracted cDNA Macrotyloma uniflorum cDNA, mRNA sequence
AGGCTGAGAATAATGATTGTGGAAGACTTCATTCTGCGCTGCTTCTAGCCATTTCTTTCCACCGAAAGTA
AGAGCATCCGTGCAGCAATTGCTGAAAATCTTCCAGAACCAGAACTTAGCAAGTCTTGTACCTGTGTTGG
ACAGATTTGTGGAATTCCATCTATCATTAAACATGATTTCACCGGAGACTCATAAAGCTGTTAGCGAGGT
CATTGAATCGTGTAGAATTCGATGAAAGCTCCAAAGGGAAAACTCTGTACAGCCACAGCTTAATTTAGGG
TTTGTTCGTTATTCCGGAGGAAATGGGACTCCCTTACCCCGAGTCTGACCAACTTTTATTCTCTGCTTCA
CAGACGCTTATACCCTTATTTTATATATCACCATGCTGGTGATGATGCTGAGT

>gi|71811489|gb|DR988880.1|DR988880 HDI_D_86.esd Horsegram (VZM-1) drought stressed subtracted cDNA Macrotyloma uniflorum cDNA, mRNA sequence
TAGGCCTGACCCAATTCCAGAGCTGTGATCAATAGTAGATTCAGTATTTTAGCTCTATTAACGTAGGGAC
GCTGCACGTTGATACCAAAAACAGTATACCTAATAACTTGCAGCCAATAGTCCAAGTTATCAACTAAAGA
ACTGACCGTTCATCGGAAAGACGAAGTCACAGTGATCAAATGCTCNTTTTCTTGAAGTTTA

>gi|71811487|gb|DR988878.1|DR988878 HDI_D_78.esd Horsegram (VZM-1) drought stressed subtracted cDNA Macrotyloma uniflorum cDNA, mRNA sequence
AGGANGTTTGTANTAAAACAACCATCAGTTGGAGGGGCGGCACACCATATACTTCCTGCCTCCCAACATG
ACTTAATGATCTATATCAATTTGTTTGTGTGAGGAGAGAGCATGCATGAATGATAGTTGCTTGGTCCTTG
CTTACTACAAGGACGGTGCCATCTGATCCGACATTTCTGTACTTTGCATATGCCTTGAAGGAGGTTAAGT
GCTAAGTGACTCAACATAGCAGGCTATTTACCATCCTTTTTGTCTTTTTTCTAGTTACTTGGAACTTTGC
CTTGGTAAGTATTTTAATTTTAAGTAACCTAGAACCTTTTTTTGTGCTTCCATTAATAATTTTCCTATCC
AAGTTAATCATGGCACTTTGAATTTTCCATTAACTTTACTGGAATTNTCGGATGTTTGAACTTTCCATTT
TTGCAA

>gi|71811485|gb|DR988876.1|DR988876 HDI_D_76.esd Horsegram (VZM-1) drought stressed subtracted cDNA Macrotyloma uniflorum cDNA, mRNA sequence
AAAGCTGGAGCTCACGCGGTGCGCGGCGNTCTAGAACTAGTGGATCCCCCGGGCTGCAGGATTCGGCACG
AGGGTTGAGTTTTCTGCTGGCAAATCTATACTTGTCATTGGAGGTGCTGGTGGAGTAGGATCCCTTGTTA
TTCAGCTTGCCAAGCACGTTTTTGGGGCCTCAAAGGTTGCAGCCACAGCCAGTACTGCAAAACTGGATTT
GTTAAGGAGCTTGGGAGCTGACTTAGCCATTGATTATACAAAGGAGAATATTGAAGATCTGGAAGAAAAG
TTTGATGTAGTGTATGATGCTGTAGGGCCAAGTGAGATTGAGAAAGCATTGAAGGCTGTTAAAGAAAGTG
GCAAAGATTCTGTCAATAGCAACCTTTGGAAATCCTGCAGTTATCTCGATAACACTCATTTCAGATAGTG
CTGTGTTGGAGAAACTACAACCTTACTTAGAGAGTGGGAAGGTGAAGCCATTACTGGACCCTAAGGGTCC
CTTCTACGTANTTCTCAAACTGTGGAGGCATTTGCCATACTTGAAGACTAATAGAGCCATTGGGAAAGTG
GTCCATACATCCCCCATTCCCATAAGGGGTCAAGCAGTTGGGACAATAA

>gi|71811483|gb|DR988874.1|DR988874 HDI_D_74.esd Horsegram (VZM-1) drought stressed subtracted cDNA Macrotyloma uniflorum cDNA, mRNA sequence
AAAGCTGGAGCTCACCGCGGTGGCGGCCGCTCTAGAACTAGTGGATCCCCCGGGCTGCAGGATTCGGCAC
GAGGCCTCGTGCCGAATTCGGCACGAGGCAGCTATAAGCTTTTGTTCTGCAATTTTGACCGCAGCCTCTG
CGGTAATGTTGGGATTGTTAGGGATGATGCAGGAAACAGGCTTTTGGCCATCACTCAGGGCAAAGAACTG
GAGTTTGTTCTTGAGGAACTTCCATCACTCATCTGCTGCATCTGCATGAGCCACTTTCAATGAAAATTCC
TGCACTTTCTACTTCTGAGAGACGTGCTTTGTTATGCTTTGGATGTAATTATCTTATGTTTTCCAACACT
AAA

>gi|71811481|gb|DR988872.1|DR988872 HDI_D_65.esd Horsegram (VZM-1) drought stressed subtracted cDNA Macrotyloma uniflorum cDNA, mRNA sequence
AAGCTGGAGCTCACGCGGTGGCGGCGCTCTAGAAACTAGTGGATCCCCCGGGCTGCAGGATTCGGCACGA
GGCCTCGTGCCGAATTCGGCACGAGGGTTCGTTGGATCGGAGGAGGTTGCGCCCTGATAGCTGAACTTCA
GGCTTTGAAACATGGTCTTCGTATGGGATGGGATCTTGGTTATAAAAAGATAATTTGTGAGCAACTTTAT
GGTAATGATAATATTTTTCATAACTGGAATATTGGTGGTGATGTGAACGTACATACCAATAAGGCCTTAG
TTTTGGAGATAAAGGAATTGTGTAGGTCGACATTGGCTAATACTGCTGGAATTTACCCAATAGAAGCAAA
TGTGGCTGCTGATTTACTGGCAATGAATTATGATCAAAACTGGCTTAAATCACCAGAAGATCTTTGTATT
GCTCAAGGACACACAGTTTTGGCTTAGCTTCTGGTAGTTGTCTTTTACTTCCTTATGTACCAAAAAGAAA
GTGCCTCATTAACCTTGGCATTCCATTTCTACTTAAGTGTATTTTTAAATTTTCTTACATTGCTAGTTAT
GTTTGTTATCGGTTTGTTTCCGTTTGTAAGTGTTCGTATGCAACACTTATTCTGTAAAACATATTTTCTG
CAATATATGTAGCTGGTCAGTTTCTGTTTTAA

>gi|71811479|gb|DR988870.1|DR988870 HDI_D_63.esd Horsegram (VZM-1) drought stressed subtracted cDNA Macrotyloma uniflorum cDNA, mRNA sequence
AAAGGCTGGAGCTCACCGCGGTGGCGGCCGCTCTAAACTAGTTGGATCCCCCGGGCTGCAGGAATTCGGC
ACGAGGTTTTTTTTTTTTAAAACACACCAAATTATAAAAGTTTCATATTTATAAAAGTGACAAGCCAAAC
AGCCAACAGCCAAAGCCTATTAAAACTCACCGTGGCGCCATAACCAAAAAGTGTAATCTCAGGGGTTTCT
CGTGACAAAACATACAATAAAAAAAACCAACATTTAAAACACATTAATTAATTTAGTATAAAAGAAGCCG
CCACCGTCTCGAACTCAAGAAACCCAATTCTCGTGGGAAAACAAAAGTTGGGAAGACATGCAGGGTTGGA
AAAACTTGAAAAACTAAGTTACAAAAAAAAACAAAGCCTACCTTAAAGAAAGTGACACAAGAAGTTACAA
NGCAGAGAAAAAACCGAGGCATTTATGTGTTAACCTATATCCCCNGTGAAAGTGAAACCACCCGCGCAA

>gi|71811477|gb|DR988868.1|DR988868 HDI_D_6.esd Horsegram (VZM-1) drought stressed subtracted cDNA Macrotyloma uniflorum cDNA, mRNA sequence
ACAAGCTGGAGCTCACCGCGGTGGCGGCCGCTCTAGAAACTAGTGGATCCCCCGGGCTGCAGGAATTCGG
CACGAGGTTTTGAATGAAAAAAAAAAAACACTATATAATTCAAATGTGAACCCAACCATGTGAAGAACAG
TCTCCAGGATTTATTCCACCCATTCACGTGTTTTATTTACTACACCCTTAACAGCCCTGTGGTATAATTT
CGACCAAAAAACTTAATTATTCCTGTGTTAAGCATTTAGCCCGATGTGTTTTCTCGATGTGTCTCCAATT
TATCCACCATTGGGTGAATGTGTGGGTTCTGGTCTCTATAGGAAAACGGGCTATACTGTGCTCTCCAGTA
TTTGTGGCCGTGGTCTCCACTCCCTTTTGTGCCCCAAAGCGTATATCTCTTTCTCTATACTTATAGGCCA
CCCTGTGTATATTATAGGAATCTAAACATCTCCAATTAAATCTAGAAATGTGAAAATATATNTCGTTGAA
TTAAAGAAAACAGCCCAGTTATA

>gi|71811475|gb|DR988866.1|DR988866 HDI_D_53.esd Horsegram (VZM-1) drought stressed subtracted cDNA Macrotyloma uniflorum cDNA, mRNA sequence
GCTCACGCGGTGGCGGCGCTCTAGAACTAGTGGATCCCCCGGGCTGCAGGATTCGGCACGAGGCCTCGTT
GCCGGGACCTCCTTACAGCTGACGAGCTTCTCTCTGACTCCTTCCGCTACACTGAAATTTGAGCAATGGA
AGTGTTGTGGGAAGTTGAGGGAAAGTGGGTTGTTAAAGGAGCAGTTGATGTAGACATTGGAGCAAACCCT
TCTGCCGAAGGTGGAGATGATGAGGGTGTCGATGATCAGGCTGTTAA

>gi|71811473|gb|DR988864.1|DR988864 HDI_D_51.esd Horsegram (VZM-1) drought stressed subtracted cDNA Macrotyloma uniflorum cDNA, mRNA sequence
AAAAGCTNGGAGCCTACGCGGTCCCGGCCGTTCTANAAACTAGTGGATCCCCCGGGCTGCAGGTAATTCG
GCACGAGGCACAGTATTCAGACATACCCACGGAGAATCTGGAATCAAAACACAAAGGAGAATAATTATCA
ATGCAGGGGAAATTC

>gi|71811471|gb|DR988862.1|DR988862 HDI_D_5.esd Horsegram (VZM-1) drought stressed subtracted cDNA Macrotyloma uniflorum cDNA, mRNA sequence
AAGCTGGAGCTCACGCGGTGGCGGCCGCTCTAGAACTAGTGGATCCCCCGGGCTGCAGGATTCGGCACGA
GGCCTCGTGCCGAATTCGGCACGAGGTCAAAGTCCGTGGTTGTGGCAAATTTGGTGCTTATTCATCAGCT
CGGCCTAAGTTGATAACAGTTGATTCGGAAGAGGTGGAATTCAAGTATGAGGAAGAATCTGGATTGGTGA
CTGTTGATTTGAGAGTACCTGAGAAAGAGTTATACCAATGGACTATTTCCATTGATTTTTGAATCTGGGA
CTTTGTCTCTAGATGAGGGGGTTATATGCTTATAGTGTATCCATAGTTCGTGACAATTTGACGAGTAGAT
CAGTAACAGGAAAGTTTGATTTCCT

>gi|71811469|gb|DR988860.1|DR988860 HDI_D_42.esd Horsegram (VZM-1) drought stressed subtracted cDNA Macrotyloma uniflorum cDNA, mRNA sequence
TCGCTCTTTTTAACTTTGTCAACTTTACAATNTTACCAGCTTCCACTTGCACCATCCGCCCTATGCTGGT
TGTATCTGAACGAATCAGTACCGAGANATCCTGNGATTTCAATCTCTG

>gi|71811467|gb|DR988858.1|DR988858 HDI_D_40.esd Horsegram (VZM-1) drought stressed subtracted cDNA Macrotyloma uniflorum cDNA, mRNA sequence
AAACTGGAGCTCCACGCGGTGGCGGCGCTTCTAGAACTAGTGGATCCCCCGGGCTGCAGGATTCGGCACG
AGGCCTCGTGCCGAATTCGGCACGAGGCATAAGCAAACAAACAAGGAATGTGCAAAATAGGTAGGTTTTG
GTGTGCCAGCTGTGTGGTTTTGGCAGATTTTCCGTGAAGCGTAAGCTTGGAAAGTAATTTGTTTGGAAGA
TGGATGGGATCATCTTGGGGGAAGTAAAGGGAGCGTGTTGAGAGTGAGAGACCCTTTTGTCGTGTTGGTG
AATAAATGTTCTGCTATCTTATCCCCTGAAGATGCTTTGTAGCTGTTGCATGACATTTTAATACTTTTGT
ATGATTATGTTAGTACAGACCTGGGTATGCNAATCTCAAGAAGAACAAGCGTCGTGTTGTGACATCGCGT
AAAACA

>gi|71811465|gb|DR988856.1|DR988856 HDI_D_39.esd Horsegram (VZM-1) drought stressed subtracted cDNA Macrotyloma uniflorum cDNA, mRNA sequence
AAGCTGGAGCTCACGCGGTGCGCGGCCGTCTCTAGAACTAGTGGATCCCCCGGGCTGCAGGATTCGGCAC
GAGGCTGCACTGAAGAATTAACATATATTAGCAAGCATGGCAGTCACATTCTACGAGCTTTACCTCTGCC
TCTGGATTGAAGAAACTTGATGAGTACCTTCTCTCACGCAGTTACATCACTGGAGTACCAAGACTTCAAA
GGATGATCTCACTGTCTATGCAGCTTTCCCAACTGATTCCATCAGCTGATTATGTGAATGTATCCAGGTG
GTACAAACACATTGATGCATTGTNTGAGAATCTCTGGTGTTTCTGGTGAGGGATCCGGTGTCACTGTTGA
GGGATCTCTTGTTGCGGAGCCTGTTGCGACTCCCCCAGCTGCTGACACAAAGGCTGCTGCTGCTGAGGAT
GATGACNATGATGATGTGGATTTGTTTGGTGAAGAGACAGAGGAAGAGAAGAAGGCAGCTGAGGAACGCG
CAGCTGCAGTGAAGGCATCTGGAAAAAAGAAAGAGTCTGGGAAATCATCTGTTCTGATGGATGTGAAACC
ATGGGACGATGAACACCGACATGAAGAAGCTTGAGGAAGCAGTGAGATCTGTTAGCCATGGAAAGGCTTG
ACTTTTGGGGTGCATCCAAAACTTGTTCCAAGTAGGATAACGGAATCACAGAAACTAGCAAACTTAATGC
T

>gi|71811463|gb|DR988854.1|DR988854 HDI_D_30.esd Horsegram (VZM-1) drought stressed subtracted cDNA Macrotyloma uniflorum cDNA, mRNA sequence
TTGCTCCCCACANAAAACATGTTGTTGTGTCGCCACCATCGTGCTCATCATCTCTCTTAGAATACTCGTG
TATACATCTCCCAATTTTCCAAATATCTCCTCTTATCAGGGTATGGATGAAAGTTTAAATCCTCAAAAGC
CGCCTGGGGGGCTTCGAATCTGCTATCGAGACTCGTATAGCTCTGCCATTCAAGTCCACACCATCCAAGG
ACTGAATTGCACTGCTGACCTCTTCGGGACTACTGTATGTCACAAATCCAAAGCCTCTTGATCGTCCACT
GTCCCTGTCATAGATTACCCTAGCTTCCAAAACCTTTCCTTTTCCCCCAAACAATGTCTCGAGGGGGGGC
CCGGTACCCAATTCGCCCTATAGTGAGTCGTATTACAATTCACTGGCCGTCGTTAACAAACCGAGAAA

>gi|71811461|gb|DR988852.1|DR988852 HDI_D_29.esd Horsegram (VZM-1) drought stressed subtracted cDNA Macrotyloma uniflorum cDNA, mRNA sequence
AAGCTGGAGCTCACGCGGTGGCGGCCGCTCTAGAACTAGTGGATCCCCCGGGCTGCAGGATTCGGCACGA
GGCCTCGTGCCGAATTCGGCACGAGGGATTGTTGCTGCTCAACTTGAGAGCTACAACTCCTGAAGCATAT
GAGGAGCTGATTGAATTTCTTGGTAGACACTCGTTGAATGATGGTGACAAGTTCTGTGCCAGCATGTTCA
GAGAATCATCAAGACATAAGAACTTAGCCCTACGCATAATGGAGGTGAGATCAGCATACTGCAAAAATGA
TTTTGAATGGGACAACTTGAAGCGCCTAGCTTTCAAGATGGTCTCAGAATCTAACACGAGGCTCATGACG
GAATATGTCTTAGAAACCAGTCATGTTGAAAGCGAGAAGTGAATAGTCTTGCACCAAAGCATTAGCCCCT
TCATTCCATCTGATCGAACAGGAGCTACGGCAATGTACCTCTTTATATGTACAGAAAGAACTCATCTACA
TGGTTACCGATCAATTTTATACTCCAGTGTTAGCAAGGGTTATGATTAAAAAACAGTTAGATAATAAAAT
GGTTAGACAAATTGCTGATACAGATTGATAATCAACAACATATTCTATTGTTAAACCTTCTATAACTGAA
G

>gi|71811459|gb|DR988850.1|DR988850 HDI_D_27.esd Horsegram (VZM-1) drought stressed subtracted cDNA Macrotyloma uniflorum cDNA, mRNA sequence
AAAGCTGGAGCTCACCGCGGTTGGCGGCCGCTCTAGAACTAGTGGATCCCCCGGGCTGCAGGAATCGGCA
CGAGGTTTCAACGCCCGCAACGTAGCTTCACTCCCAGGCAAATGTGGCGTCTCAATCCCCTACAAGATCA
GCACCTCCACCAACTGTGCTACCATCAAGTTCTGAAAGATGGATGTGGTATAAGGAAGAAAAAGGCACGA
AGGGGAAATTTTCAGTAGCAGAATATTACTATATATGATGGTAACGTAGAATTAGGTTATGAAAAATAAA
GGGTGGTCGACGAGGACTCCACTTGTGCGAGTCTCTCTTGGTGTCGGTGCCTCCCTTAGTTGTTTCAGAC
TTTGGTCCACTTATGTTATGTCTTCTGAAATTTGTATCAGTTGGTTGTTGCATGTAATAATGATATATAT
AGTG

>gi|71811457|gb|DR988848.1|DR988848 HDI_D_25.esd Horsegram (VZM-1) drought stressed subtracted cDNA Macrotyloma uniflorum cDNA, mRNA sequence
AAGCTGGAGCTCACGCGGTGGCGGCGTCTCTAGAACTAGTGGATCCCCCGGGCTGCAGGATTCGGCACGA
GGGTACGGAGTTAAGGGACACTTGCTTAATGCTGGCCTCTGCCAACTCTGTAAAGGGGACGTTGTTGCTA
TAGCTAATGCATTAGAGCGATATCAGGAATTAGATCCAACATTTTCAGGAACACGGGAATATAAATTGTT
GGCGGATATTGCTGCTGCTATTGATGAAGAAGATGTTGGGAAGTTTACTGATGTTGTGAAGGAATTTGAT
AGCATGACACCTCTGGATTCTTGGAAGACCACACTTCTTTTGAGGGTGAAGGAAAAGCTGAAAGCCAAAG
AACTTGAGGAGGATGATCTTACTTGAATTATACCTTTTATATTCTGGTGGCTGGACCTATTGTTTGATGA
TTTACATTGTACTATGCGTGTCTGTTCAGTTGTTCATCTTAGCCATCTAAAAAAAAAAAAAAA

>gi|71811455|gb|DR988846.1|DR988846 HDI_D_18.esd Horsegram (VZM-1) drought stressed subtracted cDNA Macrotyloma uniflorum cDNA, mRNA sequence
AAAAAGCTGGAGCTCACGCGGTGCGCGGCGCTCTAGAACTAGTGGATCCCCCGGGCTGCAGGATTCGGCA
CGAGGGTCACCTGGATACTATGATGGAAGGTACTGGACCATGTGGAAGCTGCCTATGTTTGGGTGCACTG
ATGCTTCTCAGGTCTTGAAGGAGCTCGAAGAGGCCAGGACTGCACACCCCAACGGTTTCGTCCGTATCAT
TGGATTTGACAATGTTCGCCAAGTCCAGTGCATCAGTTTCATTGCCTACAAGCCACCAAACTACTAAGTC
TCTGAAATTTCCAAAACATTTGTAGCCACTCCACTTTGTTTGTTTGTACTTAAACCAAATTCCCATTTGT
TTTTGCTTTTTGAGATTTCATCATCCTGTAATTTTGGTTTCTGTTTTCGGACTTCATTGGAAATGAATGG
ATGAGAACTAATGAATAAGCTGTTGTGTTGTGTTGCTTTGTTTCAAAAAAAAAAAAAAAAAAAAAAAAA

>gi|71811453|gb|DR988844.1|DR988844 HDI_D_16.esd Horsegram (VZM-1) drought stressed subtracted cDNA Macrotyloma uniflorum cDNA, mRNA sequence
AAGCTGGAGCTCACGCGGTGCGCGGCCGCTCTAGAACTAGTGGATCCCCCGGGCTGCAGGATTCGGCACG
AGGCACGGCTAGGGTTGTGTCAAGGCTGTGATCAAAGGGTACAAAGATGGGTTCAACCAGATTGAGTCCT
TGGTTGATGTAGAGGTGGCATTGGAGGGTCTCTTTCTGAGATTGTGAGGGCTTACCCTCACATCAAGGCC
ATCAACTTTGACTTGCCTCATGTGGTTGCCACTGCACCTAAGTTTGATGGAATCACCCATGTTGGAGGTG
ACATGTTCGTCTCCGTTCCTAGTGCTGATGCCATTTACATGAAGTGGATTCTGCATGACTGGAGCGACGA
GCACTGCATCAAGATCTTGAAGAATTGCAGGAAGGCAATACCAGAGAAGACAGGAAAGGTGATCATCGTG
GATCATGTACTTCGACCCGAAGGGAACGAACTCTTCACCGACGTTGGCATTGCATTTGACATGATGCTTC
TCGCTCACAACGCTGGTGGCAAAGAGAGGACGGAAGAGAATTGGAAGTGGCTATTCAAAGAAACAGGATT
CGCCCGCTACAACCATCATCAGATCAACGCTCTCCCCTCCATCATTGAGGCGTTTCCAATCTGAAGAAAG
CCACTTCTGCATGTGGCTCTTGTTCATTGGTTCGTTGGTCTGTTNATTACACCAGCGTTGTGATCTTCGG
TGTTACTATCCTGTGGGGTTTCCCTTAGCCCTTATTGTTTGTTCTACT

>gi|71811451|gb|DR988842.1|DR988842 HDI_D_14.esd Horsegram (VZM-1) drought stressed subtracted cDNA Macrotyloma uniflorum cDNA, mRNA sequence
ACAAGCTGGAGCTCACCGCGGTGGCGGCGNTTCTAGAACTAGTGGATCCCCCGGGCTGCAGGAATTCGGC
ACGAGGCACTTCCGTAGTTACTCCTTCCAGCTTAGAAAACAGGAACAAAAAAAAAAGTGGCAACAATAGC
TGGTGGTGTTGAGTCTCTTTCAAGCCCTTAGCAGAAGTATTTGCTAATGCTAAGGGATCAGAGTCAGCGC
AAAAGGCCCAGGCAACGATTAGGTTCCCGCTCTTCAGGCCCATGCAAAAGTTTGCCCGGTTGGTTGGGGT
TGGCGAAGGCCTGGCCCATTCGCGCAACGCCGGAAAAAGAATATCGGAGACAAGATCGAAGAAGAGCATT
AAAGAAGCCGCGGAAGGAAGAACGTTGCTCCGGAAGGCGGGGCTGACGCGGAATTGTGCGGCGGCCGTTG
GGATGAGGTGGAAGGAGCTGAAGCCGCGGCAGCGAAGCCAGCGCGAGAAGATGCGCAGAAAGCAATCCGA
CCCGNTGGAGACCTACTGCAAGGACAACCCGGAAACCGATNAGTGTCGCACCTATGATAATTAAAGTTAC
CTTGTGTTACATGATTCAGACAACCTTGT

>gi|71811449|gb|DR988840.1|DR988840 HDI_D_1.esd Horsegram (VZM-1) drought stressed subtracted cDNA Macrotyloma uniflorum cDNA, mRNA sequence
AGCTGGAGCTCACGCGGTGGCGGCCGCTCTAGAACTAGTGGATCCCCCGGGCTGCAGGATTCGGCACGAG
GGAAGGACTTCAAGATCCGCCTGCAGGGGACTACCGAGGGGCGGAAGGGGCGGCTGGCGGTCACGGCGGA
GGTCTTCGAGGTGGCGCCCGAGGTGGCGGTGGTGGAGTTTTCTAAGTCCGCCGGTGATACCTTGGAATAC
GCGAAGTTTTGCGACGAGGACGTTAGGCCTGCGCTGAAGGACATTGTCTGGACGTGGCAAGGGGATGCCA
CGTGTGCTGTTAATATCCCCGGCTGTCACGGTGAGGAGTGTCAAAAGCAGGTCATTAGCACTGTATAATT
AATTAATCAAAATTATAATTATAATTATAATTAGCGTGACAGACGGATGGTTCTAGAAACATAGCACGTT
CTAACGAATTTTCCTTTC

>gi|71811447|gb|DR988838.1|DR988838 HDI_C_95.esd Horsegram (VZM-1) drought stressed subtracted cDNA Macrotyloma uniflorum cDNA, mRNA sequence
AAGCTGGAGCTCACGCGGTGGCGGCGCTCTAGAACTAGTTGGATCCCCCGGGCTGCAGGAATTCGGCACG
AGGGTCGTGATGGTATCATTTTATTTTCTTATCATGNGAGGGAACAGAAAATTGGAGCAATTTGCTGTGA
TCCATCACGAAGGTTAGTTGCTGATTGCATTCTGATGGATGCTGATACGGCTGTTGTTTCGGATCGGAAA
GGAGGCANCTTGCTATTTTATGTTCAGATTCATTTTGGAAGGACCAATGCCAAGGTAACTGAATGCAACN
TGACACTAAGCTGTGCTTATGNCATGGCTGACATAGCCTTNACGCGTCCGGAACGGGCTCATATTCATAC
AGACTTCCAGCGGATGACGTNNTTGCAAGGCGGCAATTGACCCCAAGACTAAATGTCGATTCAACTAACA
AGAAATACTATTCATTTGCCAGTAACCCTGTTAAGGGAAGGCATNATGATCTTTCANTTCCTTTTATTCA
CACGGGGAAGCAAATCNCTTGAAGCCTAATTTAANAAAGCCCAGTTGCCAAAGAAAAGAACTTGGTTTAT
GGTCCCATTCAAGTTTTGAACAAGNCGNCCTGGTTCCTCANGGNAAACTTGGATTCCTTACATGGAAGTT
T

>gi|71811445|gb|DR988836.1|DR988836 HDI_C_93.esd Horsegram (VZM-1) drought stressed subtracted cDNA Macrotyloma uniflorum cDNA, mRNA sequence
AAGCTGGAGCTCACGCGGTGCGCGGCGNTCTAGAACTAGTGGATCCCCCGGGCTGCAGGATTCGGCACGA
GGGGACCATGGAAGAAGCATCATGGGAGCAGAGGCTGCAAGCCTTAACCCACATCCTAACGAGTCCCACA
ACCACCCCATCCCTCCACTCTCAATTCTTCATTGCCACCCAGATACCCTGCTACCTCAACTGGGACTACC
CTCCCTTCCTCTGCTCCAACCCCAACCTTCTCAGAACATGGCTCCGCTCATTCTTCCTCAAAAGGGTCTT
CGGAACCACTCCTCAAACCTCATGGAGATCCAAGTGCCCCTACCACCAACCCCCTCCCTTGATTCTTGCA
GAGGGAGTCGAGGAACCCCACTGGGGACCCCAAGAAAGAAGAGCTTATGTTAGGAAGAGAATGGCTAGGA
AACTTCGCAAAAATGTTAACCCTGTTTTACACATTGTACATACCAAATCTTTTGTTGTTGTCGGCTATGA
TTTGGAACCCCTTTCAATCTCAAGATTGATTCTTA

>gi|71811443|gb|DR988834.1|DR988834 HDI_C_91.esd Horsegram (VZM-1) drought stressed subtracted cDNA Macrotyloma uniflorum cDNA, mRNA sequence
AGCTGGAGCTCACGCGGTGGCGGCCGCTCTAGAACTAGTGGATCCCCCGGGCTGCAGGAATTCGGCACGA
GGTTCTCCTAAAATTCCAACCCAGATAACTTTTGTCCTTCCTCAGCCACACAATTCTTGCTTTATAGCAC
TCAAGCAGCTTCAATGAAGAAAGTAGAGTTAAAGATGGACTTTACATTGTGATGATAGAATCAAGCAAAA
AGCTATGAAGACAGCATCTGGGCTTNCAGGGGTTTGAATCAGTTTCTGTTGATGCGAAAGACATGAAATT
GATCTTGTTGGGTGACATTGATCCAGTGAAAGCAGTGTCGAAGCTACGAAAGTTGTGTTATACTGAAATA
GTTTCAGTTGGACCAGCAAAAGAGAAGAAGGAGGAGCCACCAAAATTACCTGTTCCTCTGAAACTCAATG
AAGCCTATTATCCCCTTTATTATCATATGACTCCACAGTATAGTCAAAGTTACTATGTTTACGATGAGAA
TCCTAGTGGCTGTGTTCCATCCTGGCTTNAAAATTAAAACCCTTTTTTAACTATT

>gi|71811441|gb|DR988832.1|DR988832 HDI_C_83.esd Horsegram (VZM-1) drought stressed subtracted cDNA Macrotyloma uniflorum cDNA, mRNA sequence
ATGAGCCACGCGGTGGCTGGCGCTCTAGAAACTAGTGGATCCCCCGTGTGCTGCAGGAATTCGGCACGAG
GATTTCATTTTCTCACTTCTTCAAACAAGTTTCACCGGAGTAAGCAACTTGCATGGGAAAGGAATGGCTT
CAACTTCAGCACTTCAATGTCTCTTCCATTAACTCATCGTCANCACCAAAAAAGGGTGTTGCCCCTTACC
GAGTTTGTAGAGGCCGACT

>gi|71811439|gb|DR988830.1|DR988830 HDI_C_81.esd Horsegram (VZM-1) drought stressed subtracted cDNA Macrotyloma uniflorum cDNA, mRNA sequence
AAGCTGGAGCTCACGCGGTGNGCGGCGTCTCTAGAACTAGTGGATCCCCCGGGCTGCAGGATTCGGCACG
AGGCTTGCAAGTGAGGTTGGAGAGCGAAAGCTTCAAGCTGAGATGGACCTTAATTAGCATTAGTGGCAGG
AATAATAATATTAATTAACTATTATATGTAGTAAAAAGGCTTTAAAATTATGTATGTCTGTGTGTATGTC
GTTTTCGCACTCTGGTGTTAGGTCTAAACACCCTTTACAAAGTAAAGTCGGCCATCGTCTTCCCCGT

>gi|71811437|gb|DR988828.1|DR988828 HDI_C_8.esd Horsegram (VZM-1) drought stressed subtracted cDNA Macrotyloma uniflorum cDNA, mRNA sequence
AAGCTGGAGCTCACGCGGTGGCGGCGCTCTAGAACTAGTGGATCCCCCGGGCTGCAGGATTCGGCACGAG
GCTCCAGAAGACTGGGACAGGGGGCTGGTATTAAAGTTGTAGATGAATACTAGTTCCTCTTTTGTGGATA
CGTACTTCTCAATGTCACTAGTTTCAGTAGGATTTGTTTTCATTGTCTACGGGTCCAGAAATGTTCCACA
GTTATTTATGAGCCGAGGTGCCCAGAAGGAAGAAAGTTGATGGACTAAGAATGTCAGGGAAAAAAACAAC
GAAAAAGAAAAAATGATGTTCATCCATGTGGTCATATACAATGTTTGGTTCTGATCATTAGTCAGTCATT
GATTGCCACCCGAAGTTTACATAGGGACTGTGATTGACGTTTATCATTATACAATCAAATAGAGTACATG
CAACATTTGTATACTCTTTTGATCTATATCATTCAATCAAGATGAACTTGAAGAAGATAAATCTTTATAA

>gi|71811435|gb|DR988826.1|DR988826 HDI_C_71.esd Horsegram (VZM-1) drought stressed subtracted cDNA Macrotyloma uniflorum cDNA, mRNA sequence
AANNGGGTATCCGCTTGANCAGAGAACCGGGGCAATTNCGCAGTATATTCCGACGGAGCGTTGCAGCTTT
CGTGATAGCATGTCCATACACGCTCAAATACAATGTCCACCATCACGTGGAGTGATCTCCAACGAGTAGG
CATCTACAAACCTCAAGGGTGTGACCGATCAAGATCTTGCTCCTCTGGCTCAACATCGTCGAGGTCACGC
GTCAGGGTGACGATATCTACTTCTCTGTCGGCATCGCTTCCGCCGACTTTGGCGTCGAGAATTTCCTTTG
AAGAAGCCCCCCCAGTTGCGTGCTTGNTGGCTTCGATTTGCAAACANACTTCCCCTTAGCGGTGATGTTT
CTTTCGATTTGACTTCCCCTTTTCTGTTATTCATTGGATATTCAGCTCTGTTGCACCTGTAGATCTTCTA
TCTATCTATCTTTNTACTTTTACTTTACGTTAATTCGCCGGTTACCGGGTATNTCTCCCCAAATGTTCCC
TGGGT

>gi|71811433|gb|DR988824.1|DR988824 HDI_C_69.esd Horsegram (VZM-1) drought stressed subtracted cDNA Macrotyloma uniflorum cDNA, mRNA sequence
AAAGCTGGAGCTCACGCGGTGGCGGCGCTCTAGAACTAGTGGATCCCCCGTGGCTGCAGGAATTCGGCAC
GAGGCCTCGTGCCGAATTCGGCACGAGGGTTAAACTATCTATTCTTACTCAAGAACATTCCAGAGCC

>gi|71811431|gb|DR988822.1|DR988822 HDI_C_59.esd Horsegram (VZM-1) drought stressed subtracted cDNA Macrotyloma uniflorum cDNA, mRNA sequence
CGACGAATGTATAAGTACACCAGCGCCTACAATGCCTACCAGTTGTACAATGAAAGCCACGCAGTGTATA
AGCCTCCATTACAAGTCCAAAGCCACCAGTGTACAAGCCCAAAGCCAAAGCCACNCATACAAGAAGCCAC
CTTATGGCAAGTACCCACCAGTTGAAGTAAACGATCAGTTCTGAAGCATGCAACGTTGCATGTCAACTAT
GTACTAAAATAAAGAGGTTCAGTTACTGCTATGTTGCTTTAGTAAATTTCATCTTTATTCATGCACTCAA
TTGTTCTTGGCACCTGCACTTCAATCTTTTGTACACTGTTATCTGTGGCCAAGAACAAGAGCCTCCTCTG
TGTGTCACTTGGNTGATATCCAGTCAAGGAGAACATGATG

>gi|71811429|gb|DR988820.1|DR988820 HDI_C_57.esd Horsegram (VZM-1) drought stressed subtracted cDNA Macrotyloma uniflorum cDNA, mRNA sequence
AGACTTATGGATCATGGGAGTTGCACCTGTGAAAGCTCAATTCGAAGGTGCTGAAATGGGTAGTTTCTGC
TGAGAAACTGATGGCTGCAAGTGTGGTCCAAACTGCACATGCAACCCCTGTACTTGCAAGTGAGGTTGGA
GAGCGAAAGCTTCCAAGCTGAGATGGACCTTAATTAGCACTTAGGTGGCCAGGAATAACTATAATAACAT
AACTATTATATGTAGTTAAAAAGCTTAAATTATGTATGTCTGTGTGTATGTCG

>gi|71811427|gb|DR988818.1|DR988818 HDI_C_55.esd Horsegram (VZM-1) drought stressed subtracted cDNA Macrotyloma uniflorum cDNA, mRNA sequence
ACNCCATTTCGACCCTGCTCTTGCGCCGCTGTCATGCATTGCTGAGCCATGGAGGCTCTTATCAGTGAAT
TCTTCCATGGTGCTGAAGAGGGTGAAGGATGAGTACGGTTTTGGAGCAATGGGGTGGTGTGTTTAGGTGG
GTTTAGGAATGTGAGGGCTGTGCATGATGGAAAGGGGTTGAAAATGGAAATTGGATGAGGACCAATATGA
TGGGAACCAGTAATTGGGAATGTGAATGCTGACCCAGAGACCGAATGGTCAGAGTTCTCAAATGGATCGT
TATCTATCTAGTCAATGCTGTTCGTCG

>gi|71811425|gb|DR988816.1|DR988816 HDI_C_45.esd Horsegram (VZM-1) drought stressed subtracted cDNA Macrotyloma uniflorum cDNA, mRNA sequence
AGCTGGAGCTCACGGCGGTGCGCGGCCGTTCTAGAACTAGTGGATCCCCCGGGCTGCAGGATTCGGCACG
AGGCTCCTCCCGCCGGCGTCAAGCCGGCGCCTTGGCTCTCTTTTCCGTCCTCGGAATCCCTCTCGCGATT
ACTTACAGCATACCCTTTGCTCTGGCATCAATATTCTCCACCACCTCNGGGGCAGGACAAGGGTTATCTC
TAGGAGTCCTCAATCTTGCAATTGTCATTACCCACCAGAATG

>gi|71811423|gb|DR988814.1|DR988814 HDI_C_43.esd Horsegram (VZM-1) drought stressed subtracted cDNA Macrotyloma uniflorum cDNA, mRNA sequence
AAAGCTGGAGCTCACGCGGTGGCGGCGCTTCTAGAACTAGTGGATCCCCCGGGCTGCAGGAATTCGGCAC
GAGGCCTCGTGCCGAATTCGGCACGAGGTTTTTTTTTCGCCTTCAAAATTAATTATACACCCAAATAATA
AAAATAATAATGACAACAAACAGAAAATAACGGAATTAAAAAAAATTAAGTTGCCTTCGTTCTTATATAT
ATTTTCACTTTTTTTTAATAAAAAAAACATGATCATGATCATCATCTGACATGTCATCATCCCAATCNCA
ACCACACCATCACCGCTGNNAGCTCCATCATACGAGAGAAGTCCT

>gi|71811421|gb|DR988812.1|DR988812 HDI_C_35.esd Horsegram (VZM-1) drought stressed subtracted cDNA Macrotyloma uniflorum cDNA, mRNA sequence
AAAACTGAGCTCACGCGGTGGCGGCGCTCTAGAAACTAGTGGATCCCCCGGGCTGCAGGAATTCGGCACG
AGGCCTCGTGCCGAATCGGCACGAGGCTATTCCAGAGCAGTCTGT

>gi|71811419|gb|DR988810.1|DR988810 HDI_C_33.esd Horsegram (VZM-1) drought stressed subtracted cDNA Macrotyloma uniflorum cDNA, mRNA sequence
CAGCTGAGCTCACCGCGGTGGCGGCGTCTCTAGAACTAGTTGGATCCCCCGGGCTGCAGGAATTCGGCAC
GAGGCCTCGTGCCGAATTCGATATCAAGCTTATCGATACCGTCGACCTCAGGGGGGGCCCGGTACCCAAT
TCGCCCTATAGTGAGTCGTATTACAATTCACTGGCCGTCTTTTACAAGAA

>gi|71811417|gb|DR988808.1|DR988808 HDI_C_31.esd Horsegram (VZM-1) drought stressed subtracted cDNA Macrotyloma uniflorum cDNA, mRNA sequence
TGAGCTCACGCGGTGGCGGCGCTCTAGAACTAGTGGATCCCCCGGGCTGCAGGAATTCGGCACGAGGCCT
CGTGCCGAATTCGGCACGAGGCTTCTCTATCCCTCTCCTGGTTTTCTACTCTGTATGTTGTTGTTTTGTC
GCACGCAGTCTCGCCTCGCGCATTCTCTTCTCCATTTTAAAACTTCAGCTGCACACAGGTCACATTCATC
TGAAAACGCCGTTTTCATTTCCGTTTTTTCCATTTCTCCATACTTGTTTCCGATTAAAACTCGTTGTTTT
CGGTGCTTGCAGCTTCCGTTACCTGACGGACATGGCGAGCGAGGGCGGGAAGAGCTTCGCCCGTCGGGAC
CGTCTGCGCGAGATCGAAGTGAAGG

>gi|71811415|gb|DR988806.1|DR988806 HDI_C_22.esd Horsegram (VZM-1) drought stressed subtracted cDNA Macrotyloma uniflorum cDNA, mRNA sequence
ACAGCTGGAGCTCACGCGGTGGCGGCGTCTCTAGAACTAGTGGATCCCCCGGGCTGCAGGAATTCGGCAC
GAGGCCTCGTGCCGAATTCGGCACGAGGATAACACCTCGTCATGACAAACCTGTGCTGTAGTTAACGTTT
AACACTTTTCTGCGTGTTTACTTGTTTAAATTTAG

>gi|71811413|gb|DR988804.1|DR988804 HDI_C_20.esd Horsegram (VZM-1) drought stressed subtracted cDNA Macrotyloma uniflorum cDNA, mRNA sequence
GGCACATTAAGGAAAGCCGGAAGTGCTTTGATAGTGAAGCGGGCGACNTCTGGCTCGTGCGCCATTCTGG
TGTGGAAAGTGCCAGCAATTCTGGTCTTTTGGCTCCTATTTGACCTTTTCCCAGTGTTCGNTGGGGCAGC
CGGGAAAAATTCTTGTGGCTTNTTCT

>gi|71811411|gb|DR988802.1|DR988802 HDI_C_12.esd Horsegram (VZM-1) drought stressed subtracted cDNA Macrotyloma uniflorum cDNA, mRNA sequence
AAGCTGGAGCTCACGCGGTGGCGGCGCTCTAGAACTAGTTGGATCCCCCGGGCTGCAGGATTCGGCACGA
GGAGATAATGTCCTCCCCATCATCGAAGACATCATGGCCGTCGATTGGGTTGCCGATGGCCTCGGCACTC
TCGTTCCGCCCCCGGGCTCTGCGCTTCGTCTCAGCTTCTTGAAATTGAAGGAGGGCGCGGCTGGGGACGA
GGTTTTGGGTGTGGTCAGAGGAATTCCCGATATTTTCAAGGAGATTAGTGAGTTCAGTGTCGGGGAGAAT
TTCTCGCCGGGTAGAGCCAAGGGTTTCTCGATTGCTTCGCTCGCGGTTTTCCCGGGACCGAGCGAGCTGG
AGGCCGTGGATTCGAATCAGGAGTTGGTGAATTACCAGAAGGATAAGGTTAGGGATCACATAGAGAGTGT
TGTCGTCGTTGATTACGTGGTGCCCCCACCTCCTCCTGCTCAGACTGCGAGCCTTTGATGAGGTTATTCA
TGTTCTCTGCTCTGTAACTGTCATTTATGTTTCTTTGCCAGAACAATGAATGAATAATGAGTGTTGATGT
GATGGTTATGATTCACAAAAAAAA

>gi|71811409|gb|DR988800.1|DR988800 HDI_C_10.esd Horsegram (VZM-1) drought stressed subtracted cDNA Macrotyloma uniflorum cDNA, mRNA sequence
AAAGCTGGAGCTCCACGGCGGTGGCGGCCGCTCTAGAACTAGTGGATCCCCCGGGCTGCAGGAATTCGGC
ACGAGGCCTCGCTGCCTGAATTCATGCAGCGAGGGCTTCACATTCGCTCTGCTACTTATCTGCTGGCTGA
TGAATTCTGAATCATT

>gi|71811407|gb|DR988798.1|DR988798 HDI_C_88.esd Horsegram (VZM-1) drought stressed subtracted cDNA Macrotyloma uniflorum cDNA, mRNA sequence
CCACGCGGTGNGCGGCGTTCTAGAACTAGTGGATCCCCCGGGCTGCAGGATCGGCACGAGGCTGAAGCCA
ACTTAAAGCAGGCTGGTTTCGACACATGGGAGAAGTTGATCCTCAAGGAGCCATCTAACAGTGCACCAAA
TGCTCTTGAGTACAAGAAGGCTGAGAGGGCTAAGCTGGTGCAGCAGGGATACAACATTGTTGCAGTGGTT
GGAGACCAATGGTCCGATCTGAGGGGAAAACCCAAGGGAACCAGGAACCTTAAGCTTCCCAACCCCATGT
ACTCTATTGAGTAGATCATCTCTGAAGGATCCCAAGCTTGCTCCTATCTACGAAATAAGATACCTTACGT
GTTCTAATGGGAGCATTAACTATGTATCTATGCATGTGACTTTCTGGTCTTCGGATCTTCAACAAATCAC
CTAAGAGACTACACTCCGTTGTTTTCTCTTTTGTGACTTTAATAAATTATG

>gi|71811405|gb|DR988796.1|DR988796 HDI_C_86.esd Horsegram (VZM-1) drought stressed subtracted cDNA Macrotyloma uniflorum cDNA, mRNA sequence
AAGCTGGAGCTCACGCGGTGCGCGGCCGTTCTAGAACTAGTGGATCCCCCGGGCTGCAGTTGATTCGGCA
CGAGGAAAACTGATGCCAAACGTANGAGTCGAGTGAAACACCCAGGAAGCACCGGTCACCTGTGTATGCC
TACCACTCACTGCGACCTGGTTGCCGGTGCATGTCTGATTGGAGGTCCAAC

>gi|71811403|gb|DR988794.1|DR988794 HDI_C_78.esd Horsegram (VZM-1) drought stressed subtracted cDNA Macrotyloma uniflorum cDNA, mRNA sequence
ATTCAGTTGGCGAATCTTGGCGGCCAATGGACACTTTGTTTGGCATTTGGTAAGTTTGAATTAGGTATAA
AGTTTANCTTGGGGGAAAAGGTAATTATTAGAAAGAGGGTTTCTTTCNAA

>gi|71811401|gb|DR988792.1|DR988792 HDI_C_75.esd Horsegram (VZM-1) drought stressed subtracted cDNA Macrotyloma uniflorum cDNA, mRNA sequence
AAAGCTGGAGCTCACGCGGTGGCGGCCGCTTCTAGAACTAGTGGATCCCCCGGGCTGCAGGATTCGGCAC
GAGGGGCGACTGGAACGACCAAAGTGAGTGCCGCAGTTAAAGTCGCAGTTCCCCAGGCCCCACGTCTCAG
CATCAAGGCTTCCCTCAAAGACCTCGGAGCCGCCGTTGTGGCCACCGCCGCCACCGCCGTTCTTGCGAGC
AATGCGATGGCCCTTGAAATCTTGCTGGGTGGCGATGACGGGTCTCTGGCCTTCGTTCCGAACAATTTCT
CCGTGGCGGCCGGTGAAAAGATCGTGTTCAAGAACAACGCAGGGTTCCCCCACAACGTTGTTTTCGACGA
GGACGAGGTTCCAAGTGGGGTGGATGCAGGGAAAATCTCTATGCCGGAGGAAGACTTGCTGAACGCACCT
GGTGAGACTTACAGCGTGACTTTGGATACGAAGGGAACATACAGTTTCTACTGCTCGCCTCACCAAGGAG
CTGGTATGGTCGGAAAAGTTACTGTTAACTAAATCTATCTCTCAACAACAAAATTCTCTTGTGGTTCGTT
CTTGTGATTTNGTTAATCGTAGAAAGAGCTTATTCACATCGTTCTTGTTATCATGGAACTATATATATTA
TGTATGGGATGAATGAACCG

>gi|71811399|gb|DR988790.1|DR988790 HDI_C_73.esd Horsegram (VZM-1) drought stressed subtracted cDNA Macrotyloma uniflorum cDNA, mRNA sequence
AGCTGGAGCTCACGCGGTGCGCGGCGNTCTAGAACTAGTGGATCCCCCGGGCTGCAGGATTCGGCACGAG
GCCTCGTGCCGAATTCGGCACGAGGTGTAATAGAAGAGAATCTATTCTCTTTCTTTGTCGTTTTTTAATT
ATCTTGGAGATTTCATAATGCTTACTCTAAAACTATTTGTTTATACGGTAGTGATCTTTCCGTTTCTCTT
TTCATCTTCGGATTCCTATCTAACGATCCAGGACGTAATCCAGGACGTGAAGAATAAGAAAAAAGTGGAT
TCTGTGTTTTTCTTGCTTGTGCGGAATTTTTAAATATTTTTAGGATTTTATCTATTTGAACATCTTTAAC
TAGTAAATAAAAAAACAAGTTAAAANAAAATATCAAATTATCAACGGAAAGAAGAGGGATTCTGAACCCT
CGGTACAAGAATTTAGTACAACGGATTACGCAATCCGACAGCTTTAGTCCACTCAGCCATCTCTCACCCA
ATTGAAAAAAAACAAAAAAAAA

>gi|71811397|gb|DR988788.1|DR988788 HDI_C_64.esd Horsegram (VZM-1) drought stressed subtracted cDNA Macrotyloma uniflorum cDNA, mRNA sequence
ACAGCTGGAGCTCACCGCGGTCGCGGCGTTCATAGAACTAGTGGATCCCCCGGGCTGCAGTAATTCGGCA
CGAGGCCATCGTNTGCCGGAATTCGGCACGAGGGATCGGCGCGTAAAATTGACAACGTATGGAGGAGCGT
GTCCATCCTGGAAGTAACTCTGCCATAAGACCCATCGGTGCCCAGAATGTTTGACAANACCTCTTCCCAA
ACACTCCACACTGTACTACGATGGGATGTACAGTGGAAGAGACCAGGGAGCAGGCACCGACTGAAGATGT
NTACAGAGGGCGACGTGGGTATGCATGTAGA

>gi|71811395|gb|DR988786.1|DR988786 HDI_C_61.esd Horsegram (VZM-1) drought stressed subtracted cDNA Macrotyloma uniflorum cDNA, mRNA sequence
ACAACGCTGGAGCTCACCGGACGGTCCCGGCCGTTCATAGAAACTAGTGGATCCCCCGGCGCTGCAGGNA
ATTCGGCACGAGGCCTCGTGCCGACGATTCGGCACGAGGAGANCTTGACCCTGAGAAAAGGTTGTACCCA
GGAGGGAAATTCTTCGATCCTCTGGGTTTTGAGCCAACGACCCTGAAGAAAAAGCCAGACTTCAAACGTT
GCAGAGATCAAGCATTCCCGCTTGGACCATGGATGGTCTNCCATCATCTTTAGCCATATCAAGCTGCTGT
AACAGGAAAAGGCCCTATCA

>gi|71811393|gb|DR988784.1|DR988784 HDI_C_54.esd Horsegram (VZM-1) drought stressed subtracted cDNA Macrotyloma uniflorum cDNA, mRNA sequence
AAGGGCTATGCTGATGTAAGTTTTTGGTCTCGAAGGCAAAGACGTGCTACATAGGCTAATAGAAATGTGG
GAATGCTATNAGATTGTGAGATGTTGAATGGAGTTGCATGCCATAGCACAAATGACGNATACGTGCGGAT
AGCGTAGATATAATCGACACCATGCATAGCCACTATAATGTTGCGTAGCTAANTCTCGCATGACGCAATT
TTCCTTTTACACTTTCTCTGTGGTGTATCTAGTATAAAAACGTATTTGTACTTCCCAATTTA

>gi|71811391|gb|DR988782.1|DR988782 HDI_C_52.esd Horsegram (VZM-1) drought stressed subtracted cDNA Macrotyloma uniflorum cDNA, mRNA sequence
CAAAGCTGGAGCTCCACGCGGTGCGCGGCCGTTCTAGAAACTAGTTGGATCCCCCGGGCTGCAGGAATTC
GGCACGAGGCCTCGTGCCGAATTCGGCACGAGGAAAAGTAGGAGTTGCCAATGTCATGAGCCACATATCT
ACTGGTGGTGGTGCCAGTTTGGAGTTATTGGAAGGCAAAGAGCTTCCGGGAGTCCTTGCTCTTGATGAGG
CCACACCGGTCCCTGTGTAAGACAATTTTCAACTTGGAAAATTTTCCCATCCTCAGTTGTTAGTGTCATT
AATCTTGTAAAAGAGCATATGTTGTAGGACCCTTCGGAGTCTGTCACTGTAAATTTAATCATGCTTGAGT
TATTGGCTTCACACATAAATTGCGTGTACCTGTAAACCCTGGCTGAGAGCCATAAATTCAAATAAATCCT
TGAGTTGCTGCCTGAAAAAAAANAAAACAAAAAAAAC

>gi|71811389|gb|DR988780.1|DR988780 HDI_C_50.esd Horsegram (VZM-1) drought stressed subtracted cDNA Macrotyloma uniflorum cDNA, mRNA sequence
AAGTAACAAGCACACAAGGAGATAATTCTTCAAAGTGTTATTTTCTTATTAACCCCGCACGTTTTTGTGA
AACCCACAGGTACTTGGCAATGATCTTCTGATCATATGTTCAAAATATGGAATGTTGATGGTTTTACACT
AGCAAAAAATCTTATAGGTCATCAACGCTGGGTGTGGGACTGTGTCTTCTCTGTGGATGGTGCCCTATCT
TATTACAGTTCCTCTGATACAATGCTAGACTCTGGTCTATGTCAACTGGCGAAAGATATTAAAGTTTACA
AGGACATCATAAAGCTACAATTTGTTGTGCCTACACGATGGGGCCGAACCGCAACATCTGAGATAATGGT
TCATAAAGTTATTTTTCTTCCATTAGATACAACNTTGTTTTTGTATATAATAATCTGTCTCTTGGTTGTG
AAGTTACTATAGTTCCTGAACTGTAATCCTCGGTANAGGGTGAAA

>gi|71811387|gb|DR988778.1|DR988778 HDI_C_41.esd Horsegram (VZM-1) drought stressed subtracted cDNA Macrotyloma uniflorum cDNA, mRNA sequence
AAAGCTGGAGCTCACGCGGTGCGCGGCCGCTCTAGAACTAGTGGATCCCCCGGGCTGCAGGAATTCGGCA
CGAGGGTTGAAAGCTGTACAATTAGCTGTTTTANAGTACATGTTTTACACACTTATCCGAATGTTTAATT
TGTTTGAGCGTTACCACGGCTACGTGTGGGTATAACATGTTAAAGATAGTGTTCAATAATTNTAGCTCGG
ATAGTTTGGTC

>gi|71811385|gb|DR988776.1|DR988776 HDI_C_4.esd Horsegram (VZM-1) drought stressed subtracted cDNA Macrotyloma uniflorum cDNA, mRNA sequence
AAAAGCTGGAGCTCACGCGGTGGCGGCGCTCTAGAACTAGTGGATCCCCCGGGCTGCAGGATTCGGCACG
AGGGTGAATCATCTTGTGTATCACAAAGGAAAAAAGCAAGTTCTTTGCAACAATGGCCGCTGCATCCTCC
ATGGCTCTCTCTTCCCCCTCCCTGGCTGGCAAGGCCGTCAAGCTTGCCCCATCAGCCCCCGAAGTCGGGA
GGGTCAGCATGAGGAAAACCGTCACCAAGCAGGTCTCCTCCGGAAGCCCATGGTACGGCCCAGACCGTGT
CAAGTACTTGGGCCCATTCTCCGGCGAGCCCCCGTCCTACCTCACTGGCGAGTTCCCAGGTGACTACGGT
TGGGACACTGCTGGGCTTTCCGCTGACCCAGAAACCTTCGCCAGGAACCGTGAGTTGGAAGTCATCCACT
CCAGTGTGGGCCATGCTCGGAGCCTTGTGGCTGCGTCTTCCCCGAGCTCTTGTCCCGCAACCGGCGTCAA
ATTCGGCGAGGCCGTGTGGTTCAAGGCTGGCTCTCAGATCTTCAGCGAGGGTGGGCTCGACTACTTGGGC
AACCCAAGCCTGATCCACGGCTCAGGAGCTCCTCGCCATCTTGGGCTAACCCNAGTTATCCTTCATGGGG
CGCCGGTTGACAGGTTTCCGGTATTGCCGCTGGGCCCTCTCGGTGAAGGGTCAACTTGAACCCCGATTTT
ACCCAGGTTGGCGTTCGACCCATTTTGGGTGGCCTTCGCTTGACGAACCCCCAAAGGGT

>gi|71811383|gb|DR988774.1|DR988774 HDI_C_30.esd Horsegram (VZM-1) drought stressed subtracted cDNA Macrotyloma uniflorum cDNA, mRNA sequence
GCGAATTCGGCACGAGGGTCTCTATGAGGGTCTGGATTGGCTTTCTAACAACATTGCCAGCAAGGCATGA
GACATTTGAAAAATTTTGGTCTTGTGTGGGAATTTCATGCGAGTCTGGCGGTTCTTGGAGAAAGATGCTT
ATCCTTTCTAGCTAAGGTTGTAATAGCTGAATGCTTATTAGAAGTATATTCTCTTCTGTGTTAACTTGGT
TTGTATGATTGCTTAAATTAGCTAATACTTTTAGCTATAATTGGACCTCTTGCAAAAAAAAAAAAAAAAA
AAAAAAAAAAAAAAAAAAA

>gi|71811381|gb|DR988772.1|DR988772 HDI_C_29.esd Horsegram (VZM-1) drought stressed subtracted cDNA Macrotyloma uniflorum cDNA, mRNA sequence
AAGCTGGAGCTCACGCGGTGGCGGCCGCTCTAGAACTAGTGGATCCCCCGGGCTGCAGGAATTCGGCACG
AGGATTTAGAGTAAGGAAATCAAAACACTAAAGAGAAACGGTAATTACTGAGTACAATTACAAATTACAG
TCTTTCTCTTTTCATTCTTTTTTTTTTCTCTTTTTTTCCTTCCCTTCTCACTTTATTTATCATCCTTCTG
CCTCGCGTGGCTGAACTCGGTCACTAACTCACTTCACTCCAACAAGTTCAATCAAACCATTTTTAACCGA
ATTTACCATCATCACGAATCATCATCCTATCCAAGGAAACACCAATTAACTCTCACAGTGTGTCTCACCA
GTTGCAGCGTGGTTTTAAACCTCGGGGGACACCCAGCGAAGTTTGAAACCCACTTAGGAACCTCGGGCCG
AAGGGAAAGCTTTCCACGCGGAAGGNTGGCCGAAATTTAAAAGAGCCCTANNGTGTGTGTCCCCCAGACC
CCAAGACATGTGAGAGGCAGACCGGTTATATCTCTCTCCTCTCCAATC

>gi|71811379|gb|DR988770.1|DR988770 HDI_C_26.esd Horsegram (VZM-1) drought stressed subtracted cDNA Macrotyloma uniflorum cDNA, mRNA sequence
CCACGGCTGGNGACGCCTCCACCCGGGCGGAGTGCGCGGCCGCTTCTACTACACCTACGTAGGACTCCCC
CCGAGAGCTAGCACGTGACCTTCGGCACCGACGAGCCTCGTAGCCGACACTTCGAGCCCGACGAGAGCAC
ACGTCTAAGGTAGCCACGCACGCCGCGGTACACTTCCACGCTCCACACTTACGCGGTTACTACTATTTAC
ACGTATGTTGCACGTTTACACACACACACCTCCGACGAGAGAGAGAGAGCCCAGAGTAACCCCACACTAT
ACAGCCCCTAACTAACAGTAAGACAGTACAGTAACTATAAACCCACACCTTATTACACACCTAAAG

>gi|71811377|gb|DR988768.1|DR988768 HDI_C_18.esd Horsegram (VZM-1) drought stressed subtracted cDNA Macrotyloma uniflorum cDNA, mRNA sequence
ATTCATTTGCATGTATTTTGGAAGAACATATTGAGCTTCTGGAGGTTCAGAAATCTTATAAAGCCACGGG
TATATTTCCATTGGGCTTAATACTTTCTGGTTGGGTCNTATNCCCCCTCTTGGGGCGGTTATGGTGGTCC
ATACCCTTTTTTTTTNGGAACCACCACTTTGGGTTTTGGNTTGAAT

>gi|71811375|gb|DR988766.1|DR988766 HDI_C_16.esd Horsegram (VZM-1) drought stressed subtracted cDNA Macrotyloma uniflorum cDNA, mRNA sequence
CGCAAAAGCTGGAGCTCCACGGCGGTGCGCGGCCGTTCTCTAGAACTAGTTGGATCCCCCGGGCTGCAGG
ATTCGGCACGAGGGAGACAGGGCTTAAGCTGGCTTAGACAGATAAACCCGCTGGTTCGGTTCCTCTCAAG
CTAAGATGCCTTCAATTCATACCCGGGTTGACTTTCAGCTCTGGTCTCATCAGTATTATAGACCGAAGGT
TGTTGTCTTAGAAAGGATGCAACTAAGCCGCTTGATAAAGTAGATAGAGAGAAGGGAGTGTTGATCCGGC
AGTTTCAACACAAGTTCCTCTGTTATGGCTCGCTTGAGCCCAACTGGTTCGCATGGACACGCAACTGGAA
ATAGGATATGCTTCTTAACCGGTCTTGTTCAAAGTGAAACTATTTCAGATCTTTTCAACTCAGGTTTATT
TGGATTCGTGTCAGATTCTTTGGTTACAGTTTTCCTGCTTGCTAATTCAAGAAAAACCAAGAGTTGTAAA
TAAGGTGGTCACAAGAAGGTCAGAACTGCCGGGTTCCCTGTAGGCAAAGGGACGTAACCCCACTCTAAAA
GTTGTCGGTTCCCCTCGGGGAGGGTTGAAAAAGCTCTTCACAATTAGGAAACAAAAAGAACGAATTGTCA
AGGTTGTCGGCAATATCTGCACCCCGGGCTCAGCTCAAGGTGCAAATCCAAGCAAGTTGAGAAGAGCCAG
GCGAACAAGCCAAGGTGCGAAGCCACTTTA

>gi|71811373|gb|DR988764.1|DR988764 HDI_C_14.esd Horsegram (VZM-1) drought stressed subtracted cDNA Macrotyloma uniflorum cDNA, mRNA sequence
GCTGGAGCTCACGCGGTGGCGGCGCTCTAGAACTAGTGGATCCCCCGGGCTGCAGGATTCGGCACGAGGG
AATTCAAAAACTCAAGTCATTTCTTCTGCTTCGCTTTCATTCCCAGCCAAACATGGCAGACAAATGCGGC
AACTGTGACTGCAGTGACAAGAGTCAGTGCACGAAGAGAAACATCTATGGTGTTGACATTGTAGAGACTG
AGAAGAGCTACATGGAGACTGTTGTCATGGATGGTGCAGCTGCTGAGCATGATGGGAAGTGCAACTGCGG
CACTAGCTGCAGTTGTGTGGACTGCAAGTGTGGCCATTAAGGAATGAATGAATGAAAATGTGATTGCCAT
GTGTTTGGCAATACAAACGTTCAAATAATGTAACCTTCATATGAATAAATGTGTGCTTTTATCCTAAAAA
AAAAAAAAAAAAAA

>gi|71811371|gb|DR988762.1|DR988762 HDI_C_1.esd Horsegram (VZM-1) drought stressed subtracted cDNA Macrotyloma uniflorum cDNA, mRNA sequence
AAGCTGGAGCTCACGCGGTGCCGGCCGTTCTAGAACTAGTGGATCCCCCGGGCTGCAGTGATTCGGCACG
AGGGCCACCATCACCAGAGGACTTAGGGAAATGGCGCGGGAGATGGCACGTAAAAGGAACAGCGGCTGAT
GTTCCATGTGGTCGATTTGGTTGCAGTGCAGTTGTGAGACAGAATCACTGCTTATGTAGTAAATATGTTT
ATTGTTGTAATAATGAATAAGGACTTATAAACTACTGTAGAAATGTTTTTTATTTTTCAAAAGCTTCAAC
AGTTTGGTGCCATGGACTACCTACAACTTCTCTGTCTTACCTTCAATCTAAAAGAAAAATAAATTATATT
AGAGATCCTGTTATAGCTGTTTTTCATAAAAAAAAAAAAAAAAAACNCAAGGGGGGGCCCCGGAACCCA

>gi|71811369|gb|DR988760.1|DR988760 HDI_B_95.esd Horsegram (VZM-1) drought stressed subtracted cDNA Macrotyloma uniflorum cDNA, mRNA sequence
GAGGATATTGAAGAGGATTAAGGCTAGGCTGCCATTNACGGAAATGTAGGACAACCGACCAGTGGAGGCT
AAACAGGTTTCCTTTGAGGAAACGAAATGCTTTTTCTGGACAAATTACCCTTTTTCCCTTTTTAATTTTC
CTGTTATCTTTATATTTCTCTTATGATAGTTGGATCCTCTGGACTAGAATTATTTAAGGGGGGGACTCTG
ATAGTTTAGTCTCAAAAATCGGTCACCTCATACCGGGTTACAGTGGAATGGGTGATGTTAGTATTCCATG
TTGTAGAAATTGGTTAACCCGGAAAATTTAAACTTTCATTTATTTTAAATTTTTAANTGAANAAAATTGG
TTAATTTTAAATTT

>gi|71811367|gb|DR988758.1|DR988758 HDI_B_93.esd Horsegram (VZM-1) drought stressed subtracted cDNA Macrotyloma uniflorum cDNA, mRNA sequence
AAGCTGGAGCTCACGCGGTGGCGGCCGCTCTAGAACTAGTGGATCCCCCGGGCTGCAGGAATTCGGCACG
AGGATTGAGCTCGTCGAGCCGGAGATTCTCCGCTTCAAGGCCTTCGAGCCTATCCTCCTCCTCGGTCGTC
ACCGCTTCGCTGGCGTCGACATGCGCATCCGTGTCAAGGGCGGTGGTCACACCTCCCAGATCTACGCCAT
CCGTCAGAGCATCGCCAAGGCTCTCGTTGCTTACTACCAGAAGTACGTCGACGAGCAGTCCAAGAAAGAG
ATCAAAGACATCCTCGTCAGGTATGACCGCACACTCCTTGTCGCTGATCCCCGTCGCTGCGAGCCCAAGA
AGTTCGGTGGTCGCGGTGCTCGCGCCAGGTTCCAGAAATCCTACCGTTGATTTCAACCCCTTTCCCTTTC
TCTTTTTATGTTATCGAAATGTCTTGATAGTACTCTCTGTCTTATTTGTGTTGCGCTGAGTTTTGAGTTT
TTTAATCAGATTTTGAATACTCTTATTATATAATGCTTTAGTTGAGTTTAAATTCTGTTGTTAATT

>gi|71811365|gb|DR988756.1|DR988756 HDI_B_91.esd Horsegram (VZM-1) drought stressed subtracted cDNA Macrotyloma uniflorum cDNA, mRNA sequence
AAAGCTGGAGCTCACGCGGTGGCGGCCGCTCTAGAACTAGTGGATCCCCCGGGCTGCAGGAATTCGGCAC
GAGGGTTTATGTCAGCACCAANGGATGATAATGTTGAAGCCCCAGAAAAATTGGTGGGAGATGATAATGC
AAGACTCTATCGACCATTTAAGTTTACCAGAAAACTTTTGGGGGGAATTATAGAAATT

>gi|71811363|gb|DR988754.1|DR988754 HDI_B_84.esd Horsegram (VZM-1) drought stressed subtracted cDNA Macrotyloma uniflorum cDNA, mRNA sequence
AAGCTGGAGCTCACGCGGTGCGCGGCGTTCTAGAACTAGTGGATCCCCCGGGCTGCAGGAATTCGGCACG
AGGCCTCAAGCCACATCCATTTCTCCCTCCACTGAAGCCACTTCCACCTTTTCCTAAAATTCCTCCAAAG
CACTTTTTCCATCACCCCAAATGGCCTCCAATTCCACCGTCTTCTTCTCATCCTTAGGCTACATTGCAGA
GCTAGATTACTCTTGGGTCTACAAAATATGCGTGCATGTTTTCTGTCTTTATATGTGCTTTCTGTATGAT
CAAGGATTGAGGAAGTCTATTATGCTAATAAAGCCTTTGAAGGAGGATAGGGTAGGTGATGTGAAGAAAA
ACATCAGATGAGAATAGAGAAAACAAAAACAGAGCGATATGATTAAGAAGTTTGAAATTATTGGGAGTTT
GAGTGTGATAAG

>gi|71811361|gb|DR988752.1|DR988752 HDI_B_82.esd Horsegram (VZM-1) drought stressed subtracted cDNA Macrotyloma uniflorum cDNA, mRNA sequence
AAAGCTGGAGCTCACCGCGGTGGCGGCCGCTCTAGAAACTAGTGGATCCCCCGGGCTGCAGGATTCGGCA
CGAGGGTGAAGCCCAATATTCGATTACCTGGGGTGTCACGCTGCAACTTCTGGACAGTTTGCGTTTGAGG
CCACTAGGTTGGTTCTGATTCAGATTATTGCTTAATTCCAAGGGAATTTCGTTGAACCCTATTACCTCGC
TTTACTATATTGCTCCCTGCTGTTTGGTAGTTCTTGACCGTGCCCTGGATTGTCATGGAGTACCCTTCGC
TGAGGGACAACTCCAGCTTCCATTTGGATTTCGCGATTTTCGGGACCAATTCCGCATGCGCTTTTGCGTT
GAACCTTGCTGTTTTCTTGCTGGTGGGAAAGACCTCAGCATTGACTATGAATGTTGCTGGGGTGGTCAAC
GGATTGGCTCTTGATTGCCTTCTCTTGGTCTGTGATAAAGGACACTGTGACCCCAATTAACTTGATTGGT
TACGGGTTGGCGTAATTTGGGGGTTGCGTACTATAATCACTGCAAGTTGCAGGCCCTGAAGGCTTCGGAG
GCGCAGAAGAAGGCCCAGCAGGCTGATGAAGAGGCTGGGAGGCTGTTGGAACAGAAGGATGGGGAAGCAC
TGGAAGGAAGAACGACAACCAGAAACTGATTCCACTCATGGTCTCATTTTGGTCACTCCTCTATAATTGT
TGGCACGAGGAGGT

>gi|71811359|gb|DR988750.1|DR988750 HDI_B_80.esd Horsegram (VZM-1) drought stressed subtracted cDNA Macrotyloma uniflorum cDNA, mRNA sequence
AAAGCTGGAGCTCACGCGGTTGGCGGCGCTTCTAGAACTAGTGGATCCCCCGGGCTGCAGGATTCGGCAC
GAGGCCTCGTGCCGAATTCGGCACGAGGCTCATCTTTCTCCGCCGCAGACTCCACCATGGAAGACCCCTC
CAATCACCGCCGCTCCAAGAAGCTACCTA

>gi|71811357|gb|DR988748.1|DR988748 HDI_B_79.esd Horsegram (VZM-1) drought stressed subtracted cDNA Macrotyloma uniflorum cDNA, mRNA sequence
AAGCTGGAGCTCACGCGGTGGCGGCGCTCTAGAACTAGTGGATCCCCCGGGCTGCAGGAATTCGGCACGA
GGAAGAAACTGGATGTTCTTTCCAATGAGGTTTTCATCAAGGCTCTCGTCAGCAGTGGCCGAACTTGCAT
CTTGGTTTCCGAAGAAGACGAAGATGCGATAATCGTGGAGCCTTCTACGCGTGGAAAGTACTGTGTTGTT
TTCGACCCATTGG

>gi|71811355|gb|DR988746.1|DR988746 HDI_B_71.esd Horsegram (VZM-1) drought stressed subtracted cDNA Macrotyloma uniflorum cDNA, mRNA sequence
AAGCTGGAGCTCACGCGGTGGCGGCGTTCTAGAACTAGTGGATCCCCCGGGCTGCAGGATTCGGCACGAG
GTAATAATATTGCTTCCTCACAGAAGAATTCCATCTGCAGGCTGCAAGAATTTCCAATAGCGCGCAGGCA
TTCTCTTCAAAGGTTTCTTGAGAAGCGGCGAGATAGGCTGGGTAGCAAAGCTCCTTATCCTTCCTCATCA
ACTACAACAGTGGCTGATAACATAGAGAACAACTTCTGTGCTGATAATGCACCGGAACTGATTTCCTTGA
ATCTAGCAGAGGAGGAATTTCAGCCAACTGTCTCTGCCTCTTGAGCATAACTAGTGTTTGTTCTATGTTA
TGTGGTGTGAGTGTGGAAGACCATGAGTTTGCATGTAGAACCACAGAAACTAATATAATTGTATTGTTAG
GTTCTCTATAAATGTGTTTTATATGTAACATAGCCTGAAATGGTCTGTAACAGTGTGACTTGAAAGTTGC
TTATATCTCTGCACGTAGGAAATATGCTGTGTGTTCTGATCACCCATATTAAACTGTTTTTCCTATATTT
ATGTGGACA

>gi|71811353|gb|DR988744.1|DR988744 HDI_B_7.esd Horsegram (VZM-1) drought stressed subtracted cDNA Macrotyloma uniflorum cDNA, mRNA sequence
AGCTGGAGCTCACGCGGTGGCGGCGCTCTAGAACTAGTGGATCCCCCGGGCTGCAGGAATTCGGCACGAG
GCCTCGTGCCGAATTCGGCACGAGGGTGATGTTGGTGAATGACGCTGATTTGCAAGAATGTCTAGAAATA
TTGGATGATATTGGCAAGTGTAGCGTCAGGTTTCTTGTTCGTGATTTGCCTTCTGTTTTAAGCAGTTCTG
GGAGTAGCAATAGCTACTTGGGAGGAAGCTTATAGCATATTGGATGTGGTGGGCGACTTCAATGTGAAAA
TTCAAGTTTCGCGTTGACAAGATGTGGTTTTTCAGAATCTTCCAAAGATTCGGCATGTGGAGGAGTTTGA
ATCTTAGCCACAGCCACCTATAACAAGTGCAAAGCTTCATTTCTGAAAATAGCTTTTTGGAAGAGAGAAA
GACGCGGTTCAATGGAAGTACTGCCTGTTAAATACATAGTTCTGTATATATTGAACTCGTAGTAGCAGAA
TAGAAATTTGTAGTGGTAGTAATAGTAGTTTAGGGTATAAACAGTTCTGTGATGCTGTGATAGCTCTTTG
TAATTGTATAGATAGATAGTATCTAGATAGATTGGTTGATTTCCCATGAGATAATATAACT

>gi|71811351|gb|DR988742.1|DR988742 HDI_B_67.esd Horsegram (VZM-1) drought stressed subtracted cDNA Macrotyloma uniflorum cDNA, mRNA sequence
AAAGGCTGGAGCTCACCGCGGTGCGCGGCCGCTCTAGAAACTAGTGGATCCCCCGGGCTGCAGGAATTCG
GCACGAGGCCTCGTGCCGAATTCGGCACGAGGGTCAAATGCAAACCGTAATAAAGAGACAGGAAAGGCAA
AAGAGTCAAAACCAGAGCCACCTAAAGAAAAAGAAGAGTCAAAATTTCAAGCTTTTACTGGGAAGAAGTA
TTCTTTACGGGGTTAATTCATATCAATTAATTGAATGTCCTTTTACTTTTAAAGTAAGTTACTTTGTTGA
TCTCTGCATGGATCCATGTCTATTGCAAAAACTTGTATTTTTTACTGTATTATAAGCAGTAGATAGACCA
GTAGACCCCACAGAAAGTACTTAGATAATCTTGATTACTTGTGAATGAAGCTTATTTCTATCGCAAAAAA
AAAAAAAAAAAAACNCAAGGGGGGGCCCGG

>gi|71811349|gb|DR988740.1|DR988740 HDI_B_59.esd Horsegram (VZM-1) drought stressed subtracted cDNA Macrotyloma uniflorum cDNA, mRNA sequence
AGCTGGGAGCTCACGCGGATGCCGGCCGTTCANAGAAACTAGTGGATCCCCCGGCGCTGCAGGATTCGGC
ACGAGGATGGCCAGCACCTTCTCGAAAGACGAGCTTCAACTTCTTTGCGAATATAGTTAAAGAGATTCTT
ATTCGAGGAGTCAAATGTGCAGCCTGTCAATAGTCCAGTGACGGATTATGTGGTGATATTCATGGTCAGT
TTCATGATCTGATGACACACCATCTATTCCCAAGACTTGGTG

>gi|71811347|gb|DR988738.1|DR988738 HDI_B_57.esd Horsegram (VZM-1) drought stressed subtracted cDNA Macrotyloma uniflorum cDNA, mRNA sequence
GGTCGAACTGAGGAAGTGAATATCAAAAGCAGCAAAGACATTAGGCGAGGATCCTNCTTAACAGGAGACA
AACTTACNCATTAATGATGAGCACGGGGAAACTGATGTACACTCTGGGACAATTATTGTAAAAATT

>gi|71811345|gb|DR988736.1|DR988736 HDI_B_48.esd Horsegram (VZM-1) drought stressed subtracted cDNA Macrotyloma uniflorum cDNA, mRNA sequence
CAAGCTGGAGCTCACCGCGGTTGGCGGCCGCTCTAGAACTAGTTGGATCCCCCGGGCTGCAGGAATTCGA
TATCAAGCTTATCGATACCGTCGACCTCGAGGGGGGGCCCGGTACCCAATTCGCCCTATAGTGAGTCGTA
TTACAATTCACTGGCCGTCGTTTTACAACGAA

>gi|71811343|gb|DR988734.1|DR988734 HDI_B_46.esd Horsegram (VZM-1) drought stressed subtracted cDNA Macrotyloma uniflorum cDNA, mRNA sequence
AAGCTGGAGCTCACGCGGTGCGCGGCGNTTCTAGAACTAGTTGGATCCCCCGGGCTGCAGGAATCGGCAC
GAGGGCTTAGACTCCTTAAAGCGTTCCTTTGTTGTCATATGTATTTAAATATGAAATTCAAACAATCTGT
TTTGTATCAATTCATAAATATATTTTGTAATCAAATCGATATTCTGTGAACTGATGCTTTGATGGTAAGG
AACCTGGAAAAGTCACTTTTTC

>gi|71811341|gb|DR988732.1|DR988732 HDI_B_36.esd Horsegram (VZM-1) drought stressed subtracted cDNA Macrotyloma uniflorum cDNA, mRNA sequence
AAGCTGGAGCTCACGCGGTGGCGGCGCTCTAGAAACTAGTTGGATCCCCCGGGCTGCAGGAATTCGGCAC
GAGGCCTCGTGCCGAATTCGGCACGAGGGATCACTGAGCTTTACATCCCTAGGAAGTGCTCTGCTACAAA
CCGATTGATTACTGCGAAAGACCATGCTTCGGTTCAGATTAACATTGGTCATGTTGATGAGAATGGTATC
TACAATGGCCAATTCACCACCTTTGCCCTCTGTGGCTTCATCCGTGCTCAGGGTGATGCTGACAGTGCCC
TAGATCGCTCGTGGCAGAAGAAGAAAGCCGAAGTTAAGCAACAGTAGAATCCCATGATAGTTTCGTTACT
TTAATTTCTACTCTTGTTAGAGATATTTGAGGATTATGATTGTCGTCTTGAGCAAATACTTGTTCTGAAT
TTTCTTTGGTACCTCCAGCTAAAATTGTTTTTTGACAGTGTGACATTTCGTTGTTAAGTATTTGGTTCTC
TTATATTTCAATTCTTAAAAAAAAAACAAAAAAAAAAAAAAA

>gi|71811339|gb|DR988730.1|DR988730 HDI_B_33.esd Horsegram (VZM-1) drought stressed subtracted cDNA Macrotyloma uniflorum cDNA, mRNA sequence
AGCTGAGCTCACCGCGGTGGCGGCCGCTCTAGAACTAGTGGATCCCCCGGGCTGCAGGAATTCGGCACGA
GGCTTTTTTTTTAGTACGGTAGGTTTTTAAGTAACAGATAAAACAGACAGTGTAAAAAAAAGGAAAGAAC
CCTGGTCTAAAAAAGGGGGAACCCT

>gi|71811337|gb|DR988728.1|DR988728 HDI_B_24.esd Horsegram (VZM-1) drought stressed subtracted cDNA Macrotyloma uniflorum cDNA, mRNA sequence
CTGGTAAGTTAAGAGGGTAGAAAGAGTTTGAAACCCGTGAAATTCTCGTTTGCTTTTATCGATCCATCGA
ATCAGTGTTTCGAAGACCCAGGATTCTATTTTANTCATACGATTCCCAATAAATACATTCACGTTTATTA
TTTNTCCTTTATCCAGGGGAATTAGATTTGGGTTATCAACTTTGGGATNNANTATTAGAATGGTG

>gi|71811335|gb|DR988726.1|DR988726 HDI_B_20.esd Horsegram (VZM-1) drought stressed subtracted cDNA Macrotyloma uniflorum cDNA, mRNA sequence
AAAAGCTTGGTAGCTCACGTCGGTGCGCGGCCGTTCTAGAACTAGTGGATCCCCCGCNGCTGCAGTNAAT
TCGGCACGAGGCCTCGTGCCGTGCAACTCTTGCTTCTTGTCAAACACCCTTTTTCATGGCAGCAAAGACT
TTGAGGATGATGTATTTGTGATGCTTCACAAAACCTCCACCAGGCCTTGAACCTAAAAAGGGAAGTAGAA
AGCTATTCCACACAAGTTTCCCAAACTCGACTGACTGTGCTGAATCGAGTTG

>gi|71811333|gb|DR988724.1|DR988724 HDI_B_12.esd Horsegram (VZM-1) drought stressed subtracted cDNA Macrotyloma uniflorum cDNA, mRNA sequence
AAAGCTGGAGCTCACCGCGGTGCGCGGCGTNTCTAGAACTAGTGGATCCCCCGGGCTGCAGGAATTCGGC
ACGAGGCCTCGTGCCGAATTCGGCACGAGGAACTGCGCTACTATCAAGTTTTGAAGTGGAATCAGAGACT
GAGGGCACCGGAAACTACTCACTATAGTATGAGTATATCTCGTTAATAGTATTATGAATAAGACAGAAGG
TGATGAGGGCTCCACTTATATGCACCTCTTCTCTTCTCTTTGTACTGCACATTTTATAGTATTGAATGCC
CTTTAATTATGTT

>gi|71811331|gb|DR988722.1|DR988722 HDI_B_10.esd Horsegram (VZM-1) drought stressed subtracted cDNA Macrotyloma uniflorum cDNA, mRNA sequence
AGCTGGAGCTCACGCGGTGGCGGCGCTCTAGAACTAGTGGATCCCCCGGGCTGCAGGATTCGGCACGAGG
CCTCGTGCCGAATTCGGCACGAGGGGAATTTTCGAAAGCCTTTACAAAGTCGTTATGCGTCGCAACTCTG
TCTATGTTACCTTTGTCATCGCTGGCGCCTTCCTCGGAGAACGGGCTGTTGATTATGGAGTCCACAAGCT
ATGGGAGGCTAATAATGTTGGGAAACGATATGAAGATATTCCTGTGCTAGGGCAAAGGCAGTCAGAAGAA
TAACCAGTTTGTTAGCCTTTTGCAAGTTTTATTATATTCATGAAATATGAAGTGAACATTAAGAGCTGGA
AGCAGTTTCCATTTTTACAATAAATACCTTATGCTTGTCTCTTTCAGGCTTAACTCTTATGCGTGGTTTC
ATCACCGGCCTTTGAACCATTGCATAATTCTGTATTTTTTTGAATGATTTATCCGGAATCATTGGTTATG
CAAATTGTAGACTTTCTACTTAAAAAAAAAAAAAAAAACNCGAGGGGGGGCCCGG

>gi|71811329|gb|DR988720.1|DR988720 HDI_B_88.esd Horsegram (VZM-1) drought stressed subtracted cDNA Macrotyloma uniflorum cDNA, mRNA sequence
AAAAGCTGGAGCTCACGCGGTCCGGCNTTCATAAACTAGTGGATCCCCCGGGCTGCAGTGATTCGGCACG
AGGAAGAGACAAATGAAACAAATCTGTTAACTATGGAAGAATGATATCATTCGGAAGAGATGTGGCCGAG
GCACCCTCCTCTAAGATTGAAATGACTGACTTCCAGGGGTGCCCTCAAGGGTCGCAGTGTTGCTAATACC
ACTTGTCGATGATGTGTGGACTGAATACCATGAAATGGGAATTGAGGGAGTAAGAGCAGTTGCTGAACAT
AAGGTTTACACAGCTGGCTCAAATCATAGAGCTGCTTAATTATTAGTTAGCTCCAAAGATGATGGCTCGT
GGTAGTGCTCATTTCTCTTACGGAATTGCTGACAATTCGGATGACCCTAAGTATAATCACTACCAAGTAT
TGGTACAACATCCATATGGAAACAACACATTACACAAATGCTCCATGCATATGGAACATCTTCCTCTATG
TATGGCAGTATGGACTTTACCAACCNTGAAAAGATCTCTATAGTGTAACA

>gi|71811327|gb|DR988718.1|DR988718 HDI_B_85.esd Horsegram (VZM-1) drought stressed subtracted cDNA Macrotyloma uniflorum cDNA, mRNA sequence
GCNTTCTAGAACTAGTGGATCCCCCGGGCTGCAGGAATTCGGCACGAGGTGGACTTTTGGAAACATGTTA
TTAGTCTGTGAATATTTTTATGCGGTATTTGTAGGTCAAATTTTCATAACTGGAGTCTGATTTGTTCATA
TTTAAAGAGTTTTGTTCATATTGTGGTAAGCCTTTATTCAGACATCTTTGGTTTAATTTCGGTTTAGACA
TTTTGGCTTAGTCTTAGTTGGAGAATCTTTAGTTCTTTCAACTCAATCTTGTATGACCTTGACATTTTTT
TGTCACTTCGATCGAAGCAGGTTCATCCTCTACTGAGTTGCTGGAAAAAAAAAAAAAA

>gi|71811325|gb|DR988716.1|DR988716 HDI_B_77.esd Horsegram (VZM-1) drought stressed subtracted cDNA Macrotyloma uniflorum cDNA, mRNA sequence
AAAGCTGGAGCTCACGCGGTGCGCGGCGNTCTAGAACTAGTGGATCCCCCGGGCTGCAGGAATTCGGCAC
GAGGATTGGTTTGTATGCGGTTACTTGGGCGTCTTATAGAGAAAGACACGCAGCTGCTGCAGGTATATCT
CATGGTTCTTGGGTCTCTGAATCACTTCTCCCAGACAAGAGTTCTTATAGAGTAAACTTTTTTTCAGGCC
CCCCCAGCATGTCCCCAAAGCCTTCTGATTAACGAATTCAATTGTGGATTTCCTTGTAAAAAGTTGTCTC
ATCATTCATTGTTGTCTTTATATATAGTTGTTTTGTAGAATTCAAGAGAATCGACGCTAAATTTTTTTAT
GAACTTATCTACAAATTTGACTAGGTTTACATCTTAAAAAAACAAAAAAAAAAAAAAAACCCCGGGGGGG
CCCCGGAC

>gi|71811323|gb|DR988714.1|DR988714 HDI_B_75.esd Horsegram (VZM-1) drought stressed subtracted cDNA Macrotyloma uniflorum cDNA, mRNA sequence
AAGCTGGAGCTCACGCGGTGCGCGGCGTNTCTAGAACTAGTGGATCCCCCGGGCTGCAGGATTCGGCACG
AGGCCATTCTTCGGCGGCTTATTTGCGTAAATAAGGAAGGGCATATCCAAATAAATAATAGATAGAAAGG
GACGCCTTTTAAGCTACGAAAAAAGGAAGTGGCAAAGGGTCTTTTTCGTCTTTATGATGTATAGAATTTT
TTTAGGATTCTACTTGGATTCGGTACTTACTTAAGTTCAGCATCGAAGGCGGGACTCTTTCCCTAGATAG
AGAGATGGTCTAATTCAAATCACGACCAAGAGAGGTNTCATCTTCTCCCGATATCTTAATATAACA

>gi|71811321|gb|DR988712.1|DR988712 HDI_B_73.esd Horsegram (VZM-1) drought stressed subtracted cDNA Macrotyloma uniflorum cDNA, mRNA sequence
TGGAATGAATGGAGCCAAATGTGGTTGGCTAACTTTGACATGGTCTTGTGGCTTGCATAACTTTGCAATG
GANGTTGGGTTACACATCAAGGTTTGGCATTGTCTATGTTGGATTTCAAAACCCTCAAGAGATACCCCAG
ATGTCAGCTTACTGGTTCAAGCAGCTAAATGCCAGAAAGAAGCATTAATAGCTTAGCTCNAACATCTATT
TTCTAAGCTTCTGGTTGCTTCAGAAATCATGTTTAGTGGTTTTGGTTGAGTTAAAAGT

>gi|71811319|gb|DR988710.1|DR988710 HDI_B_65.esd Horsegram (VZM-1) drought stressed subtracted cDNA Macrotyloma uniflorum cDNA, mRNA sequence
CAAAAGCTGGAGCTCCACCGCGGTGGCGGCCGTTTCTAGAACTAGTGGATCCCCCGGGCTGCAGGAATTC
GGCACGAGGCACTCGGTTGTCCTGAAGTAACG

>gi|71811317|gb|DR988708.1|DR988708 HDI_B_61.esd Horsegram (VZM-1) drought stressed subtracted cDNA Macrotyloma uniflorum cDNA, mRNA sequence
ACAAGCTGGAGCTCACCGCGGTGCGCGGCCTTCTAGAACTAGTGGATCCCCCGGGCTGCAGTGAATTCGG
CACGAGGTTCAGTTTCAACTCTACAATGGCAACCATCTCAGCTGCTACCACAACCCCTTCGATCACCCGC
GCATGTCTTGTGCAAAAGCGGTCTCTTGGAGTCTCATCTCCCGTTCTTGGATTGCCAACAATGGGTAAGA
TGGGAAGAGTGAGGTGCTCCATGGAGGAAAAGCCTTCTGTGAAGGAAAGCAGCTCAAGCATAGGGATGGG
GGCATCATTTGATGGCAGCCGCCTGTGCTGCAGCCATGTCAGGCCCAGCCAATTGCCTTGGTGGATGAAA
GACTGAGCACTGAAGGAACCGGGCTTCCTTTAGGGCTCAGCAACAACCTTCTTGGTTGGATCCTGTTCGG
TGTCTATTGGTCTTATATGGGGTCTCTACTTTGTCTACACTTCCAGTCTTGAAGAGGATGAAGAGTCCGG
AATGTCCCTTTATAAATCCTGGGATACGAGTGATGATGGACTTGTAGACATTGCGAACGAGTCCACATGA
TCTTCC

>gi|71811315|gb|DR988706.1|DR988706 HDI_B_54.esd Horsegram (VZM-1) drought stressed subtracted cDNA Macrotyloma uniflorum cDNA, mRNA sequence
CGGCCGTTCTAGAACTAGTGGATCCCCCGGGCTGCAGGATTCGGCACGAGGCCTCGTGCCGAATTCGGCA
CGAGGACAAACTTAACTTCCAGCGATTGGAACTAAACAACCAGAAGTTATTCCTTGGAGGACTGAGTATT
GGATTTGGTGACTTGAAAGCAACTGCTGAGAACTTGCCACCAGCTATTAAAGAAGTAAAAGTATCAGAAG
GACTACTGGGGAAGGCTGCTTCCACCTGTTGTAGCCGATTGGCTGATACCTGTTGTTGCATGTGTCTGCT
GCAGTCTTGCAATTTTGTGAATGACCAGTGCACCATTGTTTGCGCTCAGTTTGTGCAGCTCTGGCCTGTT
TTGAGTTAATCAAATGTGGTGTTGAGCTCTGCGAGTTGTGATNNGTTTATAGTGAAATTATATATGCTTA
AGTTATAGAGAAACTGTTTGATATTACAAATTGTTAAAGATGTATATATGAATTATCTAAGCTCTTGTGC
TATGAATA

>gi|71811313|gb|DR988704.1|DR988704 HDI_B_52.esd Horsegram (VZM-1) drought stressed subtracted cDNA Macrotyloma uniflorum cDNA, mRNA sequence
AGCTGGAGCTCACGCGGTGGCGGCCGCTCTAGAACTAGTGGATCCCCCGGGCTGCAGGATTCGGCACGAG
GTCGAAAAGTAAAGATCCTTAAAGCTCCAAAGTTTGATCTTGGGAAACTGATGGAGGTTCACGGCGATTA
CTCAGAAGATGTTGGTACAAAGGTAGACAGGCCTGTTGATGAAACAATTGCAGAGGAACCCACCGAAATT
GTTGGAGCATGATTCAAGAGATACTGCATTTGTAGGTTTTCTGTTTCGGATGTTATCATTGAAAATTACG
TTTGAAACTTCAGTCTAGTTTGTGTAAGCCGAGTAAACCAGTTTTGTTTTGACAATCAGACCAGTTTTTG
GCTCTTAATATTGAGTTATTGACATATTAAAAAAAAAAAAAAAAA

>gi|71811311|gb|DR988702.1|DR988702 HDI_B_50.esd Horsegram (VZM-1) drought stressed subtracted cDNA Macrotyloma uniflorum cDNA, mRNA sequence
AAAGCTGGAGCTCACGCGGTGCGCGGCGTTCTAGAACTAGTGGATCCCCCGGGCTGCAGGAATTCGGCAC
GAGGGGAAAAGGGAGGAAGACCATTTATTGGAACTGTTGAAGTCCATTCAACCTGAATTTGAGCATCTTA
AGGATGTTAATAAGACTTATTTGAATAAATGTCATGTGTATGATGACTTTATATTATGCTGTGTTCTAGT
CATGTTTGCTGCAATATATGTGTTATGTTATAATAATTAAGGTTCAATGCTTTAGGGGTTCTATGTAACT
CCTGCTTGCAAGGGCCATGGCCATGGATCATGTAATGAGGTTAAACTAATGACTTTGAGTTCTATGTAAC
TCCTTCCGAAGGTCATATTGTCCATGGATATAAATTTCAATGTACGAAATTAATAATGGATCTCTTGTTT
ATT

>gi|71811309|gb|DR988700.1|DR988700 HDI_B_42.esd Horsegram (VZM-1) drought stressed subtracted cDNA Macrotyloma uniflorum cDNA, mRNA sequence
AAGGCTGGAGCTCACCGCGGTGGCGGCCGCTCTAGAACTTAGTGGATCCCCCGGGCTGCAGGAATTCGGC
ACGAGGCCANTTTCAATGCCAACCTCAATGGTTGCCATTGTTAGGACTAAAGTGTCTTTTCACCCNAATT
ATCANCTACGCAAATGGTAAGCCATTTCGTCTCGATCATCTATAAGAAGGAAGCACGTGGGATGCCCGTC
GCCTTGTACNATCATCTAAGTGTTGTCNAGCTACTCCAATTCTGCTCCCTTATTGACATGGATCCAAACA
CACCAGAATGGATCCCTTTGGGTGCCTAGAAATTGCTCNATAATAGTAATAAAGACAGACAGGTCCAAGT
ATAGAGACAACGTGCTAGGAGCTGGCACTCAGAAGTATGCAATGGGCTAGCATGTTGGAATGAGGCATTA
TTATAGGATAGGACGTGTTCCTTCCATTTGTTAAAAGACATTAATGTATAATCTATCTTTCCATTCACGT
TGTTGACTTATATCGAGGATAGGTCTCATGTTGCCCACATATCTGTGAAGACAATAGGGAGGATTTTTAG
TCTGTTTGTATGAAACTTCTCCTGTGAGTGCTGGAAAATATCAGTAAGTGATGTTCTTCAGTGTGTTCAC
AGTTATTTATCTTTGCATACTATGATATGATTCCTAGTTCTTAAAGACAATCA

>gi|71811307|gb|DR988698.1|DR988698 HDI_B_40.esd Horsegram (VZM-1) drought stressed subtracted cDNA Macrotyloma uniflorum cDNA, mRNA sequence
AAAGGCTGGAGCTACACGCGGTTGCGCGGCGNTCTAGAACTAGTGGATCCCCCGGGCTGCAGGATTCGGC
ACGAGGCCTCGTGCCGAATTCGGCACGAGGATAACGCTCTCTTCCTCTTCCTCTTCATCTTCCTCTTCCT
CTTCCCACTCCTTCTTCTTTCTTCCTAATAATCTTCATCTGTCACAGTAATTAATATTATCTTACCTTCT
TTCTACAAAAAAAAAAAAAAAAAAAAAAAA

>gi|71811305|gb|DR988696.1|DR988696 HDI_B_39.esd Horsegram (VZM-1) drought stressed subtracted cDNA Macrotyloma uniflorum cDNA, mRNA sequence
AAAGCTGGAGCTCACGCGGTGGCGGCGTCTCTAGAACTAGTGGATCCCCCGGGCTGCAGGATTCGGCACG
AGGTGGATGCCCAGGAGGTGAAGGTGAAGACGAGCATGATGTTGTCTGGTTTTGGCTAGAGAAAGGCAAG
CCTTATGAATGTCCAGTGTGCTCACAGTATTTTGAGCTGAAAGTGGTCGGACCTGGTGGTGACTCCTTAG
TGGACATGGCGATCACCATTGACTTTCAGTCCCGCAAGTTTTCTTTCAGAAATAAAATTTGCAAAGAGAA
CTAGAAGACAAATTCACCTTTCAAAGTTACGAGGCCTTGTTTTGTTCGGATTTAATTTGCCCATACCTTG
CAGTTTTGCGACTTTAGAATCACGAGAGTTTCTGCCATTGTTTACTGGACACATGCTGGTCATTCCATTG
GGCTATCAAATCCTGTAAGGATATTTGTTTTGGCTCTGCCAAATAATTGATGGCAACA

>gi|71811303|gb|DR988694.1|DR988694 HDI_B_37.esd Horsegram (VZM-1) drought stressed subtracted cDNA Macrotyloma uniflorum cDNA, mRNA sequence
GCGGCCGTTCTAAACTAGTGGATCCCCCGGGCTGCAGTGAATTCGGCACGAGGGTCAGTTTCTGCTTTTG
CTCCAGTAGCAAATCCTATAAATTGTCCTTGGGGACATAAGGCATTCACAAATTATCTAGGTGACAATAA
ATCTGATTGGGAGGAGTATGATGCCACTTCTTTGGTGACGAAGTTTCCCAATGTCTCTTCCTCCATTTTG
ATTGATCAGCGGGGAAGATGACAAATTTTTGACTGATCAACAACTGCTGCCTCACAAGTTTGAAGAGGCG
TGACAGAAAAGCCAATGTCCCCCTGTTGTTACGTTTCCAACCTGGTTATGACCACGGTTACTATTTCATA
GCCACATTCATAGATGATCACATCCAACATCATGCTCAAGCTCTTAGGCTTAACTTAAGTTGTGTGACAC
TTTTCATGAGTAAGTCATTCTTATAAACTCTCTGAAACTTACTCAGCTGTTAATTTTTCTCCTTAGTACT
TGTGAGTTG

>gi|71811301|gb|DR988692.1|DR988692 HDI_B_3.esd Horsegram (VZM-1) drought stressed subtracted cDNA Macrotyloma uniflorum cDNA, mRNA sequence
AAAAAGCTGGAGCTCACGCGGTGGCGGCCGCTCTAGAAACTAGTGGATCCCCCGGGCTGCAGGAATTCGG
CACGAGGGTCCTTTCCCACGCTTAGGTCACGAAAGAGAGAGAATCTAAGACACACAACACACAAACAGAG
AGAGGAAATCATCTTCTCATGGCTACCAGCAACATGGCATCAGCAGCATCTGGGTTTGTCTTGTCTCTTA
ATGTTGCAGCTTCCACCTCAAACTCACCTGCTTCTAGGGTTATCTTCCCCACAAAGAACAACGCTGGTTC
TAGGCTTGTTGTAAGGGCTTCAGATGAGGCTGCAGCGTCCGCACCTGCAACCGCCACCCCTCCAGCTGAA
GGTGAAGCAAAGCCAAAGCCACCACCAATTGGTCCCAAGAGAGGTGCTAAGGTGAAGATTCTTAGGAAGG
AATCGTATTGGTACAAAGGAACTGGTTCAGTGGTTGCAGTTGATCAGGACCCCAAGACTCGCTACCCTGT
TGTGGTTCGATTCAACAAAGTCAACTATGCCAACGTATCAACAAACAACTATGCTTTGGATGAGATCGTG
GAAGTCGAATGAGTCTAATTTAATTGTAATTTTGACTCTTGTCATGCTATTGCAGTTTCTAGCAAGGTTT
TTTCATGTCAAAAAAGTCTGTATCATATTACATGTTTGAATGAAGTCTTGTTG

>gi|71811299|gb|DR988690.1|DR988690 HDI_B_28.esd Horsegram (VZM-1) drought stressed subtracted cDNA Macrotyloma uniflorum cDNA, mRNA sequence
AGCTTGGAGCTCACCGCGGTTCGCGGCCGTTTATAGAAACTAGATGGATCCCCCGTGCGCTGCAGTGAAT
TCGGCACGAGGCCTCGTGCCGACATTCGGCACGAGGCTCGGTGTCAAGTTGAAAGCTGGAAAGTTC

>gi|71811297|gb|DR988688.1|DR988688 HDI_B_26.esd Horsegram (VZM-1) drought stressed subtracted cDNA Macrotyloma uniflorum cDNA, mRNA sequence
ACAAGCTGGAGCTCACCGCGGTGCGCGGCGTCTCTAGAACTAGTGGATCCCCCGGGCTGCAGGAATTCGG
CACGAGGGAAGAATAACGTTTGTTATTTCATTTGTATTGAACTTTGAATTAATGTAGAAGAAAAGTAGAA
AAAAAATATCTTCAACAATCACAAAAAGTATATTTATGGATTTGGCATCTAATTGAATTCTAAAGAATAG
AAAATATCCTTTATGAATTATTAGAAAAGCCTTTGATAATATTCCGATTTGAAGTGGATCTTTAGTTTGT
AATCCAAAACTAATAATGTGAAAAGTTAAGAACCTTCTTATACTATTTTACTATAAAACATTGACTATAA
AAAATTTNGACTATGCCCAAACTTTACAAAACTTTCTATCGGATTTGTTGACTACATCGAGACAATCAAT
GAAGAAAGAAGAAAAAAATCTAGTACTAGATTTTGACACTGATTGTGAAATTTCATTGCTCTGTTAGAAG
AAGGATAGCTATACTGATTCGGTATACTCAAAAGACACCGTTGGTACAAAATGGACGATCTAACAAGGAT
TACTTTTCAGTAAATTTCGACTTACTGATCTCGTCATTTTATGGAATCGAATCCCCCCTTTTGACTGTAC
AAGAATATGTGGAGTTCAAGATGTCTGGAAGCACAGGAGAACGTTCTTTGGCTGATATTATTAC

>gi|71811295|gb|DR988686.1|DR988686 HDI_B_2.esd Horsegram (VZM-1) drought stressed subtracted cDNA Macrotyloma uniflorum cDNA, mRNA sequence
CCCTCTCCATGTGTCTCAATCTCNATCATCGTAGCATCATACCCCGAGTCTTATAATAAGAATACTCTCA
AGAGAGATGGATTTTGTNGATGTCTGCTGACTGAGACTGGTGGTACTAAGGATGACCTTAGGCTTCCAAC
CGATGAAAATCTGCTTTCGCAGATCAAGGATGGATTTGGTGAGGGCAAAGATCTGGTTGTGTCTGTTATG
TCTTCTATGGGAGAGGAGCAGATTTGTGCCCTTAAGGACATTGGTCCCAAGTAACTAGTTTCCATGTCAG
TTTTAATGCTGGAACAACTGAAGTTGTAAACTGAGATGATATAGTATTTATTTCTATTTTTTCACTTTTT
ACTGTTAGTAGGTATGGTATGTTACACATCNGCCAAGTTTGTACCATTCTAACAAGATATTGTCAA

>gi|71811293|gb|DR988684.1|DR988684 HDI_B_17.esd Horsegram (VZM-1) drought stressed subtracted cDNA Macrotyloma uniflorum cDNA, mRNA sequence
AAGCTGGAGCTCACGCGGTGGCGGCGCTCTAGAACTAGTGGATCCCCCGGGCTGCAGGAATTCGGCACGA
GGGTCAGATTCACCTTGAATCAAGATCCCAGAGTGGCATTTTGTGGGTACAGCATTCCTCATCCTTCAGA
TAATCGTGTTAATATCAGAATCCAGACAACAGGGGATCCAGCACGCGACGTATTAAAAGATTCATCTCAA
GATCTGATGCTTATGTGTCAGCATGTTAGGAGCACTTTTGATAAGGCAGTCAGTGATTTTAAAATCAGCA
AGGCTGGGAAGGATAAAACGGATTTTGCTTAAAGTTGATTTTGGTTCGCGTAGTTGATCTAGATTGTTGG
GTATAAAAGTATCCGTAGCGAACTTATCTGCCTATCTTATATTATGCCTATGCAGCAGCTACGCTAAAAT
TTGATGAGCAGGAAAAGGCATGTGCCAAACTACAGTCGTTGAATATGTTCTCAGAAAGCAAACTTAATTA
CTGAAACTAAAAAAACAAAAAAAA

>gi|71811291|gb|DR988682.1|DR988682 HDI_B_15.esd Horsegram (VZM-1) drought stressed subtracted cDNA Macrotyloma uniflorum cDNA, mRNA sequence
AAAAGCTTGGAGCTCACGCGGTGCGCGGCGTTCTAGAAACTAGTGGATCCCCCGGGCTGCAGGAATTCGG
CACGAGGCCTCGTGCCGAATTCGGCACGAGGCGGTGCTCCTGTTTACCTGGCTGCAGTTCTTGAATACCT
AGCTGCTGAGGTTCTTGAGTTGGCTGGGAATGCTGCCCGTGACAACAAGAAGAACAGGATTATCCCAAGA
CATGTTCTTTTGGCTGTTAGGAATGATGAGGAATTGGGGAAATTGCTTGCTGGTGTGACCATTGCCCATG
GATGGTGTGCTGCCTAACATCAACCCTGTATTGTTGCCTAAGTAAGACTGAGAAGTCTGCCAAGGAACCC
AAATCTCCATCTAAGGCCACTAAGTCTCCCAAGAAGTCTTAAATCATAA

>gi|71811289|gb|DR988680.1|DR988680 HDI_B_13.esd Horsegram (VZM-1) drought stressed subtracted cDNA Macrotyloma uniflorum cDNA, mRNA sequence
AGCTGGAGCTCCACGCGGTTGGCGGCCGCTCTAGAAACTAGTGGATCCCCCGGGCTGCAGGAATTCGGCA
CGAGGCCTCGTGCCGAATTCGGCACGAGGGCTGTATCCATTTTTGGTTACCTTTTGTGCATATGTATATA
TGAGGTTGAAACCCTGGAATGATGTGAGATAGCTGTGTGTGGTTTAACAGCTCAGTTTAAGTTTGTTTAC
TGTTAGATTAGTAAGCTGTAAATAAGTAATAAACTAGTATAGGGGTGCTTTTGTTACGTGTACTGTGTAA
ATAAGTCTTTTCATTGTTTGTTCAACTA

>gi|71812246|gb|DR989637.1|DR989637 HDI_L_96.esd Horsegram (VZM-1) drought stressed subtracted cDNA Macrotyloma uniflorum cDNA, mRNA sequence
AAAAGCTGGAGCTCACCGCGGTGCGCGGCCGTTCTAGAACTAGTGGATCCCCCGGGCTGCAGGATTCGGC
ACGAGGCCTCGTTGCCGAATTCGGCACGAGGCATGAGGGAATGCCCCGATGATTAGGTATTTGACCAACA
GTCTGCAGTATCATTCACAATACTCTGCAGCTTGTAATGTTGGTGACTGAGGAGGTATATGGTACATGGA
GCGATGTTGTCTCGAGATGGCAAAGTCAACATGTCCAGTATTCGACGTACCACGAACAACCACTTNGAGT
CTGGGACTGGCTTCAAGAGTGAACATATTACTTTACCCCCAATGTCATTCGTATATACTCTGTGCATAGT
CTCAACTTCTAGACAAGAGGAGAATTTTCTTGTTTTCTCACAAATAGATAACAGAGAGATAACTAACAG

>gi|71812244|gb|DR989635.1|DR989635 HDI_L_93.esd Horsegram (VZM-1) drought stressed subtracted cDNA Macrotyloma uniflorum cDNA, mRNA sequence
AAAGCTGGAGCTCACGCGGTGGCGGCGCTCTAGAACTAGTTGGATCCCCCGGGCTGCAGGAATCGGCACG
AGGTTTGTAAAAAGCAAGAAACATTAAGTTGGATTGGATACACAAGATGATTCACACTATCTGAAGTACA
TTGCAATAACATGTACATCAGCAAACACAAATCTAAAACTCTCGAGGGGGGGCCCGGTACCCAATTCGCC
CTATAGTGAGTCGTATTACAATTCACTGGCC

>gi|71812242|gb|DR989633.1|DR989633 HDI_L_91.esd Horsegram (VZM-1) drought stressed subtracted cDNA Macrotyloma uniflorum cDNA, mRNA sequence
AAAAGGCTGGGAGCTCCACCGCGGGGTTGGGCGGGCCGCTCTAGAAACTTAGGTTGGATTCCCCCGTGGC
CTTGCAGTGAATTCGGCACGAGGTTTTTTTTTTTTTTTTTTTTTTTTTTTTTTTTTTTTTTTTGTGTGTG
TGAGAGAGAAAAAGCGCG

>gi|71812240|gb|DR989631.1|DR989631 HDI_L_84.esd Horsegram (VZM-1) drought stressed subtracted cDNA Macrotyloma uniflorum cDNA, mRNA sequence
ACAAGCTGGAGCTCACGCGGTGGCGGCGCTCTAGAACTAGTGGATCCCCCGGGCTGCAGGATCGGCACGA
GGGGATGGATGATCAAAGTAAAGCAAGCGATCCTTCTGAATTAGAGTCCTTGTTGGGTCCAAAGGAATAC
ACAAAATTTTGTGAGGAGGAAGATGGTAGTCATTGAAGTTTGAATTGGCTCCTGCACTCATATGTGGGAC
TCACTGTTTGATATTCATGTGTTTATTATTATCTTATTGTCTTCCTGAACAGTTTTTTAATATGCAATAG
AACTGTTTCTTTCCAAAAAAAAAAAAAAAAAAAAAAAAAAAAAAAAAAAAAACCGGGGGG

>gi|71812238|gb|DR989629.1|DR989629 HDI_L_82.esd Horsegram (VZM-1) drought stressed subtracted cDNA Macrotyloma uniflorum cDNA, mRNA sequence
AAGCTGGAGCTCACGCGGTGGCGGCGCTCTAGAACTAGTGGATCCCCCGGGCTGCAGGAATCGGCACGAG
GCTCTAGCCAAGACTTTCAATTATGTTTCATATGGAATAAATTCACCCTATGATGATTTAAGCTTTGTTT
TGTAGTAGTTTGTGAGCCTTGTAACCAATCTCTATATGTAGAATAAGACTTTTTGTTGTTGTTGTACACT
TGTACTAGTGCTTTGTGAGTATTAATTTGTCAACCTGAAAAAAAAAAAAAAAAAAA

>gi|71812236|gb|DR989627.1|DR989627 HDI_L_80.esd Horsegram (VZM-1) drought stressed subtracted cDNA Macrotyloma uniflorum cDNA, mRNA sequence
AAGCTGGAGCTCACGCGGTGGCGGCGCTCTAGAACTAGTGGATCCCCCGGGCTGCAGGAATCGGCACGAG
GCTTCATTTTCAGTAACGTCATCTCTTGTCGGAAACCTCTTAAACCAGCTCCTTTTCTCCTCCATCGTAG
CACAACCTTGTCCAAGATCCCAACTGCCCATATTACCTTGTAATGCTTCCTAACCTGGTAACCCCTCACA
TGAGCCTGTATTTTCACTACTTTTTGGCGCAATGATAAGAAATCTTTGCGACCTTTCCAACCACGATATT
TCTTCTGAATTGATAAAGCAGCCGAATTATGTTCACGCGAGTTTCGAAAGGCAAGTTTTGACATAGCAGA
AATTTCTGGAATACTACCAATGCCACCTAAACTCGAGGGGGGGCCCGGTACCCAAATTCGCCCTATAGTG
AGTCGTATTACAATTCACTGGACCGTCGTTT

>gi|71812234|gb|DR989625.1|DR989625 HDI_L_79.esd Horsegram (VZM-1) drought stressed subtracted cDNA Macrotyloma uniflorum cDNA, mRNA sequence
GCTGGAGCTCACGCGGTGCGCGGCCGNTTCTAGAACTAGTGGATCCCCCGGGCTGCAGGATTCGGCACGA
GGGTGGTTCTCGTTTTTGACCTCTGAAATGAATCTGTCTACTATTTTTTATAAAAAAAAAAAAAAAAAAA
AAAAAAAAAAAAAAAAAAAAAAAAAAAAAAAAAAAAAAAAAAAAAAAAAAAAAAAAAAAAAAAAAAAAAA

>gi|71812232|gb|DR989623.1|DR989623 HDI_L_71.esd Horsegram (VZM-1) drought stressed subtracted cDNA Macrotyloma uniflorum cDNA, mRNA sequence
AACTAGCTGGAGCCACGCGGCCGCGGCGTTATAGAAACTAGTGGATCCCCCGCCGCTGCAGTTATTCGGC
ACGAGGCCTCGTGCCGAATTCGGCACGAGGTGCACTACTAGTATACATGTTGTATCCAGACAGAGAATTA
TGTATATCTATGTTAAGAGTTATAAATAAAGAAATAATGGTGTTTAGAGTGGCAAAAAAAAAAAAAAAAA
AA

>gi|71812230|gb|DR989621.1|DR989621 HDI_L_7.esd Horsegram (VZM-1) drought stressed subtracted cDNA Macrotyloma uniflorum cDNA, mRNA sequence
TTCATTAATCCAGTTGGTGCGTCCGAAAATCCGCCGAATATCCAAATACAAAAAATAAAAAAGAAACAGT
AAGAACAAGATAAAACACACAACAGAAAAAAAACTCGAGGGCGGGGCCCGGTACCCAATTCGCCCATATA
GATGAGTCGTATTACAACTTCACCTGCGCCGTCGTCTTTACAACAGAA

>gi|71812228|gb|DR989619.1|DR989619 HDI_L_68.esd Horsegram (VZM-1) drought stressed subtracted cDNA Macrotyloma uniflorum cDNA, mRNA sequence
AGCTGGAGCCACGCGGTGGCGGCGCTCTAAACTAGTGGATCCCCCGGGCTGCAGGAATCGGCACGAGGCT
CGGTTGGTACTTGGTTGGATCTTGTGTTGCCAACTGGTCAGAACTTAACATTCCAGCCTTGCAGGATGTC
GAATAGGCCAAGAAACTCAAAGAAAGTTTTGTAGGCTTGATTTGATAGGAAGAGAATTAAGCTAGCCTCA
CTAAATTCAATTGTGTAGAGATTTGGAAAAGGAAATAATGTGCAATGATGTCTCTGTTTGTTCAAAAAAA
AAAAAAAAAAAAAAAAAAAAAAAAAA

>gi|71812226|gb|DR989617.1|DR989617 HDI_L_60.esd Horsegram (VZM-1) drought stressed subtracted cDNA Macrotyloma uniflorum cDNA, mRNA sequence
AAGCTGGAGCTCACGCGGTGCCGGCGCTCTAGAACTAGTGGATCCCCCGGGCTGCAGGAATCGGCACGAG
GCATTATTCTCCTTTCTGTTTTGCATTTTGATTGATTTGTCAAATCTTTTTAACAAAATGGTGCAATTTT
TTTAAATTTCCGGAGATAGATAAGTCGTGTCTGCAAAGCACGACATTTAAGTGTAAATCGTGTTTGCAAA
TTGATGTACTAGGTCTTCCTACATTTTTTTGGTTTCTAAAAAAAAAAAAAAAAAAAAAAAAAAAAAAAAA
AAAA

>gi|71812224|gb|DR989615.1|DR989615 HDI_L_58.esd Horsegram (VZM-1) drought stressed subtracted cDNA Macrotyloma uniflorum cDNA, mRNA sequence
AAGCTGGAGCTCACCGCGGTGGCGGCGNTCTAGAACTAGTGGATCCCCCGGGCTGCAGGAATTCGATATC
AAGCTTATCGATACCGTCGACCTCGAGGGGGGGCCCGGTACCCAATTCGCCCTATAGTGAGTCGTATTAC
AATTCACTGGCCGTCGTTTTACAACG

>gi|71812222|gb|DR989613.1|DR989613 HDI_L_56.esd Horsegram (VZM-1) drought stressed subtracted cDNA Macrotyloma uniflorum cDNA, mRNA sequence
TAGCTGGAGCTCACGCGGTGGCGGCCGCTNTAGAACTAGTGGATCCCCCGGGCTGCAGGAATTCGGCACG
AGGCCTCTGTGCCGAATTCGGCACGAGGCCTG

>gi|71812220|gb|DR989611.1|DR989611 HDI_L_48.esd Horsegram (VZM-1) drought stressed subtracted cDNA Macrotyloma uniflorum cDNA, mRNA sequence
AAGCTGGAGCTCACGCGGTGGCGGCGNTCTAGAACTAGTGGATCCCCCGGGCTGCAGGAATTCGGCACGA
GGCTTGGATATAATGTTTAGGGATTAAAATTATGTTTTTTCAAATTTAAAAGATAAAAAATTTCTTAAAT
TTAGAAATTAATATTAGAATTATTTTAAATTTTAAGAAATGAAAATATAATTAACTTTTTTTTCTTATGG
ATAATGTGAATTGTAATATTACTTAATTTGGGGGTGGTATAATGAAAGGATTGGTGGGAGAAAAAAAAAA
AAAAAAAAAAAAAAAAAAAAAAAAACCGGGGGG

>gi|71812218|gb|DR989609.1|DR989609 HDI_L_46.esd Horsegram (VZM-1) drought stressed subtracted cDNA Macrotyloma uniflorum cDNA, mRNA sequence
AAGCTGGAGCTCACGCGGTGGCGGCGCTCTAGAACTAGTTGGATCCCCCGGGCTGCAGGATCGGCACGAG
GCCTCGTGCCGAATTCGGCACGAGGGTAAGGAATAATTCTCTACTATAATAGTATATTTTGTGCTGTCCA
CGTCTATAATGAGTCAATGTCTATGTATTGTAATATTTTGTGCATGAATGAATATGTAACCACTTAGGTC
TTTAAAAAAAAAAAAAAAAAAAAAA

>gi|71812216|gb|DR989607.1|DR989607 HDI_L_44.esd Horsegram (VZM-1) drought stressed subtracted cDNA Macrotyloma uniflorum cDNA, mRNA sequence
AAGCTGGAGCTCACGCGGTGCNCGGCGTTCTAGAACTAGTGGATCCCCCGGGCTGCAGGATCGGCACGAG
GGGCAGCAGAAAGTAGCAGATGAGGACACAGTAAGTTCTGATCAGTTATGGATCCATAAACTTAATATAT
TTGGGATTGTTTTATGATATCCGAACGCGCACCTTCGCTACCTTCTGTTTAATATAGAGATTAGTTTTCC
CATGGAGTGTATCCATATTATGTTCTTTAAGTTGAGGAATAATGTTGTTGCCAGATATTGAAAATT

>gi|71812214|gb|DR989605.1|DR989605 HDI_L_36.esd Horsegram (VZM-1) drought stressed subtracted cDNA Macrotyloma uniflorum cDNA, mRNA sequence
AAGGCTGGAGCTCACGCGGTGGCGGCGCTCTAGAACTAGTGGATCCCCCGGGCTGCAGGAATCGGCACGA
GGGAAAGGCCTTAGATGATACGCTTCGTGCATTCTGTAAATCCTGATCTTTTTTGCTCCATGTTTTTGTT
GCAGCTTTATCCAACCAATTCCTTTTAGCCTTTTAGTGAGTTTTTTATCTTGGTGATAAACCCTCACTGG
TGGTTAATTTTTAATTGGTG

>gi|71812212|gb|DR989603.1|DR989603 HDI_L_34.esd Horsegram (VZM-1) drought stressed subtracted cDNA Macrotyloma uniflorum cDNA, mRNA sequence
AGCTGGAGCCACGCGGTGGCGGCGCTCTAGAACTAGTGGATCCCCCGGGCTGCAGGATCGGCACGAGGAT
TGTGTTCATTGGTGCTTGCCTGGTCCTATAGACACCTGGAGTGATTTTCTTCTGGGAATGTTGAAGATGG
AGGGTGTGAGATCAGCTGAAGAGAAGCTTCATTTGCGTTCACACTGACAAATGAAATTCATCTCATACAT
TTATCAGATATTTACGTAATCTTCCTTGTAATTGTAAACTTCATTGCCACATGTATTGTAAATCTTTTTA
AATTATGATCAAATTTGATTAACCCCTTTTAGTCATATTTTTTTATGTTGATTCATATACATTTTTGGTT
TCAAAAAAAAAAAAAAAAAAAA

>gi|71812210|gb|DR989601.1|DR989601 HDI_L_32.esd Horsegram (VZM-1) drought stressed subtracted cDNA Macrotyloma uniflorum cDNA, mRNA sequence
AGCTGGAGCTCACGCGGTGGCGGCGNTCTAGAACTAGTGGATCCCCCGGGCTGCAGGATCGGCACGAGGT
GCCAAGTGAATGGTATAAGAAGTAGAATCTCACAAGTTATGGCTCTGCTTCATATACACCATCAAAGGGA
AATTTTCTATATTGGTTGTTTCAATAACTGCGTGTGGAATATTTTTAGGTGTTTTAGCATATGCTCTATG
AGCAATTGATTCCCCCTCAATCCCTCCCCTTTTTTCCCAACTCTGTTTTTCCTAATATCTGTTGTATCTT
TGTGGCTTTG

>gi|71812208|gb|DR989599.1|DR989599 HDI_L_24.esd Horsegram (VZM-1) drought stressed subtracted cDNA Macrotyloma uniflorum cDNA, mRNA sequence
ACAGCTGAGCTCACCGCGGTGGCGGCGCTCTAGAACTAGTGGATCCCCCGGGCTGCAGGATCGGCACGAG
GCCTCGTTGCCGAATTCGGCACGAGGAGAAAAGAACATGCTAGCTATTCTTATGTTTGGCATTAATAACA
TGTAATGTAAAACTTTCAAATGTTCACGTACTTTGTTGTTGTTTGCTTCAAGCATTCATGTCCCAAATGG
AAATAATTCCAAATTGAATATTAAAAAAAAAAAAAAAAAACCCGAAGGGGGGGCCCCGGTACCCAATTTC
GC

>gi|71812206|gb|DR989597.1|DR989597 HDI_L_22.esd Horsegram (VZM-1) drought stressed subtracted cDNA Macrotyloma uniflorum cDNA, mRNA sequence
AGCTGAGCTCACGCGGTGGCGGCGCTCTAGAACTAGTGGATCCCCCGGGCTGCAGGATCGGCACGAGGCC
GGAAACAGACCGCTGGAGTAACAGTAGTAGCCGGCCGGATGGTGACAGGTGGCGTGGTGATGAAAGGAGA
AGTGGGTTTGGTGGTTCTGGTGGAGGTTCAAGGTCATCTTCTACTTGGTCATATTCCAGGAATGGGCGTT
GATCATTTTGTGCCCTCTGATTTATTGCTGGTGACTTTTTTGGAATTCTCTCTGTACTCTTTCCAGTTTA
CGTCCTAGAATTCTTTTTGATGCTGAGTTGTTAAATTTATTATCTTAATACTCACAAACAAGTCCTCTAT
TGGTTTGAGGAACAAAAAAAAAAAAAAAAAACCCANGGGGGGNCCCGGTAC

>gi|71812204|gb|DR989595.1|DR989595 HDI_L_20.esd Horsegram (VZM-1) drought stressed subtracted cDNA Macrotyloma uniflorum cDNA, mRNA sequence
AAAGCTGGAGCTCACCGCGGTTGCNGGGCGTTNTAGAACTAGGTGGATCCCCCGGGCTGCAGGAATTCGG
CACGAGGCCTCGTGCCGAATTCGGCACGAGGTCTTTGTACAGCATTATATCATGATACTTNGTGGCTAAC
TGCTGCTGCNATTCACTCATTGTATATTACTTCATTTCTT

>gi|71812202|gb|DR989593.1|DR989593 HDI_L_12.esd Horsegram (VZM-1) drought stressed subtracted cDNA Macrotyloma uniflorum cDNA, mRNA sequence
AATCANCTGATGATATTTNGTATATACCATACGTTAGAGTTACATTTCATAAAATAAACCAAACATATAT
ATATATATATATAGACTTTNAAAAAAAAAAAAAAAAAAAAAAAAAAAAAAAAAAAAAAAAAAAAAAAAAA
AAAAAACAAAAAA

>gi|71812200|gb|DR989591.1|DR989591 HDI_L_10.esd Horsegram (VZM-1) drought stressed subtracted cDNA Macrotyloma uniflorum cDNA, mRNA sequence
AGCTGGAGCCACGGCGGTGGCGGCCGCTCTAGAAACTAGTTGGATCCCCCGGGCTGCAGGATCGGCACGA
GGCGTATTTGTTATCCTTAAATGGTCATGTTTGTACAATGGTATGTAGATGCAACTCTACTTCAAACTTT
ATTTGGTAGGATTATTTTGGTGTAATACTTGTGTGGATTATTAAAAAAAAAAAAAAAAAAAAAAAAAACC
CCANGGGGGGGCGCCCGGGCCCCACCCCCCG

>gi|71812198|gb|DR989589.1|DR989589 HDI_L_89.esd Horsegram (VZM-1) drought stressed subtracted cDNA Macrotyloma uniflorum cDNA, mRNA sequence
AGCTGGAGCTCACCGCGGTGGCGGCGCTCTAGAACTAGTGGATCCCCCGGGCTGCAGGATTCGGCACGAG
GGTTTGTAAAAAGCAAGAAACATTAAGTTGGATTGGATACACAAGATGATTCACACTATCTGAAGTACAT
TGCAATAACATGTACATCAGCAAACACAAATCTAAAACTCTCCAAGGGGGGGCCCGGT

>gi|71812196|gb|DR989587.1|DR989587 HDI_L_87.esd Horsegram (VZM-1) drought stressed subtracted cDNA Macrotyloma uniflorum cDNA, mRNA sequence
AGCTGGAGCTCACGCGGTGGCGGCGCTCTAGAACTAGTGGATCCCCCGGGCTGCAGGAATTCGGCACGAG
GGCTATCTGTGCGAACTTTACACCAGAGACAATGCTATCCTTTGCTGCTAATGTGGCAGGTGCCAAGTGC
AGGGATCTAGGAGCACGAAGTGGTCTTCCTTATCGTGCAGATCCACGCTTGGAATCCTTTATATTGGAGA
AATTGACTAGTTCATCTTAACATGTAATAATAGACACCTGTATTCTGTTTCCAAAGCTAGGTCTTCGGTT
AGTTATGCAATAGTACTGATTTTCCAGTGGTCGTGCCTTGTGCATACGGAGAAGTCTTCATTGGGATTAT
CTGCTTTTTAGTTTTTATTTTCTTTCAGTTGTAAACTTCCCATTATGGATTACAATGAAATTATAAGATG
GCGTATTTCGGTGCTAAAAAAAAAAAAAAAAAAA

>gi|71812194|gb|DR989585.1|DR989585 HDI_L_85.esd Horsegram (VZM-1) drought stressed subtracted cDNA Macrotyloma uniflorum cDNA, mRNA sequence
AAGCTGGAGCTCACGCGGTGGCGGCGCTCTAGAACTAGTGGATCCCCCGGGCTGCAGGATCGGCACGAGG
CTGAGTAATATCGCTGAATCAAAATGTTTCTCGTGTAATATTTCTTTCATCAATTTTTGGAGCATGTATA
CAAATATTTGGATAGTTAGAATCTGCTGGCTAGATGCTGACTGCTTGTTTAGAAGTGAGTGAATACGAAT
TCTAATTGAAAGCATTAACGTAAAAAAAAAAAAAAAAAAAAAAAAAAAAAAAAAAAAAAAAAAAAAAAAA
AAAAAAAAAAAAAAAAA

>gi|71812192|gb|DR989583.1|DR989583 HDI_L_77.esd Horsegram (VZM-1) drought stressed subtracted cDNA Macrotyloma uniflorum cDNA, mRNA sequence
GCTGGAGCTCACGCGGTGGCGGCCGCTCTAGAACTAGTGGATCCCCCGGGCTGCAGGAATCGGCACGAGG
AACAGCTATAAGTTTTTGTTCTGCAATTTTGACGGCAGCCTCTGTGGTAATGTTGGAATTGCTAACGACG
ATGCAGGAAATAGGGTTTTGGTCATCACTCAGGACAAACCATTCGAGTTTGTTCTTGAGCAACTACCATC
ATCATCTACTGCATCTGCATAACCACTGTCCATGAAAATTTCTGCACTTTCTCTTTGTGAAAGACGTGTC
TTTGTTATGCTTTGGATGTAATTAACTTCACCAAGACTAAATAAAATATCCAAAGCTTATTTATGTCTTC
AAAAAAAAAAAAAAAA

>gi|71812190|gb|DR989581.1|DR989581 HDI_L_75.esd Horsegram (VZM-1) drought stressed subtracted cDNA Macrotyloma uniflorum cDNA, mRNA sequence
AAGCTGGAGCTCACGCGGTGGCGGCGCTCTAGAACTAGTGGATCCCCCGGGCTGCAGGATCGGCACGAGG
CTGCTATACAATCACTACATTCCGAATAGTCAATTTAGATAAATACATAGATAGATCCCTGTCTACCCTC
TACGTTGTGAGTGTTAGGGTGATGGCTTCATCTTGATTTATTGCTGCATTTGTGATGCTCTGGGAAGGGA
TCAAAATGGAAATAAATAACAATAAGGCATGTATTGTGTTTTGATGCAGGCTCAGTTTCATCTTTGATAA
CTATAGATACTATTAGTGTTTATTGTATTGATGTTGCTGACAACATACTATATGGTAATGCAGTAAATTA
GTTTCTGTTTTATACAAAAAAAAAAAAAAAAA

>gi|71812188|gb|DR989579.1|DR989579 HDI_L_73.esd Horsegram (VZM-1) drought stressed subtracted cDNA Macrotyloma uniflorum cDNA, mRNA sequence
AAGCTGGAGCTCACGCGGTGGCGGCGCTCTAGAACTAGTGGATCCCCCGGGCTGCAGGATCGGCACGAGG
GTTGTGTGTATGTGATGATACCAATTCGTCTTTTCCTTTGTAATTTACTATTTATTTATTATTATTATTA
TTATTTCTTTGGTTTGTATGAGATGAGATCAGATTATGACCGTTATTTAATTTTATATTTATATGCTGCT
GCCAAAAAAAAAAAAAAAAAAAAAAAAAAAAAAAA

>gi|71812186|gb|DR989577.1|DR989577 HDI_L_65.esd Horsegram (VZM-1) drought stressed subtracted cDNA Macrotyloma uniflorum cDNA, mRNA sequence
AGCTGGAGCTCACGCGGTGGCGGCGCTCTAGAACTAGTGGATCCCCCGGGCTGCAGGATCGGCACGAGGG
GTTCGGGTTCGGCCCCCAGAGTTGCAAAAGTAAAGCTTAGTGTAGTAATTAACATGTTTAGTGGACCATC
GTTTATTGTTATTATTATTTATTTGTCGTTGGGTTAATGCAGCTGAAAAAAACTATTCATTTTTTTTTAA
AAAAAAAAAAAAAAAAACCCCNNGGGGGGGCCCCGGACCCCAATTCCGC

>gi|71812184|gb|DR989575.1|DR989575 HDI_L_63.esd Horsegram (VZM-1) drought stressed subtracted cDNA Macrotyloma uniflorum cDNA, mRNA sequence
AGCTGGAGCTCACGCGGTGGCGGCGCTCTAGAACTAGTGGATCCCCCGGGCTGCAGGATCGGCACGAGGC
CTCGTTGCCGAATTCGGCACGAGGGTAAGGAATAATTCTCTACTATAATAGTATATTTTGTGCTGTCCAC
GTCTATAATGAGTCAATGTCTATGTATTGTAATATTTTGTGCATGAATGAATATGTAACCACTTAGGTCT
TTAAAAAAAAAAAAAAAAAAAAAAAAAAAAAAAAAAAAAAAAAAAAAAAAAA

>gi|71812182|gb|DR989573.1|DR989573 HDI_L_61.esd Horsegram (VZM-1) drought stressed subtracted cDNA Macrotyloma uniflorum cDNA, mRNA sequence
ATAGTATAGAAAGGTGTTGCTTGCTTGTGTTGCATATTACAACCGCACGAATCAGCAGGATTCTGCTTGT
GTTCCCCTCGAGTTGCGCATAGTTTGCGCTTGCCTCACTTCTCCATAACTTATTAGTACTATTCTACTCT
TGATATTGTGAGCCAGTTGAGTACTACTACTCAATCGCTCGTCTTCTTCTTGTATTTTTAATCGGGNTTG
TGATTGCATCCTCTCTTTCCCGAGAACACTTTCCATCATCCCTAGATCACCCTTCCTAAATCCTCTATTT
TTATATCCGCTCCTCATTATAATATNCCCTTTTTTTTCTGAATGGTAATCGTATGCTTGGCTTATCATTT
CTATTTTTATTCGTTAAANATTATCTTTCCTTCCACAACCAATGTTTCTCAACTTTATTCAGGGACTGTA
TAA

>gi|71812180|gb|DR989571.1|DR989571 HDI_L_54.esd Horsegram (VZM-1) drought stressed subtracted cDNA Macrotyloma uniflorum cDNA, mRNA sequence
AGCTCACGCGGTGGCGGCGTTCTAGAACTAGTGGATCCCCCGGGCTGCAGGATTCGGCACGAGGCCTCGT
GCCGAATTCGGCACGAGGAGAAGAGTGTCTTCTAGAAGCAAACAACACTTGTATTGTCATGCCTACTGAA
TTTTCCATATCTACCCCTATTAATTGTAGTGTTGGTTGTACATAGGTATATAGACTATGTGGAGTTTCAT
TTTCTCTAAAAAAAAAAAAAAAAAAAAAAAAAAAAAAAAAAAAAAAAAAAAAAAAAAAAAAAAAAAA

>gi|71812178|gb|DR989569.1|DR989569 HDI_L_52.esd Horsegram (VZM-1) drought stressed subtracted cDNA Macrotyloma uniflorum cDNA, mRNA sequence
AGCTGAGCCACGCGGGCGCGGCGTTCTAAACTAGTGGATCCCCCGGGCTGCAGGAATCGGCACGAGGGAA
AGGTTCGAGAAGGGAGAAGGAAGTGTTTAAAACACGTAAGATGTAAGATGTGTGAAGAAGGATGATGTAA
AATAAATAAGATATAAGATGTGAAGATGGATCTATCTTAAGATGAAGTGCTGAAGGACTTATATTCAGAT
AAATAAAA

>gi|71812176|gb|DR989567.1|DR989567 HDI_L_50.esd Horsegram (VZM-1) drought stressed subtracted cDNA Macrotyloma uniflorum cDNA, mRNA sequence
CTGGAGCTCACGCGGTGGCGGCGCTCTAGAACTAGTGGATCCCCCGGGCTGCAGGATCGGCACGAGGCGG
CACCTTCCAGAACGAATCACCGATCGCAACGTGATGGGCGTTCCGGCAGTGTTCGTAAACGGGAAAGAGT
TTGGTCAGGGCCGCATGACGTTGACTGAAATCGTTGCCAAAATTGATACTGGCGCGGAAAAACGTGCGGC
AGAAGAGCTGAACAAGCGTGATGCTTATGACGTATTAATCGTCGGTTCCGGCCCGGCGGGTGCAGCGGCA
GCAATTTACTCCGCACGTAAAGGCATCCGTACCGGTCCGAGGGGGGGCCCGGTACCCAATTCGCCCTATA
GTGAGTCGTATTACAATTCACTGGCCGTCGTTT

>gi|71812174|gb|DR989565.1|DR989565 HDI_L_49.esd Horsegram (VZM-1) drought stressed subtracted cDNA Macrotyloma uniflorum cDNA, mRNA sequence
GCTGGAGCTCACCGCGGTGGCGGCCGCTCTAGAACTAGTGGATCCCCCGGGCTGCAGGATTCGGCACGAG
GGTATACCAACACACCTGCTTTTTTCTAGCTAAACGTTAATTAACCCATGATATCATTGTAATCAGAGTA
ATCATGGTGCAAATTGGGTTTCTTTTGTAATCTCTGAAGATGTAACAGCATGATTTGTTAATAGTAGATA
ATCTAATAGCCACTTTTTTTTTGCTTTTTAAAAAAAAAAAAAAAAAAAAAAAAAAAAAAAAAAAAAAAAA
AAAA

>gi|71812172|gb|DR989563.1|DR989563 HDI_L_41.esd Horsegram (VZM-1) drought stressed subtracted cDNA Macrotyloma uniflorum cDNA, mRNA sequence
AAAGGCTGGAGCTCCACCGCGGTGCGCGGCCGCTTCTAGAACTAGTGGATCCCCCGGGCTGCAGGAATTC
GGCACGAGGGTTATACCAAATCATACAGCCTGACTTTTTTACTGAGCTTAAGACGTTAATATAACCCATC
GTATCATCATTGTGAATCAGAGTTAATCATGGTGCAGAGATTAGGGTTTACTTTTGGTAAGTCTACTAGA
AGATGTAGACAGCATGATATATGTGTAATAGTAGATAAATCTAATAGCCACGTTTTTATTTTGCTTTTTA
AAAAAAAAAAAAAAAAAAAAAAAAAAAAAAAAAAAAAAAAAAAAAAAAAAAAAAAAAAAAAA

>gi|71812170|gb|DR989561.1|DR989561 HDI_L_4.esd Horsegram (VZM-1) drought stressed subtracted cDNA Macrotyloma uniflorum cDNA, mRNA sequence
TAGCTGGAGCTCACGCGGTGCGCGGCCGTTCTAGAAACTAGTTGGATCCCCCGGGCTGCAGGAATTCGGC
ACGAGGCTCTCTCTCTCTCTCTCTCTCTCATTCTATATATACACAGCTGTGTATACATTAACACAGATGT
TGCTGAAGTGTATTGTATTTCATTTCACCCTNTTGTAAGTTGATGCCGATGGAAGTTGGAAATAAAGTCC
ATAGGTATGATTTATATAACCATAAAACACAATCTTCGTGCAAAAAAAAAAAAAAAAAAAAATAAAAAAA
AAAAAAAAAAAAACACCCCCGGGGGGGGC

>gi|71812168|gb|DR989559.1|DR989559 HDI_L_38.esd Horsegram (VZM-1) drought stressed subtracted cDNA Macrotyloma uniflorum cDNA, mRNA sequence
AGGCTGGAGCTCACCGCGGTGGCGGCGCTCTAGAAACTAGTGGATCCCCCGGGCTGCAGGAATCGGCACG
AGGCTTGGATATAATGTTTAGGGATTAAAATTATGTTTTTTCAAATTTAAAAGATAAAAAATTCTTAAAT
TTAGAAATTAATATTAGAATTATTTTAAATTTTAAGAAATGAAAATATAATTACTTTTTTTCTTATGGAT
AATGTGAATTGTAATATTCTTAATTTGGGGGCTGGTATAACTGAAAGGATTGGTGGGAGAAAAAAAAAAA
AAAAAAAA

>gi|71812166|gb|DR989557.1|DR989557 HDI_L_30.esd Horsegram (VZM-1) drought stressed subtracted cDNA Macrotyloma uniflorum cDNA, mRNA sequence
TGCAGATGCACAGAATTAATGAGTACAATGAGATTTTTAGACTGTTCCAACATGNTGAGGAGAAATGTAT
TTTTGGCTGGCACGATTGGAGTTTTTCCACAGCATTTGGGCCAAAGGTTTANGGCTTAATTTTATTCCAT
TTGTGGGGTTTGAAATCCTTTTTTAGTTTAAAGTTAATTAAAAATTGGTTTAA

>gi|71812164|gb|DR989555.1|DR989555 HDI_L_29.esd Horsegram (VZM-1) drought stressed subtracted cDNA Macrotyloma uniflorum cDNA, mRNA sequence
TCATTGCCTGCAACTATTCTTACATTTCTAGAAGAAGACCGTGCATCTTTGTCTAATCGCTCTTGAGAAT
GATAAATGTCATCNTGTATAGTTGCTTCCTAGAGCATCGTTAAATTTAAACATTAATCCGATATATGCCT
ATACTTGCTTTTTATCCTAAAAATA

>gi|71812162|gb|DR989553.1|DR989553 HDI_L_27.esd Horsegram (VZM-1) drought stressed subtracted cDNA Macrotyloma uniflorum cDNA, mRNA sequence
AAAGCTGGAGCTCACGCGGTGGCGGCGCTCTAGAACTAGTGGATCCCCCGGGCTGCAGGAATTCGGCACG
AGGTAAAACGTTATTCCCACCAATCGGATTTTCGGAGAGATATAATCAAAGGATCTATCCGTGCTCAAAG
ACGCAAAACGGTTACTTGGGAATTTTTTCAAAAAAGGGTGCATTCGCCTCTTTTTTTTGATAAAATTGAA
AAATCATTATTCTTTTCTTTTCATAGTTTCAAATCAATGAAAATATTTTTTATGTTAAAAATTTGGACTC
GAAAAAAGACAGAATTTAAAATTTTAGGTTATATAGAGGAAAAAGCAAAAAAAAGTCCGAAAAAAGAGGA
GGAAAAAAAAAAAAAAA

>gi|71812160|gb|DR989551.1|DR989551 HDI_L_25.esd Horsegram (VZM-1) drought stressed subtracted cDNA Macrotyloma uniflorum cDNA, mRNA sequence
AAAGCTGGAGCTCACCGCGGTTGGCGGCCGCTCTAGAACTAGTGGATCCCCCGGGCTGCAGGAATTCGGC
ACGAGGCCTCGTGCCGAATTCGGCACGAGGGGCAAGCGGGAAATAGCTCTATGGTTCAAGGAAGGCGAAT
TATGTGAATGGACTCCTGTTCAAGCACCATGGCTGAGAGAATAATAAATCACAGATTCCCAGTTACAATG
ATTCATGCCATTTCTAGTTTCAATAATCAGATCAATTGTATTCAGTGGCAAATGTAGCACTACGTT

>gi|71812158|gb|DR989549.1|DR989549 HDI_L_17.esd Horsegram (VZM-1) drought stressed subtracted cDNA Macrotyloma uniflorum cDNA, mRNA sequence
AAAGCTGGAGCTCACCGCGGTGGCGGCGCTCTAGAACTAGTGGATCCCCCGGGGCTGCAGGATCGGCACG
AGGCCTCGTGCCGCCTCGTGCCGAATTCGGCACGAGGGGGGGGGCCCGGTACCCAATTCGCCCTATAGTG
AGTCGTATTACAATTCACTGGCCGTCGTTTTACAA

>gi|71812156|gb|DR989547.1|DR989547 HDI_L_15.esd Horsegram (VZM-1) drought stressed subtracted cDNA Macrotyloma uniflorum cDNA, mRNA sequence
GCTGGAGCTCACGCGGTGCGCGGCGTTCATAAACTAGTGGATCCCCCGGGCTGCAGGAATCGGCACGAGG
CCTCGATGCCGAATTCGGCACGAGGGTTTGCCAACACCGCTCCAAAAACCCTTCCAAATAAAACCAGTCA
TGTTTCGTTCCTCTTTAATTGTGTTTGACTCTATCTATGTACATGTGTGTGTCTGATGTTGAAGTTGAAG
ATTTGTGATGGTAAAAAAAAAAAAAAAAAACCCTCAAGGGGGGGGCCCGG

>gi|71812154|gb|DR989545.1|DR989545 HDI_L_13.esd Horsegram (VZM-1) drought stressed subtracted cDNA Macrotyloma uniflorum cDNA, mRNA sequence
GAACCAAGTGGAGTATATTTGTGGAACCAACACGTGGAAACGAGACTTTTAGACCTTCCGTATCCCAGTT
ACTACATTAATGAAAACGTACCGAATATTAAGTAAATAGAATAGTTAACAATAAGTGGAAGTGAACGTCA
AAAAAAAAAAAAAAAAAAAANAAAAAAAAAAAAAAAAAAAAAAAAAAAAAAAAAAAAAAAAAAAGGGGGG
GGGGCG

>gi|71812152|gb|DR989543.1|DR989543 HDI_K_94.esd Horsegram (VZM-1) drought stressed subtracted cDNA Macrotyloma uniflorum cDNA, mRNA sequence
TGGAGCTCACGCGGTGGCGGCGCTCTAGAACTAGTGGATCCCCCGGGCTGCAGGATCGGCACGAGGATTG
TGTTCATTGGTGCTTGCCTGGTCCTATAGACACCTGGAGTGATTTTCTTCTGGGAATGTTGAAGATGGAG
GGTGTGAGATCAGCTGAAGAGAAGCTTCATTTGCGTTCACACTGACAAATGAAATTCATCTCATACATTT
ATCAGATATTTACGTAATCTTCCTTGTAATTGTAAACTTCATTGCCACATGTATTGTAAATCTTTTTAAA
TTATGATCAAATTTGATTAACCCCTTTTAGTCATATTTTTTTATGTTGATTCATATACATTTTTGGTTTC
AAAAAAAAAAAAAAAAAA

>gi|71812150|gb|DR989541.1|DR989541 HDI_K_92.esd Horsegram (VZM-1) drought stressed subtracted cDNA Macrotyloma uniflorum cDNA, mRNA sequence
GCTGGAGCTCACGCGGTGCGCGGCGCTCTAGAACTAGTGGATCCCCCGGGCTGCAGGATCGGCACGAGGG
TTGTGTGTATGTGATGATGACCAATTCGTCTTTTCCTTTGTAATTTACTATTTATTTATTATTATTATTA
TTATTTCTTTGGTTTGTATGAGATGAGATCAGATTATGACCGTTATTTAATTTTATATTTATATGCTGCT
GCCAAAAAAAAAAAAAAAAAAAAAAAAAAAAAAAAAAAAAAAAAAAAAAAAAAAAAAAAAAAAAAAGGGG
GGGGGGGGG

>gi|71812148|gb|DR989539.1|DR989539 HDI_K_9.esd Horsegram (VZM-1) drought stressed subtracted cDNA Macrotyloma uniflorum cDNA, mRNA sequence
AGCTGGAGCTCACGCGGTGGCGGCGCTCTAGAACTAGTGGATCCCCCGGGCTGCAGGATTCGGCACGAGG
GTTCTGAAGTGGGAAACCCAGTAGTTAGTGTTACTGGTATCTCCTTTTTTTTATGTTTTTGATACATTTT
GTTGGCTTTAATTAGTCTATGCTGGTTTTGTGTTATNTAGTTCGAAACAACGTGTTACCGCATTTACGAA
CTCAACCTAATTTCTTATTTGCCAAAAAAAAAAACAAAAAAAAAANACCCCGGGGGGGGCCCCGNCCCCC
TCCCCCCCCC

>gi|71812146|gb|DR989537.1|DR989537 HDI_K_83.esd Horsegram (VZM-1) drought stressed subtracted cDNA Macrotyloma uniflorum cDNA, mRNA sequence
GAAAAGCTGGAGCTCACCGCGGTGGCGGCGCTCTAGAACTAGTGGATCCCCCGGGCTGCAGGAATTCGGC
ACGAGGGACCAATGGAGTGATATTTTGGGAACCAACACTGGAGACAGGACTTTTAAGCTTCCTGATCCCA
TGTACTACATTAGTTGAAAATCTGACCAGATATTAATGAAATAAGATATGTAACAATAATGGAATGGAAC
TGCAAAAAAAAAAAAAAAAAAAAAAAAAAAAAAAAAAAAAAAAAAAAAAAAAAAAAAAAAAAAAAAGGGG
GGGG

>gi|71812144|gb|DR989535.1|DR989535 HDI_K_81.esd Horsegram (VZM-1) drought stressed subtracted cDNA Macrotyloma uniflorum cDNA, mRNA sequence
AGCTGGAGCTCACGCGGTGGCGGCGCTCTAAACTAGTGGATCCCCCGGGCTGCAGGATTCGGCACGAGGC
GCCGATTCGTCACCGCCGTGGTGGGATTCGGTAAGAAGCGTGGACCAAACTCGTCAGAGAAGTGAGGGGC
ATCTGGATGATATGGTTTTTTTAGTTTGCAAAATGTATCTTTTATTTTGTTCTTATTTGATTGATGACTG
ATAGTTAAGATTATGCATTAATGAAAGAGTTTTTTTGCTAGTTAATATCCAAAAAAAAAAAAAAAAAACC
CAAGGGGGGCG

>gi|71812142|gb|DR989533.1|DR989533 HDI_K_8.esd Horsegram (VZM-1) drought stressed subtracted cDNA Macrotyloma uniflorum cDNA, mRNA sequence
AAGCTGAGCTCACGCGGTGGCGGCGCTCTAAACTAGTGGATCCCCCGGGCTGCAGGATTCGGCACGAGGC
CTCGTGCCGAATTCGGCACGAGGTATTTGGAAAGCAAATGGTGCTTGGCTAAGCAAATTCTAAGGTGTAA
CCGTGCCTTGGCATTGGCTCTGAATGTTCTTTTCTTGGATAAGTTTTATGTAGAACTTCATCAAGTAAAA
TATAGTGCAAGTTAATTAGTGGAAGTTTATAGGAAAAAAAAAAAAAAAAAAAACCCCGNGGGGGGGCGCC
CGCGGTTCCCCATTCGC

>gi|71812140|gb|DR989531.1|DR989531 HDI_K_71.esd Horsegram (VZM-1) drought stressed subtracted cDNA Macrotyloma uniflorum cDNA, mRNA sequence
AAGCTGGAGCTCACGCGGTGGCGGCGCTCTAGAACTAGTGGATCCCCCGGGCTGCAGGATTCGGCACGAG
GCCTCGTGCCGAATTCGGCACGAGGCTCTTGAGTACAAGAAGGCTGAGAGGGCTAAGCTGGTGCAGCAGG
GATACAACATTGTTGCAGTGGTTGGAGACCAATGGTCCGATCTGAGGGGAAAACCCAAGGGAACCAGGAA
CTTTAAGCTTCCCAACCCCATGTACTCTATTGAGTAGATCATCTCTGAAGGATCCCAAGCTTGCTCCTAT
CTACGAAATAAGATACCTTACGTGTTCTAATGGGAGCATTAACTATGTATCTATGCATGTGACTTTCTGG
TCTTCGGATCTTCAACAAATCACCTAAGAGACTACACTCCGTTGTTTTCTCTTTTGTGACTTTAATAAAT
TATGAACCCTTTTTTCCAAAAAAAAAAAAAAAA

>gi|71812138|gb|DR989529.1|DR989529 HDI_K_69.esd Horsegram (VZM-1) drought stressed subtracted cDNA Macrotyloma uniflorum cDNA, mRNA sequence
AAAGCTGGAGCTCACGCGGTGGCGGCGCTCTAGAACTAGTGGATCCCCCGGGCTGCAGGAATTCGGCACG
AGGGTCTAGTATTTCATTTGCAAGCTTAAAAGCTTTCTAATAATGTCAACCTCCTTTGTGTTGCCACTGA
ACACAAATTCGATCTCTTTCTTTGACTTTGGGTTATGAAGATAATCAAAATTTGATAGTTTAATTCTCGA
TAAAAAAAAAAAAAAAAA

>gi|71812136|gb|DR989527.1|DR989527 HDI_K_60.esd Horsegram (VZM-1) drought stressed subtracted cDNA Macrotyloma uniflorum cDNA, mRNA sequence
AAGCTGGAGCTCACGCGGTGNCGGCGCTCTAGAACTAGTGGATCCCCCGGGGCTGCAGGATTCGGCACGA
GGCGGATCTTCAACAAATCACTAAGAGACTACACTCCGTTGTTTTCTCTTTTGTGACTTTAATAAATTAT
GAACCCTTTTTTCCAAAAAAAAAAAAAAAAAAAAAAAAAAAAAAAAAAAAAAAAAAAAAAAAAAAAAAAA
AAAAAAAAGGGGGGGGGG

>gi|71812134|gb|DR989525.1|DR989525 HDI_K_58.esd Horsegram (VZM-1) drought stressed subtracted cDNA Macrotyloma uniflorum cDNA, mRNA sequence
CGGCCGTTCTAAACTAGTGGATCCCCCGGGCTGCAGGAATCGGCACGAGGGGTTTCTGGAGTTATGCCCA
TGCAGGGTCAGACTAGGAACATGACCCCGGGACATTATGCTGGGGGCTCTGTACAATATCCACCATCCAG
TATCTATGGTATTGGGCAAGTTCCACCTCCAGTTAACGGTATGGTGACGACAATGGGAGCGAGTAAACCT
CAGTCAGGAGCCCCAGTGTCATCTAGCACTACACAGTCAGCGAAGGATTATGATTTTTCCTCTTTAACAC
AGGGGATGTTTGCGAAACACTGATTGGTGTTTTTTGTTTGGCAATTCCGGCTATGTCATATACCATAGAA
GAAAATTAGTAAATTTACAGGAAGTGCGCTTTCTTTTGTCAC

>gi|71812132|gb|DR989523.1|DR989523 HDI_K_56.esd Horsegram (VZM-1) drought stressed subtracted cDNA Macrotyloma uniflorum cDNA, mRNA sequence
AGCTGGAGCTCACCGCGGTGGCGGCGCTCTAGAAACTAGTGGATCCCCCGGGCTGCAGGAATTCGGCACG
AGGGTTTTTTCTTGTCACCAAAAAAAAAAAAAA

>gi|71812130|gb|DR989521.1|DR989521 HDI_K_48.esd Horsegram (VZM-1) drought stressed subtracted cDNA Macrotyloma uniflorum cDNA, mRNA sequence
AGGCTGGAGCTCACGCGGTNGCGGCGCTCTAGAACTAGTGGATCCCCCGGGCTGCAGGAATTCGGCACGA
GGTTAATGCATGTGTCTTGTCTTTGTTCCCTTAGATGGTTTTACACCTTGAGTTTGAGCTTACAGTAGTG
AGTTAATGAATATCTCGCTACCGTTATCGTGTAAAACTTGTGCTTAGTTAAAAGTTTTATGTTTGGTTCC
AAAAAAAAAAAAAAAAAAAAAAAAAAAAAAAAAAAAAA

>gi|71812128|gb|DR989519.1|DR989519 HDI_K_46.esd Horsegram (VZM-1) drought stressed subtracted cDNA Macrotyloma uniflorum cDNA, mRNA sequence
GACAAGGCTTGGAGCCACGCGGTTGCGGCGTTCTAGAACTAGTGGATCCCCCGGGCTGCAGGAATTCGGC
ACGAGGACCATTCTTGCCCCAATCAAGTGATCTCTTTTAGAGCAATGAAACTGTAGAAATGAAATTTTAT
TTACACAGAAAAAAAA

>gi|71812126|gb|DR989517.1|DR989517 HDI_K_44.esd Horsegram (VZM-1) drought stressed subtracted cDNA Macrotyloma uniflorum cDNA, mRNA sequence
ACTGAGCTCACCGCGGTTGGCGGCGCTCTAGAACTAGTGGATCCCCCGGGCTGCAGGAATTCGGCACGAG
GGAGTAGATCATCTCTGAAGGATCCCAAGCTTGCTCCTATCTACGAAATAAGATACCTTACGTGTTCTAA
TGGGAGCATTAACTATGTATCTATGCATGTGACTTTCTGGTCTTCGGATCTTCAACAAATCACCTAAGAG
ACTACACTCCGGTTGTTTTCTCTTTTGTGACTTTAATAAATTATGAACCCTTTTTTCCAAAAAAAAAAAA
AAAAAAAAAAAAAAAAAAAAAAAAAAAAAAAAAAAAAAAAAAAAAAAGGGGGGGG

>gi|71812124|gb|DR989515.1|DR989515 HDI_K_36.esd Horsegram (VZM-1) drought stressed subtracted cDNA Macrotyloma uniflorum cDNA, mRNA sequence
AAAGGCTGGAGCTCACCGGCGGTGCGCGGCCGTCTCTAGAAACTAGTTGGATCCCCCGGGCTGCAGGAAT
TCGGCACGAGGATTTATTTTGTGACTCTTGTTAAATATGTTGCAAAAAGATACCAGCTGTCCGTTTGATT
ATCAAATGAAATGGGGTTTACACACTTGATATTAAAAAAAAAAAAAAAAAAAAAAAAAAAAAAAAAAAAA
AAAAAAAAAAAAAAAAAAAAAAAAAAAAAAAAAAAAAGGGGGGGGG

>gi|71812122|gb|DR989513.1|DR989513 HDI_K_34.esd Horsegram (VZM-1) drought stressed subtracted cDNA Macrotyloma uniflorum cDNA, mRNA sequence
AAGCTGGAGCCACGCGGNGCGGCGCTCTAGAACTAGTGGATCCCCCGGGCTGCAGGAATTCGGCACGAGG
CTAAGTCTCTGAAATTTCCAAAACATTTGTAGCCACTCCACTTTGTTTGTTTGTACTTAAACCAAATTCC
CATTTGTTTTTGCTTTTTGAGAAAAAAAAAAAAAAAAAAAAAAAAAAAAAAAAAAAAAAAAAAAAAAAAA
AAAAAAAAAAAAAA

>gi|71812120|gb|DR989511.1|DR989511 HDI_K_23.esd Horsegram (VZM-1) drought stressed subtracted cDNA Macrotyloma uniflorum cDNA, mRNA sequence
GGAGCTCACGCGGTGGCGGCGCTCTAGAACTAGTGGATCCCCCGGGCTGCAGGATTCGGCACGAGGGACG
GTTCTGCATGCAGCTACGTTGCGGTTGATGTGAACGCTAACAGACAGAGGCGTCTGGTGCTGACTCAGGT
GAGGAGGGTCGCTTGTGGATTCGGTTTGAGAAACTTTCATATTCTTCAACTGCAACTAATGAACCACAAC
TAACCCTGAAAAGTTATGTGTGATTTCTCTTAGTTCACACAACTGTACTAAGTAAGCACTACATAAATGC
TTACTTTGTTGTAATAAATTATGGCATGACTAAATAAAATAAGGTTAATCTTATTTCTCTTTTATTTTTC
AAAAAAAAAAAAAAA

>gi|71812118|gb|DR989509.1|DR989509 HDI_K_21.esd Horsegram (VZM-1) drought stressed subtracted cDNA Macrotyloma uniflorum cDNA, mRNA sequence
GCTGGAGCTCACGCGGTGGCGGCGTCTCTAGAACTAGTGGATCCCCCGGGCTGCAGGAATTCGGCACGAG
GGTCTTACTGGGAAAGCATTCAACATGATCAGTTTTCCTGATTCATGGTAGAGGACGACCACATATGCTT
TAAAAAAAATGTCAAAAGCCTTTATATGTATGAATCCAGAAAATCTTGATCGTTATCTTCTTGAAATGTA
TAGATACATATGTAATAAGGCTTCAAATATCAAATTTCCTAACA

>gi|71812116|gb|DR989507.1|DR989507 HDI_K_19.esd Horsegram (VZM-1) drought stressed subtracted cDNA Macrotyloma uniflorum cDNA, mRNA sequence
AAAGCTGGAGCTCACCGCGGTGGCGGCCGCTCTAGAAACTAGTGGATCCCCCGGGCTGCAGGATTCGGCA
CGAGGTATGCTTGCTGCATTACTGTGCCTGTTATCAATAAATGTGTTTATAGAAGGAATCTGATTCCTTC
ATCCACTTATGTATGCTTAAGTTATGTATCTCCAGTGGTTGAATGTTCTCGTGTTGTTTGTTATTAATAA
AGAATTGTGTTGTACTTGTATAAAAAAAAAAAAAAAAAAAAAAAAAAAAAAAAAAAACCCCGGGGGGGGG
C

>gi|71812114|gb|DR989505.1|DR989505 HDI_K_11.esd Horsegram (VZM-1) drought stressed subtracted cDNA Macrotyloma uniflorum cDNA, mRNA sequence
AAGCTGGAGCTCACGCGGTGGCGGCGCTCTAGAACTAGTGGATCCCCCGGGCTGCAGGATTCGGCACGAG
GCCTCGTGCCGAATTCGGCACGAGGAAAGTTTTCAGTGACAAATTCAAACTGTTTCTTAAGATCTTAATA
GAAAAAGCAAAATGGATCATCAAAAGTATTCTCGAAAGTATTCGAGAAAGTATAGTATCCCTCACGAAAA
AAATAAAAAAATTTTTTAAATTTATCTTTATTCAATTGAAACCCCAAAAAAGAGATGAATTGAGCGAAAA
AAAAAAAGATTCAACAATTTTGAAAAATATTCCAATGATTTCTGAAGCAACCTTTTCAAATCAATCGAAA
AATTCGACAAATTTTTCATTGAAAAAAAAATCTATAAAGGATATGAATTGCTAAAAGAAAAGTAATTTAT
CAAAAAAATTCGAAAAAATTGAAAAAAAAAAAAAAAAC

>gi|71812112|gb|DR989503.1|DR989503 HDI_K_90.esd Horsegram (VZM-1) drought stressed subtracted cDNA Macrotyloma uniflorum cDNA, mRNA sequence
GCTGGAGCTCACCGCGGTGGCGGCGCTCTAGAACTAGTTGGATCCCCCGGGGCTGCAGGATTCGGCACGA
GGCCTCGTGCCGAATTCGGCACGAGGGGGGGGGCCCGGTACCCAATTCGCCCTATAGTGAGTCGTATTAC
AATTCACTGGCCGTCGTTTTACAACGA

>gi|71812110|gb|DR989501.1|DR989501 HDI_K_88.esd Horsegram (VZM-1) drought stressed subtracted cDNA Macrotyloma uniflorum cDNA, mRNA sequence
TGGAGCTCACCGCGGTGGCGGCGCTCTAGAACTAGTGGATCCCCCGGGCTGCAGGATCGGCACGAGGCCT
CGTGCCGAATTCGGCACGAGGGTAAGGAATAATTCTCTACTATAATAGTATATTTTGTGCTGTCCACGTC
TATAATGAGTCAATGTCTATGTATTGTAATATTTTGTGCATGAATGAATATGTAACCACTTAGGTCTTTA
AAAAAAAAAAAAAAAAAAAAAAAAAAAAAAAAAAAAAAAAA

>gi|71812108|gb|DR989499.1|DR989499 HDI_K_86.esd Horsegram (VZM-1) drought stressed subtracted cDNA Macrotyloma uniflorum cDNA, mRNA sequence
AAAGGCTGGAGCCACGCGGTGGCGGCGCTCTAGAACTAGTGGATCCCCCGGGCTGCAGGATCGGCACGAG
GATCATTTCTCGGGGTTGCAATTCAGATTAGATTTACGTATTTGCTATTATGAATGTAATGTCTAGATGA
AAAAGTAAGTTGTAATTCTGACTCCTAAGATCTTGAACAAAGTCTACTTCGTTGTGTTTTTCTTAAAAAA
AAAAAAAAAAAAAAACCCCGGGGGGGGGCCCGGGCCCCTTCCCCC

>gi|71812106|gb|DR989497.1|DR989497 HDI_K_78.esd Horsegram (VZM-1) drought stressed subtracted cDNA Macrotyloma uniflorum cDNA, mRNA sequence
TGGAGCTCACGCGGTGGCGGCCGCTCTAGAACTAGTGGATCCCCCGGGCTGCAGGATTCGGCACGAGGGC
CACCATCACCAGAGGACTTAGGGAAATGGCGCGGGAGATGGCACGTAAAAGGAACAGCGGCTGATGTTCC
ATGTGGTCGATTTGGTTGCAGTGCAGTTGTGAGACAGAATCACTGCTTATGTAGTAAATATGTTTATTGT
TGTAATAATGAATAAGGACTTATAAACTACTGTAGAAATGTTTTTTATTTTTCAAAAGCTTCAACAGTTT
GGTGCCATGGACTACCTACAACTTCTCTGTCTTACCTTCAATCTAAAAGAAAAATAAATTATATTAGAGA
TCCTGTTATAGCTGTTTTTCATAAAAAAAAAAAAAAA

>gi|71812104|gb|DR989495.1|DR989495 HDI_K_76.esd Horsegram (VZM-1) drought stressed subtracted cDNA Macrotyloma uniflorum cDNA, mRNA sequence
AAGGCTGGAGCTCACGCGGTGCGCGGCGCTCTAGAACTAGTGGATCCCCCGGGCTGCAGGATCGGCACGA
GGCCTCGTTGCCGAATTCGGCACGAGGGCATGGAAAGTTCGGCAAGCATGGTGGTGGGTTCAAGAAGTGG
AAGTGAGGATTGTATATGCAAAACTATGACTCTAAAATGCTGCTCTGTGTAGAGCTTTTTGCTTTAGAAA
TAAACCATACTTCGAATGATGTGATCAATCGATCTATGACACTATATATATGGGACCTGGTTTCTTGTTT
TAAAAAAAAAAAAAAAAAACCCAGGGGGGGGCCCGGCCCCATTC

>gi|71812102|gb|DR989493.1|DR989493 HDI_K_74.esd Horsegram (VZM-1) drought stressed subtracted cDNA Macrotyloma uniflorum cDNA, mRNA sequence
AAGCTGGAGTCACGCGGTTGGCGGCGCTCTAGAACTAGTGGATCCCCCGGGCTGCAGGATCGGCACGAGG
CAACGATTAGGTTCCCGCTCTTCAGGCCCATGCAAAAGTTGCCCGGTTTGGTTGGGGTGGCGAAGGCCTG
GCCCATTCGCGCAACGCCGGAAAAGATATCGGAGAAGATCGAAGAGAGCATAAAGAGCGCGGAGGAGACG
TGCTCCG

>gi|71812100|gb|DR989491.1|DR989491 HDI_K_66.esd Horsegram (VZM-1) drought stressed subtracted cDNA Macrotyloma uniflorum cDNA, mRNA sequence
CTGGAGCTCACGCGGTGCGCGGCGTTCTAGAACTAGTGGATCCCCCGGGCTGCAGGATTCGGCACGAGGC
AAATATGTTGTAGTGGGGTTTCATCAATGTTCTGAGTTAAATTTAGATTCATCATCAGTTCAAACCCTAT
AATCATGTCATATTTATTTTTTTAGGGTCCTTTAGTACTAGACATTGTGGAAGAAAAGTATCTTATGTAT
TTTTCTACTTGTTTACTTACATGTACCCCTCAAGAAATCCTATATGCTTATGGATGACTTGTTACTGTGC
TGTATTTACATCATGAATACATATACCCTGTGCATTTGAATGCTTTAGTAAAAAAAAAAAAAAAAAAAAA
AAAAAA

>gi|71812098|gb|DR989489.1|DR989489 HDI_K_64.esd Horsegram (VZM-1) drought stressed subtracted cDNA Macrotyloma uniflorum cDNA, mRNA sequence
AAAGGCTGGAGCTCACGCGGTGCGCGGCCGCTCTAGAACTAGTGGATCCCCCGGGGCTGCAGGATTCGGC
ACGAGGGGAAATTGTCAAATAATCAATTCCTTTACACTTTTAGTTGGCACCCCTAGCTAACATGCTTGGA
AAGTTGTCACTACGAACATGTAATTTAATCATGTTTTGGTTGCAAAAAAAAAAAAAAAAAAAAAAAAAAA
AAAAAAAAAAAAAACGGGGGGGGGGG

>gi|71812096|gb|DR989487.1|DR989487 HDI_K_62.esd Horsegram (VZM-1) drought stressed subtracted cDNA Macrotyloma uniflorum cDNA, mRNA sequence
GGCTGGAGCTCACCGCGGTTGCNCGGCCGTTCTAGAAACTAGTGGATCCCCCGGGGCTGCAGGATTCGGC
ACGAGGAGAGAGAGAGAGAGAGAGAGAGAGAGAGAGAGAGAGAGAGAGAGAGA

>gi|71812094|gb|DR989485.1|DR989485 HDI_K_6.esd Horsegram (VZM-1) drought stressed subtracted cDNA Macrotyloma uniflorum cDNA, mRNA sequence
AAGCTGGAGCTCACGCGGTGGCGGCCGCTCTAGAACTAGTGGATCCCCCGGGCTGCAGGATTCGGCACGA
GGGAATACTTGCCAATAAGACCTATGTTGACTACTTTGACTACCCTTATGATTCTCAGATTTTCAGCGAT
GAGAATCCAAATGCATGCACTGTAATGTAGATCAGTCTTATTATGTACTAATTAACTGGTGTTTTAGTAG
CTGATCAAGTGAAGCAACTTTCTGTTGTTGGACCGTGGAATAATGCGTAGTAGTGATGAATATTTTACTG
CTTTGTATATGATTTCAACGGCATCCCTAAGAGTTGGCATTTCTAAAAAAAAAAAAAAAAAAA

>gi|71812092|gb|DR989483.1|DR989483 HDI_K_52.esd Horsegram (VZM-1) drought stressed subtracted cDNA Macrotyloma uniflorum cDNA, mRNA sequence
AAAGCTGGAGCTCACCGCGGTGGCGGCGCTCTAGAACTAGTGGATCCCCCGGGCTGCAGGATTCGGCACG
AGGATTGGCTTCATCAAGTATCGCTAAAGCGCTGTTGTCACCTCCGAACCAATATTATGTTCTGGCACTA
GGATATTTTGAGGATTTTATGTTTGAAGAAGCTTGAGACTTTTTTTCTTTTTGCATCTAATTAATTATCA
GACGGAATTTGTGGATCTAAAAAAACTTTTATATATATTGTTTTGAATTATTGACTTCTA

>gi|71812090|gb|DR989481.1|DR989481 HDI_K_50.esd Horsegram (VZM-1) drought stressed subtracted cDNA Macrotyloma uniflorum cDNA, mRNA sequence
GTAGTTGTACATGGNCGCAGGATATAAAGAAGAAGAACTAGTAGATAATTAGTTTCGTTAATAAAAAAGA
AGAACAAAAAAATAATATAGTATAGTTAAAAA

>gi|71812088|gb|DR989479.1|DR989479 HDI_K_49.esd Horsegram (VZM-1) drought stressed subtracted cDNA Macrotyloma uniflorum cDNA, mRNA sequence
AAGCTGGAGCTCACGCGGTGGCGGCGCTCTAGAACTAGTGGATCCCCCGGGCTGCAGGATTCGGCACGAG
GCCTCGTGCCGAATTCGGCACGAGGAGCACTCGTAAATTCGGTGTTTATTAAAAAATAAAAATGGATCTT
CTGGCTAATATATGTAGTTCAGTAGTTTACGAGTGTGCGTAACACAGGTTGTCAGAAAGGGTTCTATGTA
CCTGGCTTGTACTTTTCAATGCTTGTATTCTGCAACACTAATATTAAATAAACGTGCTTTTAGAAAGAAA
AAAAAAAAAAAAAAAAAAAAAAAAAAAAAAAAAAAAAAAAAAAAAAA

>gi|71812086|gb|DR989477.1|DR989477 HDI_K_41.esd Horsegram (VZM-1) drought stressed subtracted cDNA Macrotyloma uniflorum cDNA, mRNA sequence
AGGCTGGAGCTCACGCGGTGGCGGCGCTCTAGAACTAGTGGATCCCCCGGGCTGCAGGATTCGGCACGAG
GCCTCGTGCCGAATTCGGCACGAGGTATTCTCGAAAGTATTCGAGAAAGTATAGTATCCCTCACGAAAAA
AATAAAAAAATTTTTTAAATTTATCTTTATTCAATTGAAACCCCAAAAAAGAGATGAATTGAGCGAAAAA
AAAAAAGGATTCAACAATTTTGAAAAATATTCCAAGTGATTTCTGAAGCCAACCTTTTCAAATCAATCGA
AAAATTTCGACAAATTTTTCATTGAAAAAAAAATCTATAAAGGAATATGAAATGCTAAAAGAAAAAGTAA
TTATCAAACAAAATCGAACAAATGAAAAAAAAAAAA

>gi|71812084|gb|DR989475.1|DR989475 HDI_K_4.esd Horsegram (VZM-1) drought stressed subtracted cDNA Macrotyloma uniflorum cDNA, mRNA sequence
AAGCTGGAGCTCACGCGGTGGCGGCGCTCTAGAACTAGTGGATCCCCCGGGCTGCAGGATCGGCACGAGG
GAGCAAACAACACTTGTATTGTCATGCCTACTGAATTTTCCATATCTACCCCTATTAATTGTAGTGTTGG
TTGTACATAGGTATATAGACTATGTGGAGTTTCATTTTCTCTATAAATTTTACAATAATTATACTCTAAA
TTTGAAAGCTTCCCGTCTAGACTAGAAATGAAATAAAATAGAAGGAGCATTTCACTTAAAAAAAAAAAAA
AAAAAAAAAAAAAAAAAAA

>gi|71812082|gb|DR989473.1|DR989473 HDI_K_38.esd Horsegram (VZM-1) drought stressed subtracted cDNA Macrotyloma uniflorum cDNA, mRNA sequence
AAGCTGGAGCTCACCGCGGTGGCGGCCGCTCTAAACTAGTGGATCCCCCGGGCTGCAGGATTCGGCACGA
GGATTCCACAAAATTTTCTTAACGAGTTTAGAGTAGTTTAACTATAATTTTTTTTCAGTTCCAAAGCTTG
ATTTTGATTTTAAAAGTGATGAGTTGTATGCATACAACATAATTATAATAATAATCATAATAATAATATA
TACTAGTGTAAAAAAAAAAAAAAAAAACCCCAAGGGGGGGCCCCGGTTCCCCAATTC

>gi|71812080|gb|DR989471.1|DR989471 HDI_K_30.esd Horsegram (VZM-1) drought stressed subtracted cDNA Macrotyloma uniflorum cDNA, mRNA sequence
AAGCTGGAGCTCACGCGGTGGCGGCGCTCTAGAAACTAGTGGATCCCCCGGGCTGCAGGATCGGCACGAG
GGATTGATTGCACACATTCTAAAGGTGGGCTTTGTGTAGATTCTGTATTTATTATACCTAGTTGATTTGA
GAGAGCGCACCAGAAGCGGCATTATGAAATAACCACACTGAATAGGAATTCTTTTTTTCCAAAAAAAAAA
AAAAAAAAAAAAAAAAAAAAAAAAAAAAAAAAAAAAAAAACGGGGGGGGG

>gi|71812078|gb|DR989469.1|DR989469 HDI_K_28.esd Horsegram (VZM-1) drought stressed subtracted cDNA Macrotyloma uniflorum cDNA, mRNA sequence
AGCTGGAGCTCACGCGGTGGCGGCGCTCTAAACTAGTGGATCCCCCGGGCTGCAGGATCGGCACGAGGGT
GATGAAGATGAGGATGAGGACGAGGACGAGGACTATTTTGACTTCAGTATTCTCAACGGTGCCGATTCTA
ATTTATCAGATCAGCCTCATGTTAATGGGACCGAGTCTTCTACAGTATCAGGTGAGGGCATGTTTGAGGA
TTGATTGATGCAGCATTATTTAAAATGTATAGTTAGGCTGAGAAATGTCCATAAATTTTGTCAGTGTACC
ATGTATTCACAACGGCAATCTAATTTATTTGTACGTTTACAAAAAAAAAAAAAAAAAAAAAAAAAAAAAA
AAAAAAAAAAAAAAAAAAAAAA

>gi|71812076|gb|DR989467.1|DR989467 HDI_K_25.esd Horsegram (VZM-1) drought stressed subtracted cDNA Macrotyloma uniflorum cDNA, mRNA sequence
AAAGCTGGAGCTCACCGCGGTTGGCGGCCGNTCTAGAACTAGTGGATCCCCCGGGCTGCAGGATTCGGCA
CGAGGCCTCGTGCCGAGAAGGGTGACTTTCAGAGGAATTCCCAACAGTATCTCCATCTAAGGCTCTATGC
TTGCTGCATTACTGTGCCTGTTATCAATAAATGTGTTATAAGAAAGGAATCTGATTCCTTCATCCACATT
ATGTATGCTTAAGTTATAGTATCTCCAGTGGTTGAAATGTTCTCGTGTGTTTGTTNTTAATAAAGAA

>gi|71812074|gb|DR989465.1|DR989465 HDI_K_18.esd Horsegram (VZM-1) drought stressed subtracted cDNA Macrotyloma uniflorum cDNA, mRNA sequence
AAAAGGCTTGGAGCTCCACGCGGTGCGCGGCCGCTCTAGAAACTTAGTGGATCCCCCGGGCTGCAGGAAT
TCGGCACGAGGTTTTTTTTTTTTTTTTTTTTTTTTTTTTTTTTTTTTTTTTTTTTTTTTTTTTTTTTTTT
TT

>gi|71812072|gb|DR989463.1|DR989463 HDI_K_16.esd Horsegram (VZM-1) drought stressed subtracted cDNA Macrotyloma uniflorum cDNA, mRNA sequence
AAGCTGGAGCTCACGCGGTGGCGGCGCTCTAGAACTAGTGGATCCCCCGGGCTGCAGGATTCGGCACGAG
GGGTTTCTGTCTTCCACGGTAGAGAGTACGCTTTTGTTTGGTGTACAGTTAAGTTTATTTTTCTTCTATG
ATGGTTAATTAAGGAAGGTGAAAGGGGACTTATCTCCCTTTGTTATTTGTGTACGGGTTATATATACGGA
GAAGCTAGTTCTGTGCGGAATTCTGTAAATTCCGTTGGTGATGACTGTAGCACAAACGGTTCCTATAAGG
CTACAACAAAATTGTAGTCTCAAAAAAAAAAAAAAAAAAAAAAAAAAAAAAAAAAAAAAAAAAAAAAAAA

>gi|71812070|gb|DR989461.1|DR989461 HDI_K_14.esd Horsegram (VZM-1) drought stressed subtracted cDNA Macrotyloma uniflorum cDNA, mRNA sequence
AAGCTGGAGCTCACGCGGTGGCGGCGCTCTAGAACTAGTGGATCCCCCGGGCTGCAGGATTCGGCACGAG
GTTTTTTTTTATCAATTTCACCGAGGTGAGTCCTATACGCTTACTTCACAATATACAATACAAAACAGTA
TCAAGAGAATGATATCAAACTTAACATGAGAAAATGACTTTCATTACTTCGCTACCTGGGGAACATATAA
AAGTAAAAGAACTATATAAATTATCCAGCTGAGGAACCCCAAAATTCCNAACCGTGGGCCCAAAAAAAAA
AAAAAAACCCGGGGGGGGGCCCGCGGCCCCATTTCCGC

>gi|71812068|gb|DR989459.1|DR989459 HDI_K_1.esd Horsegram (VZM-1) drought stressed subtracted cDNA Macrotyloma uniflorum cDNA, mRNA sequence
TCTGCCGTCTTTACTTTTCTTATATTGCATAGAATTCATTAGCAGTTGTTTATTTTTACATCTTAAGTAC
CGATGTGCAGTTTTTTGAATACTTGTTTGAGAATAATAGTCTTGATGTCAAGCTGCTTGTCAATCATATT
GTTGGAGGATGTTATATAAGAATTACTTTCCAAAATATATGTTCTTAAGTCCTATCTTGTAAGTTGTAAA
GTGAATGTGTAAAATTGTAGTTTGCTATATTTACTAAAAAAAAAAAAAAAAACTCGAAGGGGGGGCCCGG
TTCACCCAATTTCGCC

>gi|71812066|gb|DR989457.1|DR989457 HDI_J_94.esd Horsegram (VZM-1) drought stressed subtracted cDNA Macrotyloma uniflorum cDNA, mRNA sequence
AGCTGGAGCTCACGCGGTGGCGGCCGCTCTAGAACTAGTGGATCCCCCGGGCTGCAGGATTCGGCACGAG
GCTGCGGAGGGACTAGTTGAAGGAGGAAAGAAAGAGATTTTCACACCAATGTACTTCTTCTTGGCACGGA
AGCCTGATTCAGACAGTAACTAAACTGGTTGTGTACAAATAGGTTGCTGTTGTTTATTGTGATTCTGGTA
GGATGAATCGATTAATTTTGTCCTTATTGCCGTAGTTTCGTTCTGTTTCGAGTTGCTTGTTTTTGTTTTA
GGTTACCAAAACCTTTGCTACACCTCTAGCGTATTTCTTTTTATCCTCAAAAAAAAAAAAAAAAAAAAAA
AAA

>gi|71812064|gb|DR989455.1|DR989455 HDI_J_92.esd Horsegram (VZM-1) drought stressed subtracted cDNA Macrotyloma uniflorum cDNA, mRNA sequence
CTGGAGCTCACGCGGTGGCGGCGCTCTAGAACTAGTTGGATCCCCCGGGCTGCAGGAATTCGGCACGAGG
CCGGAAACTACTCACTATAGTATGAGTATATCTCGTTTAATAGTATTATGAATAAGACAGAAGGTGATGA
GGGCTCCACTTATATGCACCTCTTCTCTTCTCTTTGTACTGCACATTTTATAGTATTGAATGCCCTTTAA
TTATGTTGCAAAAAAAAAAAAAAAAAAAAAAAAAAAAAAAAAAAAAAAAAAAAAAAAAAAAAAAAAAAAA
AAA

>gi|71812062|gb|DR989453.1|DR989453 HDI_J_9.esd Horsegram (VZM-1) drought stressed subtracted cDNA Macrotyloma uniflorum cDNA, mRNA sequence
AAGGCTGGAGCTCACCGCGGTGGCGGCCGCTTCTAGAACTAGTGGATTCCCCCGGGCTGCAGGAATTCGG
CACGAGGGTTTTTTTTTTTTTTTTTTTTTTTTTTTTTTTTTTTTTTTTTTTTGTGTGTGTTTTATAA

>gi|71812060|gb|DR989451.1|DR989451 HDI_J_83.esd Horsegram (VZM-1) drought stressed subtracted cDNA Macrotyloma uniflorum cDNA, mRNA sequence
CAAAGCTGGAGCTCCACGCGGTGGCGGCGCTCTAGAAACTAGTGGATCCCCCGGGCTGCAGGATTCGGCA
CGAGGTTTCGTTTCTCCCTAAGTTAAGTCGTGATGGGAAAGGAAAAGGCTAACATCAAAATCGTGGTCGT
TGGACATGTCTCTGAGAAATCAACTGCCACGGAGCTTGGAAGCCCTACTGAGAAAGGGTGTGACTGAAAG
GTTCGAGAAGGGAGAAGGAAGTGTTTAAAACACGTAAGATGTAAGATGTGTGAAGAAGGATGATGTAAAA
TAAATAAGATATAAGATGTGAAGATGGATCTATCTTAAGATGAAGTGCTGAAGGACTTATATTCAGATAA
ATAAAATGAAGGATATATGTTTATCTTCTTCAAAAAAAAAAAAAAAAAAAAAAAAAAAAAAAAAAAAA

>gi|71812058|gb|DR989449.1|DR989449 HDI_J_81.esd Horsegram (VZM-1) drought stressed subtracted cDNA Macrotyloma uniflorum cDNA, mRNA sequence
AAGCTGGAGCTCACGCGGTGGCGGCGCTCTAGAACTAGTGGATCCCCCGGGCTGCAGGATTCGGCACGAG
GGAATATATCATTTTTCTTCCCCTTAGTGTATCTTATCCTCCCTGAAATCGAAACAAGTGTACTGCTGAA
CCTTGATAGTACTGAGAAATTTGAAATTTTTCTTCTGCAAAAAAAAAAAAAAAAAAAAAAAAAAAAAAAA
AAAAAAAAAAAAAAAAAAAAAAAAAAAAAAAAAAAAAAAAA

>gi|71812056|gb|DR989447.1|DR989447 HDI_J_8.esd Horsegram (VZM-1) drought stressed subtracted cDNA Macrotyloma uniflorum cDNA, mRNA sequence
AAGCTGGAGCTCACGCGGTGGCGGCCGCTCTAGAACTAGTGGATCCCCCGGGCTGCAGGATTCGGCACGA
GGCCTCGTTGCCGAATTCGGCACGAGGTTGTCACAAATGAGGGCCTTAGGCTGTATGTACCAAAACAACG
ACCGCAATTTAATGTTTTTCATTTCATATGATGATCCTTCGACTCTCTGTACTATTTGTTCATGAAAACA
ATCTACTCTGCCTTTTCTCTTAAAAAAAAAAAAAAAAAAAACCCGAGAGGGGGGGCCCCGGTTACACCCA
TTTCGCCCC

>gi|71812054|gb|DR989445.1|DR989445 HDI_J_73.esd Horsegram (VZM-1) drought stressed subtracted cDNA Macrotyloma uniflorum cDNA, mRNA sequence
AGCTGGAGCTCACGCGGTGGCGGCCGCTCTAGAACTAGTGGATCCCCCGGGCTGCAGGATTCGGCACGAG
GGTCAGTGTCATTGTTAGTTCACTAGAATATTGTAAGTCAATAAAATAAGTTCATGTCTCCTTATGCATG
TGTCCATCTTTTCTTTTTCTTTTGTGTAAGTAGGAGTCATGTTTGTCTGTTGTCACTGCTTGTCCAATGT
GCCATAATATCCTTCAATTGTTGAAGGTTACTGGTTAATGGTTTATCCAGCGACAATTCTATGATATTAA
CTATGGCTTAAAAAAAAAAAAAAAAAACCTCAGAGGGGGGGGCCCGGGTACCCAATTTC

>gi|71812052|gb|DR989443.1|DR989443 HDI_J_7.esd Horsegram (VZM-1) drought stressed subtracted cDNA Macrotyloma uniflorum cDNA, mRNA sequence
AAGGCTGGAGCTCACCGCGGTGGCGGCCGCTCTAGAACTAGTTGGATCCCCCGGGCTGCAGGAATTCGGC
ACGAGGGTGACGCAGATGCTGACATGCCACCTCTGGAGGATGCCGATGCCGATGCCGATGCTGAGGGCAG
CAAGATGGAAGAAGTTGATTAAGTCTAACTTTTGTAATAGTTTGCAGAACAGTCTTTTATTTTTAATGTT
TTTGTTTTTTAAATTTGGAAATTTTGAAACTTTGGCCAAAAAAAAAAAAAAAAAAAAAAAAAAAAAAAAA
AAAAAAAAAAAAAAAAAAAAAAAAAAAAAAAAAAAAAAAAAAA

>gi|71812050|gb|DR989441.1|DR989441 HDI_J_67.esd Horsegram (VZM-1) drought stressed subtracted cDNA Macrotyloma uniflorum cDNA, mRNA sequence
AAGCTGGAGCTCACGCGGTGGCGGCCGCTCTAGAACTAGTGGATCCCCCGGGCTGCAGGATTCGGCACGA
GGGTAGCCCTATGCTGATTTTTTGCGGGGCCTATGATCAATGTTTTTGCCCATGCTTACTATTATCATAA
TTAAGAATATAATTTTGGACAAAAAAGTTACTGTATATGTAGCTTGGTTAGCATAGTTTCGGTATAATAT
TGAAATCATTTCTTCTCAAAAAAAAAAAAAAAAAAAACCCGAAGGGGGGGCCC

>gi|71812048|gb|DR989439.1|DR989439 HDI_J_59.esd Horsegram (VZM-1) drought stressed subtracted cDNA Macrotyloma uniflorum cDNA, mRNA sequence
AAGGCTGGAGCTCACGCGGTGGCGGCCGCTCTAGAACTAGTGGATCCCCCGGGCTGCAGGATTCGGCACG
AGGGTCTCTGAGAAATCAACTGCCACGGAGCTTGGAAGCCCTACTGAGAAGGGTGTGACTGAAAGGTTCG
AGAAGGGAGAAGGAAGTGTTTAAAACACGTTAGAATATAAGAATGTGTGAAGAAGGATGATGTAAGATAA
ATAAGAATGTAAGATGTCAAGGATGGATCTTAAGACGAAGTGATGAAGGACTTATATTCAGATAAATAAA
ATGAACTATATATGTTTATCTTCTTCAAAAAAAAAAAAAAAAAAAAAAAAAAAAAAAAAAAAAAAAAAAA
AAAAAAA

>gi|71812046|gb|DR989437.1|DR989437 HDI_J_55.esd Horsegram (VZM-1) drought stressed subtracted cDNA Macrotyloma uniflorum cDNA, mRNA sequence
AGCTGGAGCTCACGCGGTGGCGGCCGCTCTAGAACTAGTGGATCCCCCGGGCTGCAGGATTCGGCACGAG
GGGAAAAGCCAAGCTTGTAGCTATCCAAGATGTTGAATTGCCACCACTGGAAAATGGATCAACAAACTGA
TTAAGCTCATTGCCTGACAAGTATGCAGTCATTTAGGAGTCTTGTAAGCCATTTGATGCTTCGACAAACT
TCTCCATAACTACTTCTAAGAGAGAAATATATAACAGGAGAAAGAAAGATTTTTTTTTTATAAATTAAAA
TTAATTTATGTTGTACAACATGCTCTAATTCTATTATCTATTAGTAACTTTCTTTCCTATAAATATGTTT
AATGAAAAAGTTAATCTTGTCAAAAAAAAAAAAAAAAAAAAAAAAAAAAAA

>gi|71812044|gb|DR989435.1|DR989435 HDI_J_47.esd Horsegram (VZM-1) drought stressed subtracted cDNA Macrotyloma uniflorum cDNA, mRNA sequence
AAAGCTGGAGCTCACGCGGTGGCGGCCGCTCTAGAACTAGTGGATCCCCCGGGCTGCAGGAATTCGGCAC
GAGGCTAAGAATTATGATTCTGCAGTTTTATTTGACTCTTTAGAACCTAATCACGAGAATTTGGGGAAGG
GGTAGTAAGGGCAAGAGAATTGGTAATAAGGATGGCTAAAGGTGTTTCTAGAC

>gi|71812042|gb|DR989433.1|DR989433 HDI_J_45.esd Horsegram (VZM-1) drought stressed subtracted cDNA Macrotyloma uniflorum cDNA, mRNA sequence
AAGCTGGAGCTCACCGCGGTGGCGGCCGCTCTAGAACTAGTGGATCCCCCGGGCTGCAGGAATTCGGCAC
GAGGCGTTATTTGGATAGATGGAATTAATGAAGGAACAAAGTTTCATCAAAGTTTGTTATTAATGGAAGC
ATTTATCTTTCATGTTTCCCCCTAACCAAACACATCAAAGTTTGCATATCACTCCACACTCCATTTCTCT
CCCATCAATTCAGCCTATCCATATATTGTTATATTTGCCCTAGGCATATATAGATTTGTAATAGCAGATT
CTAGGTTCATATGTATCGTTCCCCCTTAAAATCAATCAAAAAAAAAAAAAAA

>gi|71812040|gb|DR989431.1|DR989431 HDI_J_43.esd Horsegram (VZM-1) drought stressed subtracted cDNA Macrotyloma uniflorum cDNA, mRNA sequence
CTGGAGCTCACGCGGTGGCGGCGCTCTAGAACTAGTGGATCCCCCGGGCTGCAGGATTCGGCACGAGGGT
GGCTTGGGTGGTCTTGCTAAATTGGCTGGAGGCTTCTTAAAATAATAGTTGTAGAAGAAAATGAAGAAGA
TGAAGGTCTTTAGTTTTTCTCTTTCTGTTGTTGTTGTTCTTCTTCTTGTATGATGTAAGGTTGAATAAAC
GAAAGATATAGGTCTGGTTATTTGTTGCAGAAAACAAAAAAAAAAACAAAA

>gi|71812038|gb|DR989429.1|DR989429 HDI_J_35.esd Horsegram (VZM-1) drought stressed subtracted cDNA Macrotyloma uniflorum cDNA, mRNA sequence
AAGCTGGAGCTCACGCGGTGGCGGCGCTCTAGAACTAGTGGATCCCCCGGGCTGCAGGATTCGGCACGAG
GGTTATCAAAAGCTTTCAAAGCTTCTGAGAGAAGGAAACTGGCGAATGAGGGATACAGAGTGGTTGGAAA
CATTGGAGACCAATGGAGTGATCTTGTGGGAGATGTAAGAGGGTTTAGGACCTTTAAGCTTCCAAATCCC
TTGTACTATGATTGAGCTTTCAAGCTCTAACTTTGCTCCCAATTATGAAATAAAATCTAACAAATTGGGA
CGCTGCATGTGACTTTATGTTGTTGGGATGTACTTTGAAACACTAGTTGGAGAACTCAAAAAAAAAAAAA
AAAAAA

>gi|71812036|gb|DR989427.1|DR989427 HDI_J_33.esd Horsegram (VZM-1) drought stressed subtracted cDNA Macrotyloma uniflorum cDNA, mRNA sequence
AAGCTGGAGCTCACCGCGGTGGCGGCGCTCTAGAACTAGTGGATCCCCCGGGCTGCAGGATTCGGCACGA
GGGAGAAAAGGGTGGAAGAACAACCAGCTGAGCCTGCTGCTAAACAGGAAGAGAAACCTGCTGAACCAGC
TGAGAAAGAACCACCAAAGCCTTGAAAATTTGGTTCAGAACAGCATGTAGCTGCTTCTTGAAGATGCAGC
AGATATACGTGTATTCTTAGTTTGCATATACTCAAAATTGTCACATACCATTCCCTTATTCTTTCATTCC
TGTGTAAAATTGGTTTTGTGCTGCTTTAGTTTTGATATTGTTGCAGATTTGGTGATTATAATATGCATGT
GAATGTTTTATGGTGAAAAAAAAAAAAAAAAAAAAAAAAAAAAAAAAAAAAAAAAAAA

>gi|71812034|gb|DR989425.1|DR989425 HDI_J_31.esd Horsegram (VZM-1) drought stressed subtracted cDNA Macrotyloma uniflorum cDNA, mRNA sequence
CAAATATGCTGAGCCACCGCGGGCCGGCCGTTCATAGAACTAGTGGATCCCCCGGGCTGCAGGATTACGG
CACGAGGGGATCATACTCTTTGAAGATGAAGATGTTCGATGGAACACAAACATGAGTTAACTTGCATTAC
GTTA

>gi|71812032|gb|DR989423.1|DR989423 HDI_J_23.esd Horsegram (VZM-1) drought stressed subtracted cDNA Macrotyloma uniflorum cDNA, mRNA sequence
AAGCTGGAGCTCACGCGGTTGGCGGCCGCTCTAGAACTAGTGGATCCCCCGGGCTGCAGGATTCGGCACG
AGGGACAGAAATAGAATTGAATTACATAGTTGGAGGAAGACTAAAACATAAAAACATTGAGAAAAAGGTA
ACCCGGAGTCATTCTCCCTGGCCGAAGCAAGAAAAAAAACTCGAGGGGGGGCCCGGTACCCAATTCGCCC
TATAGTGAGTCCGTATTACAATTCACTGGCCGTCGTTTTACAACAGAAGCTACGCAGAAT

>gi|71812030|gb|DR989421.1|DR989421 HDI_J_21.esd Horsegram (VZM-1) drought stressed subtracted cDNA Macrotyloma uniflorum cDNA, mRNA sequence
AAAGGCTGGAGCTCACGCGGTGGCGGCGCTCTAGAACTAGTGGATCCCCCGGGCTGCAGGATCGGCACGA
GGCCTCGTGCCGAATTCGGCACGAGGGTGTTGAGTAGCCTTAATTATATTTGAATTCATTTGTACATTGT
TACATGATCAAGTTATTTTATTATTCCCTCAAAAAAAAAAAAAAAAAAAAAAAAAAAAAAAAAAAAAAAA
A

>gi|71812028|gb|DR989419.1|DR989419 HDI_J_19.esd Horsegram (VZM-1) drought stressed subtracted cDNA Macrotyloma uniflorum cDNA, mRNA sequence
AAAAGCTGGAGCTCACGCGGTGGCGGCGCTCTAGAAACTAGTGGATCCCCCGGGCTGCAGGATTCGGCAC
GAGGGAGAGGAGCAGGATACAGATCATTGGAAACATTGGAGACCAATGGAGTGATATTTTGGGAACCAAC
ACTGGAGACAGGACTTTTAAGCTTCCTGATCCCATGTACTACATTAGTTGAAAATCTGACCAGATATTAA
TGAAATAAGATATGTAACAATAATGGAATGGAACTGCATTATTAACCTATGGGCCATGCATCTTGTTTTA
TCTGAGACAGATTCCACAAGCACTGATATTTTCAATGAATTATATCTGTTCTTAGTTTAAAAAAAAAAAA
AAAAAAAAAAAAAAAAAAAAAAAAAAAAAAAAAAAAAAAAAAAAAAAAAAAAAAAAAA

>gi|71812026|gb|DR989417.1|DR989417 HDI_J_11.esd Horsegram (VZM-1) drought stressed subtracted cDNA Macrotyloma uniflorum cDNA, mRNA sequence
AAGCTGGAGCTCACGCGGTGGCGGCCGCTCTAGAACTAGTGGATCCCCCGGGCTGCAGGAATTCGGCACG
AGGGATCCAAATGCCTCAAACTTCGACCCAACTGCAAGAAGTGATGATGGAACCTGCTTATACACCGCCT
GAGAACTTAAGCATTCTCCACTGAGGAGAAGCTAGGACTTGAGATATCGAATAAACTTTATCTTGTTCAT
ACTGGATTGTTATCCCTTTTGTAATTTTTGAGTTATATTGTCTACATTTTACAACTTAGAATGTTAAGTC
TTGATGCTTTTCTCAAAAAAAAAAAAAAAAAAATTCCGAGAGGGGGGNCCCGGTACCCCATTTCCC

>gi|71812024|gb|DR989415.1|DR989415 HDI_J_1.esd Horsegram (VZM-1) drought stressed subtracted cDNA Macrotyloma uniflorum cDNA, mRNA sequence
AAAGCTGGAGCTCACGTCGGTGCGCGGCGCTCTAGAACTAGTGGATCCCCCGTGGCTGCAGGAATTCGGC
ACGAGGTTTTTTTTTTTTTTTTTTTTTTTTTTTTTTTTTTTTTTTTTTTTTTTTTT

>gi|71812022|gb|DR989413.1|DR989413 HDI_J_90.esd Horsegram (VZM-1) drought stressed subtracted cDNA Macrotyloma uniflorum cDNA, mRNA sequence
AAGCTGGAGCTCACGCGGTGGCGGCGCTCTAGAACTAGTGGATCCCCCGGGCTGCAGGATCGGCACGAGG
AAAAAGAAGAATTAGAACAAACTTTGAAGAAAAAAAAGAAGAATTAGAACACAAAAGTTCTGAAGAACAA
AAATTAGAAGAACATTTTGAAGAAAAAAAAGATGACTTAAAAGAAGAGTTTGAAGAAAAAAAAGAAGAGT
TAGAACAACACTTTGAAGAAAAAAAAGAAGAATTAGAACAACACTTTGAAAAAAAAAAAAAAAAACCCCG
GGGGGGGCGCCCGGGCCCCATTCCCCC

>gi|71812020|gb|DR989411.1|DR989411 HDI_J_88.esd Horsegram (VZM-1) drought stressed subtracted cDNA Macrotyloma uniflorum cDNA, mRNA sequence
AAGCTGGAGCTCACGCGGTGGCGGCGCTCTAGAACTAGTGGATCCCCCGGGCTGCAGGATCGGCACGAGG
ATTAGGTCCTAATGAAATCAAATCTATCTATCTATCTATGCTGTAAAAATCCATTTCTTTCTCCTTCACC
CTTTTCTTTATTATCTCTTTCTTGTATTTTTCTAGATTCATTTCTCTTTCTTTTTACAAAACAAAAAAAG
AGAGAGTTTCAAAAGTTAAAATTAGAGATTATGGGGTTTTGAACCATATTTAGATGCATTTAGTGGTTTT
TAACAAAAAAAAAAAAAAAAACCCCNGGGGGGGCCCCGGGTCCCCCAATTCCCCCC

>gi|71812018|gb|DR989409.1|DR989409 HDI_J_86.esd Horsegram (VZM-1) drought stressed subtracted cDNA Macrotyloma uniflorum cDNA, mRNA sequence
AAGCTGGAGCTCACGCGGTGGCGGCGCTCTAGAACTAGTGGATCCCCCGGGCTGCAGGATCGGCACGAGG
CGGAAGCTCATTGTCTACATCACAAACTCTTACTTTCATGTGAAGTTCCTTCAGCTAAAAGTCTTACTGC
AATTTTCTTCACATGTAATTCTGTATGTCTAGAACTAGATATTCTATGCTTATCCTTCACAGGTCTAGTA
TTTGTTACAATAAAAAACTTACATGTTCCCCTTAAGTAGCCCCATGCTTGTGTGGTGTT

>gi|71812016|gb|DR989407.1|DR989407 HDI_J_78.esd Horsegram (VZM-1) drought stressed subtracted cDNA Macrotyloma uniflorum cDNA, mRNA sequence
AACTGAGCTCACGCGGTGGCGGCGCTCTAGAACTAGTGGATCCCCCGGGCTGCAGGATTCGGCACGAGGA
GATTGTGTGGGATTTTGTTTCTCTTTTTTGGCTTAATCAGATGTTCATGTGCTCTTATTATAAATCTGCA
AAAATCAGATCTGGATTGGCTTACATTTTCCTTATATTGCATAGTGAATTATTGCTAGTTAAGAGTGATG
ATTAATTTCTAGTTAACGTAGGATTTGTGAAAAGTCTTTCTATAAAGAATGAATGCTATAATTAAGCCGT
AAAAAAAAAAAAAAAAAACTCTCCAAGGGGGGGCCCGGTTACCCCAATTTG

>gi|71812014|gb|DR989405.1|DR989405 HDI_J_76.esd Horsegram (VZM-1) drought stressed subtracted cDNA Macrotyloma uniflorum cDNA, mRNA sequence
AAGCTGGAGCTCACCGCGGTGGCGGCCGCTCTAGAACTAGTGGATCCCCCGGGCTGCAGGATTCGGCACG
AGGGCTACATGAGGTTGGATCAGATCATCGTATTCACCGAACAGATATTGAGAGTGAAGATCTATCACTG
CACCCTGATTACTAAAAAAAAAAAAAAAAAAACTCANGGGGGGGC

>gi|71812012|gb|DR989403.1|DR989403 HDI_J_74.esd Horsegram (VZM-1) drought stressed subtracted cDNA Macrotyloma uniflorum cDNA, mRNA sequence
AAGCTGGAGCTCACGCGGTGGCGGCGCTCTAGAACTAGTGGATCCCCCGGGCTGCAGGATTCGGCACGAG
GCAAGGCTGCTGCACCCTCTGAACCTGCAGACTCCAAAGCTGAAGAAGGTGGTGGCTTGGGTGGTCTTGC
TAAATTGGCTGGAGGCTTCTTAAAATAATAGTTGTAGAAGAAAATGAAGAAGATGAAGGTCTTTAGTTTT
TCTCTTTCTGTTGTTGTTGTTCTTCTTCTTGTATGATGTAAGGTTGAATAAAGAACAGATATAGTCCTGG
TATTTGGTTGCCAANAACCTTTTCCTCTCAATTCCCAACAACACTGTTTTTGTGTACAAAAAAAAAAAAA
AAAAAAAAAANAAAGGGGGGGGCCAACAA

>gi|71812010|gb|DR989401.1|DR989401 HDI_J_65.esd Horsegram (VZM-1) drought stressed subtracted cDNA Macrotyloma uniflorum cDNA, mRNA sequence
AAGCTGGAGCTCACGCGGTGGCGGCGCTCTAGAACTAGTGGATCCCCCGGGCTGCAGGATCGGCACGAGG
GAAGCTTATATACATGTGACTTAGATGAGGAGATATCAAACAGTTGGAAGATCAGTTGAAAGGAAAAAGA
AGAGCGTATGCTTGACAAAATGGGTGGATGGATGGATGGATAGATCGGTCTGATTAGATTAGTTGTGGTA
GTTGATAGCTGGCAACCCTACCTCTCATATTATCGACAGATTCTATCTCTATATAACTTTTTAACTTCAA
AGAAAAAAAATGAGATAACATTACTGAAAAAAAAAAAAAAAAAAAAAAAAAAAAAAAAAAAAAAAAAAAA
AAAAAAAAAAAAA

>gi|71812008|gb|DR989399.1|DR989399 HDI_J_63.esd Horsegram (VZM-1) drought stressed subtracted cDNA Macrotyloma uniflorum cDNA, mRNA sequence
AAAGCTGGAGCTCACGCGGTGGCGGCGCTCTAGAACTAGTGGATCCCCCGGGCTGCAGGATTCGGCACGA
GGCCTCGTGCCGAATTCGGCACGAGGGGAAGACAGAGACATAGGAAAAATCAAGTTCCTTGTAAATAATT
AGATCTGCCAGTCATGAGTGACATCTTAATTCTCAAGGTTTAATTTTTCTCAAGCACATGCATTTCCTTA
AAGTCTGATATTCTGAAATTCCTTTGTTAAATTGATCAGAATAAATTATTT

>gi|71812006|gb|DR989397.1|DR989397 HDI_J_60.esd Horsegram (VZM-1) drought stressed subtracted cDNA Macrotyloma uniflorum cDNA, mRNA sequence
AAAGCTGGAGCTCACGCGGTGCNCGGCGTTCATAGAACTAGTGGATCCCCGGGCTGCAGGATCGGCACGA
GGGTTACTTCTGTGTTTTCTGTATGTGCACAACTCAGTGAGTTTCAAAGTTTCAATAGATATATCAATCT
TCTCAATGTTTTACCATCAAAAAAAAAAAAAAAAAAAACCCNGGGGGGGGCCGGGA

>gi|71812004|gb|DR989395.1|DR989395 HDI_J_54.esd Horsegram (VZM-1) drought stressed subtracted cDNA Macrotyloma uniflorum cDNA, mRNA sequence
AAGCTGGAGCTCACGCGGTGGCGGCCGCTCTAGAACTAGTTGGATCCCCCGGGCTGCAGGATCGGCACGA
GGCCTCGTGCCGAATCGGCACGAGGCAGAAGGCTGGTGCCTAATTCGTAATGGATTTCGTTACTTTTACC
ATTATTATTAGTATATAAAGTTTTGGTATAATGTTTTGTTGGTTTAGTGTTGTGACATGATTGGTTAAAA
CTTCATGAATGCTCTTAGTTCGCAT

>gi|71812002|gb|DR989393.1|DR989393 HDI_J_52.esd Horsegram (VZM-1) drought stressed subtracted cDNA Macrotyloma uniflorum cDNA, mRNA sequence
AAAGCTGGAGCTCACGCGGTGGCGGCCGCTCTAGAAACTAGTGGATCCCCCGGGCTGCAGGAATTCGGCA
CGAGGGAATGGAGTAGATTAGAGTTTATGCTTCAATAAGCATCGTACGTGTCTGCGTTGTCAAGTGAGTA
TTACTTTGATCAGGAGTTTTACTACTGGCTTTGGATTTACGTAGTTAATAGAATTGATGTACTGATATTG
GTTCGGGTTAATGAACATTTTTCTCTTCTTTACCAAAAAAAAAAAAAAAAAAAAAAAAAA

>gi|71812000|gb|DR989391.1|DR989391 HDI_J_50.esd Horsegram (VZM-1) drought stressed subtracted cDNA Macrotyloma uniflorum cDNA, mRNA sequence
GCTGGAGCTCACGCGGTGGCGGCGCTCTAGAACTAGTGGATCCCCCGGGCTGCAGGATTCGGCACGAGGC
CTCAAAGCACTACGGTGAACGTGTTATTAATAACAGTGGTACTTTCAATGGTAATGGCAATGGAGGCTAT
ATCGAGGGTGGCTTTAACTCCTCCACGAGTAACTACTACAATTAGTCTTCTGCATTTCCTATATGCTGCA
CAAAATGGTCTACTATGTTATGCTGTATTACCAATAAATGTAATGGTTTCCCAGTTATGCCTAAACCTTA
TTATGTACCTTGTAATGGTGGTTGTTAATAATAAAGACCTCTGATGTTGCAGTAAAAAAAAAAAAAAAAA
AAAAAAAAAAAAAAAAAAAAAAAAAAAAAAAAAAAAA

>gi|71811998|gb|DR989389.1|DR989389 HDI_J_48.esd Horsegram (VZM-1) drought stressed subtracted cDNA Macrotyloma uniflorum cDNA, mRNA sequence
AAAGCTGGAGCTCACCGCGGTGGCGGCGCTCTAGAACTAGTGGATCCCCCGGGCTGCAGGATCGGCACGA
GGATGATAAGATGCAAGGTGAACTCGTAAAAGCCAGGGCAGGCCTAACTAAAATCTTGACATCAAAGGAT
GTGAAAGCAACTTTGCTGGATATGGTTGAAAAGAATGAACTTAATAGATCTTTGTTGGCACTTCTAGATG
AAAACATAGCAAATGCACATAAGGGTAACCAGAAACAGGTTGCAGAATACATGGAGAAGCTCCGGGGGTC
TGTTATTAGGTACCTTACAGTTTAGTGCATATAGTACGTTTCTTCCCGCTTTTCTATTAGTTTTGGTGGA
AAATTGGTGGTAATTGGATTACTTGGTATCAAATTAAAAGTTCCTAAGA

>gi|71811996|gb|DR989387.1|DR989387 HDI_J_41.esd Horsegram (VZM-1) drought stressed subtracted cDNA Macrotyloma uniflorum cDNA, mRNA sequence
AAGCTGGAGCTCACGCGGTGGCGGCGTTCTAGAAACTAGTGGATCCCCCGGGCTGCAGGATCGGCACGAG
GGTCCACGTCTATAATGAGTCATGTCTATGTATTGTAATATTTTGTGCATGAATGAATATGTAACCACTT
AGGTCTTAAAAAAAAAAAAAAAAAAAAAAAAAAAAAAAAAAAAAAAAAAAAAAAAAAAAAAAAAAAAAAA
AAAAAAAA

>gi|71811994|gb|DR989385.1|DR989385 HDI_J_4.esd Horsegram (VZM-1) drought stressed subtracted cDNA Macrotyloma uniflorum cDNA, mRNA sequence
AACTGGAGCTCACGCGGTGGCGGCGCTCTAGAACTAGTGGATCCCCCGGGCTGCAGGATTCGGCACGAGG
CCTCGTGCCGAATTCGGCACGAGGGCAGGCGCAGCGGGCTCGCTTGCAGCTGGTGGGCTTGTGGTGATCC
TGAGCATCTGCCTCACAGTCTATGGGATCTCGTCGTTCAACGAAGGAGACCCATCGACGGCCCCTTCGCT
GACCTTAACGGGCCGCAAGAAGCAGCCCGATCAGCTCCAAACTGCTGATGGGTGGGCCAAGTTCACCGGG
GGCTTCTTTTTTGGAGGCATTTCGGGGGTTATTTGGGCCTACTTTCTCCTCTATGTCTTGGACCTTCCTT
ACTACATCAAGTGAAGGGCTCTTTTCTTTGTTTCTCTTTTTATTATTCATTCTCTATGAATGGACAATGA
ATTGAGGGTTATTTGTGCACTAGAGATGCATGTAAATGATGATGTATTTTATGACTCTCAACATCTTACA
AATGCTAAAAAAAAAAAAAAAAAACCCCNGGGGGGGNCCCCGGTCCCCATTTCCC

>gi|71811992|gb|DR989383.1|DR989383 HDI_J_38.esd Horsegram (VZM-1) drought stressed subtracted cDNA Macrotyloma uniflorum cDNA, mRNA sequence
AAGCTGGAGCTCACGCGGTGGCGGCGCTCTAGAACTAGTGGATCCCCCGGGCTGCAGGATTCGGCACGAG
GCCTCGTGCCGAATTCGGCACGAGGCGAGAGCGACGGGGATCAGGAGGCTTTCGTTAATATATTTTATCT
TTCAATGAGCTTTGAAATTGAAGAGGTTGCTGTTAATGCTTCAACTTTCTTTTTCATTCACACCTCACAA
TGCTCTGGACTTCTGGGATTGTTGTTTGGATGGATCATTGATACCAGTATTTTGATATGCAATACTCAGC
ACATTTTGCAAACTCTTTATGTTCCTAAATGCTGATCTTTTGGTCTAGTGAAATCTTATGCATACTTGAC
TTGCGGTCAAAAAAAAAAAAAAAAAAAAA

>gi|71811990|gb|DR989381.1|DR989381 HDI_J_30.esd Horsegram (VZM-1) drought stressed subtracted cDNA Macrotyloma uniflorum cDNA, mRNA sequence
AAGCTGAGCTCACCGCGGTGGCGGCCGCTCTAAAACTAGTGGATCCCCCGGGCTGCAGGAATCGGCACGA
GGGTGATTAGATATCACTGCTGCATCACCTATATATATTAAGGTGTATGGACCATAGTAGTGATGGCTGT
GACTTCTTTTTTCTTTCTTTCCTTCTTGTGATTTGCATTTATGAGTGAAAAACAAAAAAATGAGAGAAAA
AGTGTGCGTGTATGTGGTTGGTAATTGGAGTGTTATATGTGGTTTGGTTGGTTGCCCACTACTTTGGTTG
TAGATTATCTTAATGAAATAAAATTTTAAATTATCAGTATTAGTATTAAAAAAAAAAAAAAAAACACCTC
AAGGGGGGGCCCGGGTTNCCCAATTTCCGCC

>gi|71811988|gb|DR989379.1|DR989379 HDI_J_29.esd Horsegram (VZM-1) drought stressed subtracted cDNA Macrotyloma uniflorum cDNA, mRNA sequence
AAAAGCTGGAGCTCACGCGGTGGCGGCGCTCTAGAAACTAGTGGATCCCCGGGCTGCAGGAATTCGGCAC
GAGGCCTCGTGCCGAATTCGGCACGAGGCTTATCCTAAAATCCCATTTCCAATTCTCGTTTCTTCATTTC
CCCAAAACAACGTTTCAAAAAAAAAAAAAAAAAAACTCTCGCAAGGGGGGCGCCCGCGGTATACCCCATA
TTNNGCGCCCCCATATATATGTGTGAGGTTGCGTATATTATACA

>gi|71811986|gb|DR989377.1|DR989377 HDI_J_27.esd Horsegram (VZM-1) drought stressed subtracted cDNA Macrotyloma uniflorum cDNA, mRNA sequence
AAGCTGGAGCTCACGCGGTGGCGGCGCTCTAGAACTAGTTGGATCCCCCGGGCTGCAGGATCGGCACGAG
GAGAACTTGAAGTGGTGTCAGTTCTGGAATAGCTTTGATTTCTGTTAAGTACCCTGTTATATGAGGGTCG
AGTCCATTTCGTACACCAAAACTTGAAGTGTCGAAATGTTAATAGTCAGTGGCTAAAAAAAAAAAAAAAA
AAAAAAAAAAAAAAAAAAAAAAAAAAAAA

>gi|71811984|gb|DR989375.1|DR989375 HDI_J_24.esd Horsegram (VZM-1) drought stressed subtracted cDNA Macrotyloma uniflorum cDNA, mRNA sequence
AAAGCTGGAGCTCACGCGGTGGCGGCCGCTCTAGAAACTAGTGGATCCCCCGGGCTGCAGGATTCGGCAC
GAGGACACTTTCGTTGTAACTTATGTTAAATCATATGTACTGGTTTTTCTGTTTTGTTTTTTTGTGATGT
CTGAACAACATGCTATTACTAGTTAGTAGCTACATGAGGTTGGATCAGATCATCGTATTCACCGAACAGA
TATTGAGAGTGAAGATCTATCACTGCACCCTGATTACTATACCTTTGCGTTTTCTGTTTTCTTATTGTTC
TTTAAACCAAAAATAGCTGATATATATGTTGTCTTCCATAAACATTGGAGCTGTAACTTCTCAGTAGTAA
TTATTGGATCTTCATGATAAGAGTTTTAATTGAAAGTTA

>gi|71811982|gb|DR989373.1|DR989373 HDI_J_18.esd Horsegram (VZM-1) drought stressed subtracted cDNA Macrotyloma uniflorum cDNA, mRNA sequence
AAGCTGGAGCTCACGCGGTGGCGGCGCTCTAGAACTAGTGGATCCCCCGGGCTGCAGGATTCGGCACGAG
GCAATAATTGAAGAGACGGCATAAATTTTCTTTACAGCGTCCCTCTAGTAACTCCTTACTTTAAAAATGT
GACCAAATCTTTACCTACACCATTATCGCCAATGACATGTGCATTTAAATTGATGTGGGGACGTGGATGT
GGGGCGGTGCGGTCAGAAGAAGATGAGGAAGAACATCGTGTGTCTGTAGGGTGTGTGTGTTTGTGTGTGT
GTGTGTCAGCGGTCAGTGAAGAGACTCGCCCATTTGTGTTGTTTTGAATCCTATGTTTCACGATCAAAAT
GATACTACTCGAGGGGGGGCCCGGTACCCAATTCGCCCTATAGTGAGTCGTATTACAATTCACTGGCCGT
CGTTTTACAAC

>gi|71811980|gb|DR989371.1|DR989371 HDI_J_16.esd Horsegram (VZM-1) drought stressed subtracted cDNA Macrotyloma uniflorum cDNA, mRNA sequence
AAAAGCTGGAGCTCACGCGGTTGGCGGCCGCTTCTAGAACTAGTTGGATCCCCCGGGGCTGCAGGATTCG
GCACGAGGTGGAACTGGTTCTATATGTTCTGCTTAGGTTGTCATGTCTAACAGAATTTGTATAGGGAAAT
GATGGACATGGAGGCTACGTTTAGTATGGCTGATTTTACTCTCTTGTGTCTATTTTGCCAGCTTCTTGGT
GGGGAATGCTAAGAAGTTACATGTTTGATACTTGTGATTTTCTTCTAAATGTTTTTGAGGTTTGCCTTGT
AGTGTTACTCACACTGCACAAAAAAAAAAAAAAAAAAAAAAAAAAAAAAAAAAAAAAAAAAAAAAAAAAA
AAAAAA

>gi|71811978|gb|DR989369.1|DR989369 HDI_J_14.esd Horsegram (VZM-1) drought stressed subtracted cDNA Macrotyloma uniflorum cDNA, mRNA sequence
AAGCTGGAGCTCACGCGGTGGCGGCGCTCTAGAACTAGTGGATCCCCCGGGCTGCAGGATTCGGCACGAG
GGTATCATTGGATTTGACATGTTCGCCAAGTCCAGTGCATCAGTTTCATTGCCTACAAGCCACCAAACTA
CTAAGTCTCTGAAATTTCCAAAACATTTGTAGCCACTCCACTTTGTTTGTTTGTACTTAAACCAAATTCC
CATTTGTTTTTGCTTTTTGAGATTTCATCATCCTGTAATTTTGGTTTCTGTTTTCGGACTTCATTGGAAA
TTGATTGGATAAGACCTATTGATTAAAAAAAAAAAAAANTATAAAAAAAAAAAAAAAAAAAAAAAAA

>gi|71811976|gb|DR989367.1|DR989367 HDI_I_96.esd Horsegram (VZM-1) drought stressed subtracted cDNA Macrotyloma uniflorum cDNA, mRNA sequence
AAGCTGGAGCTCACCGCGGTGCGCGGCGNTCTAGAACTAGTGGATCCCCCGGGCTGCAGGAATTCGGCAC
GAGGATCAGGCAACTTCACATATGCCATATGGCTGTGACTACTGTGTGTTGGTTATTGTGTTAAATTTGA
GAAAATGAGAAACATTTAATAATTATTCAGATGCTTGTGTAGATGACGGATAATGAGCAAAGAATCATCA
TC

>gi|71811974|gb|DR989365.1|DR989365 HDI_I_94.esd Horsegram (VZM-1) drought stressed subtracted cDNA Macrotyloma uniflorum cDNA, mRNA sequence
AAGCTGGAGCTCACGCGGTGGCGGCGCTCTAGAACTAGTGGATCCCCCGGGCTGCAGGATTCGGCACGAG
GGTGATGATCTTGGAGGATCTTTCTGTGAGTACGAGTATCAGAAGAGTGTCTTCTAGAGCAAACAACACT
TGTATTGTCATGCCTACTGAATTTTCCATATCTACCCCTATTAATTGTAGTGTTGGTTGTACATAGGTAT
ATAGACTATGTGGA

>gi|71811972|gb|DR989363.1|DR989363 HDI_I_92.esd Horsegram (VZM-1) drought stressed subtracted cDNA Macrotyloma uniflorum cDNA, mRNA sequence
AAGCTGGAGCTCACGCGGTGGCGGCCGCTCTAGAACTAGTGGATCCCCCGGGCTGCAGGATCGGCACGAG
GGCAAGGTGGGAAATACTGAATATAGTTGGTTTTTAAGTTTTTCGTTTTAATTTAGTATGTTTATTTTCT
TTCTGATGATTGACATGGGCATACTGGAAAAGAAAATATTTGTGGACAATCTGTTATGTAATAGGTTGTT
TTCTGCTTTCTGGCTTAAAAAAAAAAAAAAAAAAAAAAAAAAAAAAAAAAAAAAAAAA

>gi|71811970|gb|DR989361.1|DR989361 HDI_I_9.esd Horsegram (VZM-1) drought stressed subtracted cDNA Macrotyloma uniflorum cDNA, mRNA sequence
AAAGGCTGGAGCTCACGCGGTGGCGGCCGNTCTAGAAACTAGTGGATCCCCCGGGCTGCAGGATTCGGCA
CGAGGCCTCGTGCCGAATTCGGCACGAGGCAAGAGTTAACAACTCTGGTTAGTGGGAATCGAATGTCAAT
GTCATGTGGTCCGTGGTAGATTTACGAACCGTGAACAGCTCGAAAAGAAAAGTCGTGCAGTGTACTATTT
AACTATTATTAATCTTTTAAATTTATGTTTAAAAAAAAAAAAAAAAACCCTCAGGGGGGGCCCCGGCCC

>gi|71811968|gb|DR989359.1|DR989359 HDI_I_83.esd Horsegram (VZM-1) drought stressed subtracted cDNA Macrotyloma uniflorum cDNA, mRNA sequence
AAGCTGGAGCTCACGCGGTGGCGGCCGCTCTAGAACTAGTGGATCCCCCGGGCTGCAGGATTCGGCACGA
GGGTTATAGAAGGAATCTGATTCCTTCATCCACTTATGTATGCTTAAGTTATGTATCTCCAGTGGTTGAA
TG

>gi|71811966|gb|DR989357.1|DR989357 HDI_I_81.esd Horsegram (VZM-1) drought stressed subtracted cDNA Macrotyloma uniflorum cDNA, mRNA sequence
AAGCTGGAGCTCACGCGGTGGCGGCGCTCTAGAACTAGTGGATCCCCCGGGCTGCAGGATCGGCACGAGG
GTTTACCAAAAGAATATACAATAGTAATAATAAAATATCATCTTAGTGCATGTTTGGAGTTGAGTTAGAA
GAACTTTAAAGTACTTCTAATGTACTAATGTAGTATATATTCTTCTTTCTTTACTGTGTGTATTGTAATT
CTTACTGTATGGAATTCCTAAAAGAATTTTCCCAACTTTATACAAACATTAAAAAAAAAAAAAAAAAACC
CAGAGGGGGGGCCC

>gi|71811964|gb|DR989355.1|DR989355 HDI_I_8.esd Horsegram (VZM-1) drought stressed subtracted cDNA Macrotyloma uniflorum cDNA, mRNA sequence
GCTGGAGCTCACGCGGTGCGCGGCGCTTCTAGAACTAGTGGATCCCCCGGGCTGCAGGATCGGCACGAGG
CCGACTTCATGGGTCCAGTTGCTGCAGTNGTTGGTAGGTTTCACTGTCTTCTTTGCCTTTGTATTTTCCT
TCTGCATCAAGACACTGAACTTCCAATCAAGATAAAAGAACTACAATGTTGGAAGTGTAAGTTATGCTAT
GGAAAGTTGCAACGGTGTAATGACTTCTGTATGTAAATAACTGAGGCTGGAGTTCATGCTCAAGATTTAT
GGAACTTGTTTCCTAAGCATAATAGATGACCACGATAGTTTTGCTAGCAAGAAGGTTGTTCAGTAAATGT
ACAATCATGTATTATATAGTATGGAGTATGGGTACCTGGAAGAAANTTAGCTTTTTCTCATGGTCGATAC
TTGCAACAATATTATTAGTAATAAATAAAAACTTATTCTTTTTCAGCAAGAAAAAAAAAAAAAAAACCAC

>gi|71811962|gb|DR989353.1|DR989353 HDI_I_72.esd Horsegram (VZM-1) drought stressed subtracted cDNA Macrotyloma uniflorum cDNA, mRNA sequence
AAAGCTGGAGCTCACGCGGTGGCGGCCGCTCTAGAACTAGTGGATCCCCCGGGCTGCAGGAATTCGGCAC
GAGGGAGACTGGAGAGGTTATTGGGGTGTTCGAGAGTGTTCAGCCTTCTGATACTGATTTGGTGGGCTAA
AGCTCCTAAAGATGTCAAAGGAATCCAAGGTTG

>gi|71811960|gb|DR989351.1|DR989351 HDI_I_70.esd Horsegram (VZM-1) drought stressed subtracted cDNA Macrotyloma uniflorum cDNA, mRNA sequence
AAGCTGGAGCTCACGCGGTGCGCGGCGCTCTAGAACTAGTGGATCCCCCGGGCTGCAGGAATTCGGCACG
AGGACAGCAGCAGCAGCAGTGACAGTGATTAGATATCACTGCTGCATCACCTATATATATTAAGGTGTAT
GGACCATAGTAGTGATGGCTGTGACTTCTTTTTTCTTTCTTTCCTTCTTGTGATTTGCATTTATGAGTGA
AAAACAAAAAAATGAGCAGCAAAAAGTGTGCGTGTATGTGGTTGGTAATTGGAGTGTTATATGTGGTTTG
GTTGGTTGCCCACTACTTTGCGTTGTAGNATTATCTTAATGAAATAACAATTTTAAATTT

>gi|71811958|gb|DR989349.1|DR989349 HDI_I_69.esd Horsegram (VZM-1) drought stressed subtracted cDNA Macrotyloma uniflorum cDNA, mRNA sequence
AAAGCTGGAGCTCACGCGGTGGCGGCGNTCTAGAACTAGTGGATCCCCCGGGCTGCAGGAATTCGGCACG
AGGCCTCGTGCCGAATTCGGCACGAGGATCTTTCTATGTTTGTCTCGTGTTTCTATACATCTTATTATGA
GACCAGTGTGAGTGAATATATGTAATCTATGTTTCATGTTTCATGTTTCCTGATTTAATACTAAATTTTG
TTGTGTTTCTATTTTCTGTTTGCCAAATAAAATATCAAGGATCGGTTTAGGAGAAAAAAAAAAAAAAAAA
ANCCCAGGGGGGGGCCCNCGGCCCNATTTCCC

>gi|71811956|gb|DR989347.1|DR989347 HDI_I_67.esd Horsegram (VZM-1) drought stressed subtracted cDNA Macrotyloma uniflorum cDNA, mRNA sequence
AGCGGTACCTACGCGGGCNGCGGCGCTTATAACATGGTGACTNCCCGGGCGTCAGGAATCGGCACGAGGG
GTGCGCNGCAACGANACCATNTTCCCCNTGTCTTTTTCT

>gi|71811954|gb|DR989345.1|DR989345 HDI_I_59.esd Horsegram (VZM-1) drought stressed subtracted cDNA Macrotyloma uniflorum cDNA, mRNA sequence
GCTGGAGCTCACGCGGTGNGCGGCGTTCTAGAACTAGTGGATCCCCCGGGCTGCAGGATCGGCACGAGGA
CAACCCGGAAACCGATGAGTGTCGCACCTATGATAATTAAGTTACCTTGTGTNACATGAATCAGACAACC
TTGTATTAATTAATNCGTATTTATAAGCATAATATTGAAGCTGATACTACTTCGTATGGTTCAAAAAAAA
AAAAAAAAAAAAAAAAAAAAAAAAA

>gi|71811952|gb|DR989343.1|DR989343 HDI_I_56.esd Horsegram (VZM-1) drought stressed subtracted cDNA Macrotyloma uniflorum cDNA, mRNA sequence
TAGCTGAGCTCACGCGGGCCGGCGTTCATAAACTAGTGGATCCCCGGGCCCTGCAGGAATTCGGCACGAG
GCCTCGTGCCGAATTCGGCACGAGGTGGTGGTTATGCTGGGAAAGGATATGATCAAGTTTATCTCTTTGA
ATGATTGTAGATGTTGGGAGTTTCCCTAGAGTGTAATTTTGTGCACAATAAATTATAGAAGGGTGGATGT
ATTTAGAGGAATAACAGTTTATGCTCAGTGATGCTTTTAAGATGCTTAATATCAGGGCAATGCTCTGCTT
ATCAATTAGATATATATATTTTCTTATTGCCCCAAAAAAAAAAAAAAAC

>gi|71811950|gb|DR989341.1|DR989341 HDI_I_47.esd Horsegram (VZM-1) drought stressed subtracted cDNA Macrotyloma uniflorum cDNA, mRNA sequence
AAAGCTGGAGCTCACGCGGTGGCGGCGCTCTAGAACTAGTGGATCCCCCGGGCTGCAGGAATCGGCACGA
GGCTCAGCTGTAGATATAGGTATTTTGAGAATACGTCTTAAAGACCAATGGTTAACAATGGCTCTGATGG
GGGGGGTTGCTAGAATAAACAATAATGAGATCACTGTTTTAGTAAATGATGCGGAAAAGGGTAGTGACAT
TGATCCACAAGAAGCACAGCAAACTCTTGAAATAGCAGAAACTAATTTGAATAAGGCTGAAGGCAAGAGA
CAAACAATTGAGGCAAATCTAGCTCTTAGACGAGCTAGAACACGAGTAGAGGCTATCAATATGATTTCAT
AACAAGTTGGTGCGTCCGAAAATCCGCCGAATATCCAAATACAAAAAAAAAAAAAAAAA

>gi|71811948|gb|DR989339.1|DR989339 HDI_I_45.esd Horsegram (VZM-1) drought stressed subtracted cDNA Macrotyloma uniflorum cDNA, mRNA sequence
GCTGGAGCTCCACGCGGTGGCGGCGTTCTAGAACTAGTGGATCCCCCGGGCTGCAGGAATTCGGCACGAG
GCCTCGTGCCGAATTCGGCACGAGGCCCACGTTGTCCTGGCACATCTACTCCTGAAAGGTTTGGCATGAT
AAGAGCACCTACTCCTCTATTTATGGCACCAGCTGTGAGAATTAGATCAGTGGTTCCAGTCTGCTCAGCT
CCTTCAAGGAGATCCATGACAGAAGAAGCGTCCAAGAGCAAGGAAAAAAAAAAAAAAAAA

>gi|71811946|gb|DR989337.1|DR989337 HDI_I_43.esd Horsegram (VZM-1) drought stressed subtracted cDNA Macrotyloma uniflorum cDNA, mRNA sequence
AAAGCTGGAGCTCCACGCGGTGGCGGCCGCTCTAGAACTAGTGGATCCCCCGGGCTGCAGGATTCGGCAC
GAGGCCTCGTGCCGAATTCGGCACGAGGGCGGTTTTGAGGATTTAAACTTTCATCCATACCTGAAAGAGG
AGATTTTGGAAGTTGGGAGTTATACAGATTCAAGAAGTAGACAGTGGCCAACAGTTTGGGGGAAACAATA
CACCTACATGCATTGAGTACTACTCGTAAACACAATAGTAATATCTGACCAGTTTCTTCCTGGAGGAAAG
CTGATCCGTATGTATGTTACAAATTTGATGGTTGTCAATTGAAACTGATTTGTACTCCGAATTTTACTAT
AGAAGTAGATGTCTCTATTATTATTGTTTGTGAAGTATTGTCACCACCATTTTTGTCTAGG

>gi|71811944|gb|DR989335.1|DR989335 HDI_I_35.esd Horsegram (VZM-1) drought stressed subtracted cDNA Macrotyloma uniflorum cDNA, mRNA sequence
GCTCACGCGGTGGCGGCGCTCTAGAACTAGTGGATCCCCCGGGCTGCAGGACTGGGATGATGAATTTACT
CAATATCCACTGGTGATGGGGTTGATTCTCGGCACCGGTGTTGGCGGCGGGCTGATTTTCAACGGCAAAC
CGATTAAAACGTGCGGTTGATGTACATAATCTTGCAGAGCTTCGTATCGCTGGCTCAACAGGAATTGATG
CCGAAGGCCCGGATAGTGGTAAACATGATGTCGACTTAACCACCATCGTTTATTCACCACCGCTGAAGGA
TAACTGGCGCGGTTTTGCTGGATTCGGTTATGCCGATGGACAATTTAGCGAAGGAAAAGGGATTGTTCGC
GACTGGCTTGCGGGTGTTGAGTGGCGGTCACGTAATATCTGGCTCGAGGGGGGGCCCGGTACCCAATTCG
CCCTATAGTGAGTCGTATTACAATTCACTGGCCGTCGTTTTACAACGA

>gi|71811942|gb|DR989333.1|DR989333 HDI_I_33.esd Horsegram (VZM-1) drought stressed subtracted cDNA Macrotyloma uniflorum cDNA, mRNA sequence
AGCTGGAGCTCACGCGGTGGCGGCGCTCTAAACTAGTGGATCCCCCGGGCTGCAGGATCGGCACGAGGAT
TGCTCCTTATAGGGGATCCTCGTAAAGATATCGAGGAAAATCCAAACTGCTTGTTAATAGTGACACCCAA
AGGGGGCCATCTAGGGTGGGTTGCTGGTGATGAAGCTCCACTGGGAGCCCCTTGGACTGATCCTTTGGTA
ATGGAGTTTATTCAGTATTTAGACAGAGATGCAGTTAAAGCTCCAGAAGCTAATAGTAATCCAGGAAGTA
AAGAGGCCTTGTACCATCTTGAAGTGTAATATTGGTTGATCTTTTCCAGACATCAAATGCATCCTGGAAG
CTCACCAGAAAGGATATCAATATATCTTGCAATATTCTTTAGCCCATTTGTAATCCCTAATGTTTTGGAA
G

>gi|71811940|gb|DR989331.1|DR989331 HDI_I_31.esd Horsegram (VZM-1) drought stressed subtracted cDNA Macrotyloma uniflorum cDNA, mRNA sequence
GCTGGAGCTCACGCGGTGGCGGCGCTCTAGAACTAGTGGATCCCCCGGGCTGCAGGATCGGCACGAGGGA
CACAACAGCCATTGTTACTTTCCATTGATTGAGCCGAAGCTTTGGCTTTTCTCGGATAATTTTCCATTGG
GTACAAGAAAGTCTCAACTTTTCACCGAAAGAGCAAGGATCTGAGATGTGTGGAGGTGCGATTATCTCCG
ACTTCATTCCGGTAGGACCTGCTGGCCGGTCCCGGCGCGTGACCCCGGACATCCTGTGGCCGAATTTGAG
TAAGCGGTTCTCGAAGCAGCTGCTGGACGATGATTTCGAGGCGGGGTTCAGAGAATTCAAGGATGACTCC
GAAATCGAGGAGGATGATGATGAGGATGAAGAAGGGGAGGATTTGATGGTAGTTGGTGTGAAGAAGCCCT
TTGGCTTTTCTCGCCCCAACAAGGCTTCTAAGCCTCTCTCTCATGGATCAGCAACTGTAAAATCTGTGGA
ATCAAAGGGGCA

>gi|71811938|gb|DR989329.1|DR989329 HDI_I_23.esd Horsegram (VZM-1) drought stressed subtracted cDNA Macrotyloma uniflorum cDNA, mRNA sequence
AAGCTGGAGCTCACGCGGTGGCGGCGCTCTAGAACTAGTGGATCCCCCGGGCTGCAGGAATTCGGCACGA
GGCCTCGTGCCGAATTCGGCACGAGGCACTCACTGGCTTCTTTGAGAAGTTGGAGAAGGAGAAGACAAAG
TTTGGAGGTTGATATCATCATCAACAACACGAATGAATGAATCAATAATCCATGGTGATGCTGCTTCTGC
ATGATGGATTATGGAAGCAGCCTAGTTAGGTTCTTTTGGTTTTTCCCACAGACCCATTAGTTAGATAATT
TTTTTTTTCCTTTTAATTTTTCTGTTCTTTGCTGTACTTTTGGAGGTTGGGATCAAGGAAAATGTCTCCC
ATGTTCTTAAAAAAAAAAAAAAAAAACCCACAAGGGGGGGCCCCGGTATACCCAATTTCGCCCCTA

>gi|71811936|gb|DR989327.1|DR989327 HDI_I_21.esd Horsegram (VZM-1) drought stressed subtracted cDNA Macrotyloma uniflorum cDNA, mRNA sequence
TGGAGCTCACGCGGTGGCGGCGCTCTAGAACTAGTGGATCCCCCGGGCTGCAGGAATCGGCACGAGGCCT
CGTGCCGCAGAACCTCAATCCTTATCTCTTTGATCCTGATATGGTGGAAACCACTAGAAAAAGTGGTAAA
TGGCTGTTATATTTTACGTTCCTACATGCTTTTGATGCTAATGACAGCCATATGTTGTAACTTGTAACAT
GCTTTTGATTGCCACTGTATGGTAGTAACTTAACTGCCTCCTTCTGATAAGTGATGAGAAGGACCATGCA
GTGGATCAAACCATTTTCTGTACAAGTCTATTTACAAAAAAAAAAAAAAA

>gi|71811934|gb|DR989325.1|DR989325 HDI_I_19.esd Horsegram (VZM-1) drought stressed subtracted cDNA Macrotyloma uniflorum cDNA, mRNA sequence
AAGGCTGGAGCTCACGCGGTGGCGGCGCTCTAGAACTAGTGGATCCCCCGGGCTGCAGGATCGGCACGAG
GATTTAAATTGGGTGTCATCGAATCCTTCATACTTTTTTATGTTTTTCTTTTCATGATTCCCTCGATGGT
GAGTTGATGCTACTCTTAAGCATAAAGCCAACATATAAAGAATGGGTATAATTTTTTCCTATTAAAAAAA
AAAAAAAAAAAAAAAAAAAAAAAAAAA

>gi|71811932|gb|DR989323.1|DR989323 HDI_I_11.esd Horsegram (VZM-1) drought stressed subtracted cDNA Macrotyloma uniflorum cDNA, mRNA sequence
AAGCTGGAGCTCACGCGGTGCGCGGCGTTCTAGAACTAGTGGATCCCCCGGGCTGCAGGATTCGGCACGA
GGGTTAGCAAGGGTTATGATTAAAAAACAGTTAGATAATAAAATGGTTAGACAAATTGCTGATACAGATT
GATAATCAACAACATATTCTATTGTTAAACCTTCTATAACTGAAAAAAAAAAAAAAAAAAAAAAAAAAA

>gi|71811930|gb|DR989321.1|DR989321 HDI_I_90.esd Horsegram (VZM-1) drought stressed subtracted cDNA Macrotyloma uniflorum cDNA, mRNA sequence
AGCTGGAGCTCACGCGGTGGCGGCGCTCTAAACTAGTGGATCCCCGGGCTGCAGGATCGGCACGAGGTAT
GGATCCCCCCTACGTTATAGAGTGACCAGATGTAATAACATGAGGAAGTTTCAGTTGCTGATGAATACAT
AATAAGCTTGAGAAGCTTCCCTTTGAAGCACTTCTCATGGATGTGCTTCAAGCTTTTGAATTTATGTAAG
AGTGTTTGACGCAGTTTGTGTAACTGATTTGCCTTTGGATGCAAAATAAATGGAAATTGAAGTCCAAAAA
AAAAAAAAAAAACCCCAGGGGGGGNCCCGGGCCCCAATTCCC

>gi|71811928|gb|DR989319.1|DR989319 HDI_I_88.esd Horsegram (VZM-1) drought stressed subtracted cDNA Macrotyloma uniflorum cDNA, mRNA sequence
AAGCTGGAGCTCACGCGGTTGGCGGCGCTCTAAACTAGTGGATCCCCCGGGCTGCAGGATCGGCACGAGG
CCTCGTTGCCGAATTCGGCACGAGGAGAGGATGATGAAGTCATGTACAAAGAAAGAGTGGATGTTGAAAG
GGCTGAGTGCAACTCCGGGAACAGCAAGCTTCGTTTTGGACACAAGTGGAAGACATATAGGCCTTAAGAA
GATAATGACCAAGAACCTAGTTTGCTACAAAAACTACCTAATACATCAAAATCAGCAGTATGTATGATTG
TGTGAAATAAATGCCTGCTTAGCCAGCCGTTATGTTTGTTTAACCAGGGAGTGTTTTATATCTGTAGTAC
ATTAGTACTGAACTTTCCCATGTATGAACTATTAATGAAGCATATACATCAGTTATCTAAAAAAAAAAAA
AAAAAACCCAAGGGGGGGCCCGGTACC

>gi|71811926|gb|DR989317.1|DR989317 HDI_I_86.esd Horsegram (VZM-1) drought stressed subtracted cDNA Macrotyloma uniflorum cDNA, mRNA sequence
AAGCTGGAGCTCACGCGGTGGCGGCGCTCTAGAACTAGTGGATCCCCCGGGCTGCAGGATCGGCACGAGG
GGCTTTTATGATAGAGGAGCCAGTGAAGGAAGTGAAGAATAAAGAAGAAGAAGAAGAAGAACACAAGGAA
GTGAAGAAGGAAGAGCTGAAGGAAGTGAAACAAGTTGGTAGTACTGTTGAAGTCCAAGAGGTTTGATTCT
CCCTCTTGTGGCTGGTATTGGCTAGGTATGANAATGATATGATATGATATGATATGATAATAAGTTTATT
ATTTCACAGGTTTTATGTCAAAGACTTGCACTAAGTTGTACTGCTTTCCATTTCTTTCTTGTTCTATAGC
TAGGCTCTAGCTAGCTGTGTATCAGCCCTAGCTAGCTGCACTTTGAAAGAAAAAACAATGCTCAAGTTAT
AAAATTTATTCCCTTTAAGTTTCTAAAAAAAAAAAAAAAAA

>gi|71811924|gb|DR989315.1|DR989315 HDI_I_78.esd Horsegram (VZM-1) drought stressed subtracted cDNA Macrotyloma uniflorum cDNA, mRNA sequence
AAAGCTTGGAGCTCACCGCGGTTGCGCGGCCGCTTCTAGAAACTAGTTGGATCCCCCGTGTGCTGCAGGA
ATTCGGCACGAGGCCTTCGTGCCGAATTTCGGCACGAGGTTGTTTTTTTTTTTTTTTTTTTTTTTTTTTT
TTTTTTTGT

>gi|71811922|gb|DR989313.1|DR989313 HDI_I_76.esd Horsegram (VZM-1) drought stressed subtracted cDNA Macrotyloma uniflorum cDNA, mRNA sequence
TGGAGCCACGCGGTGGCGGCGCTCTAGAACTAGTGGATCCCCCGGGCTGCAGGATCGGCACGAGGGAAGA
ATAATATCTGGTCTTATCATGGAGGAGGAAGAATGCTCAACCTTTCTTACGTTTTCCGTACTTATGTTTG
CTTGTGTCATGTTCTTTATTTCCAATAAAGGGTCTTGTTGGCCCCATGTGTTGAACTAGTATCTATCTAA
GCTTGTAAGCTTGTTGCGAAGGGTGCATGCTTGTCTGGACTAGTATAGCATCTACGCGTCAGTGTTTGGT
ACTTGAGTATTTTGGTTCTTGATGATTATGTTTTATGCTTTAATAAAACGTGGTGTCTTGATAATATAAA
AAAAAAAAAAAAAAAAAAAAAAAAAAAAAAAAAAAAAAAAAAAAAAAAAA

>gi|71811920|gb|DR989311.1|DR989311 HDI_I_74.esd Horsegram (VZM-1) drought stressed subtracted cDNA Macrotyloma uniflorum cDNA, mRNA sequence
TGGAGCTCACGCGGTGGCGGCGCTCTAGAACTAGTGGATCCCCCGGGCTGCAGGATCGGCACGAGGGTTG
ACAATGCGAAGAAGTATGAGCCCAAGTACAGGCTTATCAGGAATGGACTTGATACTAAGGTAGAGAAATC
AAGGAAGCAAATGAAGGAGAGAAAGAATAGAGCTAAGAAGATTCGTGGTGTAAAGAAGACCAAGGCTTCC
GATGCTGCCAAGGGTGGAAAAAAGAAATGAGTTTTCAAACATTCTGTTCTGATTTTAAGGTTCTATTGCT
ATTTTCTAATGGTTATTTTATTTTATTTTATAATAGTTTCCTAGAATGAGATATTTTGCTGTAAGTGTTG
ATCCTGAATA

>gi|71811918|gb|DR989309.1|DR989309 HDI_I_66.esd Horsegram (VZM-1) drought stressed subtracted cDNA Macrotyloma uniflorum cDNA, mRNA sequence
AGCTGGAGCTCACGCGGTGCGCGGCGCTCTAGAACTAGTGGATCCCCCGGGCTGCAGGATTCGGCACGAG
GGAAATTTAGCACCATGTAGTGGTGGCTTAATAACATTTGAAGGGCTTTCTCCCCCCGAAAACAGGAAAT
CAAAAGATGGGCATTTTTATTTTTTTTAATCTTGTTGTAATTTCGTTTACATGTACATTCCTACCTTCCT
CCTATTTTGCACATTCCATTGTGAATTCTCGTGTAAACATTTGATTTTATGAAAGCATTAACAAGAAGTT
GATTGTCAAAAAAAAAAAAAAAA

>gi|71811916|gb|DR989307.1|DR989307 HDI_I_64.esd Horsegram (VZM-1) drought stressed subtracted cDNA Macrotyloma uniflorum cDNA, mRNA sequence
TAAGCTGGAGCTCACGCGGTGNGCGGCGTTCTAGAACTAGTGGATCCCCCGGGCTGCAGGAATCGGCACG
AGGCTGGAGTTGAATCTGTCCAACCAACTGGCTGGGAATAAGTTATATATGTATTTATTGATGCTATGAT
TTTGCCCCGTGCTGCAATTTTATTTACTCTTTTGTCATTTCTTTGAAGTAAAATATGGATCAGTCTTTAT
TTGTAGCAAAGGAACTTTTTTAGTTTGAGTGTCAGAAATATTATTATTAACATGGTATATTCGGTAAGAT
TTTATTTTATTTTGCATAGAAATCATGGTTCGTGAATGTTTTGGTAAAAACAAAAAAAAAAAAAAAAAAA
AAAAAACAAAAAAAA

>gi|71811914|gb|DR989305.1|DR989305 HDI_I_62.esd Horsegram (VZM-1) drought stressed subtracted cDNA Macrotyloma uniflorum cDNA, mRNA sequence
AAAGCTGGAGCTCACGCGGTGGCGGCGNTCTAGAACTAGTGGATCCCCCGGGCTGCAGGAATCGGCACGA
GGGTTTGTTTTGCCGGTTATATTTTCAGGTTTCTGCCGGAATTCATGTACCCTTAACAGGGTTCTTGATC
GGTGGTGGTCAATTTTAATTACTGTTTGTGTCCGAGAGTACTGTTTTTCATGTAAGAGTCTGACGATTTC
AATTTTCACAAAGCAGCCATAGGCTTTCTAGTCTTTTTTCTTTAGCCTGCCTGAGAGATGTTTTAAAAAC
AACAAAAAAAAAA

>gi|71811912|gb|DR989303.1|DR989303 HDI_I_6.esd Horsegram (VZM-1) drought stressed subtracted cDNA Macrotyloma uniflorum cDNA, mRNA sequence
AAAGCTGGAGCTCCACGCGGTGGCGGCGCTCTAGAAACTAGTGGATCCCCCGGGCTGCAGGAATTCGGCA
CGAGGCCTCGTGCCGAATTCGGCACGAGGCGGCACGAGGGTTTTTTTTTTTTTGTGTANAAAANACAAAA
AACACATTTAAGTTGTGAGATTGTGAGATATCCACACAAGNAATGTGATTCTCACACTATTCTGAAGGTT
AACATTGNGCAATTAACCATGTGATCCATCTACAGCAAAACACAATATT

>gi|71811910|gb|DR989301.1|DR989301 HDI_I_53.esd Horsegram (VZM-1) drought stressed subtracted cDNA Macrotyloma uniflorum cDNA, mRNA sequence
GGAAAACATGTTCTGTTTGTTGACTCTTAATGTGNGTTTTTAGAACACCTGACTTGAACCAAGTGCTATA
GACTGTAAAATAACGAGACAGTAACTATACTTCTGTAAACCAATAAAATCCTTTCCTGTTTTAAAAAAAA
AAAAAAAAAAAACTCTCGAGGGGGGGGCCCGCGGT

>gi|71811908|gb|DR989299.1|DR989299 HDI_I_51.esd Horsegram (VZM-1) drought stressed subtracted cDNA Macrotyloma uniflorum cDNA, mRNA sequence
TGGAGCTCACGCGGTGCGCGGCGTTCTAGAACTAGTGGATCCCCCGGGCTGCAGGAATTCGGCACGAGGG
TTAGAGAGAGAAAAAGCACAACCCATTTTTCTCTCTCATTTTTTTTGGGATTTTCTCTCTTTCTTTCTGC
AACTGCAACAAATCATGGGTTCAACCAATCTAGTACTCTTCTCAGCCTTGTTCTTCATTTTGGTCGGTTT
TGCAACCTCGGATGTTAACCAAGACAAAGCAGAATGTACGGACAAACTCCTTGGTCTTGCTGGTTGTCTC
CCCTACGTCAGTGGTGATGCCAAA

>gi|71811906|gb|DR989297.1|DR989297 HDI_I_5.esd Horsegram (VZM-1) drought stressed subtracted cDNA Macrotyloma uniflorum cDNA, mRNA sequence
AAGCTGGAGCTCACGCGGTGGCGGCGCTCTAGAAACTAGTGGATCCCCCGGGCTGCAGGATTCGGCACGA
GGGTTTGAAATCCCCTATAAAGAGTGGGATTTATGGTTGGTTATGAGACTGCTGCAACAAGTGAATAAAA
CTTCTATAGTGTATAGTATTTCCAAATTAAAAAAAAAAAAAAAAAAAAAAAA

>gi|71811904|gb|DR989295.1|DR989295 HDI_I_42.esd Horsegram (VZM-1) drought stressed subtracted cDNA Macrotyloma uniflorum cDNA, mRNA sequence
TTGAAAGGCATATGGCTTGCGAAGAGACTGACGAACAAGAAAAGCGATTTTGCGTTGCGATGGGACATAC
TTGCATAGCATAACATTTATGCGCTCGCGTACGCGTATTGCTCTCGCATAAATTATGCGCTCAACAACCA
TATTGCATCATACTTATAAAAGTTTCGT

>gi|71811902|gb|DR989293.1|DR989293 HDI_I_40.esd Horsegram (VZM-1) drought stressed subtracted cDNA Macrotyloma uniflorum cDNA, mRNA sequence
AAGCTGGAGCTCACCGCGGTGCCGGCCGTTCTAGAAACTAGTGGATCCCCCGGGCTGCAGGAATTCGGCA
CGAGGGAATAAGGCTAACATCAAAATCGTGGTCGTTGGAGCATGTCTCTGAGTAAATCGANACTGCCACG
GAGTCGTTGGAAGCCCTACTGAGAAGGGTGTGACTGANAGGTTCGAGAAGGGAGAAGGAAGTTGTTTAAA
ACACGTAGAGACTGTAAGATGTGTGAAGAAGGATGATGTAAAATAAATAAGATATAAGATGTGAAGATGG
ATCTATCTTAAGATGAAGATGCTGAAGGACTTATATTT

>gi|71811900|gb|DR989291.1|DR989291 HDI_I_39.esd Horsegram (VZM-1) drought stressed subtracted cDNA Macrotyloma uniflorum cDNA, mRNA sequence
AAGCTGGAGCTCACGCGGTGCGCGGCGTTTCTAAACTAGTGGATCCCCCGGGCTGCAGGAATTCGGCACG
AGGCCTCGTGCCGAATTCGGCACGAGGTTTTTTTTAATCGGCCAAGTGAAAGGAGGCATTTAAGAAAATG
ATGGGGCGGAAGAATGGTAAAATCATGGACATCGTCATCATGAATCATGAAACTCCAGGAAACAAGGAAA
AATTTTGCTGCAGACTCAACCTAATCAAGTTTTCTTAAAACTACAGATGAAGTCGGGGGTTGGGGGAGGG
GGAGATTTCAAAAACAATGAAGTCGACATGATAAACGAGTTAAAGACTAACAAAAAAAGGGGGGGCCCGG
TACCCAATTCGCCCTATAGTGAGTCGTATTACAATTCACTGGCCGTCGTTTTACAA

>gi|71811898|gb|DR989289.1|DR989289 HDI_I_37.esd Horsegram (VZM-1) drought stressed subtracted cDNA Macrotyloma uniflorum cDNA, mRNA sequence
AAAGCTGGAGCTCACGCGGTGGCGGCGCTCTAGAACTAGTGGATCCCCCGGGCTGCAGGAATCGGCACGA
GGCCTCGTGCCGAATTCGGCACGAGGGACCTTTTTTATGATGTCAGTTGGCTTAGAAGATGAACTGTATG
CTGAAGATGACTATTGGATTAATGGCTATGAGAGAAACAAGTGCTTATCGTGATCCTCGGACAATATACC
ATTTGTGAGTAAAGGTGTATATCATATCTCATATATGTATATCATAAACAAAACACAATCATCATCCTTG
TTATCTTCTGTCAAAAGTATCTAAGAATGAATATTCTCTGGTTTCTCATCAAAAAAAAAAAAAAAAAAAA
ACCCCGGGGGGGGC

>gi|71811896|gb|DR989287.1|DR989287 HDI_I_3.esd Horsegram (VZM-1) drought stressed subtracted cDNA Macrotyloma uniflorum cDNA, mRNA sequence
AAGCTGGAGCTCACCGCGGTGGCGGCCGCTCTAGAACTAGTGGATCCCCCGGGCTGCAGGAATTCGGCAC
GAGGCAATCTTGTGCTATGGTCCANGAAAATTGATCACCAAACTGTTTGTTGATCATGTGCGTGATGCTT
CTCAGGTTTCATCTTCTTGGAGAATGTTTCGTTGNATTTGTACTGGTGTAATGTTTATAGAACTATAAAA
AGTTATGGATTTTTATCCATTTAATAAAAAAAAAAAAAAAAAAAACCCAGAGGGGGGGCCCCGGGCCCCT

>gi|71811894|gb|DR989285.1|DR989285 HDI_I_28.esd Horsegram (VZM-1) drought stressed subtracted cDNA Macrotyloma uniflorum cDNA, mRNA sequence
AGCTGGAGCTCACGCGGTGGCGGCGCTCTAGAACTAGTGGATCCCCCGGGCTGCAGGAATCGGCACGAGG
CTTGTTTTAATTTATATAGGAGAAGAGGATGAAAAGGGAGGTCGGCGACAGAGGAAAGTGTTCAATCCCA
GTTTTGTGCCAGTTGAAGAATTTATATGTAAAATTTTTTAGGATTACTGCGACTGGTAAAAAGACAAAAT
AAGTGAAAAGAGGAAGTAAGTATTCTATAGTATATTTTGTGAGATTTATACAAACTTTCCTCACATATTG
GCTATCTCGAAGTATAGAAACTTTGGTGAAAAAAAAAAAAAAAAAAAAAAAAAAAAAAAA

>gi|71811892|gb|DR989283.1|DR989283 HDI_I_26.esd Horsegram (VZM-1) drought stressed subtracted cDNA Macrotyloma uniflorum cDNA, mRNA sequence
AAGCTGGAGCTCACGCGGTGGCGGCGCTCTAGAACTAGTGGATCCCCCGGGCTGCAGGATCGGCACGAGG
GCCACCATCACCAGAGGACTTAGGGAAATGGCGCGGGAGATGGCACGTAAAAGGAACAGCGGCTGATGTT
CCATGTGGTCGATTTGGTTGCAGTGCAGTTGTGAGACAGAATCACTGCTTATGTAGTAAATATGTTTATT
GTTGTAATAATGAATAAGGACTTATAAACTACTGTAGAAATGTTTTTTATTTTTCAAAAGCTTCAACAGT
TTGGTGCCATGGACTACCTACAACTTCTCTGTCTTACCTTCAATCTAAAAGAAAAATAAATTATATTAGA
GATCCTGTTATAGCTGTTTTTCATAAAAAAAAAAAAAAAA

>gi|71811890|gb|DR989281.1|DR989281 HDI_I_18.esd Horsegram (VZM-1) drought stressed subtracted cDNA Macrotyloma uniflorum cDNA, mRNA sequence
AAGCTGGAGCTCACGCGGTGGCGGCGCTCTAGAACTAGTGGATCCCCCGGGCTGCAGGATCGGCACGAGG
TGCCAATAAAGCGTCCTTGCATTCATGGGAATATGGGATGCATCTTTAATCAAATATCGTCTGTGTTTAT
TTGCTAGAGTTGCAAGAGAGTTTGATAATTATGTTCATTTTTCAGCTTGTTTGTTTGATGTCACAATAAT
GTTTATGTACCAGCTTGTGATCACAGTTCATTGTTATATAATTATGCTATTTTGTTAATTAAAAAAAAAA
AAAAAAAAACCCAAGGGGGGGCCCGGGTACCCAA

>gi|71811888|gb|DR989279.1|DR989279 HDI_I_16.esd Horsegram (VZM-1) drought stressed subtracted cDNA Macrotyloma uniflorum cDNA, mRNA sequence
GTTCTAGAACTAGTGGATCCCCCGGGCTGCAGGAATTCGGCACGAGGGTCGTTTTCGCACTCTGGTGTTA
GGTCTAAACACCCTTTAAAATAAAGTGGCCATGTCTTCCCTTGAGCAAGTTCAAGTGTTATGGACTTGTG
ATGGGTTTATCTAGCCATGGTTACTCTTTTTTTTTTAACTATGTGGTTTGTTCAGTGTAAAGTTGGCTAA
TCAGAATTATCTTTCTCTTGCATAAAAAAAAAAAAAAAA

>gi|71811886|gb|DR989277.1|DR989277 HDI_I_14.esd Horsegram (VZM-1) drought stressed subtracted cDNA Macrotyloma uniflorum cDNA, mRNA sequence
AAGCTGGAGCTCACGCGGTGGCGGCGCTCTAGAACTAGTGGATCCCCCGGGCTGCAGGAATCGGCACGAG
GCTCTCATGGTATATAATTTGATTTGGGAGCAGTTACGAGATTAATTTGATTCCTCGTATTTTTTTTCAT
TAATGTTTTAACGTCATTAGTTTAAATGTGTGAAAAGAATATATTAGGTTCCACCAGATACTATAATTCC
TATCTATCTGTATGTAGTTTTGGGTTTTTCACTTTATATAATAAAATCTTGTCTTGGGCTGTAGCCCATT
TTAAAAAAAAAAAAAAAAAAACCNCAAAAGGGGGGGCCCGGGAT

>gi|71811884|gb|DR989275.1|DR989275 HDI_I_1.esd Horsegram (VZM-1) drought stressed subtracted cDNA Macrotyloma uniflorum cDNA, mRNA sequence
AAGCTGGAGCTCACCGCGGTTGGCGGCCGCTCTAGAACTAGTGGATCCCCCGGGCTGCAGGATTCGGCAC
GAGGTTTTGTACCAAAGAGCATCTAATTTTCATATACTTAATATTAAAATAAAAAAACAAACTTAAGATT
CTGCCATGAACCATAAACTAATAGCATAACCATTACCAGATAAAACCTAAAGATAAATTTCTCAGGCAGT
TATAGCTGCATTATGCAAACAAAAGAAAGCATGCAGAAAACATATAACCTCTACCATAAATTGCACTACT
GTTGGGCACATTGCACTCGAGGGGGGGCCCGGTACCCAATTCGCCCTATAGTGAGTCGTATTACAATTCA
CTGGCCGTCGTTTTACAACGA

>gi|71811882|gb|DR989273.1|DR989273 HDI_H_95.esd Horsegram (VZM-1) drought stressed subtracted cDNA Macrotyloma uniflorum cDNA, mRNA sequence
AAGCTGGAGCTCACGCGGTGGCGGCGCTCTAGAACTAGTGGATCCCCCGGGCTGCAGGAATTCGGCACGA
GGCAAGAACCCTCTACTAGTCGGAGCGATCCGAGAGAACCTCTGCGAACATGTTGCTTTACCAGGACCTC
CTTACAGCTGACGAGCTTCTCTCTGACTCCTTCCGCTACACTGAAATTGAGAATGGAATGTTGTGGGAAG
TTGAGGGAAAGTGGGTTGTTAAAGGAGCAGTTGATGTAGACATTGGAGCAAACCCTTCTGCCGAAGGTGG
AGATGATGAGGGTGTCGATGATCAGCTGTTAAAGTTGTTGATATTGTTGACACCTTTAGAACTCCAGAAC
AACCTGCTTATGACAAGAAACAATTTGTTACCTTTATGAAAAGATTTATCAAGAATTTGACTCCCAAACT
TGATGCAGAGAAACAGGAGTTGTTTTAAAAAACACATTGAAGGGGGCAACCAAATTCCTGCTCCCAAAGC
TTAAAGATTTTCCATTTTTTGTTGGGGAGANCATTGCCTGATGATAG

>gi|71811880|gb|DR989271.1|DR989271 HDI_H_93.esd Horsegram (VZM-1) drought stressed subtracted cDNA Macrotyloma uniflorum cDNA, mRNA sequence
AAAGCTGGAGCTCACGCGGTGGCGGCGCTCTAGAACTAGTGGATCCCCCGGGCTGCAGGATCGGCACGAG
GGAAAGACAGAACCCTAGCACATTTGCAATTAACGCGGTGTGCACTCATCTCGGATGCGTCGTACCATGG
AATACAGCTGAGAAAAAGTTCATTTGCCCATGTCATGGATCTCAGTACAATGACCAAGGCAGAGTTGTGA
GAGGACCTGCTCCCTTGTCTCTGGCATTAGCACATTGTGATATAGATGATGGGAAGGTGGTGTTTGTTCC
TTGGACTGAAACAGATTTCAGAACAGGTGATGCTCCATGGTGGGCTTAGACTCCTTAAAGCCGTTCCTTT
GTTGTCATATGTATTTAAATATGAAATTCAAACAATCTGTTTTGTATCAATTCATAAATATATTTTGTAA
TCAAATCGATATTCTGTGAAAAAAAAAAAAAAAAAAACCCCANGGGGGGCCC

>gi|71811878|gb|DR989269.1|DR989269 HDI_H_91.esd Horsegram (VZM-1) drought stressed subtracted cDNA Macrotyloma uniflorum cDNA, mRNA sequence
AAGCTGGAGCTCACGCGGTTGGCGGCGCTCTACAACTAGTGGATCCCCCGGGCTGCAGGAATCGGCACGA
GGGTTTTGGACTTTATTGGAGTAGCTTTCCAAGTAAACTACTACTCAGCTTTGTACTCTAGTTTTTCAAA
ATATTGCTCATTTATTATTTCATTAGAAATTTTGAGGAAGTGTGCAATTGAAAAAAAAAAAAAAAAAAAA
AAAAAAAAAAAAAAAAAAAAAAAAA

>gi|71811876|gb|DR989267.1|DR989267 HDI_H_84.esd Horsegram (VZM-1) drought stressed subtracted cDNA Macrotyloma uniflorum cDNA, mRNA sequence
CCCCGGCGTTCTAGAAACTTAGTGGATCCCCCGGCGCTGCAGGATTCGGCACGAGGGAGTGGTGGGCTCG
ACTACTTGAGGCAACCCAAGCCTGATCCACGCTCAGAGCATCCGTCGACCATCATGGGCTACCCAAANNT
TATCCTCATGGTGCGCCGATTGAGGGTTACCGTAATTGCCG

>gi|71811874|gb|DR989265.1|DR989265 HDI_H_82.esd Horsegram (VZM-1) drought stressed subtracted cDNA Macrotyloma uniflorum cDNA, mRNA sequence
AAAGCTGGAGCTCACCGCGGTGGCGGCCGCTCTAGAACTAGTTGGATCCCCCGGGCTGCAGGAATTCGGC
ACGAGGCTGCAATTGATGAAACCAAGCAAGGGCAATGGGAAATGATAGATTCCAGGCCAATGATGTATGC
TAGGCCTCCCATGGCAGTCAATTACATGTACCCTCCTCCGTATAGCTACCCTCCTCCTCCTCCTCCTGAC
CCATATTCCAACTTTTTCACGTGATGAGAATACTTCCAGCTGCAGTATTATGTGAAGAGTAATGGGCGAT
GGTGTTGACAANAGAGGGTTGTATGGTTAAGGTTGCAAAGTCCTTTCTAATCTGATGATGCAATATTATA
CAATGGANATGAGTNTCAATTTTA

>gi|71811872|gb|DR989263.1|DR989263 HDI_H_80.esd Horsegram (VZM-1) drought stressed subtracted cDNA Macrotyloma uniflorum cDNA, mRNA sequence
TGGAGCTCACGCGGTGGCGGCGCTCTAGAACTAGTGGATCCCCCGGGCTGCAGGATTCGGCACGAGGGCG
GATGCTGCGGCTACCTTTAAGGAGCTGTTGACAAGACATAAATCTACTGTAGCTGAATTCCTTTCCAAGA
ATTATGAATGGTTTTTTGCAGAATATAACACTAAGCTGTTGGAATCTTCCAATTATATTACAAGGCGCCA
AGCTGTCAAGTTATTGGGAGATATATTACTTGAACGTTCAAATTCAGCAGTAATGACACGATATGTGAGC
TCGAGGGGGGGCCCGGTACCCAATTCGCCCTATAGTGAGTCGTATTACAATTCACTGGCCGTCGTTTTAC
AACG

>gi|71811870|gb|DR989261.1|DR989261 HDI_H_79.esd Horsegram (VZM-1) drought stressed subtracted cDNA Macrotyloma uniflorum cDNA, mRNA sequence
TCACTACTTCAGCGTGCTCATCCATACCAAAGAAGAGAGAGGCCACTTCGACAAATGCTACAAGTCTTGG
ATCCCACCACCAACGCCTGTGACTGGGATGTTTGGGAGAGACTGGTTTATTGCCATGAGTGTTTAGGCAA
GCCCACGTAAAATTATGTATGCATACCCCAATTTCTCTATACAGTCTGATGGGAAGTACTACCCCGTAGA
TTGATGAACGGCAAGAGATGCATGGCACACAAATCTTTGAACAGAATCTCTATTTTTCTCTTTTGCTGCT
TCCTTCTTTGCCTTGATNTGTCTTCTAAGTGACGCATTAGGATATATATTATCTCAATATCTATTATTGT
ATACATTGTAAAATGCAAGTTTTAAAAGCTTGATAGATTCAAACAAAAAAAAAAAAAAAACC

>gi|71811868|gb|DR989259.1|DR989259 HDI_H_71.esd Horsegram (VZM-1) drought stressed subtracted cDNA Macrotyloma uniflorum cDNA, mRNA sequence
GCGGAGCTCACGCGGTGGCGGCGCTCTAGAACTAGTGGATCCCCCGGGCTGCAGGATCGGCACGAGGAAA
GCTTCAAGCTGAGATGACCTTAATTAGCATTAGTGGCAGGAATAATAATAATAATTAACTATTATATGTA
GTTAAAAAGCTTAAAATTATGTATGTCTGTGTGTATGTCGTTTTCGCACTCTGGTGTTAGGTCTAAACAC
CCTTTAAAATAAAGTGGCCATGTCTTCCCTTGAGCAAGTTCAAGTGTTATGGACTTGTGATGGGTTTATC
TAGCCATGGTTACTCTTTTTTTTTTAACTATGTGGTTTGTTCAGTGTAAAGTTGGCTAATCAGAATTATC
TTTCTCTGCTAAAAAAAAAAAAAAAAAAAAAAA

>gi|71811866|gb|DR989257.1|DR989257 HDI_H_7.esd Horsegram (VZM-1) drought stressed subtracted cDNA Macrotyloma uniflorum cDNA, mRNA sequence
AAGGCTGGAGCTCCACCGGCGGTGGCGGCCGCTCTAGAACTAGTGGATCCCCCGGGCTGCAGGAATTCGG
CACGAGGCCCGGCTGCTCTTTCCAGTGGAAGGCCCAGAGGTAGGCCTCCTAAGGTGAAGCCTCAGTTGAC
AGAAGTCAGTGTTTGAGTCATAGAATTGTTTTTTTTTTTTTTTTATATTTGGGA

>gi|71811864|gb|DR989255.1|DR989255 HDI_H_68.esd Horsegram (VZM-1) drought stressed subtracted cDNA Macrotyloma uniflorum cDNA, mRNA sequence
AAAGCTGGAGCTCACCGCGGTTGGCGGCCGTCTCTAGAACTAGTGGATCCCCCGGGCTGCAGGATTCGGC
ACGAGGCGAAAACGCTACATCATTATTCCCGGCACGGAGCCATCTCCTCAAAGCTCAAGACCGCTCCCCG
TAGATCCCCAGCAGCGACCTTCTCCTCATACCTCGAGGGGGGGCCCGGTACCCAATTTCGCCCTATAGTG
AGTCGTATTACAATTCACTGGCCGTCGTTTTACAACGAC

>gi|71811862|gb|DR989253.1|DR989253 HDI_H_59.esd Horsegram (VZM-1) drought stressed subtracted cDNA Macrotyloma uniflorum cDNA, mRNA sequence
AAGCTGGAGCTCACGCGGTGCGCGGCGTTCTAGAACTAGTGGATCCCCCGGGCTGCAGGATTCGGCACGA
GGGAAGCATCAAAATGAATGTTGTCATCACCTTCCCTTGAGGAAATTGTTCACTATGACCTGTGGGCACG
AAAATATGCTGCTAGTTTGGAAGACTCTGCCAGCTTCACACCTATTCTTGCATGAGAAGGATTAGACTAG
GGATGTCGCTCATTCCTCCCACCTCCCTGCTTTCACATCTTTGGCCATTGAACAATTTTATGCAATGAAT
GTAGAATGATGCCTTCCCCAGATTTTGAAAAATAAAAAGTTTTTTATAAAAAAAAAAAAAAAAAAAAAAA
AAAAAAAAAAAAAAA

>gi|71811860|gb|DR989251.1|DR989251 HDI_H_56.esd Horsegram (VZM-1) drought stressed subtracted cDNA Macrotyloma uniflorum cDNA, mRNA sequence
AAGCTGGAGCTCACGCGGTTGGCGGCGCTCTAGAACTAGTGGATCCCCCGGGCTGCAGGATCGGCACGAG
GCGTCGTTCAACGAAGGAGACCCATCGACGGCCCCTTCGCTGACCTTAACGGGCCGCAAGAAGCAGCCCG
ATCAGCTCCAAACTGCTGATGGGTGGGCCAAGTTCACCGGGGGCTTCTTTTTTGGAGGCATTTCGGGGGT
TATTTGGGCCTACTTTCTCCTCTATGTCTTGGACCTTCCTTACTACATCAAGTGAAGGGGCTCTTTTCTT
TGTTTCTCTTTTTATTATTCATTCTCTATGAATGGACAATGAATTGAGGGTTATTTGTGCACTAGAGATG
CATGTAAATGATAGATGTATTTTATGACTCTCAACATCTTACAAAAAAAAAAAAAAAAAAAAAAA

>gi|71811858|gb|DR989249.1|DR989249 HDI_H_48.esd Horsegram (VZM-1) drought stressed subtracted cDNA Macrotyloma uniflorum cDNA, mRNA sequence
AAAGCTGGAGCTCACGCGGTGGCGGCGCTCTAGAACTAGTGGATCCCCCGGGCTGCAGGATCGGCACGAG
GGTTTGTTTTGCCGGTTATATTTTCAGGTTTCTGCCGAATTCATGTACCCTTAACAGGGTTCTTGATCGG
TGGTGGTCAATTTTAATTACTGTTTGTGTCCGAGAGTACTGTTTTTCATGTAAGAGTCTGAGATTTCAAT
TTTCAAAAGCAGCCATAGGCTTTTAGTCTTTTTTCTTTAGCCTGCTGAGAGATGTTTTTAAAAAAAAAAA
AAAAAAAAAACCCCNNGGGGGGGCCCCGGTTACCCCATTTCC

>gi|71811856|gb|DR989247.1|DR989247 HDI_H_46.esd Horsegram (VZM-1) drought stressed subtracted cDNA Macrotyloma uniflorum cDNA, mRNA sequence
AAGCTGGAGCTCCACGCGGTGCGCGGCGCTCTAGAACTAGTGGATCCCCCGGCGCTGCAGGATTCGGCAC
GAGGCCTCGTGCCGAATTCGGCACGAGGTCTCTTTGTACTGCACATTTTATAGTATTGAATGCCCTTTAA
TTATGTTGCAAAAAAAAAAAAAAAAAAAAAAAAAAAAAAAAAAAAAAAAAAAAAAAAAAAAAAAAAAAAA
AAAAAAAAAAAAAAAAAAAAAAAAAAAAAAAAAAAAAAAAAAAA

>gi|71811854|gb|DR989245.1|DR989245 HDI_H_44.esd Horsegram (VZM-1) drought stressed subtracted cDNA Macrotyloma uniflorum cDNA, mRNA sequence
AAGCTGGAGCTCACGCGGTGGCGGCGCTCTAGAACTAGTGGATCCCCCGGGCTGCAGGAATCGGCACGAG
GTGAAACTATTTGTTGTAGGTTTATATATAAGTTCTTATAGAATAAGCTTGCTAGCTACTTTCTCAAGTC
ACAATTTTTTTGTCCTCTTAGATCAAATGAATTTCTTTACCTGTTAATCATGGTTTACTGTTTAGTGAAC
CGCATTTGTTTTAGGAGTCGTTGTAGTGTTCTGTACTCTTTCTTATATGCTCTTCATTGGTACGGGCTTG
GCCTTGGCCTTGGTTTTGGGTGTCAAAAAAAAAAAAAAAAAAAAAAAAAAAAAAAAAAAAAAAAAAAAAA
CAACAACCCGGGGGGGGCC

>gi|71811852|gb|DR989243.1|DR989243 HDI_H_36.esd Horsegram (VZM-1) drought stressed subtracted cDNA Macrotyloma uniflorum cDNA, mRNA sequence
AAACTGGAGCTCACGCGGTGGCGGCCGCTCTAGAACTAGTGGATCCCCCGGGCTGACGGAATTCGGCACG
AGGCCTTCGTGCCGAATTCGGACCGAGGGGTGTATGCCTACTAGTATAACTGTTGTATCCGCGAGAATTA
TGTATATTTCANTGTTTAANGAAGTTTATAAATTAAAAGAAATAATGGTTGTTTAGAAGTTGGCAAACAA
AAAAAACAAAAAAACTNCAGGGGGGGGCCCGCGGTGTC

>gi|71811850|gb|DR989241.1|DR989241 HDI_H_34.esd Horsegram (VZM-1) drought stressed subtracted cDNA Macrotyloma uniflorum cDNA, mRNA sequence
AAGCTGGAGCTCACGCGGTGGCGGCGCTCTAGAACTAGTGGATCCCCCGGGCTGCAGGATCGGCACGAGG
CTTGTTATTTAGCATGAACTTGTAGGGAGCATTGCTGAAGATGCAAACCATAGTTTTGCTTTGGATTAAC
GCCTCAACATGTGTTTACTCAAGCAACAATGTAATGTAAAATGATGCAGCAGAGTGATGTAACTTTTTGA
CTCTGCGGTGCCAATAGTCACCAGGAAATGAAATGTGTCTCGTTTCTATTTCATCACTCTGATACTGTAC
ACATATGAAAAGCTTAAAAATTATACTATAATAATTATGAAAAAAAAAAACTATGTAAAAAAAAAAAAAA
AA

>gi|71811848|gb|DR989239.1|DR989239 HDI_H_32.esd Horsegram (VZM-1) drought stressed subtracted cDNA Macrotyloma uniflorum cDNA, mRNA sequence
AAGCTGGAGCTCACGCGGTGGCGGCGCTCTAGAACTAGTGGATCCCCCGGGCTGCAGGATTCGGCACGAG
GCCTCGTGCCGCCTCGTGCCGAATTCGGCACGAGGATGCCTTATAAGGTTACAATACCTGAGCCTCTGTT
CAGCTGAGGCCGGTGTTGGAACTAGCATCACTATCTTGTATAAGTGCAAAAAAATGTAAAAGAAAAAAAA
AAAAAAAAAACTCCAAGGGGGGGNCCCGGGCC

>gi|71811846|gb|DR989237.1|DR989237 HDI_H_24.esd Horsegram (VZM-1) drought stressed subtracted cDNA Macrotyloma uniflorum cDNA, mRNA sequence
AAGCTGGAGCTCACGCGGTGGCGGCGCTCTAGAACTAGTGGATCCCCCGGGCTGCAGGATCGGCACGAGG
AGAAGGGTGTGACTGAAAGGTTCGAGAAGGGAGAAGGAAGTGTTTAAAACACGTAAGATGTAAGATGTGT
GAAGAAGGATGATGTAAAATAAATAAGATATAAGATGTGAAGATGGATCTATCTTAAGATGAAGTGCTGA
AGGACTTATATTCAGAATAAATAAAATGAAAGGATATATGTTTTATCTTCTTTCAAAAAAAAAAAAAAAA
AAAAAAAAAAAAAAAAAAAAAAAACCCCGGGGGGGGCGCGCNCCGCCCCCCCCTCCCCCCTTTTTTTTGG
CT

>gi|71811844|gb|DR989235.1|DR989235 HDI_H_22.esd Horsegram (VZM-1) drought stressed subtracted cDNA Macrotyloma uniflorum cDNA, mRNA sequence
AAGCTGGAGCTCACGCGGTGGCGGCGCTCTAGAACTAGTGGATCCCCCGGGCTGCAGGATTCGGCACGAG
GCCTCGTGCCGAATTCGGCACGAGGAACAATAGTATGTGTGTCTTTTTTGTTTGAACTTAGAATGTCTGC
GTCTTTACTTTTCTTATATTGCATAGATTCATAGCAGTGTTTATTTTTACATCTTAAGTACCGATGTGCA
GTTTTTTGAATACTTGTTTGAGAATAATAGTCTTGATGTCAAGCTGCTTGTCAATCATATTGTTGGAGGA
TGTTATATAAGAATTACTTTCCAAAATATATGTTCTTAAGTCCTAAAAAAAAAAAAAAAAANTCTCCGAA
GGGGGGGCCCGGTNCCCATTTCG

>gi|71811842|gb|DR989233.1|DR989233 HDI_H_20.esd Horsegram (VZM-1) drought stressed subtracted cDNA Macrotyloma uniflorum cDNA, mRNA sequence
GCTGGAGCCACGCGGTGGCGGCCGCTCTAAACTAGTGGATCCCCCGGGCTGCAGGATTCGGCACGAGGGT
TTGTTTTGCCGGTTATATTTTCAGGTTTCTGCCGAATTCATGTACCCTTAACAGGGTTCTTGATCGGTGG
TGGTCAATTTTAATTACTGTTTGTGTCCGAGAGTACTGTTTTTCATGTAAGAGTCTGAGATTTCAATTTT
CAAAAGCAGCCATAGGCTTTTAGTCTTTTTTCTTTAGCTGCTGAGAGATGTTTTAAAAAAAAAAAAAAAA
AAAAACCCNGGGGGGGGCCCGGGNCCCCAAT

>gi|71811840|gb|DR989231.1|DR989231 HDI_H_12.esd Horsegram (VZM-1) drought stressed subtracted cDNA Macrotyloma uniflorum cDNA, mRNA sequence
AAAGCTGGAGCTCACCGCGGTGCGCGGCGCTCTAGAACTAGTGGATCCCCCGGGCTGCAGGATCGGCACG
AGGTTTAAACATCTACTTTCTTTCTTAATGCGAGCTTTACTGTTGACATCAAGTTTTGATTCTGTAGAAC
AAAACTGAAACTATTATTATTATTGCTTTTTTTTTTTTTTNTGGTTTTCTTTTTA

>gi|71811838|gb|DR989229.1|DR989229 HDI_H_10.esd Horsegram (VZM-1) drought stressed subtracted cDNA Macrotyloma uniflorum cDNA, mRNA sequence
AGCTGGAGCTCACGCGGTGGCGGCCGCTCTAGAACTAGTTGGATCCCCCGGGCTGCAGGATCGGCACGAG
GGACTTCTAAACTTAATCCTTTGGATGAAGCACGAGCGCGTGCTGAGAGCTTAAGGAGCTACAAAGCTGA
TCTCCAGAAAATGAAAAAAAAAAAAAAAAANCNCNGGGGGGGGCCNGGG

>gi|71811836|gb|DR989227.1|DR989227 HDI_H_89.esd Horsegram (VZM-1) drought stressed subtracted cDNA Macrotyloma uniflorum cDNA, mRNA sequence
AAGGCTGGAGCTCACCGCGGTGGCGGCCGCTCTAGAACTAGTGGATCCCCCGGGCTGCAGGAATTCGGCA
CGAGGTGATAATAACGAAGTATGTCTTGATGTTTGGCTCAATCAACTTGGCTTGGAATTTAGAATAAAGT
GGCGGGTTTACCTTTTATTCCAANTGTCCGGNACANTTTGTGCAAGAATG

>gi|71811834|gb|DR989225.1|DR989225 HDI_H_87.esd Horsegram (VZM-1) drought stressed subtracted cDNA Macrotyloma uniflorum cDNA, mRNA sequence
AAAAGCTGGAGCTCACGCGGTGGCGGCGCTCTAGAACTAGTTGGATCCCCCGGGCTGCAGGAATTCGGCA
CGAGGGGAAAGCTGATCCGTATGTATGTTACAAATTTGATGGTTGTCAATTGAAACTGATTTGTACTCCG
AATTTTACTATAGAAGTAGATGTCTCTATTATTATTGTTTGTGAAGTATTGTCACCACCATTTTTGTCTA
GGAAAAAAAAAAAAAAAAAAAAAAAAAAAAAAAAAAAAAAAAAAAAAAAAAAAAAAAAAAAAAAAAAAAA
AAAAAAA

>gi|71811832|gb|DR989223.1|DR989223 HDI_H_85.esd Horsegram (VZM-1) drought stressed subtracted cDNA Macrotyloma uniflorum cDNA, mRNA sequence
CTGGAGCTCACGCGGTGGCGGCGCTCTAGAACTAGTGGATCCCCCGGGCTGCAGGATTCGGCACGAGGAA
ATTGCATAACAATATGATCCCTGGTCTACCACCTCCTTGTTATGTGCCAAAGTTTAGAGCAGCTGATGCC
AGTATTAATGATTGATAAGTGTCGTTGTATAACGAAATTGTTGGTACTTGGGTTCACATGATGTATAAAA
TAAGCTAGAAGTGTTGTAAATCGTACAAGAATATTATGAACTGAATTATGTGTATCATATACATAATAAT
GATCATAAATTTTTAGTTAAAAAAAAAAAAAA

>gi|71811830|gb|DR989221.1|DR989221 HDI_H_77.esd Horsegram (VZM-1) drought stressed subtracted cDNA Macrotyloma uniflorum cDNA, mRNA sequence
AAGCTGGAGCTCACGCGGTGGCGGCGCTCTAGAACTAGTGGATCCCCCGGGCTGCAGGATTCGGCACGAG
GAGATAAATAATTCATTATCTATCTATATCTATATATAGATACATAGATAAGCAAATATACTTAAAAAAA
ATGCATCTATTCTTTAATCATCTAGGAAAAGTATATCTACAGATACCTAAATAGATACTCATACAAATGA
ATCTTGTGCCAGGAACCAGATTTGAACTGGTGACACGAGGATTTTCAGTCCTCTGCTCTACCAACTGAGC
TATCCTGACCATTCTTGTCAGACTTTTCTTTTAAAAAATTTTTGAAGTATATGTCAATGAATCTATATCA
ACTAAGTTAAAAAAAAAAAAAAAAA

>gi|71811828|gb|DR989219.1|DR989219 HDI_H_75.esd Horsegram (VZM-1) drought stressed subtracted cDNA Macrotyloma uniflorum cDNA, mRNA sequence
AAGCTGGAGCTCACGCGGTGGCGGCGCTCTAGAACTAGTGGATCCCCCGGGCTGCAGGATCGGCACGAGG
CATTATGTTTTCAGAATTATTGGTCTGTTACTGACTGAAATATTACTAGTGTGTTTGGTTTTTGTGAGCT
AGTGAATGTAAAAATGCTAAATAACTAGCATCCTATGTTTTTGTTCTTAAGTTTTGATAATTAACCAGAT
TTGCCTGGAACTTTGGCATTTGGTTAAAAAAAAAAAAAAAAAAAAAAAAAAAAAAAAAAA

>gi|71811826|gb|DR989217.1|DR989217 HDI_H_73.esd Horsegram (VZM-1) drought stressed subtracted cDNA Macrotyloma uniflorum cDNA, mRNA sequence
ACAAGCTGGAGCTCACCGCGGTTGGCGGCCGCTCTAGAACTAGTGGATCCCCCGGGCTGCAGGATTCGGC
ACGAGGCCTCGTGCCGAATTCGGCACGAGGGGGCGTAGTAAGCGACGAAATGCTTCGGGGAGTTGAAAAT
AAGCGTAGATCCGGAGATTCCCGATATAGGTCAACCTTTCGAACTGCTGCTGAATCCACGGGCAGGCAAG
AGACAACCTGGTGAACTGAAACATCTTAGTAGCCAGAGGAAAAAAAAAAAAAAAACTCTCNAGGGGGGGC
CCGGGTTCACCCAAATTTCGCGCCCTTA

>gi|71811824|gb|DR989215.1|DR989215 HDI_H_65.esd Horsegram (VZM-1) drought stressed subtracted cDNA Macrotyloma uniflorum cDNA, mRNA sequence
AAAGCTGGAGCTCACGCGGTGGCGGCGCTCTAGAACTAGTGGATCCCCCGGGCTGCAGGATTCGGCACGA
GGCTTCAGATAGCTAGGCACTTTCTTTCCGCAATCTCTGACTAATAGATCTGCGCCTGTTATCCTCTGTC
ATTACTTTTCTCCTCGTTCCCTGTTTCGTGGTCAATCCCTGCTTAGAATTAGAATCAGAAAAATGAAAGA
AAAATTAATCCTATGGCTTGCCGTTTTAAAAAAAAAAAAAAAAAACTCTCGAGGGGGGGCCCGGGTTACC
CAATTTCGGCCCTTA

>gi|71811822|gb|DR989213.1|DR989213 HDI_H_63.esd Horsegram (VZM-1) drought stressed subtracted cDNA Macrotyloma uniflorum cDNA, mRNA sequence
AAGGCTGGAGCTCACCGCGGTTGGCGGCCGCTCTAGAACTAGTGGATCCCCCGGGCTGCAGGAATTCGGC
ACGAGGCTAGTCTCGAGGTTTTGTTTTTTTTTTTTTTCTCCTCTTTTTTCTCCTTNTTTGTGGGTCTCCC
TCTTTTTCCTTTTTCCAGAATTTGGTTCTCCTTTCTCTTGAGAAAATTTGGGAATTGGAAGGGTTGTATA
AAAATCTCAGAATTTTGCGGGGAAATATACCCTCGGGAAAAGAAATTTTTGTTCTCCATGAATAGTTGAT
AAATTAGTTACATNTCCTCCAGAAAGAAGGCGTTTACTCGTCTCGTTATAGCTCGGTTAAAAGTGAATTA
GAAGTATATAAATTTTGAAAAA

>gi|71811820|gb|DR989211.1|DR989211 HDI_H_61.esd Horsegram (VZM-1) drought stressed subtracted cDNA Macrotyloma uniflorum cDNA, mRNA sequence
AAGCTGGAGCTCACGCGGTGCGCGGCCGTCTCTAGAACTAGTGGATCCCCCGGGCTGCAGGATTCGGCAC
GAGGCCTCGCTGCCGTAAATTTATACTATATTCACAAACATGAATGATTTGGAAGGATGTTTATTCCCTT
TACACGAAAGTACATAAACAAAGTGAGATGGCTTGATAAGCAAGGAA

>gi|71811818|gb|DR989209.1|DR989209 HDI_H_54.esd Horsegram (VZM-1) drought stressed subtracted cDNA Macrotyloma uniflorum cDNA, mRNA sequence
AAGCTGGAGCTCACGCGGTGGCGGCGCTCTAGAACTAGTGGATCCCCCGGGCTGCAGGATCGGCACGAGG
AGCTAAAGTGCTTGAATGGTTGAGAGAACATGCAGATATTCAGTATATAACTACATAAGAGATGAGCACC
AGCCAAAACAAATCAGGAAAATGAAATTGCAGGTTCGTTTGAAAGAATTTTGTTTCAGCGGATGTAAGTT
ATGAGAAAATAAATTATTCTTGATTGAATTTTGAAGAAAGGTTATTAAGAATCGAACAATGTATTACAAG
TTTGTAACTTGTGACTTTTACTATAAATTAATAGTAGATAGCACTAACAAAAAACAGTATTGAAAAACAT
CAAAAAAAAAAAAAAAAAAAACCCAGAGGGGGGGCCCGGGANCCCAATTCCGCCCAA

>gi|71811816|gb|DR989207.1|DR989207 HDI_H_52.esd Horsegram (VZM-1) drought stressed subtracted cDNA Macrotyloma uniflorum cDNA, mRNA sequence
CTGGAGCTCACGCGGTGGCGGCGCTTCTAGAACTAGTGGATCCCCCGGGCTGCAGGAATTCGGCACGAGG
CCTCGTGCCGAATTCGGCACGAGGAAGAAACACCATCATCTCTTTGGGTGAATGAACATGATAATAATAT
TCAAGCTCAGAACTATCACCAATCATGCGTGTGTCTCTACTTATGTTCCATTTTCCAAGTGATTTTAAAT
AATTTCTGAGCTAGTTTGAAGAGTGTTTCATTACTTCATGTATTTAATGTACATGTGCTTTATGTTGACT
ATGTTAATAATAATAATAATATGATA

>gi|71811814|gb|DR989205.1|DR989205 HDI_H_50.esd Horsegram (VZM-1) drought stressed subtracted cDNA Macrotyloma uniflorum cDNA, mRNA sequence
AAAGCTGGAGCCACGCGGTGGCGGCGCTTCTAGAACTAGTGGATCCCCCGGGCTGCAGGAATTCGGCACG
AGGGTGAGTTCCAAAAATAAATTGCAGTGTGATCACTTTGGTGGTGGTTATGCTTCATGCATGCATGGGG
TGTCACACTAGGTTTAGGGTTTAGGGTTGTTATTATTATATATCATTGGAGATGATGTTATAGAAAGCTT
GACTTTAATAAAAGCCATGTTCCTTTATATATAAAAAAAAAAAAAAAAACTCAAGGGGGGGCCCGGGTAC
CCAATTTCGC

>gi|71811812|gb|DR989203.1|DR989203 HDI_H_49.esd Horsegram (VZM-1) drought stressed subtracted cDNA Macrotyloma uniflorum cDNA, mRNA sequence
AGCTGGAGCTCACGCGGTGGCGGCCGCTCTAGAACTAGTGGATCCCCCGGGCTGCAGGATTCGGCACGAG
GTCTTATTACGCATCTTTTATTTTTCTACACATGGGAACTGACACCGTATATTGATGAGAATCAATCTAG
TGACTATTTGTTCTGGTTGACCTTGCATATATATATATATGTGCGCATATCTTTGAATAATAATCATTAA
TCACAAATTGTAGTTAAAAAAAAAAAAAAAAAAAAAAAAAAAAAAAAAAAAAAAAAAAAAAAAA

>gi|71811810|gb|DR989201.1|DR989201 HDI_H_41.esd Horsegram (VZM-1) drought stressed subtracted cDNA Macrotyloma uniflorum cDNA, mRNA sequence
CTGGAGCTCACGCGGTGGCGGCCGCTCTAGAACTAGTGGATCCCCCGGGCTGCAGGAATTCGGCACGAGG
CCTCGTGCCGAATTCGGCACGAGGGTTCTTTCTGTTAGTAAAGCAGAGAAAGGTTTGCTGGTAAAGAGTG
GTCTGGTGGGTGGTATGAGTATCATACTCTTCTTTCTCTCCACACATATATACATTATATGAGGAGAACC
AATTGAGGGGTTATAGAATAATGTATAAAATTGCAGTAAATATTGGTATTATTTTCTGTTTCCGAGTATG
GTGGTGTCAAGAACATATACATCGGAAGTGAAGAGTCTTCTTCAATTGAACACTTTTTTTTTCTTCGGGA
ATTCAAAATTAATAATGTTAAAAAAAAAGGGGGGGCCCGGTACCCAATTCGCCCTATAGTGAGTCGTATT
ACAATTCACTGGCCGTCGTTTACAA

>gi|71811808|gb|DR989199.1|DR989199 HDI_H_4.esd Horsegram (VZM-1) drought stressed subtracted cDNA Macrotyloma uniflorum cDNA, mRNA sequence
AAGCTGGAGCTCACGCGGGCCGGGCGTTATAGAACTAGTGGATCCCCCGCCGCTGCAGTATTCGGCACGA
GGATGGACGATGATGTTCCTGCTGGTGGAAGCNGGTGCTGGTCCAAAGATTGAGGAAGTAGACTAAATTT
AGTTAATTCCTGCTGGAGTTACTATTTATTTTGTAAGACCCGTTTGACGTGTTTTTTCTTGGATTTAGGT
TTATGGAAGTATTTCGTAGTGTATGTTTGTCAGTATCGGTCACTTCTATTCTACTTTAGTTTTAGTTGTT
GTGACATATACTNNAGCTTTTAAGCTCGTGTTCTTTTTTTATTTAGTAAGTATCATGTTTTGTGGTTATA
AAATACAAAAAAAAAAAAAAAAAAACCCTCAAGGGGGGGCCCGGATCCCCAATTCTCGCCCTA

>gi|71811806|gb|DR989197.1|DR989197 HDI_H_38.esd Horsegram (VZM-1) drought stressed subtracted cDNA Macrotyloma uniflorum cDNA, mRNA sequence
AAGCTGGAGCTCACGCGGTGGCGGCGCTCTAGAACTAGTGGATCCCCCGGGCTGCAGGATTCGGCACGAG
GCCTCGTTGCCGAATTCGGCACGAGGGAGAGAGAGTGAACTAGTCTCGAGGGGGGGCCCGGTACCCAATT
TCGCCCTATAGTGAGTCGTATTACAATTCACTAGGCCGTCGTTTTACAAC

>gi|71811804|gb|DR989195.1|DR989195 HDI_H_3.esd Horsegram (VZM-1) drought stressed subtracted cDNA Macrotyloma uniflorum cDNA, mRNA sequence
AGGCTGGAGCTCACGGCGGTGGCGGCCGCTCTAGAACTAGTGGATCCCCCGGGCTGCAGGAATTCGGCAC
GAGGCCATTGGCTTGAGTTGTGTGTTCGATGAAGCACACGGGAGTGGTGACCGAAGCTCTATGCTTTGTT
TTTTTTCTTCTTTTTTTTCCTCTGTCTTTGGAGTTTACTGATTAATTATTACCAGTAATTTGTTGGTGGT
GGCCATAGTTGATTAGGAGATGGGTGACGAACATGTTTTGTTTGTTTGTTTCTTCTGAGAAGCTATCTAG
AATATTTTTTTTGGAAAAAAAAAAAAAAAAAAAAAAAAAAAAAAAAAAAAAAAC

>gi|71811802|gb|DR989193.1|DR989193 HDI_H_28.esd Horsegram (VZM-1) drought stressed subtracted cDNA Macrotyloma uniflorum cDNA, mRNA sequence
AAGCTGGAGCTCACGCGGTGGCGGCGCTCTAGAACTAGTGGATCCCCCGGGCTGCAGGATTCGGCACGAG
GCCTGATCTCCGTAAGAAGGTGTTGCCCGCGGTCATCGTTCGTCAGCGTAAGCCATGGCGCCGAAAGGAC
GGTGTTTTCATGTACTTCGAAGATAATGCTGGTGTTATCGTGAATCCTAAGGGTGAAATGAAAGGTTCCG
CCATTACTGGACCAATTGGAAAAGAGTGTGCTGATCTATGGCCCAGGATTGCAAGTGCTGCCAATGCTAT
TGTTTAAGCTGGGTTTCTAGTGGTTTTTCTAATGTTTCTTCTAATATTTATTTAGGTTGAATTGCAGACA
ATGCAGCACGCATAGTTATAATAGTTTTATATATGGTTATTCGTGATAAAAAAACAAACAAACAAAAAC

>gi|71811800|gb|DR989191.1|DR989191 HDI_H_26.esd Horsegram (VZM-1) drought stressed subtracted cDNA Macrotyloma uniflorum cDNA, mRNA sequence
AAAAGCTGGAGCTCACCGCGGTGGCGGCGCTCTAGAACTAGTGGATCCCCCGGGCTGCAGGATTCGGCAC
GAGGGTTGTAATTAATCAAATATTTCACTTAGCTGGATTAGTACTTGTAAAACTGGTAACTTGAATCGGA
GAGGCTTAGCAGAATGTTTCTGCTTGATCAAAAAAAAAAAAAAAAAAAAAAAAAAAACCCCGGGGGGGGG
CCCCGGGCCCCCATTTCCC

>gi|71811798|gb|DR989189.1|DR989189 HDI_H_2.esd Horsegram (VZM-1) drought stressed subtracted cDNA Macrotyloma uniflorum cDNA, mRNA sequence
TCAGTTGCTTGACCATAGNTCTAATTGACTAGATAGATGATAATTGCGTCTCATATGGTAACNCACTGNA
CATAGGTCATCATACTCGACGTGAATATTCACTACAACTCTCGGATAGCTTGCAGGCAACNAATTGATAT
GAATGGCATGACGTATAAGAACACGACGA

>gi|71811796|gb|DR989187.1|DR989187 HDI_H_17.esd Horsegram (VZM-1) drought stressed subtracted cDNA Macrotyloma uniflorum cDNA, mRNA sequence
TGCTGGAGCTCCACGCGGTGCGCGGCCGTCTCTAGCAACTAGTGGATCCCCCGGGCTGCAGGAATTCGGC
ACGAGGCGCGTCTGATGCGCTGAGATTTGCTGGCTACACGAGGGTGGATTNCTCGGTGTGTGCGTGGTGA
GCAGTGTGGTGCCTCTGTTTACTCGGNGGAAGTGACGTGTGTGTAGCCTTTTNGTGAGCTGTGTTGGTAA
AAGTCTATGGAGGTGAAAGTTANGGGGTTATAGTTGATGAATTATAGAGAGATTCNAGGG

>gi|71811794|gb|DR989185.1|DR989185 HDI_H_15.esd Horsegram (VZM-1) drought stressed subtracted cDNA Macrotyloma uniflorum cDNA, mRNA sequence
AAAAGCTGGAGCTCACGTCGGTGGCGGCGCTCTAGAACTAGTGGATCCCCCGGGCTGCAGGAATTCGGCA
CGAGGCCTCGTGCCGAATTCGGCACGAGGTTTCATTGTATGAAAGTATATGTACATCCAAAAGCTTGAGT
TTCAGTTATGAAAAATAAATATTTCTTCAAGCTCGTAAAAAAAAAA

>gi|71811792|gb|DR989183.1|DR989183 HDI_H_13.esd Horsegram (VZM-1) drought stressed subtracted cDNA Macrotyloma uniflorum cDNA, mRNA sequence
GCTGAGCTCACGCGGTGCGCGGCGCTTCTAGAACTAGTGGATCCCCCGGGCTGCAGGAATTCGGCACGAG
GGAAAGTTATATGGATATCAAATCGCCAAGCAAGAAGGCATCTGAGGAGCTGGCACGTGAGTCGCTTATT
GCTATCTCTGATTCTTTACCTGATAAAATTCTGGATTCAGATATTGTGCCTGAAAGCAAGGACGCAGATG
GCTTTGCAAGACCAAATGGTGATTGGGATGACAAGTTTAGGTCTGAATTGATTTCAATCTCCTATGTTGA
ATCTCCTGATGTCAAAATCTGATAACATTACAGGGGAGTCTAGACTGTTACATAAGCTACACTTGTCTTG
TTATGTATTTGAATTTTTGCTGTGCAACTATGAATTGTTCTACGGTTATACTATGAACATATTCAGACCA
AAAAAAAAAAACACAAA

>gi|71811790|gb|DR989181.1|DR989181 HDI_G_M9.esd Horsegram (VZM-1) drought stressed subtracted cDNA Macrotyloma uniflorum cDNA, mRNA sequence
TCTAGAACTAGTGGATCCCCCGGGCTGCATGAATTCGGCACGAGGCCTCGTGCCGAATTCGGCACGAGGG
GGAATTGTGGCGGTGATGGCATGGGAGCATAGAGTAGGTGAAATTAATGGTGAAGTTCTGGTAGTTATTA
TTGTCAGTGATTATTAGTACTCTTAGAAATTAGATAACTCATACTAGTATTAATTGTTCAGTACTTTTAT
TTTATTTAATTGGTGTCTGAAGTAATTGGTAAGCACTTTAATTGGGTGTAGGTAGGTGTAAATATGAAGT
CAATGGTCAATTGTAGGAGAGTGAGTTATTATTGGAGGGAAAGGAAACCATGATTTGGATAGTTTAATAC
GTAAATGGTTCGTCAAAACTAAAATCAACAACAAAAATTCACCTCTCTTTCTTTCTAAAAAAACNAAAAA
AAAACCCAAGGGGGGGC

>gi|71811788|gb|DR989179.1|DR989179 HDI_G_M7.esd Horsegram (VZM-1) drought stressed subtracted cDNA Macrotyloma uniflorum cDNA, mRNA sequence
TAAGGAACTAGTGGATCCCCCGGTGCTGCAGGAATTCGGCACGAGGCCTCGTGCCGAATTCGGCACGAGG
GTAAGGAATAATTCTCTACTATAATAGTATATTTTGTGGCTGTCCACGTCTATAATGAGTCAATGGTCCT
ATGTATTGGTATATTTTTGGTGGCC

>gi|71811786|gb|DR989177.1|DR989177 HDI_G_9.esd Horsegram (VZM-1) drought stressed subtracted cDNA Macrotyloma uniflorum cDNA, mRNA sequence
AGAACTGGAGCTCACGCGNCGGCGGTTTATCTAGAACTAGTGGATCCCCCGGGCTGCANGAATTCGGCAC
GAGGCCGGAAACAGACCGCTGGAGTAACAGTAGTAGCCGGCCGGATGGTGACAGGTGGCGTGGTGATGAA
AGGAGAAGTGGGTTTGGTGGTTCTGGTGGAGGTTCAAGGTCATCTTCTACTTGGTCATATTCCAGAATGG
GCGTTGATCATTTTGTGCCCTCTGATTTATTGCTGGTGACTTTTTTGGAATTCTCTCTGTACTCTTTCCA
GTTTACGTCCTAGAATTCTTTTTGATGCTGAGTTGTTAAATTTATTATCTTAATACTCACAAACAAGTCC
TCTATTGGTTTGAGGAACAAAAAAAAAAAAAA

>gi|71811784|gb|DR989175.1|DR989175 HDI_G_80.esd Horsegram (VZM-1) drought stressed subtracted cDNA Macrotyloma uniflorum cDNA, mRNA sequence
GCTGAGCTCACGCGGCTGGCGGCGCTCTAGAACTAGTGGATCCCCCGGGCTGCAGGAATTCGGCACGAGG
TGAGAATTTCTATATGACTGACGCCATAACCAGGGCATCAAAGATAATGGCACAATGCAGTGCTACGCTG
TTGAAGAAGTGAACATGGATTTTTTATTTTTTGGTTTCAATAATGAAGATTCACGTGGCCGTGCTAGACT
TTGCATGCCAAAAACTTATTGGATGTTGGAAGTATCCAATAAATTAAAACTAGGATTTCTCTGTTCCATT
TGTAATATGCGGTGTGAAAGCACCACTATTTAGAACTGTTGCCATGTACAATTTGAGTTATCTGACTGAT
TGTGAGAGTTTACTCGAGTCATCAATTTTCCGTAGTCAAAAAAAAAAAAAAA

>gi|71811782|gb|DR989173.1|DR989173 HDI_G_79.esd Horsegram (VZM-1) drought stressed subtracted cDNA Macrotyloma uniflorum cDNA, mRNA sequence
CTGGAGCTCACCGCGGCTGGCGGCTGCTCTAGAACTAGTGGATCCCCCGGGCTGCAGGAATTCGGCACGA
GGCTCGTTTGTCCCTCTGATCTCTGGTGATGGCAAGCCTGAAGATTGCATGCATGGTTGCGGTGGTGTGC
ATGGTCGTTCTGAGTGCACCCATGGCACATGCGATCACATGCGGGCAAGTGGCCAGTTCCGTGGGTCCAT
GCATTACCTACATCAGGAGCGGTGGAAACCCATCGGCAGGGTGCTGCAACGGAGTGAGGAGCCTGAACGC
CGCCGCCAAGACCACTGCTGACCGCCAGGCCACGTGCAACTGCCTGAAAACCATTGCCACTTAAAATTGG
GGGCTTTCAACGCCCGCAACGTAGCTTCATCTCCCAGGCAAATGTGGCGTCTCAATCCCCTACAAGTATC
AGCACCTCCACCAAACTGTGCTACCATCAAGTTCTGAAAGATGGATGTGGTATAAGGAAGAAAAAGGCAC
GAAGGGGAAATTTTCAGTAGCAGAATATTACTATAT

>gi|71811780|gb|DR989171.1|DR989171 HDI_G_71.esd Horsegram (VZM-1) drought stressed subtracted cDNA Macrotyloma uniflorum cDNA, mRNA sequence
CTGAGCCACCGCGGCTGGCGGCGCTCTAGAACTAGTGGATCCCCCGGGCTGCAGGAATTCGGCACGAGGC
CTCGTGCCGAATTCGGCACGAGGGAACATTCGTTTCTCCCTAAGTTTAAGTCGTGATGGGAAAGGAAAAG
GCTAACATCAAAATCGTGGTCGTTGGACATGTCTCTGAGAAATCAACTGCCACGGAGCTTGGAAGCCCTA
CTGAGAAGGGTGTGACTGAAAGGTTCGAGAAGGGAGAAGGAAGTGTTTAAAACACGTAAGATGTAAGATG
TGTGAAGAAGGATGATGTAAAATAAATAAGATATAAGATGTGAAGATGGATCTATCTTAAGATGAAGTGC
TGAAGGACTTATATTCAGATAAATAAAATGAAGGATATATGTTTATCTTCTTCAAAAAAA

>gi|71811778|gb|DR989169.1|DR989169 HDI_G_7.esd Horsegram (VZM-1) drought stressed subtracted cDNA Macrotyloma uniflorum cDNA, mRNA sequence
AACTGGAGCTCACCGCGGCTGGCGGCGCTCTAGAACTAGTGGATCCCCCGGGCTGCAGGAATTCGGCACG
AGGGAAAGAAACACCACCACCTCTTATGGCATGATACACTAAACCAACAACACATTNTACTTTATAATTA
TACTATGCAACCTAATAAGAGCATATATTTCCCTCTATTTACCTAATATGCTTTTCGCGGTCTTACATAT
CGTTTGCGTGTCTGTGTGAAATTCTCATTATAGTCTTTCCACTTCTATTTTGAGAATATGAGTACTGGCT
CTATCGTTGTAGTGAGAATGATATTCCTTCATATGTTGTTGTAGACGTAATCGTATTCTCGCACTATTAG
TTATCGTTGGGTCAAACACGTTATGAACGGTCACAATTATTA

>gi|71811776|gb|DR989167.1|DR989167 HDI_G_68.esd Horsegram (VZM-1) drought stressed subtracted cDNA Macrotyloma uniflorum cDNA, mRNA sequence
GCTGAGCTCACCGCGGCTGGCGGCTGCTCTAGAACTAGTGGATCCCCCGGGCTGCAGGAATCGGCACGAG
GCACTGTCTCAGAGAACTTCCAGTTTTGGCTACGGATGAGAAGTACAATGAAGCTATCTATAGCACTGCT
AAACGTCTAGTTGCTGCCATTGATGGCCTTCCAGATCCCGGTGGGCCTACATTCAAAGACAACAAACGTG
AGTCTAACTTCAAAACCAAGCAAGAGACAGAAGAGAAACGTGGACAATTCACTCTTGTAGTGGGAGGTTT
GTTGGTTATTGCATTCGTTGTTCCTATGGCACAATACTATGCTTATGTATCCAAAAAATAAAATAATATA
AGTATATCCGTCTTTCAAATTCTCACTCTTTAAATTCAGATGTATAAGTGCAGTTGTAACCATGCTCATC
TTACAATTGAGTTTGGGAAGGCTGAAGAATAAGATGACGAGTTTTTCTCATGTNAATGCAACTTCCATAG
TATATGCATTTTCGATTATGTTCATTATCCAGCTTGGGTTTTTCAAAGTCACGGTAGAACGAGTTCTAGT
TCTCCAATTTCTCTCCCAAAAA

>gi|71811774|gb|DR989165.1|DR989165 HDI_G_60.esd Horsegram (VZM-1) drought stressed subtracted cDNA Macrotyloma uniflorum cDNA, mRNA sequence
AAGCTGGAGCTCACGCGGCTGGCGGCCGCTCTAGAACTAGTGGATCCCCCGGGCTGCAGGAATTCGGCAC
GAGGGCGAAGCTGAGGGAGCAAAAGCCATGCTTTTTTTTGTGGTTAACCCTTA

>gi|71811772|gb|DR989163.1|DR989163 HDI_G_58.esd Horsegram (VZM-1) drought stressed subtracted cDNA Macrotyloma uniflorum cDNA, mRNA sequence
TATCTAGAACTAGTGGATCCCCCGGGCTGCATGGAATCGGCACGAGGGGACCTCGAGGCTGTCTCACGCG
CCTCGGCGCGTCGACGTCGCCCTCATGCTCAGCGAGCTCGATGGCGGCCCCGGCGGCTGCATAACCGTAG
AGGCCCTCATGAACCACATCGGGTCATGTCTAGAGTCCGGGTCGGACCCGGACGAGCTGAAGGAGGCGTT
CGCCGTGTTCGACACGGATCGCGACGGGAGGATCTCGGCGGAGGAGCTGCTTCGGGTGTTCCGGGCGATC
GGCGACGAGCGGTGCACTTTAAGGAGTGCCGGCGCATGATAGAGGTGGTGGACAAGAACGGAGACGGGTT
CGTGTGCTTCGAGGACTTCTCTCGTATGATGGAGCTGCAGCGGTGATGGTGTGGTTGTGATTGTGATGAT
GACATGTCAAGATGATGATCATGATCATGTTTTTTTTTATTAACACAACACAGTGAAAATATATATAAGA
CCGCAAGGCACACTTTAATTTTTTTATAATCCGTTAATTTCTGTATTGTTGTCATTATTATTTTAATTAT
AGGGGTGTATAATTAATTTTTGAAGGGCGAAAAAGTGCGTTCCCACTCAGAAAAACAAAAAAAAAACTCG
ACGGGGGCCCGATCA

>gi|71811770|gb|DR989161.1|DR989161 HDI_G_56.esd Horsegram (VZM-1) drought stressed subtracted cDNA Macrotyloma uniflorum cDNA, mRNA sequence
AGCTCACCGCGGCGGCGGCTGCTCTAGAACTAGTGGATCCCCCGGGCTGCAGGAATTCGGCACGAGGCTC
TTGAGTACAAGAGGCTGAGAGGGCTAAGCTGGTGCAGCAGGGATACAACATTGTTGCAGTGGTTGGAGAC
CAATGGTCCGATCTGAGGGGAAAACCCAAGGGAACCAGGAACTTTAAGCTTCCCAACCCCATGTACTCTA
TTGAGTAGATCATCTCTGAAGGATCCCAAGCTTGCTCCTATCTACGAAATAAGATACCTTACGTGTTCTA
ATGGGAGCATTAACTATGTATCTATGCATGTGACTTTCTGGTCTTCGGATCTTCAACAAATCACCTAAGA
GACTACACTCCGTTGTTTTCTCTTTTGTGACTTTAATAAATTATGAACCCTTTTTTCCAAAAAAAAAAAA
AAAAAAAAAAAAAAA

>gi|71811768|gb|DR989159.1|DR989159 HDI_G_48.esd Horsegram (VZM-1) drought stressed subtracted cDNA Macrotyloma uniflorum cDNA, mRNA sequence
AAGCTGGAGCTCACGCGGTGGCGGCGCTCTAGAACTAGTGGATCCCCCGGGCTGCAGGAATTCGGCACGA
GGGTTCTCTTGTTGCAGCAGATAGATTGTAGTGCTGCATGTGCTGCGAGGTGCCGTTTGGCATCTCGTCA
ACGCATGTGTCACAGAGCGTGTGGAACCTGCTGCAAACGCTGCAACTGCGTGCCACCGGGAACTGCCGGG
AACCAAGAAGTGTGTCCATGCTATGCCAGTCTCACCACCCACGGTGGCAGACGCAAGTGCCCTTAGAGAT
TTCCATGTCAAGTGTCAACCCATGCAATGCAAGTTATCACTATTTATATATGTCCTTGCTTTGGTGTGTT
GCTTGCTTCCAATAAAATTTCAATGTTGTGTGAAAAAAAAAAAAAAAAAAAA

>gi|71811766|gb|DR989157.1|DR989157 HDI_G_46.esd Horsegram (VZM-1) drought stressed subtracted cDNA Macrotyloma uniflorum cDNA, mRNA sequence
CTGGAGCTCACCGCGGCTGGCGGCTGCTCTAGAACTAGTGGATCCCCCGGGCTGCAGGAATTCGGCACGA
GGCTGTTCTTCCCTAAGAAAGTAGGAACACCAAGGAAAAGTGAGATTGTATTCATAGCTCCTACTGGGGA
AGAGATCACTTCCAAAAAGCAATTGGAGCAGTACCTAAAGGCACATCCTGGGAATCCTGCAATCTCGGAG
TTTGACTGGGGAACTGGTGAGACCCCTAGGCGATCACGCAAGGATTAGCGAGAAGGTCAAATCGACTCCA
CCAGCAGAGACTGAGCCTCCAAGGAAACGATCCCGGAAATCATCAGGTTCAAAGAAGGATAACAAAGAAA
ACGAACCCGTTGCACATTGATGATACAAGCAANAATAAAATCTATGCCCACTCTTCCTTTTGCTTTTAAG
TCTGTATATGCTTTACACATTTAGACATTTGATTTTATTTTTCAGAAAAAAAAAAGGGGGGGCCCGGTAC
CCAATTCGCCCTATAAGTGAGTCGTATTACAATTCACTGGCCGCCG

>gi|71811764|gb|DR989155.1|DR989155 HDI_G_44.esd Horsegram (VZM-1) drought stressed subtracted cDNA Macrotyloma uniflorum cDNA, mRNA sequence
CTGCTCTAGAACTAGTGGATCCCCCGGGCTGCAGGAATTCGGCACGAGGGTGGTTCAAGGCTGGCTCTCA
GATCTTCAGCGAGGGTGGGCTCGACTACTTGGGCAACCCAAGCCTGATCCACGCTCAGAGCATCCTCGCC
ATCTGGGCTACCCAAGTTATCCTCATGGGCGCCGTTGAGGGTTACCGTATTGCCGGCGGGCCTCTCGGTG
AGGTCACTGACCCCATCTACCCCGGTGGCAGCTTCGACCCATTGGGCCTCGCTGACGACCCAGAGGCTTT
CGCTGAGCTCACAGGTGAAGGAACTCAAGAACGGTAGTTGGCCATGTTCTCCATGTTCGGGTTCTTCGTC
CAGGCCATTGTCACCGGAACAGGGCCCATTGGAGAACCTCGCCGACCACCTTGCAGACCCAGTCAACAAC
AACGCCTGGGCCTACGACCACCAACTTCGTCCCCGGAAAGTGAGCTTGACAGAGAATGACTTGTGTACTC
GAAGGGGGGCCCGGTACCAATTTCGCCTATAGTGAGTCGTA

>gi|71811762|gb|DR989153.1|DR989153 HDI_G_36.esd Horsegram (VZM-1) drought stressed subtracted cDNA Macrotyloma uniflorum cDNA, mRNA sequence
AAGCTGGAGCTCACGCGGTGGCGGCGCTCTAGAACTAGTGGATCCCCCGGGCTGCAGGAATTCGGCACGA
GGCCTCGTGCCGAATTCGGCACGAGGATTTAGATGGATTACTCTCCTGCTGACTCAGGAATTCAATTTTG
CTGACAGCCTTCACATTTGGGACACTCTTTTAAGCGATCCTGATGGTCCACAGGAGACTCTTCTTCGGGT
ATGCTGTGCAATGCTTGTCCTCGTGCGCAAGCGCCTCCTTGCGGGTGATTTTACATCAAATCTGAAGGTT
TATTGGCAAAAATTTATCCCACCAACAAACATTAAGTTCATTTGCTCTTATGTTTGCCAACAAGTTTTCG
TGTACAGTCAGTTTAATGTTTATCTCCCATTATCTTTGTGCATTTTGCTTTTGTACTTTTAATTTCTCTT
TCAAATTCAATACTTGTAAATGACTTTTATGTGTGAGCCTCAGAGCAGTGACTGTTTTTTTATTTATTTT
TAGTTATATTTTGTACGTAAAAAAAAAAAAAAAAACCCCCGNGGGGGGGCCCGGTCCCCA

>gi|71811760|gb|DR989151.1|DR989151 HDI_G_33.esd Horsegram (VZM-1) drought stressed subtracted cDNA Macrotyloma uniflorum cDNA, mRNA sequence
AAGCTGGAGCTCACGCGGCTGGCGGCGCTCTAGAACTAGTGGATCCCCCGGGCTGCAGGAATCGGCACGA
GGCTGAAGTGTCTCGAACTGTAGCTGTTAAAAAAGTATGGGAGTACATCAAGCAGCAGAATCTTCAGAAT
CCTTCTAATAAAAAGGAGGTCTTTTGCGATGCAAAGCTGAAGACCATTTTTGGTGGAAAAGATAAGGTTG
GGTTCACCGAGATTGCTAGATTGCTGTCTGACCATTTTGTGAAATGAGCCTGATATTCAGCTTTGATGGT
ACATTTAATGATGCTGATAACTTGTTTTAGTACGTTAAATCGGTTATTTGGTCTTCAAGTACATGGTTTG
TGACCAAGCGCTAAGAAACATGGAAATTTGTGGTATCGAACTTGGGGGGTTTTGAACAGTGGTGTTATTT
TGTTTACTGCCTGCTTTCACATTGTTAGGANTTT

>gi|71811758|gb|DR989149.1|DR989149 HDI_G_31.esd Horsegram (VZM-1) drought stressed subtracted cDNA Macrotyloma uniflorum cDNA, mRNA sequence
TGAGCTCACGCGGCTGGCGGCTGCTCTAGAACTAGTGGATCCCCCGGGCTGCAGGAATTCGGCACGAGGC
CTCGTGCCGAATTCGGCACGAGGGAACATTCGTTTCTCCCTAAGTTTAAGTCGTGATGGGAAAGGAAAAG
GCTAACATCAAAATCGTGGTCGTTGGACATGTCTCTGAGAAATCAACTGCCACGGAGCTTGGAAGCCCTA
CTGAGAAGGGTGTGACTGAAAGGTTCGAGAAGGGAGAAGGAAGTGTTTAAAACACGTAAGATGTAAGATG
TGTGAAGAAGGATGATGTAAAATAAATAAGATATAAGATGTGAAGATGGATCTATCTTAAGATGAAGTGC
TGAAGGACTTATATTCAGATAAATAAAATGAAGGATAT

>gi|71811756|gb|DR989147.1|DR989147 HDI_G_23.esd Horsegram (VZM-1) drought stressed subtracted cDNA Macrotyloma uniflorum cDNA, mRNA sequence
CTAGAACTAGTGGATCCCCCGGGCTGCAGGAATCGGCACGAGGGTAAGAACTATCCTGTGACTGTTAACC
TATGGCAACCAGAGAAAAATGCCTTTGAATGGGCCACATCTTTGAAAGCCCCTCACACAGAGAATGCAAT
TCGGGTTACACAGTCCAGTGCAAACTTTTTTGTGAGTGAAGCTAGGAAATCCTCAAACAAACCTGATAAT
CAGAAAGTGCTAGACAATCTCATCTACAATTATAAACCCACTTATGGTGGTTATGCTGGGAAAGGATATG
ATCAAGTTTATCTCTTTGAATGATTGTAGATGTTGGGAGTTTCCCTAGAGTGTAATTTTGTGCACAATAA
ATTATGAAGGGTGGATGTATTTGAGGAATAACAGTTTATGCTCAGTGATGCTTTTAAGATGCTTAATATC
AGGGCAATGCTCTGCTTATCAATTAGATATATATATTTTCTTATTGCCCCAAT

>gi|71811754|gb|DR989145.1|DR989145 HDI_G_21.esd Horsegram (VZM-1) drought stressed subtracted cDNA Macrotyloma uniflorum cDNA, mRNA sequence
CTCACGGGCTGGCGGCTGCTCTAGAACTAGTGGATCCCCCGGGCTGCAGGATTCGGCACGAGGGNCACGA
GGAAGAGAATAACAGCGAAGCATGTTTGTGGCATGAGAAATTGCGAATGGCCTCTCCAACACTCCTTTTG
CCTCTTCTCCTTTGTCTGATATTTTTCGATAACTTTCACCACTCTTCTTCCTTCGTCTCTTTCCGTTGAG
AATCCCAAGGAAGACATAATAGTGTCAGTCGCCCAAAGGAACATTCACCGCAGGCTTTCGCGCCGTCGGA
GAAAACGCTTTCTGTTTCGCAATATGGTACACTCGACCACCTCACACCGTTGTTTGGATGGCCAACCGGG
ACCACCCGGTAAACGGAAAGCGCTCCACGCTTTCCCTTCTCAATACACCGGTAACCTCGTACTAACCGAC
GCCGACCAGTTCCAAGTGTGGTCCACCAACACCGCCAACTTTTCCAAACACGTCCGGTTACATTTGCACG
ACTCCGGCAACCTCGTACTTCGCGATGATTCCTCCAATGTTGATTTGTGGCAGAGCTTCGATTTTCCCAA
CCGACACGCTTCTTCCAATCACCCTCTGAGAGGGAGCACCACCTCGTTTCCTCGAGGGGGGGCCGGTACC
CCATTTCGGCCCTATAGT

>gi|71811752|gb|DR989143.1|DR989143 HDI_G_19.esd Horsegram (VZM-1) drought stressed subtracted cDNA Macrotyloma uniflorum cDNA, mRNA sequence
GAAGCTGAGCCACCGCGGCTGGCGGCGCTCTAGAACTAGTGGATCCCCCGGGCTGCAGGAATTCGGCACG
AGGTGTTTTCTGACACACTGTGGTTGGAACTCCACATTGGAAGCTTTGAGCTTAGGAGTTCCAGTGATTG
CAATGCCACTGTGGACAGACCAGATCACAAATGCAAAACTTATAAAGGATGTCTGGAAAATTGGAATCAA
AGCTGATGCTGATGAGAAAGGTATAGTCAGAAGAGAAACTATCACACATTGCATAAAGGAAATGTTGGAG
ACTGAAAAAGGAACTGAAATAAAGAAAAATTCCATCAAATGGAAGAATCTGGCCAAGAGTAATGTTGATG
AGGGAGGAAATTCTGATAAAATATTGCAGAATTTGTGGATGAATTGGTTCATCGCTGTGCTACATTAACA
TTGATGGGGGAGACAGTCCTGATAGAAGTTCTTTTCCTCTGTCAAAAGTATGCTATGCTAATTCTACTAA
GAATAACTCTATCGTCGGTCTCTTTAATAGGTAACCAGANAACAGGTTGTCATTTAACATTAGGTGTGAA
CAATTTGTTAGCTTCTGAAGTGGAACATTCGTNATNNAGCATATTGTTCTTTGTCACATTGTGTACGCAT
GATTTGCTCTATCGTAATAANATTATTCNCTCTTAAAAAAAAAAAAAACCCCGGGGG

>gi|71811750|gb|DR989141.1|DR989141 HDI_G_11.esd Horsegram (VZM-1) drought stressed subtracted cDNA Macrotyloma uniflorum cDNA, mRNA sequence
TCTAACANTGTCTCTTAACAGAATTATGTGTACAATTCATGGAAAGACTATTCACACATTCTTGCCACCT
TTGATTCTCTTGAGCCCATGACGGACTCTTCAAACGATT

>gi|71811748|gb|DR989139.1|DR989139 HDI_G_M5.esd Horsegram (VZM-1) drought stressed subtracted cDNA Macrotyloma uniflorum cDNA, mRNA sequence
GGGTCCAAGGAATACACAAAACTTTTGTGAGTGAGCGAANATGGTAGTCCATTGCAAGTTTGACNCTTCG
GCTCCTGAACACATCCATACTGTGGGACTACACCTGTTTGACTCATTCCATGCTGCTTTATTATTACTCT
TCATTGTCTTCC

>gi|71811746|gb|DR989137.1|DR989137 HDI_G_M3.esd Horsegram (VZM-1) drought stressed subtracted cDNA Macrotyloma uniflorum cDNA, mRNA sequence
TGGAGCTCACGCGGTGGCGGCGCTCTAGAACTAGTGGATCCCCCGGGCTGCAGGAATTCGGCACGAGGCC
TCGTGCCGAATTCGGCACGAGGGTAAGGAATAATTCTCTACTATAATAGTATATTTTGTGCTGTCCACGT
CTATAATGAGTCAATGTCTATGTATTGTAATATTTTGTGCATGAATGAATATGTAACCACTTAGGTCTTT
AA

>gi|71811744|gb|DR989135.1|DR989135 HDI_G_M1.esd Horsegram (VZM-1) drought stressed subtracted cDNA Macrotyloma uniflorum cDNA, mRNA sequence
AAAGCTGGAGCTCCACGTCGGCTGGCGGGCTTAACTAGAACTAGTGGATCCCCCCGGCGTGGTAAATTCG
GCACGAGGCCTCGTGCCGAATTCGGCACGAGGTTAACACTTTCCCGTTCTTTGGGGTTTGATATCTTGAC
CATTTATATGGATGATGATGTTCTGAAACATGGACCCACAAAAGGAGGGCA

>gi|71811742|gb|DR989133.1|DR989133 HDI_G_76.esd Horsegram (VZM-1) drought stressed subtracted cDNA Macrotyloma uniflorum cDNA, mRNA sequence
AGCTGGAGCTCCACGCGGCTGGCGGCCGCTCTAGAACTAGTGGATCCCCCGGGCTGCAGGAATTCGGCAC
GAGGCCTCGTGCCGAATTCGGCACGAGGGCTCAGGACTGCTCCAAAATGCCTCTGTGCTGTTCTGTTGTC
TCCTCTGGCCAAGCAAGCTAAGATCAACCTTGCCACTGCTATCACCATTCCAAAGAGATGCAACATAAAG
AACCGTCCTGCAGGAAAGAAATGTGGAAAGTACACCCTACCCTGAAATCAAAACAACAGAATAATACACA
ATATGCAGTGTTCAGCAGATTAGAGAGCTAAATAAAGTGCAGTGAAATGGCATCTTCAACTGTGACCTGT
TTCGGTGGTCATACTGTGTTCTTGTGTTGTTTCAATCACATAATTTATGTCTTCTTTGT

>gi|71811740|gb|DR989131.1|DR989131 HDI_G_73.esd Horsegram (VZM-1) drought stressed subtracted cDNA Macrotyloma uniflorum cDNA, mRNA sequence
AAGCTGGAGCTCACCGCGGCGGCGGCGCTCTAGAACTAGTGGATCCCCCGGGCTGCAGGAATTCGGCACG
AGGTTCAACAGAATTTCACCACTTTATTCTCACATCATTTTAATATGATGTGGTAATCAAGTCAATTCTT
GTTGAATGTTTGTCTGAATGTAGATGTTTTATACTCATGGTTTGTAATTGTGTGTATAAATTAAGCTTAT
ACATAAATATTTACACTATGTCACTCTAAGTTTCTGATATTATAGCTGTCTTTGGATATGTTAAAGAGTG
AGATATATAAAAACTCTCTAGAGTTGAATATGGTGTATGCACTACTAGTATACATGTTGTATCCAGCAGA
GAATTATGTATATCTATGTTAAGAGTTATAAATAAAGAAATAATGGTGTTTAGAGTGGCAAAAAAAAAAA
AAAAAAAAAAAAAAAAAA

>gi|71811738|gb|DR989129.1|DR989129 HDI_G_65.esd Horsegram (VZM-1) drought stressed subtracted cDNA Macrotyloma uniflorum cDNA, mRNA sequence
CTCTAGAACTAGTGGATCCCCCGGGCTGCAGGAATTCGGCACGAGGCCTCGTGCCGAATTCGGCACGAGG
GAACATTCGTTTCTCCCTAAGTTTAAGTCGTGATGGGAAAGGAAAAGGCTAACATCAAAATCGTGGTCGT
TGGACATGTCTCTGAGAAATCAACTGCCACGGAGCTTGGAAGCCCTACTGAGAAGGGTGTGACTGAAAGG
TTCGAGAAGGGAGAAGGAAGTGTTTAAAACACGTAAGATGTAAGATGTGTGAAGAAGGATGATGTAAAAT
AAATAAGATATAAGATGTGAAGATGGATCTATCTTAAGATGAAGTGCTGAAGGACTTATATTCAGATAAA
TAAAATGAAGGATATATGTTT

>gi|71811736|gb|DR989127.1|DR989127 HDI_G_63.esd Horsegram (VZM-1) drought stressed subtracted cDNA Macrotyloma uniflorum cDNA, mRNA sequence
CTAGAACTAGTGGATCCCCCGGGCTGCAGGAATTCGGCACGAGGCCAGCACCCAGGGTTTCCTCAAATCA
CAGTGTGCTTTGACATTGATGCCAATGGTATCTTGAATGTCTCTGCCGAAGACAAAACTACTGGCCAAAA
GAACAAGATCACCATTACCAACGATAAGGGTAGATTGTCAAAGGAAGAAATTGAGAAGATGGTTCAAGAG
GCCGAGAAGTACAAGTCTGAAGATGAAGAGCATAAAAAGAAGGTTGAGGCTAAGAATGCATTGGAGAACT
ATGCATACAACATGAGGAATACTGTGAAGGATGAGAAGATTGGAGGAAAACTTGACCCAGCTGACAAGAA
GAAGATTGAGGATGCTGTTGAGCAGACCATCCAGTGGCTAAACAGCAACCACCTTGGAGAGGCAGATGAG
TTTGAGGACAAACATGAAGGAATTGGAAAGCATCTGCAACCCTATCATAGCCAAGATGTACCAGGGTGGT
GCTGGTCCAGACGCAGGAGGGGCAATGGACGATGATGTTCCTGCTGGTGAAGTGGTGCTGGTCCAAAGAT
TGAGGAACGTTCAGAACTT

>gi|71811734|gb|DR989125.1|DR989125 HDI_G_61.esd Horsegram (VZM-1) drought stressed subtracted cDNA Macrotyloma uniflorum cDNA, mRNA sequence
CTGGAGCTCACCGCGGTGGCGGCGCTCTAGAACTAGTGGATCCCCCGGGCTGCAGGAATTCGGCACGAGG
GACACCTCCATCATACCCTGGTGGGCATGGATGAAAAGGTTCCATCTCCCTGAGGCTGAACTACTCAATG
GCCGTGCCGCCATGATAGGATTCTTTATGGCATACCTGGTTGATAGCTTGACGGGAGTAGGCCTAGTTGA
TCAAATGGGTAACTTCTTTTGCAAAACTCTGCTGTTTGTAGCAGTGGTCGGAGTACTTCTGATCCGAAAG
AATGAGGACCTTGAAAACCTTAAGAAGCTATTAGATGAGACTACATTATATGACAAGCAATGGCAAGCAA
CTTGGCAGGATGAGAATTCTAGCACTTCCAAAAATGAGTAGTGGAATTGCTGTTCTGTAGTTCTCTCTCC
TTCTGTTTCTTAATACAGTTTTCTATTGATCTCTTTAGTACAAATCAAGACATGGATATGAAATTAGACC
TTGTATTTCAATTCCTTCTCTTGTCCTAGCTCCAAATGACCTAAATAGTGTGTGTTAGTTCCAATGCAGG
ATTTTCTT

>gi|71811732|gb|DR989123.1|DR989123 HDI_G_54.esd Horsegram (VZM-1) drought stressed subtracted cDNA Macrotyloma uniflorum cDNA, mRNA sequence
CTGGAGCCACGCGGCGGCGGCGCTCTAGAACTAGTGGATCCCCCGGGCTGCAGGAATTCGGCACGAGGGT
TGGCATAAAATACTTCCTAGCTGAACCAACAAAGCTGCAACAAGGGGGTAAAGCTGTGAAGTTTGATTGA
GAGAGAAGTTTCTAGAAGCTGGAAGGGGAACAAAGACTACTGAAGATAGTGCTGTAGGATAAGAAGGCAT
TTTGTTTAAACGAGGGATTGGTTTCAATGCTCTGTATGATTTCGTTGCTTTATGTTGCCATCTTCGAAAG
TGTGGACTTTGCCAGGAAGAGCAGATTCACATAACATATCCTAAAGGGAAGTCTGTTCTTATTTTACCCA
GCCGTTAGATAATATTAACATGTATAGTTGCAGTTTGTTTATTCATTTAAAACTGATTTTTGCTTGCAAT
TTTTATCAAGTGAAATTCAAGATGATTTATTGGGTTGTAATTTTGAATGTGATCAGTTCTTGGAAAGTGT
AGCCGGTTTATATTAATAATATAAATTTTATCAGATAATAATAAA

>gi|71811730|gb|DR989121.1|DR989121 HDI_G_52.esd Horsegram (VZM-1) drought stressed subtracted cDNA Macrotyloma uniflorum cDNA, mRNA sequence
AAGCTGGAGCTCACGCGGCTGGCGGCGCTCTAGAACTAGTGGATCCCCCGGGCTGCAGGAATCGGCACGA
GGCCTCGTGCCGAATTCGGCACGAGGTAGCGGCCTATTGGCACTATTATTTTGCCTGGCTTGCTGTCACC
ACTGGCAATTGCTTCTCTCTGGAATTAACTATAAGAAATCAGTCCAAGTAAGGCTGCCGCTGTGATGTCT
AGTTTGTGTATAATATTTTGGAGTATGGGGAGAAGTTTAAATTCTCAAGATAACGCCCTATATACTCCGT
AGTCTATATCAGCTTGTAACCTGTCAGTTCTATTTCCCCATATTGTAAAGCAGATGTGCTTTCTTTAAAT
ACAAGTTTTAAGAAAACCAGCTAAAAAAAAAAAAAAAAAAAAAAAAAAAAAAAAAAAAAAAA

>gi|71811728|gb|DR989119.1|DR989119 HDI_G_50.esd Horsegram (VZM-1) drought stressed subtracted cDNA Macrotyloma uniflorum cDNA, mRNA sequence
AAAGCTGGAGCTCACGCGGCTGGCGGCTGCTCTAGAACTAGTGGATCCCCCGGGCTGCAGGAATTCGGCA
CGAGGCCTCGTTGCCGAATTCGGCACGAGGGAACATTCGTTTCTCCCTAAGTTTAAGTCGTGATGGGAAA
GGAAAAGGCTAACATCAAAATCGTGGTCGTTGGACATGTCTCTGAGAAATCAACTGCCACGGAGCTTGGA
AGCCCTACTGAGAAGGGTGTGACTGAAAGGTTCGAGAAGGGAGAAGGAAGTGTTTAAAACACGTAAGATG
TAAGATGTGTGAAGAAGGATGATGTAAAATAAATAAGATATAAGATGTGAAGATGGATCTATCTTAAGAT
GAAGTGCTGAAGGACTTATATTCAGATAAATAAAATG

>gi|71811726|gb|DR989117.1|DR989117 HDI_G_42.esd Horsegram (VZM-1) drought stressed subtracted cDNA Macrotyloma uniflorum cDNA, mRNA sequence
ACTGGAGCTCCACGCGGCTGGCGGCCGCTCTAGAACTAGTGGATCCCCCGTGGCTGCAGGAATTCGGCAC
GAGGCACTGTCTCAGAGAACTTCCAGTTTTGGCTACGGATGAGAAGTACAATGAAGCTATCTA

>gi|71811724|gb|DR989115.1|DR989115 HDI_G_40.esd Horsegram (VZM-1) drought stressed subtracted cDNA Macrotyloma uniflorum cDNA, mRNA sequence
GCGGAGCCACGCGGCGGCGGCGCTCTAGAACTAGTGGATCCCCCGGGCTGCAGGAATTCGGCACGAGGCC
TCGATGCCGAATTCGGCACGAGGAGAGACCAGGAGCNGGGCACCGCTGAGATGTTGTACGATGGGCGCGT
GGGTTGCATGTAAATATTGTCGTTTGTTCGTGAATCGCATGCCACGTTTGACATCTACTAGCCATTGATG
TTTGTCAGAATTTATTGGTCTGTTACTGAGCTGAAAGTATTACTAGTGTGTTTGGTTTGTCGTGAGCTAG
TGAATGTAAAAATGCTAGATAACTAGCATCCTATGTTTCCGTACTTAAGTTTTAGATAATTAACCAGATT
TGCCTGGAACTTTGGCATTTGGTTAATCTTTTCACCCTTTTGTTTTAAGTAGTTATTATCGAATATAAAT
AAAAATTGTGTTTTTGTACTTGAAAAAA

>gi|71811722|gb|DR989113.1|DR989113 HDI_G_39.esd Horsegram (VZM-1) drought stressed subtracted cDNA Macrotyloma uniflorum cDNA, mRNA sequence
GCTGGAGCTCACGCGGCTGGCGGCGCTCTAGAACTAGTGGATCCCCCGGGCTGCAGGAATTCGGCACGAG
GCACTGTCTCAGAGAACTTCCAGTTTTGGCTACGGATGAGAAGTACAATGAAGCTATCTATAGCACTGCT
AAACGTCTAGTTGCTGCCATTGATGGCCTTCCAGATCCCGGTGGGCCTACATTCAAAGACAACAAACGTG
AGTCTAACTTCAAAACCAAGCAAGAGACAGAAGAGAAACGTGGACAATTCACTCTTGTAGTGGGAGGTTT
GTTGGTTATTGCATTCGTTGTTCCTATGGCACAATACTATGCTTATGTATCCAAAAAATAAAATAATATA
AGTATATCCGTCTTTCAAATTCTCACTCTTTAAATTCAGATGTATAAGTGCAGTTGTAACCATGCTCATC
TTACAATTGAGTTTGGGAAGGCTGAAGAATAAGATGAGAGTTTTTTCATGTAAATGCAATTCCATAGTAT
ATGCATTTTGATTATGTTATTATCCAGTTGGGTTTTTAAAGTCAGGTAAACGAGTTCTAGTTCTCCATTT
CTCTCCCAAAAAAAAAAAAAAAAAAAAAAACA

>gi|71811720|gb|DR989111.1|DR989111 HDI_G_37.esd Horsegram (VZM-1) drought stressed subtracted cDNA Macrotyloma uniflorum cDNA, mRNA sequence
AAGCTGGAGCTCACGCGGCTGGCGGCGCTCTAGAACTAGTGGATCCCCCGGGCTGCAGGAATTCGGCACG
AGGGTTGGCATAAAATACTTCCTAGCTGAACCAACAAAGCTGCAACAAGGGGGTAAAGCTGTGAAGTTTG
ATTGAGAGAGAAGTTTCTAGAAGCTGGAAGGGGAACAAAGACTACTGAAGATAGTGCTGTAGATAAGAAG
GCATTTTGTTTAAACGAGGGATTGGTTTCAATGCTCTGTATGATTTCGTTGCTTTATGTTGCCATCTTCG
AAAGTGTGGACTTTGCCAGGAAGAGCAGATTCACATAACATATCCTAAAGGGAAGTCTGTTCTTATTTTA
CCCAGCCGTTAGATAATATTAACATGTATAGTTGCAGTTTGTTTATTCATTTAAAACTGATTTTTGCTTG
CAATTTTTATCAAGTGAAATTCAAGATGATTTATTGGGTTGTAATTTTGAATGTGATCAGTTCTTGGAAN
AGTGTAGGCCGGTTTATATTAATAATATAAATTTATCAGATAATAATAA

>gi|71811718|gb|DR989109.1|DR989109 HDI_G_3.esd Horsegram (VZM-1) drought stressed subtracted cDNA Macrotyloma uniflorum cDNA, mRNA sequence
GCTGAGCTCACCGCGGCTGGCGGCGCTCTAGAACTAGTGGATCCCCCGGGCTGCAGGAATTCGGCACGAG
GGGTGGCCAGACATGGTGCAGATAAGTTTTTGCTTCACCTTGTTGAGAGTCTTTATGACAGCATTAAAGA
ATAGAAAGCAGCATAACAGAGAGCACCAGTTACTTTAATTTGACTGCAAGGATATAGATATGCTTTGAGC
ATGCATACTATGCCAAAGCTGGGAGAGAAGCACAACCTGAACTATGGACATAAATCAAAGGAGAGAAATT
GTATAAAGGAATTTCTTGCTTATCCGAATCCAGTTTCTTTCAGATGTTATAAAGTTCAATTATTCGTTAA
GTCATATTTTTCTGCCTATGATTGCTTTGCTATGAAAGCAAATAAAGCCACGTTGAAATTGATTGTACTT
CAATAGTACTATATCTCATGTTAATTGATGCATTTGATATTCAGCAGTGTCAAAAAAAAAAAAA

>gi|71811716|gb|DR989107.1|DR989107 HDI_G_27.esd Horsegram (VZM-1) drought stressed subtracted cDNA Macrotyloma uniflorum cDNA, mRNA sequence
AGCCACGCGGCTGGCGGCGCTCTAAACTAGTGGATCCCCCGGGCTGCAGGAATCGGCACGAGGAGCAATT
GATAGGCTTCTTTGATTCCTGGGATTCTTGAGATTGTAGGCATTGGCTTCACTGGGTGGTTTGTATATAA
GAACGTAGTTTTCAAGCCAGACAGGGAAGCTTTGATACAGAAAGTAAAAGAAACATACAATGAAATACTC
GGGAGCAACTGAAAGAGGTAGGAAATGCTGAGATGATGTAGACATGAAACAATCATATCTTGCAGCTTCC
TGTTGAAGATTTCATAATGCTTCATTTTTTCGCCATAAGCTTCTGACCATACTTTATCCCAAGTAATGTG
TGTTCGAAAAAAATTGTATTTCATATATCTTAATCCACTTTTAAGACAATCTTATTTCCTTAAAAAAAAA
AAAAAAAAAA

>gi|71811714|gb|DR989105.1|DR989105 HDI_G_25.esd Horsegram (VZM-1) drought stressed subtracted cDNA Macrotyloma uniflorum cDNA, mRNA sequence
GCTGGAGCCACGCGGCTGGCGGCTGCTCTAGAACTAGTGGATCCCCCGGGCTGCAGGAATTCGGCACGAG
GGGACCATAGAAGGCTGCTTGCATCATATGACATGGAACCTGAGTCAGGTAACTATATCAATCCAGATAG
ACCCATGCTTGATGTGCAGTTGAAAAGTATTACTTAGATGGGTGGAGGCAGGAAATGACTTTGTTTTTCA
GCTGTGGAATTTTGCATGATGAGGTAAAAACGCCTTGGCATGGAAACTGGCTGAAAGTAAATGCAACTGC
CTATCATCTCAGCAAAGGAAAACTTTTTATAAATTCCCATAATTCAATTTAGTCATGTATATAATAAAAG
GAAACTTAGAAATGTATAGGGTACATAGTTTTGTAGTAGTNATGCACAGTTATCTGTGTACTAGATTCAG
CCAAACTTGTAATATCTGAATAGAGAAACAATACCCTATTAAACACTTTCTAAAGTTGTACAGCAT

>gi|71811712|gb|DR989103.1|DR989103 HDI_G_18.esd Horsegram (VZM-1) drought stressed subtracted cDNA Macrotyloma uniflorum cDNA, mRNA sequence
TTGAAAACTCAATATGTCTTTTGGATTTGATAGCAGTAATCAATGTGAGATAGATGTATGATATCTCTAA
TACAAGCCGTCTTTGTCTCGTGATGCCGTTTACAGTATGCACCATTCATTAAAGATCGTGGCTTCTGAAA
ATTAATACTAATGCTTGTCCTTGACAATATTGTTCTGCCTCATTTTGGTGTTGTATTATAAATCAGGGTT
GCTTACTTCATTTTTGCGGGCATGTTAGTTTATACCGGGATAAATATGATAGATATATGTTTCCTAGATT
AAAAAAAAAAAAAAAAAA

>gi|71811710|gb|DR989101.1|DR989101 HDI_G_16.esd Horsegram (VZM-1) drought stressed subtracted cDNA Macrotyloma uniflorum cDNA, mRNA sequence
AATCGACGCTGAGCTCACCGGCGGCGGCGGTGACTCTAGAACTAGTGGATCCCCCGGGCTGCATGAATTA
CGGCACGAGGCCTCGTGCCAGCAATTCGGCACGAGGGATTCCTCTTAAAGATGTAAATTGAGGCGCTAAA
TACACACTACTTTATGAAGTTTATTACAATTAACACTGCCGAGAAACACAACTAATTCCAACCATTTAAT
GATTCAAAATATATAAGCGGTGTTACAATCTTGTGATNGTGAGGAATCCTATGTTGAAATGTATCCGAGG
CAGACACGTNTTATGTTAGACAAGTCTCATGATCAGAGATTATTACATTCTTCAGGTTCTTCTTCCTCCT
GGAGAAGATTTACTCTATNGTCAATGAGCCCAGAAAACCACGCAAATCTATGAGACAATTGACATGAGCC
TACAAGTTCACAACCACCTGTTATATAGCCAAGAGC

>gi|71811708|gb|DR989099.1|DR989099 HDI_G_14.esd Horsegram (VZM-1) drought stressed subtracted cDNA Macrotyloma uniflorum cDNA, mRNA sequence
AAGCTGGAGCTCACGCGGTGGCGGCGCTCTAGAACTAGTGGATCCCCCGGGCTGCAGGAATTCGGCACGA
GGGTTCCCAAGACGGGCACGCAAGGTCAAGGCTGGTGATTCTACTCCTGAGGAACTTGCAAATGCTACAC
AAGTCCAGGGTTCATACTTACCTATTGCGAGGGAGAAGCCTTCTGTTGAACTTGTGAAGGTCACTGACGA
CATGAAGGCATTCAAAGCTTATTACAAGCTTAGACTTGAACGCACAAACAAACGCCATTATGGTGCCAGA
CTGAAGAAGGCCGCTGAGGCTGAAAAGGAAGACAAAAAGTGAAGACCTTTGCAGTATCTTGATATAATAG
TTGTTGCGAGTCAATTTTTGCTCGAGATTAGTTTTTATTAAGAACATGTTCAGTCGAAAGCATGGATCTC
TTCACCTATTTTTATTTTATGTACTGTTATTCAAAAAAAAAAAAAAA

>gi|71811706|gb|DR989097.1|DR989097 HDI_F_96.esd Horsegram (VZM-1) drought stressed subtracted cDNA Macrotyloma uniflorum cDNA, mRNA sequence
AAAGCTGGAGCTCACGCGGTGCGCGGCGTTCTAGAACTAGTGGATCCCCCGGCGCTGCAGGAATTCGGCA
CGAGGCCTCGTGCCGAATTCGGCACGAGGATTTAGATGGATTACTCTCCTGCTGACTCAGGAATTCAATT
TTGCTGACAGCCTTCACATTTGGGACACTCTTTTAAGCGATCCTGATGGTCCACAGGAGACTCTTCTTCG
GGTATGCTGTGCAATGCTTGTCCTCGTGCGCAAGCGCCTCCTTGCGGGTGATTTTACATCAAATCTGAAG
TTATTGCAAAATTATCCCACCACAAACATTAGTCATTTGCTCTATGTTGCCAACAAGTTTCGTGTACAGT
CAGTTTAATGTTTATCTCCCATTATCTTTTGCATTTTGCTTTTGTACTTTTAATTTCTCTTTCAAATTCA
ATACTTGTAAATGACTTTTATGTGTGAGCCTCAGAGCAGTGACTGTTTTTTTATTTATTTTTAGTTATAT
TTTGTACGTAAAAAAAAAAAAAAAAAACCCTCAAGGGGGGGCCCGGTTNC

>gi|71811704|gb|DR989095.1|DR989095 HDI_F_94.esd Horsegram (VZM-1) drought stressed subtracted cDNA Macrotyloma uniflorum cDNA, mRNA sequence
GCTGAGCTCACCGCGGTGCGCGGCGCTCTAGAACTAGTGGATCCCCCGGGCTGCAGGATTCGGCACGAGG
AGGAACACTACATGCAAGAGAAAATAGAGGAGATTTAAGGACTTGGGATGATGCACTAAGGAAAAGCACT
CAAGAATTCCAACATCGATCTTACAATCTCTTTACCTGCAACTGCCACTCGTTTGTTGCCAACAATTTAA
ACAGGTTGGATTTCTTGTCTGGTGGATGGAATGTGGTGAACCTTGCAATTTTTATTTTATTCAATGGACG
TTGGGTCAGCAAAGCATCTATGCTTAGTTCTATCTTACCATTTGTGGTTGTATTTTTTCTTGGAGTCACA
TTCGGGGGCTTCACTTTCTTAAAGTTTTGGTTCTTTTTCACTTTCATTCTTATTGGTTGGTTCCTTCTTG
GTACTTATTGCTTCAAGAACCTGATTCAATTGTAATGTCTTTTTCTCTGGTTCAATTTTGTATACAACAA
TAATACGGTACTATGTTGGTGAAACATGACTAATTAATCATATACTTTGTGTTCAGATAAAAAAAAAAAA
CAAAAA

>gi|71811702|gb|DR989093.1|DR989093 HDI_F_92.esd Horsegram (VZM-1) drought stressed subtracted cDNA Macrotyloma uniflorum cDNA, mRNA sequence
AAAGGCTGGAGCTCACCGCGGTGGCGGCCGCTCTAGAACTAGTGGATCCCCCGGGCTGCAGGAATTCGGC
ACGAGGCCTCGTGCCGCCCAGATGCAGATCTTAGCCAGGAAATTGTTAAAAAGGTTCTTCCTATTTCTTA
ATATATATGTATGTAATTTTCATTTCAATACCCCCACCCCCCACCAAAGAAGAATTTATAGTTTCTACTT
TTTCTTCTTTGGATGTGCCTCTTGTTTAATCGCAACACTGTTCAATGTAAAATCCGAGATTTACGTATGA
ATTGGACCCCCTT

>gi|71811700|gb|DR989091.1|DR989091 HDI_F_9.esd Horsegram (VZM-1) drought stressed subtracted cDNA Macrotyloma uniflorum cDNA, mRNA sequence
GAGNCACGCGGTGGCGGCGCTCTAGAAACTAGTGGATCCCCCGGGCTGCAGGAATTCGGCACGAGGCATT
GTTGAAGGGCCAAACTTTGAATTTGCTACAGAGACTCATGAGGAGCTTTTATATGACAAAGAGAAGCTGC
TTGAAAACGGGGACCGATGGGAGACTGAAATTGCTGAGAACCTGAGATCTGAAAGCCTTTACCGCTGAAC
TTTACTACGTGATCCTTGCCTGTTGCTTTTTCGGTCTAATTGGGCAATGATAAATAAAATGACCACTGAA
TGGTTTTAAAGAACTGTATGCAATTTACGATTGGTACATCAGTTTTTTCTTGTCAATGTTTTGCATTGCT
GTTAAGTATACAATATTGATGACGTTTATCTCCTTGAAATCTTGAACAAATGTGGAAATAATTGAATTTT
TCAACAAATAGCAACTTTTAGGTTTGTATTGTAGGCGTAATTTATCCTTAGAAAATAGAAGTACTGATGC
TGTATTCAGAATANAAAAAATTGACGGATTCGGTGATTGCGAGCATGTACTTCATTCACTGTGAAATAGT
TAGAAAG

>gi|71811698|gb|DR989089.1|DR989089 HDI_F_83.esd Horsegram (VZM-1) drought stressed subtracted cDNA Macrotyloma uniflorum cDNA, mRNA sequence
CAGCTGGAGCTCACCGCGGGCCGGGCCTGTTATAGAAACTAGTGGATCCCCCGGCGCTGCAGTGTAATTC
GGCACGAGGGCCTCAGATGACGCATATTTGCGAGCGGCAATGGCTGGATGACGCTCTATTAC

>gi|71811696|gb|DR989087.1|DR989087 HDI_F_81.esd Horsegram (VZM-1) drought stressed subtracted cDNA Macrotyloma uniflorum cDNA, mRNA sequence
AGCTGAGCTCACGCGGTGGCGGCGCTCTAGAACTAGTGGATCCCCCGGGCTGCAGGATTCGGCACGAGGG
TTGAATTGAATGGTAGACTGAACAAATGTGGGGTTATTAGTCCCCGTTTTGATGTGGGTGTCAAAGAGAT
TGAAGGTTGGACTGCTAGATTGCTCCCCTCAAGACAGTTTGGGTATATTGTGTTGACTACCTCTGCCGGC
ATCATGGATCATGAAGAAGCTAGGAGAAAGAATGTTGGTGGGAAAGTGCTGGGTTTCTTTTACTAGTCTA
TTTTCCTTTGAAAGATTTTGTGCGGATTTCAGTTTTTTTTTTAAGTTATTTTTTTTAACTTACTGCTGTA
ATGATCAATGTTAGACACTTAGTTTATTAAGTATAGCATAGCAGATGTTTTTCTGATGTGCTAAAAAAAA
AAAAAAAAAAAAAAAAAAAAAA

>gi|71811694|gb|DR989085.1|DR989085 HDI_F_79.esd Horsegram (VZM-1) drought stressed subtracted cDNA Macrotyloma uniflorum cDNA, mRNA sequence
AGCTGGAGCTCACGCGGTGGCGGCGCTTCTAGAACTAGTGGATCCCCCGGGCTGCAGGAATTCGGCACGA
GGGTTCGCCGGTCCTTGTTTTCTCCTAGTCCTGATGCTATTGGAAATCCAAGCAATTCTTATGCTTCCTT
ACGCTCTGGTCTTTCTACATCTGAACCAAGGGCGTTATCATCTGGGACTGGGGCAAATCCGAGATCATCT
TCATGGATGGAGAGGCAAGGAGACAGTGAATTTGGAATTCCTTATTCACTACGTACGTTGGCTGTTGCAA
GTGAAGGAAGTAGTAGACTAGTATCCGAGCTCCGCCATGTGCTTGGGCCTTATGCGTAGAGGCGGGAATG
TGCGGTTCGAGGATGTTGTGATCCTGGATCATCAGTCGTTTCTTTCTGGAATAGCTGATGTTCATGATCG
ACACAGGGATATGCGTCTTGATGTTGATAACATGTCTTACGAGGAGTTGTTGGCTCTGGAAGAGCGCATT
GGTAATGTGAGTACTGGATTGAGTGAGGAAACCGTATTGAAACTCTTGAAACAGAAAAAGCACTCGGTTG
AAAACAGAATCTCAGATTGATGCAGAACCCTGTGTGTNNGTCAGGAGGATTATGGTGATGGACGATGATA
TTGGAACCTTTGATTGC

>gi|71811692|gb|DR989083.1|DR989083 HDI_F_71.esd Horsegram (VZM-1) drought stressed subtracted cDNA Macrotyloma uniflorum cDNA, mRNA sequence
CTGGAGCTCACGCGGTGGCGGCGCTTCTAGAACTAGTGGATCCCCCGGGCTGCAGGATTCGGCACGAGGA
AAAGAGGAAGTGGCTCCGTGTGGTGGACACTAATCTCAAATCACCAGACGACTTTGTTCTTGATGGTGTC
CCTATCCTAGGAAACACGTATAATATAGCTCCATACTCCTCCATTCTTCTCGAAGCCAAGTTTTGATTGC
AGAGGCTGTTGTATAGTGTATGCATTAAAAGGAAAAAGAGAAAAGCACTAGAAATAATATTTTTTTTGTT
TTTTTTGGTACAGCTATATGTAGTGTTCTTACTGAGAGGTTAAGTGTAAGACAGAGTGTTTTANAGAGAC
TTTCACACTTCTACTATGTTATGCTGAAAGCTTGTCGTCCAATGGATGGGAAGTTACCTGTTTATTGTAC
TCCGACAATCAATTCAGTATATATTCCAGTATATATTCCAG

>gi|71811690|gb|DR989081.1|DR989081 HDI_F_7.esd Horsegram (VZM-1) drought stressed subtracted cDNA Macrotyloma uniflorum cDNA, mRNA sequence
AAAGCTGGAGCTCACGCGGTGGCGGCGCTCTAGAACTAGTGGATCCCCCGGGCTGCAGGAATCGGCACGA
GGGTCCACCAAAGGTAGAAAGCAGCTTCAATGCTGAAATCACTGTGGGAAATGGTGTGGCTGGTTGATTG
CGTAGCCACAAGAAAAGGATGCACAAACAAGCAGTTGAAATATCATTGCAAGAATAAGACAGAAGTTCAT
TTGAATTGTCCCTTTGTTTATTTATCATGTGTATCTTCATCTTATCATTTTTATTGGAGGCTATTATTGA
TTTGGAGGTGAAAACTGTTTTACCTACTACATTTGTCTATTTGTATTCCCATTCATGTATCTATCTACTC
[truncated: 132,713 more chars]
