# Supplementary material for: Comprehensive transcriptomic study on horse gram (Macrotyloma uniflorum): De novo assembly, functional characterization and comparative analysis in relation to drought stress
Source: BMC Genomics. 2013 Sep 23;14:647. doi: 10.1186/1471-2164-14-647 (PMC3853109; doi:10.1186/1471-2164-14-647)
Supplement: Additional file 7 — Assembly validation results. [file 1471-2164-14-647-S7.xls]

## Sheet: Sheet1
Query id	Subject id	Query length	Total alignment length	Query coverage(%)	Top e-value	q. start	q. end	s. start	s. end	q. start	q. end	s. start	s. end	q. start	q. end	s. start	s. end	q. start	q. end	s. start	s. end
gi|71811491|gb|DR988882.1|DR988882	C103383_65	403	401	99.5037	0	3	403	2655	3047
gi|71811506|gb|DR988897.1|DR988897	scaffold2973_65	441	426	96.5986	0	5	430	716	295
gi|50886877|gb|CO751613.1|CO751613	scaffold19_65	485	467	96.2887	0	17	483	5660	5195
gi|71811429|gb|DR988820.1|DR988820	scaffold20_65	263	253	96.1977	9e-95	12	263	425	181
gi|50886879|gb|CO751615.1|CO751615	scaffold19_65	466	447	95.9227	0	18	464	5660	5214
gi|71811321|gb|DR988712.1|DR988712	C96381_65	268	255	95.1493	4e-94	16	268	1495	1741
gi|50886884|gb|CO751620.1|CO751620	scaffold19_65	375	356	94.9333	0	20	375	5658	5305
gi|71811870|gb|DR989261.1|DR989261	C83771_65	412	391	94.9029	2e-81	1	391	565	925
gi|313247889|gb|HS109648.1|HS109648	C93953_65	1085	1023	94.2857	0	37	1059	136	1158
gi|71811712|gb|DR989103.1|DR989103	C88567_65	298	280	93.9597	6e-158	1	280	964	1243
gi|71811394|gb|DR988785.1|DR988785	C62583_67	400	375	93.75	0	3	377	405	34
gi|313247888|gb|HS109647.1|HS109647	scaffold6848_65	905	843	93.1492	0	185	857	522	1205	15	248	149	382
gi|50886887|gb|CO751623.1|CO751623	scaffold19_65	550	509	92.5455	0	19	525	5660	5152
gi|50886888|gb|CO751624.1|CO751624	scaffold2737_65	431	396	91.8794	0	19	413	5208	5603
gi|71811300|gb|DR988691.1|DR988691	C98123_65	849	775	91.2839	0	76	849	888	1646
gi|71811501|gb|DR988892.1|DR988892	C89041_65	236	215	91.1017	4e-112	1	215	257	44
gi|71811756|gb|DR989147.1|DR989147	scaffold10368_65	473	430	90.9091	0	43	472	436	7
gi|71811707|gb|DR989098.1|DR989098	C96575_65	580	527	90.8621	0	46	572	1227	1744
gi|71811736|gb|DR989127.1|DR989127	C87655_67	579	526	90.8463	0	45	567	1504	2028
gi|50248889|gb|CO499851.1|CO499851	scaffold19_65	446	404	90.583	0	20	418	4987	5390
gi|50248890|gb|CO499852.1|CO499852	scaffold19_65	342	309	90.3509	2e-118	19	320	4987	5291
gi|71811595|gb|DR988986.1|DR988986	C71679_67	770	695	90.2597	0	76	770	60	753
gi|71811665|gb|DR989056.1|DR989056	scaffold9348_65	649	583	89.8305	0	67	649	612	1190
gi|71811664|gb|DR989055.1|DR989055	scaffold9348_65	686	616	89.7959	0	69	684	612	1219
gi|71811731|gb|DR989122.1|DR989122	C71137_67	670	600	89.5522	0	69	668	198	786
gi|71811598|gb|DR988989.1|DR988989	C92523_65	669	599	89.5366	0	74	669	697	101
gi|71811602|gb|DR988993.1|DR988993	scaffold9348_65	692	619	89.4509	0	72	689	612	1230
gi|71811685|gb|DR989076.1|DR989076	C75293_65	644	576	89.441	0	69	644	123	695
gi|71811694|gb|DR989085.1|DR989085	scaffold11429_65	647	576	89.0263	0	73	647	2032	2604
gi|71811301|gb|DR988692.1|DR988692	scaffold8858_65	683	608	89.019	0	78	683	148	755
gi|50886883|gb|CO751619.1|CO751619	scaffold19_65	475	422	88.8421	0	18	438	5660	5239
gi|71811642|gb|DR989033.1|DR989033	C88905_67	616	547	88.7987	0	70	616	2176	2718
gi|71811401|gb|DR988792.1|DR988792	C80055_65	650	577	88.7692	0	75	650	195	768
gi|71811493|gb|DR988884.1|DR988884	scaffold9348_65	718	637	88.7187	0	71	707	612	1242
gi|71811376|gb|DR988767.1|DR988767	C92217_65	627	556	88.6762	0	72	627	647	92
gi|71811519|gb|DR988910.1|DR988910	C79459_65	668	592	88.6228	0	69	660	229	811
gi|71811332|gb|DR988723.1|DR988723	C59941_67	630	558	88.5714	0	73	630	565	8
gi|71811596|gb|DR988987.1|DR988987	C81113_65	515	456	88.5437	0	60	515	508	53
gi|71811389|gb|DR988780.1|DR988780	C87563_65	465	411	88.3871	4e-132	66	465	432	30
gi|71811594|gb|DR988985.1|DR988985	C87197_65	720	634	88.0556	0	76	708	1051	420
gi|71811656|gb|DR989047.1|DR989047	scaffold19_65	679	596	87.7761	0	80	675	2444	1865
gi|71811619|gb|DR989010.1|DR989010	scaffold428_65	813	713	87.6999	0	77	786	1930	2628
gi|71811538|gb|DR988929.1|DR988929	C77499_65	560	491	87.6786	0	70	560	782	292
gi|71811355|gb|DR988746.1|DR988746	C81161_65	569	498	87.522	0	72	569	478	975
gi|71811547|gb|DR988938.1|DR988938	C83011_67	573	501	87.4346	0	72	572	544	44
gi|71811308|gb|DR988699.1|DR988699	C74641_67	611	534	87.3977	0	72	605	676	143
gi|71811346|gb|DR988737.1|DR988737	C101119_65	562	491	87.3665	0	72	561	1945	2434
gi|71811776|gb|DR989167.1|DR989167	C89505_65	582	508	87.2852	0	72	578	620	122
gi|71811451|gb|DR988842.1|DR988842	C61783_67	589	514	87.2666	3e-127	77	589	661	179
gi|71811585|gb|DR988976.1|DR988976	CL162Contig1	533	465	87.242	0	69	533	194	658
gi|71811314|gb|DR988705.1|DR988705	C81175_67	570	497	87.193	0	74	570	565	69
gi|71811478|gb|DR988869.1|DR988869	scaffold2176_65	562	490	87.1886	0	73	562	167	656
gi|71811750|gb|DR989141.1|DR989141	scaffold2454_65	109	95	87.156	5e-11	12	106	198	112
gi|71811882|gb|DR989273.1|DR989273	C71183_65	537	468	87.1508	0	72	537	40	503
gi|71811734|gb|DR989125.1|DR989125	C87037_65	568	495	87.1479	0	71	565	519	1013
gi|71811700|gb|DR989091.1|DR989091	scaffold7256_65	567	494	87.1252	0	67	560	533	44
gi|71811367|gb|DR988758.1|DR988758	C79201_65	556	484	87.0504	0	73	556	743	260
gi|71811407|gb|DR988798.1|DR988798	C81649_65	471	410	87.0488	0	62	471	591	1000
gi|71811551|gb|DR988942.1|DR988942	C76245_65	548	477	87.0438	0	73	548	238	714
gi|50886876|gb|CO751612.1|CO751612	scaffold19_65	455	396	87.033	0	61	455	5517	5124
gi|71812134|gb|DR989525.1|DR989525	C97193_65	392	341	86.9898	0	51	391	1362	1702
gi|71811320|gb|DR988711.1|DR988711	C76367_65	505	439	86.9307	0	68	505	745	309
gi|71811558|gb|DR988949.1|DR988949	C75459_65	546	474	86.8132	0	73	546	227	700
gi|71811554|gb|DR988945.1|DR988945	C98321_65	546	474	86.8132	0	72	545	1517	1989
gi|71811442|gb|DR988833.1|DR988833	C89651_65	561	487	86.8093	0	75	561	639	153
gi|71811544|gb|DR988935.1|DR988935	C77103_65	528	458	86.7424	0	71	528	520	63
gi|71811372|gb|DR988763.1|DR988763	scaffold1624_65	533	462	86.6792	0	72	533	1629	2087
gi|50886885|gb|CO751621.1|CO751621	scaffold19_65	495	429	86.6667	0	18	445	4987	5413
gi|71811434|gb|DR988825.1|DR988825	scaffold11291_65	542	469	86.5314	0	74	542	1098	1566
gi|71811635|gb|DR989026.1|DR989026	scaffold9848_65	549	475	86.5209	0	74	548	653	179
gi|71811940|gb|DR989331.1|DR989331	scaffold6631_65	502	434	86.4542	0	69	502	48	481
gi|71811474|gb|DR988865.1|DR988865	C62583_67	295	255	86.4407	3e-138	42	295	270	16
gi|71811316|gb|DR988707.1|DR988707	C83337_65	558	482	86.3799	0	73	554	501	982
gi|71811503|gb|DR988894.1|DR988894	C89771_65	563	486	86.3233	0	72	556	619	1104
gi|71811782|gb|DR989173.1|DR989173	C73367_65	526	454	86.3118	0	73	526	680	232
gi|71811411|gb|DR988802.1|DR988802	C84543_65	584	504	86.3014	0	73	576	714	211
gi|71811529|gb|DR988920.1|DR988920	C97013_65	262	226	86.2595	3e-67	2	227	1441	1654
gi|71811562|gb|DR988953.1|DR988953	scaffold9348_65	733	632	86.221	0	70	701	612	1241
gi|71811317|gb|DR988708.1|DR988708	C77499_65	566	488	86.2191	0	78	565	782	306
gi|71811484|gb|DR988875.1|DR988875	C81649_65	681	587	86.1968	0	95	681	343	923
gi|71811465|gb|DR988856.1|DR988856	C78821_65	701	604	86.1626	0	75	678	50	640
gi|71811586|gb|DR988977.1|DR988977	scaffold10039_65	518	446	86.1004	0	56	501	486	41
gi|71811697|gb|DR989088.1|DR989088	C62583_67	674	580	86.0534	0	66	645	593	14
gi|71811370|gb|DR988761.1|DR988761	scaffold9491_67	533	458	85.9287	0	76	533	323	780
gi|71811539|gb|DR988930.1|DR988930	C92403_65	540	464	85.9259	0	77	540	692	245
gi|71811555|gb|DR988946.1|DR988946	C94449_65	517	444	85.8801	0	74	517	537	94
gi|71811721|gb|DR989112.1|DR989112	C67079_65	500	429	85.8	0	74	500	442	14
gi|71811437|gb|DR988828.1|DR988828	C91437_65	490	420	85.7143	0	72	490	1054	1471
gi|71811288|gb|DR988679.1|DR988679	scaffold11242_65	510	437	85.6863	0	74	510	482	46
gi|71811541|gb|DR988932.1|DR988932	C81321_65	478	409	85.5649	0	71	478	547	955
gi|50886878|gb|CO751614.1|CO751614	scaffold2737_65	342	292	85.3801	3e-160	18	309	909	1199
gi|71811481|gb|DR988872.1|DR988872	C77991_65	662	565	85.3474	0	97	661	794	232
gi|71811597|gb|DR988988.1|DR988988	C90877_65	551	470	85.2995	0	77	546	731	269
gi|71811354|gb|DR988745.1|DR988745	C102989_65	496	423	85.2823	0	74	496	2622	3044
gi|71811328|gb|DR988719.1|DR988719	C81649_65	495	422	85.2525	0	74	495	577	994
gi|71811777|gb|DR989168.1|DR989168	C89505_65	585	498	85.1282	0	68	564	620	123
gi|71811527|gb|DR988918.1|DR988918	C75651_65	617	525	85.0891	0	93	617	144	666
gi|71811336|gb|DR988727.1|DR988727	C91541_65	429	365	85.0816	0	56	420	437	799
gi|71811303|gb|DR988694.1|DR988694	C82281_65	499	424	84.9699	0	54	477	596	1011
gi|71811322|gb|DR988713.1|DR988713	C97539_65	478	406	84.9372	0	73	478	1268	1668
gi|71811592|gb|DR988983.1|DR988983	scaffold2966_65	687	583	84.8617	0	78	660	13	583
gi|71811678|gb|DR989069.1|DR989069	C72003_65	494	419	84.8178	0	76	494	252	670
gi|71811704|gb|DR989095.1|DR989095	C78417_65	566	480	84.8057	0	70	548	487	8
gi|71811771|gb|DR989162.1|DR989162	C67547_65	689	584	84.7605	0	72	653	10	589
gi|71811361|gb|DR988752.1|DR988752	C93131_65	714	605	84.7339	0	95	697	753	1350
gi|71811608|gb|DR988999.1|DR988999	C69525_67	393	333	84.7328	6e-177	61	393	658	326
gi|71811305|gb|DR988696.1|DR988696	C76913_65	478	405	84.728	0	74	478	494	99
gi|71811669|gb|DR989060.1|DR989060	C97939_65	481	407	84.6154	0	71	477	1563	1968
gi|71811752|gb|DR989143.1|DR989143	C94739_65	687	581	84.5706	0	72	650	1102	1672
gi|71811302|gb|DR988693.1|DR988693	C99713_65	595	502	84.3697	0	76	577	508	7
gi|71811431|gb|DR988822.1|DR988822	C67137_65	390	329	84.359	2e-118	62	390	425	110
gi|50886882|gb|CO751618.1|CO751618	scaffold19_65	427	360	84.3091	9e-161	18	373	4987	5342
gi|71811783|gb|DR989174.1|DR989174	scaffold5627_65	484	408	84.2975	0	77	484	681	280
gi|71811480|gb|DR988871.1|DR988871	CL169Contig1	514	433	84.2412	0	74	504	180	612
gi|71811552|gb|DR988943.1|DR988943	C83917_65	577	486	84.2288	0	74	559	374	859
gi|71811533|gb|DR988924.1|DR988924	C79279_65	656	552	84.1463	0	63	613	676	125
gi|71811760|gb|DR989151.1|DR989151	C71997_65	454	382	84.141	0	73	454	307	687
gi|71811722|gb|DR989113.1|DR989113	C89505_65	592	498	84.1216	0	72	567	620	123
gi|71811599|gb|DR988990.1|DR988990	C99053_65	441	370	83.9002	0	73	441	1711	2080
gi|71811490|gb|DR988881.1|DR988881	scaffold1654_65	577	484	83.8821	0	75	558	604	122
gi|71811764|gb|DR989155.1|DR989155	C71679_67	531	444	83.6158	0	50	492	434	873
gi|71811383|gb|DR988774.1|DR988774	C83917_65	299	250	83.612	5e-140	14	263	600	849
gi|71811505|gb|DR988896.1|DR988896	C78275_65	743	621	83.5801	0	97	717	807	193
gi|71812069|gb|DR989460.1|DR989460	scaffold4665_67	365	305	83.5616	3e-157	63	365	392	89
gi|71811613|gb|DR989004.1|DR989004	C102765_65	413	345	83.5351	0	70	413	579	235
gi|71811548|gb|DR988939.1|DR988939	scaffold10039_65	534	446	83.5206	0	73	517	486	41
gi|71811318|gb|DR988709.1|DR988709	C64695_65	460	384	83.4783	0	77	460	423	44
gi|71811553|gb|DR988944.1|DR988944	C78679_65	859	717	83.4692	0	232	814	717	146	72	205	878	744
gi|71811353|gb|DR988744.1|DR988744	scaffold10093_65	621	517	83.2528	0	94	610	517	1
gi|71811942|gb|DR989333.1|DR989333	scaffold7492_65	421	350	83.1354	0	68	415	935	1284
gi|71811363|gb|DR988754.1|DR988754	C97213_65	432	359	83.1019	0	74	432	1379	1737
gi|71811368|gb|DR988759.1|DR988759	C73367_65	467	388	83.0835	0	76	463	424	37
gi|71811540|gb|DR988931.1|DR988931	scaffold9348_65	738	612	82.9268	0	69	680	612	1222
gi|71811495|gb|DR988886.1|DR988886	C80661_65	603	500	82.9187	0	88	587	512	13
gi|71811626|gb|DR989017.1|DR989017	C57829_65	427	354	82.904	0	74	427	369	19
gi|71811293|gb|DR988684.1|DR988684	C71741_65	514	426	82.8794	0	73	498	222	647
gi|71811499|gb|DR988890.1|DR988890	C80199_65	443	367	82.8442	0	72	438	458	92
gi|71811621|gb|DR989012.1|DR989012	C95157_65	723	598	82.7109	0	73	670	785	1378
gi|71811692|gb|DR989083.1|DR989083	scaffold9250_67	461	381	82.6464	0	69	449	385	5
gi|71811718|gb|DR989109.1|DR989109	scaffold8842_65	484	400	82.6446	0	72	471	584	185
gi|71811589|gb|DR988980.1|DR988980	C67177_67	767	633	82.5293	0	72	702	818	187
gi|71811311|gb|DR988702.1|DR988702	C92639_65	423	349	82.5059	0	75	423	1213	1560
gi|71811445|gb|DR988836.1|DR988836	C62787_65	525	433	82.4762	0	73	505	91	522
gi|71811761|gb|DR989152.1|DR989152	C77833_67	572	471	82.3427	0	73	543	472	2
gi|71811459|gb|DR988850.1|DR988850	C73367_65	424	349	82.3113	0	76	424	400	52
gi|71812103|gb|DR989494.1|DR989494	C89575_65	377	310	82.2281	6e-171	68	377	920	1228
gi|71811485|gb|DR988876.1|DR988876	scaffold432_65	609	500	82.1018	0	74	573	686	192
gi|71811457|gb|DR988848.1|DR988848	scaffold8768_65	483	396	81.9876	0	73	468	792	1187
gi|71811560|gb|DR988951.1|DR988951	C71679_67	718	588	81.8942	0	68	655	287	873
gi|71811920|gb|DR989311.1|DR989311	C79527_65	360	294	81.6667	3e-166	67	360	354	647
gi|71811670|gb|DR989061.1|DR989061	C96745_65	519	423	81.5029	0	97	519	483	61
gi|71811837|gb|DR989228.1|DR989228	C102281_65	561	457	81.4617	0	94	550	596	140
gi|71811708|gb|DR989099.1|DR989099	C69109_67	467	380	81.3704	0	73	452	421	42
gi|71811667|gb|DR989058.1|DR989058	scaffold7416_65	508	413	81.2992	0	96	508	1519	1108
gi|71811494|gb|DR988885.1|DR988885	C66031_65	556	452	81.295	0	74	525	541	90
gi|71811334|gb|DR988725.1|DR988725	scaffold9536_65	598	486	81.2709	0	75	560	679	1163
gi|50886880|gb|CO751616.1|CO751616	scaffold19_65	586	476	81.2287	0	19	494	5112	5584
gi|71811620|gb|DR989011.1|DR989011	C86575_65	526	427	81.1787	0	93	519	683	1109
gi|71811576|gb|DR988967.1|DR988967	C80647_65	478	388	81.1715	0	73	460	451	64
gi|71811716|gb|DR989107.1|DR989107	C82571_65	430	349	81.1628	0	64	411	552	204
gi|71811738|gb|DR989129.1|DR989129	CL49Contig1	371	301	81.1321	5e-159	71	371	57	355
gi|71811630|gb|DR989021.1|DR989021	C94567_65	598	485	81.1037	0	98	582	1207	1691
gi|71812068|gb|DR989459.1|DR989459	C87345_65	296	240	81.0811	9e-120	6	245	265	29
gi|71811352|gb|DR988743.1|DR988743	scaffold10039_65	380	308	81.0526	3e-151	73	380	348	41
gi|71811927|gb|DR989318.1|DR989318	C101899_65	538	436	81.0409	0	94	529	754	319
gi|71811763|gb|DR989154.1|DR989154	C94203_65	495	401	81.0101	0	94	494	558	163
gi|71811488|gb|DR988879.1|DR988879	scaffold5907_65	582	471	80.9278	0	76	546	2452	1988
gi|71811537|gb|DR988928.1|DR988928	scaffold2185_67	466	377	80.9013	0	77	453	231	607
gi|71811412|gb|DR988803.1|DR988803	C83787_65	494	399	80.7692	0	89	487	464	66
gi|71811569|gb|DR988960.1|DR988960	C103221_65	447	361	80.7606	0	73	432	384	24
gi|71811933|gb|DR989324.1|DR989324	scaffold10324_65	343	277	80.758	8e-139	67	343	453	178
gi|71811559|gb|DR988950.1|DR988950	scaffold10039_65	555	448	80.7207	0	75	522	486	39
gi|71811577|gb|DR988968.1|DR988968	scaffold3610_67	480	387	80.625	0	75	461	567	181
gi|71812143|gb|DR989534.1|DR989534	C81649_65	423	341	80.6147	0	71	411	674	1013
gi|71811428|gb|DR988819.1|DR988819	C99115_65	417	336	80.5755	1e-169	35	367	1434	1768
gi|71811378|gb|DR988769.1|DR988769	scaffold5627_65	468	377	80.5556	4e-169	77	453	926	557
gi|71811532|gb|DR988923.1|DR988923	scaffold4130_67	487	392	80.4928	0	96	487	3900	4291
gi|71811903|gb|DR989294.1|DR989294	C89123_65	429	345	80.4196	0	72	416	843	1185
gi|71811464|gb|DR988855.1|DR988855	C101423_65	510	410	80.3922	6e-116	98	506	410	21
gi|71811677|gb|DR989068.1|DR989068	C102115_65	214	172	80.3738	8e-70	22	193	285	118
gi|71811687|gb|DR989078.1|DR989078	C76693_65	375	301	80.2667	2e-170	75	375	403	103
gi|71811675|gb|DR989066.1|DR989066	C82571_65	435	349	80.2299	0	68	416	552	204
gi|71811512|gb|DR988903.1|DR988903	scaffold5319_65	392	314	80.102	7e-152	79	392	124	430
gi|71812083|gb|DR989474.1|DR989474	C102609_65	470	376	80	0	73	448	487	112
gi|71811373|gb|DR988764.1|DR988764	C58105_65	434	347	79.9539	0	70	415	425	79
gi|50355578|gb|CO553845.1|CO553845	scaffold19_65	344	275	79.9419	7e-127	18	291	4987	5256
gi|71811690|gb|DR989081.1|DR989081	C99615_65	457	365	79.8687	0	72	436	557	193
gi|71811584|gb|DR988975.1|DR988975	CL49Contig1	412	329	79.8544	1e-147	69	393	36	364
gi|71811362|gb|DR988753.1|DR988753	scaffold11701_65	604	482	79.8013	0	99	580	568	89
gi|71811624|gb|DR989015.1|DR989015	C79279_65	500	399	79.8	0	66	464	499	101
gi|71811682|gb|DR989073.1|DR989073	C99351_65	361	288	79.7784	2e-155	74	361	1710	1996
gi|71811720|gb|DR989111.1|DR989111	C99351_65	539	430	79.7774	0	74	502	1710	2138
gi|71811455|gb|DR988846.1|DR988846	scaffold5627_65	489	390	79.7546	0	75	464	594	205
gi|71812196|gb|DR989587.1|DR989587	scaffold7372_65	454	362	79.7357	3e-176	72	433	1109	1470
gi|71811374|gb|DR988765.1|DR988765	C79339_65	434	346	79.7235	2e-168	73	418	361	22
gi|71811792|gb|DR989183.1|DR989183	C61771_65	437	348	79.6339	0	72	419	120	466
gi|71811398|gb|DR988789.1|DR988789	C80405_65	240	191	79.5833	4e-35	26	216	757	936
gi|71811564|gb|DR988955.1|DR988955	C68785_65	502	399	79.4821	0	104	502	194	591
gi|71811443|gb|DR988834.1|DR988834	C60207_65	545	433	79.4495	0	73	505	8	435
gi|71811344|gb|DR988735.1|DR988735	scaffold472_65	360	286	79.4444	1e-156	75	360	337	53
gi|71811732|gb|DR989123.1|DR989123	C99351_65	535	424	79.2523	0	69	492	1710	2133
gi|71811396|gb|DR988787.1|DR988787	C67661_67	493	390	79.1075	0	101	490	454	65
gi|71812203|gb|DR989594.1|DR989594	C103511_65	373	295	79.0885	5e-162	63	357	3011	3304
gi|71812106|gb|DR989497.1|DR989497	C65767_65	387	306	79.0698	4e-147	68	372	198	503
gi|71811580|gb|DR988971.1|DR988971	C65919_65	542	428	78.9668	0	114	541	579	152
gi|50886892|gb|CO751628.1|CO751628	scaffold19_65	308	243	78.8961	6e-84	19	259	5450	5215
gi|71811388|gb|DR988779.1|DR988779	C70269_67	450	355	78.8889	0	74	428	504	858
gi|313247887|gb|HS109646.1|HS109646	C89937_65	734	579	78.8828	1e-80	32	436	1146	745	555	673	557	439	470	524	687	633
gi|71811784|gb|DR989175.1|DR989175	C102635_65	402	317	78.8557	1e-156	71	387	517	201
gi|71811770|gb|DR989161.1|DR989161	C81649_65	435	343	78.8506	0	67	408	671	1013
gi|71811729|gb|DR989120.1|DR989120	scaffold2185_67	381	300	78.7402	3e-163	71	368	308	607
gi|71811294|gb|DR988685.1|DR988685	C92213_65	563	443	78.6856	0	73	515	461	19
gi|71811575|gb|DR988966.1|DR988966	C68795_65	506	398	78.6561	0	74	471	518	122
gi|71811546|gb|DR988937.1|DR988937	C67177_67	815	641	78.6503	0	72	712	818	188
gi|71811703|gb|DR989094.1|DR989094	C102081_65	679	534	78.6451	0	100	631	1689	1157
gi|71811724|gb|DR989115.1|DR989115	C64033_67	448	352	78.5714	1e-110	92	443	391	726
gi|71811892|gb|DR989283.1|DR989283	C65767_65	390	306	78.4615	4e-147	70	374	198	503
gi|71811654|gb|DR989045.1|DR989045	C71679_67	561	440	78.4314	0	74	513	434	873
gi|71811714|gb|DR989105.1|DR989105	C86427_65	486	381	78.3951	0	72	452	842	1219
gi|71812005|gb|DR989396.1|DR989396	scaffold9453_65	513	402	78.3626	0	96	497	608	209
gi|71811583|gb|DR988974.1|DR988974	scaffold1100_65	545	427	78.3486	0	98	524	474	48
gi|71811923|gb|DR989314.1|DR989314	C73781_65	378	296	78.3069	2e-167	67	362	340	45
gi|71811680|gb|DR989071.1|DR989071	C71679_67	575	450	78.2609	0	78	526	434	873
gi|71811735|gb|DR989126.1|DR989126	scaffold5118_65	469	367	78.2516	0	103	469	372	6
gi|50886891|gb|CO751627.1|CO751627	scaffold19_65	524	410	78.2443	0	1	410	5394	4987
gi|71811950|gb|DR989341.1|DR989341	scaffold422_65	409	320	78.2396	6e-165	73	392	4151	4470
gi|71812175|gb|DR989566.1|DR989566	C57127_67	317	248	78.2334	3e-129	69	316	311	66
gi|71811453|gb|DR988844.1|DR988844	scaffold4090_65	748	585	78.2086	0	73	654	936	1518
gi|71811399|gb|DR988790.1|DR988790	scaffold6673_65	512	400	78.125	3e-179	96	494	14761	14368
gi|71811701|gb|DR989092.1|DR989092	C82555_65	617	482	78.1199	0	70	551	421	901
gi|71811524|gb|DR988915.1|DR988915	scaffold2185_67	447	349	78.0761	0	75	421	96	444
gi|71812051|gb|DR989442.1|DR989442	C65767_65	392	306	78.0612	4e-147	73	377	198	503
gi|71811802|gb|DR989193.1|DR989193	scaffold608_65	419	327	78.043	4e-175	71	397	607	284
gi|71811880|gb|DR989271.1|DR989271	C82555_65	472	368	77.9661	0	72	438	636	1003
gi|71811658|gb|DR989049.1|DR989049	C98765_65	560	436	77.8571	0	70	505	599	164
gi|71811534|gb|DR988925.1|DR988925	C73617_65	437	340	77.8032	0	98	437	167	506
gi|71811937|gb|DR989328.1|DR989328	C88059_65	324	252	77.7778	3e-141	73	324	1026	1277
gi|71811733|gb|DR989124.1|DR989124	scaffold5118_65	463	360	77.7538	0	96	455	372	14
gi|71811536|gb|DR988927.1|DR988927	C102475_65	328	255	77.7439	3e-138	70	324	2120	2373
gi|71811672|gb|DR989063.1|DR989063	C77123_65	413	321	77.724	0	74	394	496	816
gi|50886893|gb|CO751629.1|CO751629	scaffold2737_65	359	279	77.7159	6e-143	53	329	5023	5300
gi|71811549|gb|DR988940.1|DR988940	C83663_65	525	408	77.7143	0	96	503	505	911
gi|71811566|gb|DR988957.1|DR988957	scaffold9760_65	451	350	77.6053	0	75	419	350	1
gi|71811330|gb|DR988721.1|DR988721	C75559_65	566	439	77.5618	0	72	510	376	814
gi|71811637|gb|DR989028.1|DR989028	scaffold6673_65	391	303	77.4936	2e-155	72	374	14670	14368
gi|71811689|gb|DR989080.1|DR989080	C65733_65	403	312	77.4194	2e-174	73	384	316	5
gi|71811310|gb|DR988701.1|DR988701	C87149_65	620	480	77.4194	0	72	551	804	325
gi|71811768|gb|DR989159.1|DR989159	C66263_65	402	311	77.3632	1e-171	72	382	454	145
gi|71812045|gb|DR989436.1|DR989436	C79051_65	477	369	77.3585	0	72	440	223	591
gi|71811860|gb|DR989251.1|DR989251	C80405_65	415	321	77.3494	2e-177	72	392	616	935
gi|71811502|gb|DR988893.1|DR988893	C96609_65	607	469	77.2652	0	98	566	548	80
gi|71811640|gb|DR989031.1|DR989031	C63675_67	598	462	77.2575	0	74	535	253	713
gi|71812190|gb|DR989581.1|DR989581	C80165_65	382	295	77.2251	5e-162	71	365	504	211
gi|71811786|gb|DR989177.1|DR989177	C103511_65	382	295	77.2251	3e-157	75	368	3011	3304
gi|71811496|gb|DR988887.1|DR988887	scaffold9932_65	530	409	77.1698	0	70	473	549	957
gi|71811868|gb|DR989259.1|DR989259	scaffold20_65	383	295	77.0235	1e-137	67	358	295	1
gi|50886890|gb|CO751626.1|CO751626	scaffold19_65	299	230	76.9231	2e-114	1	230	4988	5215
gi|71811859|gb|DR989250.1|DR989250	C84945_65	476	366	76.8908	0	73	438	94	459
gi|71811590|gb|DR988981.1|DR988981	C90845_65	522	401	76.8199	0	66	466	1020	1420
gi|71811568|gb|DR988959.1|DR988959	C64033_67	401	308	76.808	2e-174	72	379	413	720
gi|71811740|gb|DR989131.1|DR989131	scaffold71_65	438	336	76.7123	0	74	409	515	180
gi|71811628|gb|DR989019.1|DR989019	C101119_65	526	403	76.616	0	124	526	2377	1978
gi|71812210|gb|DR989601.1|DR989601	scaffold10984_67	290	222	76.5517	1e-118	70	290	2383	2604
gi|71811641|gb|DR989032.1|DR989032	CL49Contig1	392	300	76.5306	2e-158	93	392	57	354
gi|71811331|gb|DR988722.1|DR988722	C66341_65	545	417	76.5138	0	95	511	448	32
gi|71811830|gb|DR989221.1|DR989221	scaffold422_65	375	286	76.2667	2e-90	191	357	8088	8254	72	197	7881	8006
gi|71812079|gb|DR989470.1|DR989470	C102475_65	378	288	76.1905	7e-158	72	358	2531	2818
gi|71811570|gb|DR988961.1|DR988961	C83083_65	754	574	76.1273	0	228	709	644	176	71	162	793	704
gi|71811306|gb|DR988697.1|DR988697	C97937_65	578	440	76.1246	0	98	537	525	86
gi|71811742|gb|DR989133.1|DR989133	C66643_67	409	311	76.0391	3e-176	99	409	282	592
gi|71811758|gb|DR989149.1|DR989149	CL49Contig1	388	295	76.0309	2e-155	94	388	57	349
gi|71811466|gb|DR988857.1|DR988857	C71183_65	780	593	76.0256	0	96	687	31	622
gi|71811542|gb|DR988933.1|DR988933	C97609_65	504	383	75.9921	0	75	457	1447	1829
gi|71811341|gb|DR988732.1|DR988732	C54681_67	532	404	75.9398	0	99	502	425	22
gi|71811875|gb|DR989266.1|DR989266	C99341_65	390	296	75.8974	2e-167	70	365	1690	1985
gi|71811847|gb|DR989238.1|DR989238	C96855_65	343	260	75.8017	6e-146	67	326	1422	1681
gi|71812209|gb|DR989600.1|DR989600	C73901_65	380	288	75.7895	7e-158	71	357	479	766
gi|71812231|gb|DR989622.1|DR989622	C103511_65	383	290	75.718	3e-132	75	364	3011	3294
gi|71812140|gb|DR989531.1|DR989531	C81649_65	453	343	75.7174	0	95	437	671	1013
gi|71811727|gb|DR989118.1|DR989118	C81649_65	358	271	75.6983	2e-152	72	342	743	1013
gi|71812205|gb|DR989596.1|DR989596	C102475_65	288	218	75.6944	3e-116	72	288	2552	2769
gi|71811452|gb|DR988843.1|DR988843	C64033_67	362	274	75.6906	4e-138	73	346	258	528
gi|71811791|gb|DR989182.1|DR989182	C51523_65	366	277	75.6831	4e-156	74	350	100	376
gi|71811780|gb|DR989171.1|DR989171	CL49Contig1	410	310	75.6098	2e-164	94	403	57	364
gi|71811651|gb|DR989042.1|DR989042	C67079_65	451	340	75.388	2e-174	97	435	351	12
gi|71811633|gb|DR989024.1|DR989024	C61795_67	463	349	75.378	0	94	442	426	78
gi|71812187|gb|DR989578.1|DR989578	C95785_65	362	272	75.1381	4e-153	71	342	297	26
gi|71812216|gb|DR989607.1|DR989607	C91771_65	276	207	75	1e-109	71	276	1230	1436
gi|71811652|gb|DR989043.1|DR989043	CL49Contig1	392	294	75	7e-155	99	392	57	348
gi|50355581|gb|CO553848.1|CO553848	scaffold19_65	408	306	75	4e-147	89	391	5013	5316
gi|50355580|gb|CO553847.1|CO553847	scaffold19_65	339	254	74.9263	3e-61	27	269	4995	5246
gi|71811981|gb|DR989372.1|DR989372	C90135_65	346	259	74.8555	2e-145	72	330	313	55
gi|50355579|gb|CO553846.1|CO553846	scaffold19_65	322	241	74.8447	6e-78	35	263	4987	5227
gi|71811902|gb|DR989293.1|DR989293	CL49Contig1	318	238	74.8428	1e-82	80	317	99	326
gi|71811887|gb|DR989278.1|DR989278	C102927_65	274	205	74.8175	3e-113	70	274	241	37
gi|71811869|gb|DR989260.1|DR989260	C81175_67	345	258	74.7826	3e-135	70	327	313	58
gi|71811291|gb|DR988682.1|DR988682	C68709_65	399	298	74.6867	1e-156	102	399	460	165
gi|71811449|gb|DR988840.1|DR988840	scaffold6080_65	438	327	74.6575	5e-153	72	343	530	259	384	438	218	164
gi|71811695|gb|DR989086.1|DR989086	C74841_65	453	338	74.6137	0	101	438	209	546
gi|71812177|gb|DR989568.1|DR989568	C103511_65	396	295	74.4949	5e-162	71	365	3011	3304
gi|71811663|gb|DR989054.1|DR989054	C84945_65	595	443	74.4538	0	64	505	104	546
gi|71811471|gb|DR988862.1|DR988862	C101907_65	375	279	74.4	7e-155	97	375	2244	2522
gi|71811751|gb|DR989142.1|DR989142	scaffold7049_65	265	197	74.3396	1e-75	49	245	1757	1948
gi|71811767|gb|DR989158.1|DR989158	CL49Contig1	385	286	74.2857	4e-150	100	385	57	340
gi|50886895|gb|CO751631.1|CO751631	scaffold2737_65	346	257	74.2775	1e-122	64	319	5371	5626
gi|71811342|gb|DR988733.1|DR988733	CL49Contig1	453	336	74.1722	6e-168	82	416	31	364
gi|71811728|gb|DR989119.1|DR989119	CL49Contig1	387	287	74.1602	1e-150	101	387	57	341
gi|71811874|gb|DR989265.1|DR989265	scaffold1515_65	374	277	74.0642	2e-106	98	374	1613	1887
gi|71811889|gb|DR989280.1|DR989280	CL147Contig1	408	302	74.0196	3e-157	70	371	335	633
gi|71811895|gb|DR989286.1|DR989286	C84855_67	381	282	74.0157	5e-159	68	349	1432	1713
gi|71811644|gb|DR989035.1|DR989035	C103427_65	273	202	73.9927	2e-99	73	273	2897	3097
gi|71811498|gb|DR988889.1|DR988889	C89237_65	392	290	73.9796	2e-149	90	378	545	258
gi|71812018|gb|DR989409.1|DR989409	C88365_67	269	199	73.9777	1e-109	71	269	2207	2405
gi|71811994|gb|DR989385.1|DR989385	C80405_65	545	403	73.945	0	95	496	540	942
gi|71811350|gb|DR988741.1|DR988741	C100287_65	291	215	73.8832	2e-90	78	291	1876	2085
gi|71811964|gb|DR989355.1|DR989355	C104315_65	490	362	73.8776	4e-154	71	431	354	1
gi|71811931|gb|DR989322.1|DR989322	C90325_65	352	260	73.8636	6e-146	68	327	1067	1326
gi|50355582|gb|CO553849.1|CO553849	C98173_65	241	178	73.8589	2e-80	21	195	540	363
gi|71811843|gb|DR989234.1|DR989234	scaffold9671_65	478	353	73.8494	0	73	425	381	29
gi|71811861|gb|DR989252.1|DR989252	scaffold7477_65	451	333	73.8359	2e-161	69	362	5068	5360	396	434	5394	5432
gi|71811835|gb|DR989226.1|DR989226	C54319_67	424	313	73.8208	2e-177	97	409	183	495
gi|71811879|gb|DR989270.1|DR989270	C88683_65	462	341	73.8095	0	98	438	905	1245
gi|71812094|gb|DR989485.1|DR989485	C84659_65	343	253	73.7609	5e-137	73	324	815	1067
gi|71812111|gb|DR989502.1|DR989502	C82847_65	480	354	73.75	0	96	448	554	201
gi|71811832|gb|DR989223.1|DR989223	C81175_67	312	230	73.7179	4e-128	69	298	300	71
gi|71811713|gb|DR989104.1|DR989104	C88567_65	376	277	73.6702	9e-133	101	376	804	1077
gi|71812066|gb|DR989457.1|DR989457	C90325_65	353	260	73.6544	6e-146	69	328	1067	1326
gi|71811711|gb|DR989102.1|DR989102	scaffold4888_67	679	500	73.6377	0	87	586	2410	2904
gi|71811693|gb|DR989084.1|DR989084	C87255_65	421	310	73.6342	9e-164	71	380	936	1243
gi|71812038|gb|DR989429.1|DR989429	C71073_67	356	262	73.5955	4e-147	72	333	665	926
gi|71812206|gb|DR989597.1|DR989597	C103511_65	401	295	73.5661	5e-162	69	363	3011	3304
gi|71812167|gb|DR989558.1|DR989558	C71657_65	434	319	73.5023	0	96	414	381	699
gi|71812017|gb|DR989408.1|DR989408	C73367_65	400	294	73.5	3e-166	71	364	318	25
gi|71811888|gb|DR989279.1|DR989279	scaffold20_65	249	183	73.494	1e-75	48	228	184	2
gi|71811530|gb|DR988921.1|DR988921	C94419_65	439	322	73.3485	0	73	394	322	1
gi|71812092|gb|DR989483.1|DR989483	scaffold9369_65	270	198	73.3333	3e-73	73	270	266	463
gi|71811819|gb|DR989210.1|DR989210	C90325_65	355	260	73.2394	6e-146	69	328	1067	1326
gi|71812121|gb|DR989512.1|DR989512	scaffold10861_67	724	530	73.2044	0	94	623	1564	2092	95	197	572	674
gi|71811582|gb|DR988973.1|DR988973	C78271_65	380	278	73.1579	2e-118	101	377	460	730
gi|71811759|gb|DR989150.1|DR989150	scaffold10923_65	488	357	73.1557	0	70	425	944	1300
gi|71811833|gb|DR989224.1|DR989224	CL49Contig1	391	286	73.1458	1e-144	77	361	81	364
gi|71812100|gb|DR989491.1|DR989491	C87485_65	356	260	73.0337	8e-127	70	329	369	112
gi|71811371|gb|DR988762.1|DR988762	C65767_65	419	306	73.031	5e-147	73	377	198	503
gi|71811604|gb|DR988995.1|DR988995	C80199_65	367	268	73.0245	2e-136	71	338	273	6
gi|71811593|gb|DR988984.1|DR988984	C81649_65	758	553	72.9551	0	105	656	56	603
gi|71811514|gb|DR988905.1|DR988905	C61783_67	484	353	72.9339	3e-111	100	452	560	227
gi|71812118|gb|DR989509.1|DR989509	scaffold10452_65	254	185	72.8346	1e-72	71	252	1721	1905
gi|71811749|gb|DR989140.1|DR989140	scaffold5118_65	504	366	72.619	0	69	434	372	7
gi|71811400|gb|DR988791.1|DR988791	C91155_65	259	188	72.5869	7e-80	73	259	294	110
gi|71811578|gb|DR988969.1|DR988969	C90889_65	448	325	72.5446	1e-162	95	419	1022	1342
gi|71811391|gb|DR988782.1|DR988782	C98619_65	457	331	72.4289	0	104	434	525	195
gi|71811617|gb|DR989008.1|DR989008	scaffold11469_65	536	388	72.3881	2e-168	99	485	745	363
gi|71811655|gb|DR989046.1|DR989046	C69585_65	463	335	72.3542	0	73	407	423	89
gi|71811588|gb|DR988979.1|DR988979	C71131_67	469	339	72.2814	2e-180	73	411	490	152
gi|71812091|gb|DR989482.1|DR989482	C67885_65	360	260	72.2222	4e-141	73	331	359	618
gi|71811699|gb|DR989090.1|DR989090	C79095_67	342	247	72.2222	3e-138	68	314	1115	1361
gi|71811324|gb|DR988715.1|DR988715	scaffold6500_65	799	576	72.0901	0	131	678	3475	4018	103	131	2637	2665
gi|71811448|gb|DR988839.1|DR988839	C77197_65	250	180	72	1e-93	67	246	291	113
gi|71811402|gb|DR988793.1|DR988793	C68933_65	278	200	71.9424	2e-89	75	274	607	412
gi|71811660|gb|DR989051.1|DR989051	scaffold5118_65	509	366	71.9057	0	93	458	372	7
gi|71812036|gb|DR989427.1|DR989427	C80867_65	408	293	71.8137	8e-161	73	365	631	922
gi|71811312|gb|DR988703.1|DR988703	scaffold19_65	417	299	71.7026	2e-152	71	368	2571	2273
gi|71811679|gb|DR989070.1|DR989070	scaffold9004_65	650	466	71.6923	0	98	563	810	360
gi|71811565|gb|DR988956.1|DR988956	C89867_65	487	349	71.6632	0	71	419	348	1
gi|71811918|gb|DR989309.1|DR989309	C94105_65	303	217	71.6172	3e-95	71	287	225	9
gi|71811515|gb|DR988906.1|DR988906	C96693_65	826	591	71.5496	0	98	688	639	52
gi|71811907|gb|DR989298.1|DR989298	C82973_67	365	261	71.5068	6e-137	71	330	273	14
gi|71811979|gb|DR989370.1|DR989370	C83621_65	428	306	71.4953	3e-173	71	376	766	1071
gi|71811326|gb|DR988717.1|DR988717	scaffold10820_67	592	423	71.4527	2e-134	306	546	1653	1893	97	278	1444	1625
gi|71811460|gb|DR988851.1|DR988851	scaffold8301_67	416	297	71.3942	1e-165	108	404	471	175
gi|71811765|gb|DR989156.1|DR989156	scaffold5118_65	513	366	71.345	0	97	462	372	7
gi|71811298|gb|DR988689.1|DR988689	C58999_67	592	422	71.2838	0	52	472	422	1
gi|71811475|gb|DR988866.1|DR988866	C71183_65	257	183	71.2062	8e-86	75	257	102	281
gi|71811436|gb|DR988827.1|DR988827	scaffold8475_65	572	406	70.979	0	98	503	1219	815
gi|71811450|gb|DR988841.1|DR988841	C78153_65	591	419	70.8968	1e-157	238	568	366	690	96	183	224	311
gi|71811313|gb|DR988704.1|DR988704	scaffold2839_67	395	280	70.8861	1e-76	72	341	746	1022
gi|71811922|gb|DR989313.1|DR989313	scaffold10118_65	400	283	70.75	8e-155	66	347	405	123
gi|71811627|gb|DR989018.1|DR989018	C87655_67	392	276	70.4082	7e-146	76	351	1975	2248
gi|71812165|gb|DR989556.1|DR989556	C70595_67	287	202	70.3833	2e-40	80	281	189	1
gi|71811987|gb|DR989378.1|DR989378	scaffold998_65	297	209	70.3704	1e-115	71	279	425	217
gi|71811385|gb|DR988776.1|DR988776	C71679_67	759	534	70.3557	0	90	622	21	547
gi|71811894|gb|DR989285.1|DR989285	C81081_67	340	239	70.2941	2e-133	70	308	322	84
gi|71812073|gb|DR989464.1|DR989464	scaffold1828_65	417	293	70.2638	1e-165	72	364	2565	2857
gi|71811384|gb|DR988775.1|DR988775	C65767_65	262	184	70.229	3e-79	27	210	320	503
gi|71811581|gb|DR988972.1|DR988972	C85471_65	403	283	70.2233	1e-159	74	356	894	1176
gi|71811556|gb|DR988947.1|DR988947	CL49Contig1	432	303	70.1389	4e-160	84	386	54	354
gi|71811862|gb|DR989253.1|DR989253	C84121_67	365	256	70.137	9e-139	73	327	1475	1730
gi|71811928|gb|DR989319.1|DR989319	C54319_67	447	313	70.0224	2e-177	96	408	183	495
gi|71811531|gb|DR988922.1|DR988922	CL49Contig1	449	314	69.9332	4e-120	94	404	57	364
gi|71812236|gb|DR989627.1|DR989627	scaffold8139_65	451	315	69.8448	2e-171	72	385	2971	2657
gi|71811292|gb|DR988683.1|DR988683	C90325_65	373	260	69.7051	6e-146	71	330	1067	1326
gi|71811992|gb|DR989383.1|DR989383	scaffold2687_67	379	264	69.657	3e-148	95	358	707	970
gi|71811914|gb|DR989305.1|DR989305	C95157_65	293	204	69.6246	6e-84	73	276	1531	1728
gi|71811666|gb|DR989057.1|DR989057	C90793_65	398	276	69.3467	7e-109	123	398	339	74
gi|71811625|gb|DR989016.1|DR989016	C67041_65	573	397	69.2845	0	97	493	198	594
gi|71811901|gb|DR989292.1|DR989292	C75543_65	293	203	69.2833	5e-112	73	275	213	11
gi|71812178|gb|DR989569.1|DR989569	CL49Contig1	218	151	69.2661	4e-81	68	218	189	339
gi|71811518|gb|DR988909.1|DR988909	C102793_65	507	351	69.2308	2e-155	73	423	411	61
gi|71812060|gb|DR989451.1|DR989451	CL49Contig1	418	289	69.1388	5e-156	93	381	77	364
gi|71812102|gb|DR989493.1|DR989493	C61783_67	217	150	69.1244	2e-80	68	217	523	374
gi|71811841|gb|DR989232.1|DR989232	C83605_65	391	270	69.0537	6e-100	72	341	834	1103
gi|71811916|gb|DR989307.1|DR989307	C76723_67	365	252	69.0411	6e-109	74	325	972	1216
gi|71811343|gb|DR988734.1|DR988734	C82555_65	232	160	68.9655	1e-81	73	231	887	1046
gi|71811969|gb|DR989360.1|DR989360	CL162Contig1	209	144	68.8995	6e-77	66	209	485	628
gi|71811741|gb|DR989132.1|DR989132	C86427_65	556	383	68.8849	0	72	454	842	1223
gi|71811688|gb|DR989079.1|DR989079	scaffold5118_65	532	366	68.797	0	100	465	372	7
gi|71811808|gb|DR989199.1|DR989199	C87655_67	413	284	68.7651	3e-145	73	356	1975	2255
gi|71812189|gb|DR989580.1|DR989580	scaffold9491_67	384	264	68.75	1e-119	70	333	596	856
gi|71811762|gb|DR989153.1|DR989153	scaffold5118_65	550	378	68.7273	2e-165	97	474	372	7
gi|71811831|gb|DR989222.1|DR989222	C80963_65	300	206	68.6667	8e-114	73	278	245	40
gi|71811461|gb|DR988852.1|DR988852	scaffold7491_65	631	433	68.6212	0	97	529	286	717
gi|71811702|gb|DR989093.1|DR989093	C87197_65	293	201	68.6007	2e-89	93	293	507	307
gi|71812061|gb|DR989452.1|DR989452	C66511_65	334	229	68.5629	2e-127	73	301	229	1
gi|71811681|gb|DR989072.1|DR989072	C100965_65	693	475	68.5426	0	69	543	1355	1827
gi|71811516|gb|DR988907.1|DR988907	C67661_67	572	392	68.5315	0	90	481	454	63
gi|71811813|gb|DR989204.1|DR989204	C90833_65	378	259	68.5185	3e-145	73	331	1171	1429
gi|71812000|gb|DR989391.1|DR989391	C62503_67	387	265	68.4755	7e-149	69	333	223	487
gi|71811974|gb|DR989365.1|DR989365	C62583_67	224	153	68.3036	3e-82	72	224	265	113
gi|71811643|gb|DR989034.1|DR989034	C86427_65	560	382	68.2143	0	71	452	842	1223
gi|71811357|gb|DR988748.1|DR988748	C89167_65	223	152	68.1614	1e-81	72	223	955	804
gi|71811603|gb|DR988994.1|DR988994	C75551_65	516	351	68.0233	0	110	460	412	761
gi|71812161|gb|DR989552.1|DR989552	C94045_65	308	209	67.8571	7e-96	72	280	1248	1452
gi|71811289|gb|DR988680.1|DR988680	C75247_67	308	209	67.8571	1e-115	100	308	526	318
gi|71812155|gb|DR989546.1|DR989546	CL135Contig1	236	160	67.7966	2e-86	73	232	508	667
gi|71811706|gb|DR989097.1|DR989097	scaffold5118_65	540	366	67.7778	0	100	465	372	7
gi|71812179|gb|DR989570.1|DR989570	C88629_65	340	230	67.6471	5e-128	93	322	882	1111
gi|71811418|gb|DR988809.1|DR988809	scaffold20_65	352	238	67.6136	7e-53	47	161	896	1008	220	342	1067	1185
gi|71812228|gb|DR989619.1|DR989619	scaffold1381_65	306	206	67.3203	9e-114	68	273	1147	1352
gi|71811497|gb|DR988888.1|DR988888	C80405_65	599	403	67.2788	0	96	498	540	942
gi|71811998|gb|DR989389.1|DR989389	C71137_67	399	268	67.1679	1e-150	73	340	580	847
gi|71812001|gb|DR989392.1|DR989392	C54319_67	335	225	67.1642	6e-44	100	324	183	389
gi|71811827|gb|DR989218.1|DR989218	scaffold6768_67	347	233	67.147	5e-125	74	305	1455	1687
gi|71811500|gb|DR988891.1|DR988891	C69097_67	824	553	67.1117	0	161	711	894	343
gi|71812162|gb|DR989553.1|DR989553	scaffold998_67	367	246	67.03	3e-123	74	319	1056	1301
gi|71811573|gb|DR988964.1|DR988964	C79237_67	391	262	67.0077	4e-147	73	334	289	28
gi|71811730|gb|DR989121.1|DR989121	scaffold9730_67	412	276	66.9903	1e-144	97	372	1448	1720	97	149	1380	1432
gi|71811772|gb|DR989163.1|DR989163	C84181_65	645	432	66.9767	0	48	392	475	822	517	603	938	1020
gi|71812195|gb|DR989586.1|DR989586	scaffold9730_67	408	273	66.9118	1e-153	96	368	1448	1720	96	148	1380	1432
gi|71812139|gb|DR989530.1|DR989530	C82035_65	401	268	66.8329	1e-150	71	338	763	1030
gi|71812076|gb|DR989467.1|DR989467	C102475_65	277	185	66.787	3e-76	93	277	2578	2757
gi|71811615|gb|DR989006.1|DR989006	scaffold7263_65	505	337	66.7327	0	99	435	282	618
gi|71812101|gb|DR989492.1|DR989492	C62583_67	380	253	66.5789	6e-137	72	324	265	14
gi|71811857|gb|DR989248.1|DR989248	C67445_65	314	209	66.5605	9e-111	72	279	316	108
gi|71812181|gb|DR989572.1|DR989572	C75439_67	316	210	66.4557	8e-105	71	279	217	9
gi|71812147|gb|DR989538.1|DR989538	C91075_65	307	204	66.4495	1e-112	74	277	210	7
gi|71811509|gb|DR988900.1|DR988900	scaffold11042_65	419	278	66.3484	8e-152	85	361	278	1
gi|71812063|gb|DR989454.1|DR989454	C80661_65	380	252	66.3158	4e-141	74	325	266	15
gi|71812040|gb|DR989431.1|DR989431	CL147Contig1	261	173	66.2835	8e-80	68	240	342	511
gi|71811952|gb|DR989343.1|DR989343	scaffold10368_65	329	218	66.2614	2e-111	96	313	224	9
gi|71812238|gb|DR989629.1|DR989629	C87333_65	266	176	66.1654	6e-96	72	247	218	43
gi|71812048|gb|DR989439.1|DR989439	CL49Contig1	357	236	66.1064	1e-82	74	306	132	364
gi|71812072|gb|DR989463.1|DR989463	C87005_65	350	231	66	1e-128	71	301	269	39
gi|71812084|gb|DR989475.1|DR989475	C62583_67	299	197	65.8863	2e-108	71	267	210	14
gi|71811425|gb|DR988816.1|DR988816	scaffold5972_67	252	166	65.873	5e-81	74	238	765	600
gi|71811333|gb|DR988724.1|DR988724	C68933_65	293	193	65.8703	5e-106	101	293	222	30
gi|71811804|gb|DR989195.1|DR989195	C87421_65	334	220	65.8683	3e-86	75	294	464	245
gi|71812137|gb|DR989528.1|DR989528	C57127_67	368	242	65.7609	4e-110	74	273	268	69	298	339	42	1
gi|71812240|gb|DR989631.1|DR989631	C76693_65	340	223	65.5882	4e-119	73	294	320	98
gi|71811511|gb|DR988902.1|DR988902	C80405_65	267	175	65.5431	3e-88	7	181	695	868
gi|71811710|gb|DR989101.1|DR989101	C96537_65	456	298	65.3509	2e-87	107	404	1838	1556
gi|71812021|gb|DR989412.1|DR989412	scaffold20_65	300	196	65.3333	2e-83	72	265	196	1
gi|71812151|gb|DR989542.1|DR989542	C96319_65	415	271	65.3012	4e-141	96	366	718	450
gi|71812144|gb|DR989535.1|DR989535	C64983_65	291	190	65.2921	1e-91	70	259	362	173
gi|71811467|gb|DR988858.1|DR988858	C90829_65	426	278	65.2582	1e-156	97	374	1080	1357
gi|71811329|gb|DR988720.1|DR988720	C102089_65	540	352	65.1852	3e-158	74	424	1580	1924
gi|71812009|gb|DR989400.1|DR989400	C43827_65	195	127	65.1282	4e-62	70	195	246	120
gi|71811468|gb|DR988859.1|DR988859	C81175_67	281	183	65.1246	3e-76	98	280	599	421
gi|71811891|gb|DR989282.1|DR989282	C95273_65	272	177	65.0735	9e-92	71	246	1324	1500
gi|71811984|gb|DR989375.1|DR989375	C70057_67	389	253	65.0386	6e-137	134	385	656	908
gi|71811507|gb|DR988898.1|DR988898	scaffold20_65	500	325	65	2e-57	378	497	1067	1185	215	319	904	1008	75	174	764	863
gi|71811966|gb|DR989357.1|DR989357	C88809_65	294	191	64.966	3e-95	71	259	1125	1315
gi|71812152|gb|DR989543.1|DR989543	C94783_65	368	239	64.9457	2e-133	66	304	240	2
gi|71811899|gb|DR989290.1|DR989290	C100871_65	478	310	64.8536	1e-175	97	406	2036	2345
gi|71811936|gb|DR989327.1|DR989327	scaffold8352_65	330	214	64.8485	9e-114	78	291	213	1
gi|71811347|gb|DR988738.1|DR988738	C75549_65	136	88	64.7059	6e-14	34	121	330	412
gi|71811976|gb|DR989367.1|DR989367	C98123_65	212	137	64.6226	9e-73	75	211	1541	1677
gi|71811930|gb|DR989321.1|DR989321	C97511_65	322	208	64.5963	6e-115	68	275	226	19
gi|71811696|gb|DR989087.1|DR989087	C57127_67	442	285	64.4796	1e-135	70	312	311	69	337	378	42	1
gi|71812227|gb|DR989618.1|DR989618	C57127_67	443	285	64.3341	1e-135	66	308	311	69	333	374	42	1
gi|71811890|gb|DR989281.1|DR989281	C78217_65	314	202	64.3312	1e-106	70	270	687	888
gi|71812054|gb|DR989445.1|DR989445	C82743_65	339	218	64.3068	7e-121	72	289	481	264
gi|71811898|gb|DR989289.1|DR989289	C83983_65	364	234	64.2857	1e-125	97	330	277	45
gi|71811417|gb|DR988808.1|DR988808	scaffold3169_67	375	241	64.2667	5e-82	132	284	3752	3600	290	375	3535	3450	130	198	3601	3533
gi|71812212|gb|DR989603.1|DR989603	C94783_65	372	239	64.2473	2e-133	68	306	240	2
gi|71811636|gb|DR989027.1|DR989027	C76631_65	640	411	64.2188	0	96	506	36	442
gi|71811921|gb|DR989312.1|DR989312	C78363_65	379	243	64.1161	9e-136	97	339	651	893
gi|71811854|gb|DR989245.1|DR989245	scaffold11226_65	369	236	63.9566	4e-119	69	304	358	123
gi|71812026|gb|DR989417.1|DR989417	scaffold7190_67	346	221	63.8728	1e-122	74	294	320	100
gi|71812160|gb|DR989551.1|DR989551	C79023_65	276	176	63.7681	6e-96	101	276	676	851
gi|71811659|gb|DR989050.1|DR989050	C94783_65	375	239	63.7333	2e-133	72	310	240	2
gi|71811395|gb|DR988786.1|DR988786	C81361_65	300	191	63.6667	2e-59	110	300	216	35
gi|71812081|gb|DR989472.1|DR989472	C104003_65	321	204	63.5514	1e-112	73	276	3664	3867
gi|71811591|gb|DR988982.1|DR988982	scaffold9241_65	329	209	63.5258	1e-103	75	283	1707	1913
gi|71811938|gb|DR989329.1|DR989329	C75027_65	416	264	63.4615	3e-102	95	357	264	1
gi|71812078|gb|DR989469.1|DR989469	scaffold7354_65	372	236	63.4409	1e-131	69	304	1929	2164
gi|71811647|gb|DR989038.1|DR989038	C94783_65	377	239	63.3952	2e-133	72	310	240	2
gi|71812002|gb|DR989393.1|DR989393	scaffold7834_65	270	171	63.3333	4e-69	76	242	178	9
gi|71811803|gb|DR989194.1|DR989194	CL162Contig1	319	202	63.3229	2e-111	71	272	485	686
gi|71811517|gb|DR988908.1|DR988908	scaffold5627_65	700	443	63.2857	0	207	649	665	233
gi|71812008|gb|DR989399.1|DR989399	C85305_65	261	165	63.2184	2e-89	97	261	928	1092
gi|71811908|gb|DR989299.1|DR989299	C81807_65	304	192	63.1579	6e-90	139	304	902	737	70	95	971	946
gi|71811739|gb|DR989130.1|DR989130	C96175_65	190	120	63.1579	7e-61	71	190	1653	1772
gi|71811525|gb|DR988916.1|DR988916	scaffold7263_65	553	349	63.1103	4e-108	171	516	282	618
gi|71811725|gb|DR989116.1|DR989116	C97173_65	495	312	63.0303	9e-149	95	359	408	144	413	459	90	44
gi|71811842|gb|DR989233.1|DR989233	C95157_65	311	196	63.0225	8e-108	69	264	1531	1726
gi|71811545|gb|DR988936.1|DR988936	scaffold5627_65	335	211	62.9851	9e-71	48	258	475	276
gi|71811876|gb|DR989267.1|DR989267	C71679_67	181	114	62.9834	4e-22	61	174	468	573
gi|71812123|gb|DR989514.1|DR989514	C89505_65	375	236	62.9333	1e-131	95	330	415	180
gi|71811607|gb|DR988998.1|DR988998	scaffold611_65	337	212	62.908	3e-117	76	287	483	272
gi|71811719|gb|DR989110.1|DR989110	scaffold5118_65	412	259	62.8641	2e-140	82	340	264	7
gi|71811439|gb|DR988830.1|DR988830	scaffold20_65	277	174	62.8159	8e-83	74	247	317	145
gi|71811967|gb|DR989358.1|DR989358	C81649_65	326	204	62.5767	9e-108	72	275	815	1017
gi|50355577|gb|CO553844.1|CO553844	C98173_65	227	142	62.5551	4e-50	39	175	535	394
gi|71811683|gb|DR989074.1|DR989074	C96509_65	547	342	62.5229	0	79	420	1208	1548
gi|71812095|gb|DR989486.1|DR989486	C92743_65	351	219	62.3932	2e-121	71	289	1537	1319
gi|71812075|gb|DR989466.1|DR989466	C94525_65	406	253	62.3153	1e-141	70	322	255	3
gi|71811587|gb|DR988978.1|DR988978	scaffold20_65	564	351	62.234	3e-50	448	555	1067	1173	284	389	904	1008	152	243	772	863	107	160	640	693
gi|71811745|gb|DR989136.1|DR989136	C69585_65	198	123	62.1212	2e-64	72	194	210	88
gi|71811816|gb|DR989207.1|DR989207	C69013_65	306	190	62.0915	3e-104	95	284	201	12
gi|71811424|gb|DR988815.1|DR988815	scaffold5626_65	211	131	62.0853	5e-31	13	142	135	12
gi|71811980|gb|DR989371.1|DR989371	scaffold9945_65	356	221	62.0787	1e-122	79	299	291	71
gi|71812041|gb|DR989432.1|DR989432	C89771_65	260	161	61.9231	1e-63	72	232	933	1093
gi|71811673|gb|DR989064.1|DR989064	C76417_65	454	281	61.8943	2e-35	234	427	648	824	107	193	451	544
gi|71812046|gb|DR989437.1|DR989437	C85307_65	401	248	61.8454	8e-121	72	319	928	1175
gi|71811965|gb|DR989356.1|DR989356	C89175_65	289	178	61.5917	4e-97	96	273	996	1173
gi|71811817|gb|DR989208.1|DR989208	CL162Contig1	328	202	61.5854	2e-111	78	279	485	686
gi|71811358|gb|DR988749.1|DR988749	C85821_65	424	261	61.5566	1e-141	100	360	786	1045	103	128	750	775
gi|71811828|gb|DR989219.1|DR989219	C64033_67	270	166	61.4815	3e-85	71	235	496	661
gi|71811844|gb|DR989235.1|DR989235	C87345_65	373	229	61.3941	2e-127	96	324	309	81
gi|71811790|gb|DR989181.1|DR989181	scaffold1101_65	437	268	61.3272	1e-150	70	337	114	381
gi|71811872|gb|DR989263.1|DR989263	C93065_65	354	217	61.2994	3e-120	68	284	797	1013
gi|71812133|gb|DR989524.1|DR989524	C89663_67	395	242	61.2658	5e-91	194	361	213	46	76	149	331	258
gi|71811858|gb|DR989249.1|DR989249	C95157_65	322	197	61.1801	1e-103	72	268	1531	1726
gi|71811823|gb|DR989214.1|DR989214	C72771_65	379	231	60.9499	1e-128	99	329	370	140
gi|71811884|gb|DR989275.1|DR989275	C82307_67	371	226	60.9164	4e-113	75	300	7	232
gi|71811978|gb|DR989369.1|DR989369	scaffold5627_65	347	211	60.8069	6e-112	72	281	465	255
gi|71812246|gb|DR989637.1|DR989637	scaffold9055_65	419	254	60.6205	7e-32	102	355	268	37
gi|71811684|gb|DR989075.1|DR989075	C91543_65	765	463	60.5229	0	76	537	292	752
gi|71811893|gb|DR989284.1|DR989284	C82559_65	412	249	60.4369	3e-139	95	343	812	1060
gi|71811349|gb|DR988740.1|DR988740	C85887_65	252	152	60.3175	2e-58	74	225	182	328
gi|71812114|gb|DR989505.1|DR989505	scaffold998_67	458	276	60.262	8e-109	96	371	1875	2150
gi|71811649|gb|DR989040.1|DR989040	C57127_67	467	281	60.1713	1e-135	79	321	311	69	346	383	42	5
gi|71811295|gb|DR988686.1|DR988686	C75293_65	416	250	60.0962	5e-116	92	341	348	592
gi|71812138|gb|DR989529.1|DR989529	C84169_65	228	137	60.0877	9e-73	74	210	138	2
gi|71812004|gb|DR989395.1|DR989395	scaffold6451_67	235	141	60	8e-61	96	235	711	849
gi|71812085|gb|DR989476.1|DR989476	C55425_67	219	131	59.8174	3e-69	66	196	396	526
gi|50886881|gb|CO751617.1|CO751617	scaffold2737_65	439	262	59.6811	1e-144	17	278	1199	938
gi|71811528|gb|DR988919.1|DR988919	scaffold11152_65	242	144	59.5041	7e-77	75	218	514	371
gi|71812241|gb|DR989632.1|DR989632	C102881_65	258	153	59.3023	3e-82	72	224	2839	2991
gi|71811657|gb|DR989048.1|DR989048	C57127_67	221	131	59.276	2e-64	71	201	311	182
gi|71811929|gb|DR989320.1|DR989320	C84263_65	174	103	59.1954	1e-52	72	174	732	834
gi|71811946|gb|DR989337.1|DR989337	C84005_65	411	243	59.1241	1e-135	98	340	243	1
gi|71811960|gb|DR989351.1|DR989351	scaffold20_65	340	201	59.1176	1e-45	73	164	917	1008	231	339	1073	1178
gi|71812159|gb|DR989550.1|DR989550	scaffold7867_65	291	172	59.1065	6e-84	68	239	581	750
gi|71811513|gb|DR988904.1|DR988904	C80405_65	576	340	59.0278	1e-120	102	327	540	764	411	524	829	942
gi|71812050|gb|DR989441.1|DR989441	C82255_65	263	155	58.9354	1e-78	73	227	267	114
gi|71811877|gb|DR989268.1|DR989268	scaffold20_65	316	186	58.8608	8e-68	94	277	184	1
gi|71812126|gb|DR989517.1|DR989517	C81649_65	335	197	58.806	1e-103	72	268	818	1013
gi|71811961|gb|DR989352.1|DR989352	scaffold9923_65	332	195	58.7349	3e-107	79	273	232	38
gi|71811909|gb|DR989300.1|DR989300	C95067_65	344	202	58.7209	2e-111	73	274	1635	1434
gi|71812185|gb|DR989576.1|DR989576	scaffold4090_65	249	146	58.6345	4e-78	71	216	1591	1736
gi|71812120|gb|DR989511.1|DR989511	C62031_67	365	214	58.6301	1e-113	67	279	471	684
gi|71811926|gb|DR989317.1|DR989317	C67003_67	461	270	58.5683	5e-150	175	444	544	813
gi|71811948|gb|DR989339.1|DR989339	C96247_65	270	158	58.5185	3e-85	96	253	393	236
gi|50355576|gb|CO553843.1|CO553843	scaffold2737_65	337	197	58.457	2e-99	67	262	5297	5493
gi|71811963|gb|DR989354.1|DR989354	scaffold8229_65	296	173	58.4459	1e-91	77	249	1799	1971
gi|71811814|gb|DR989205.1|DR989205	C39397_67	290	169	58.2759	1e-91	74	242	169	337
gi|71812049|gb|DR989440.1|DR989440	CL49Contig1	316	184	58.2278	4e-91	108	291	183	364
gi|71812028|gb|DR989419.1|DR989419	C79971_65	408	237	58.0882	1e-122	76	310	724	960
gi|71811995|gb|DR989386.1|DR989386	scaffold422_65	183	106	57.9235	5e-37	72	176	6394	6499
gi|71811954|gb|DR989345.1|DR989345	C61783_67	235	136	57.8723	7e-52	67	202	256	124
gi|71812057|gb|DR989448.1|DR989448	C101303_65	354	204	57.6271	9e-108	73	275	204	1
gi|71811338|gb|DR988729.1|DR988729	C84263_65	230	132	57.3913	2e-36	91	222	883	1007
gi|71811717|gb|DR989108.1|DR989108	scaffold5118_65	309	176	56.9579	1e-72	99	274	372	202
gi|71812104|gb|DR989495.1|DR989495	C82609_65	324	184	56.7901	7e-96	98	281	416	234
gi|71811420|gb|DR988811.1|DR988811	C80315_65	236	134	56.7797	2e-40	83	211	928	796
gi|71812012|gb|DR989403.1|DR989403	CL147Contig1	379	215	56.7282	2e-109	72	286	293	505
gi|71811991|gb|DR989382.1|DR989382	C79951_65	242	137	56.6116	6e-68	71	207	203	68
gi|71812239|gb|DR989630.1|DR989630	C95529_65	364	206	56.5934	4e-101	79	284	1294	1499
gi|71812031|gb|DR989422.1|DR989422	C75607_65	283	160	56.5371	2e-86	72	231	177	18
gi|71812087|gb|DR989478.1|DR989478	C82905_65	200	113	56.5	1e-19	1	67	301	235	127	172	175	130
gi|71812077|gb|DR989468.1|DR989468	C69243_65	325	183	56.3077	5e-100	72	254	183	1
gi|71811661|gb|DR989052.1|DR989052	C59759_67	485	273	56.2887	1e-153	74	346	289	561
gi|71812198|gb|DR989589.1|DR989589	C71679_67	198	111	56.0606	3e-57	72	182	982	872
gi|71812219|gb|DR989610.1|DR989610	C93505_65	316	177	56.0127	5e-75	73	248	1344	1517
gi|71812070|gb|DR989461.1|DR989461	C102993_65	318	178	55.9748	7e-90	81	257	3008	2831
gi|71811779|gb|DR989170.1|DR989170	scaffold1101_65	479	268	55.9499	1e-150	97	364	114	381
gi|71811824|gb|DR989215.1|DR989215	C80653_65	295	165	55.9322	2e-89	73	237	625	789
gi|71812019|gb|DR989410.1|DR989410	scaffold8627_65	331	185	55.8912	3e-101	69	253	185	1
gi|71811463|gb|DR988854.1|DR988854	C84005_65	418	233	55.7416	5e-125	110	342	210	441
gi|71811563|gb|DR988954.1|DR988954	scaffold3295_65	551	307	55.7169	1e-58	271	384	2723	2836	428	536	2880	2988	73	156	2524	2608
gi|71811805|gb|DR989196.1|DR989196	C84263_65	210	117	55.7143	4e-56	72	188	848	963
gi|71811900|gb|DR989291.1|DR989291	scaffold6464_65	406	226	55.665	8e-84	106	331	23	246
gi|71812130|gb|DR989521.1|DR989521	C92719_65	248	138	55.6452	3e-73	73	210	1107	1244
gi|71811638|gb|DR989029.1|DR989029	C79921_65	431	239	55.4524	2e-133	193	431	640	878
gi|71811610|gb|DR989001.1|DR989001	C99417_65	148	82	55.4054	1e-30	68	148	960	880
gi|71811811|gb|DR989202.1|DR989202	scaffold3_65	368	203	55.163	6e-112	73	275	686	888
gi|71812033|gb|DR989424.1|DR989424	C84207_67	254	140	55.1181	1e-69	77	216	450	312
gi|71811973|gb|DR989364.1|DR989364	C79721_65	269	148	55.0186	3e-79	73	220	628	775
gi|71811335|gb|DR988726.1|DR988726	C81705_65	262	144	54.9618	2e-62	92	233	1006	864
gi|71812173|gb|DR989564.1|DR989564	scaffold4774_65	257	141	54.8638	1e-62	73	213	40	180
gi|71811846|gb|DR989237.1|DR989237	CL49Contig1	352	193	54.8295	1e-91	70	262	174	363
gi|71812071|gb|DR989462.1|DR989462	C80311_65	349	191	54.7278	5e-100	74	264	195	6
gi|71811397|gb|DR988788.1|DR988788	C64033_67	311	170	54.6624	2e-37	102	269	252	413
gi|71811953|gb|DR989344.1|DR989344	scaffold422_65	356	194	54.4944	1e-94	103	296	4278	4470
gi|71811715|gb|DR989106.1|DR989106	C75411_65	325	177	54.4615	2e-96	69	245	589	765
gi|71812086|gb|DR989477.1|DR989477	scaffold998_67	386	210	54.4041	2e-50	95	304	1945	2150
gi|71811447|gb|DR988838.1|DR988838	scaffold11460_65	631	342	54.1997	2e-94	74	413	3648	3973
gi|71811943|gb|DR989334.1|DR989334	scaffold10726_65	527	285	54.0797	1e-160	70	354	571	287
gi|71811676|gb|DR989067.1|DR989067	C79921_65	417	224	53.717	2e-124	194	417	640	863
gi|71811810|gb|DR989201.1|DR989201	C99129_65	445	239	53.7079	3e-133	95	333	257	19
gi|71811462|gb|DR988853.1|DR988853	C80717_65	300	161	53.6667	6e-87	103	263	261	101
gi|71811766|gb|DR989157.1|DR989157	C90071_65	536	287	53.5448	4e-157	73	359	1171	886
gi|71812174|gb|DR989565.1|DR989565	C74623_65	284	152	53.5211	1e-81	72	223	153	2
gi|71811435|gb|DR988826.1|DR988826	C76709_65	495	263	53.1313	2e-84	16	278	599	349
gi|71812064|gb|DR989455.1|DR989455	C68933_65	283	149	52.6502	5e-75	71	219	175	28
gi|71812131|gb|DR989522.1|DR989522	C91075_65	288	151	52.4306	1e-54	76	225	154	7
gi|71811380|gb|DR988771.1|DR988771	C76237_67	170	89	52.3529	6e-24	81	169	293	210
gi|71812214|gb|DR989605.1|DR989605	C93791_65	230	120	52.1739	1e-62	73	192	248	129
gi|71811510|gb|DR988901.1|DR988901	scaffold89_65	265	138	52.0755	6e-59	95	232	1130	1264	95	178	589	672	96	178	362	444
gi|71811535|gb|DR988926.1|DR988926	C67177_67	530	276	52.0755	6e-116	19	294	645	379
gi|71811986|gb|DR989377.1|DR989377	C96949_65	239	124	51.8828	3e-60	72	194	1704	1827
gi|71811427|gb|DR988818.1|DR988818	C76201_65	307	159	51.7915	5e-69	33	189	455	298
gi|71812108|gb|DR989499.1|DR989499	C90595_65	255	132	51.7647	6e-65	73	204	1108	1239
gi|71811650|gb|DR989041.1|DR989041	scaffold1056_65	580	299	51.5517	5e-169	95	393	999	1297
gi|71811364|gb|DR988755.1|DR988755	C66101_67	445	229	51.4607	4e-61	269	386	676	793	72	182	479	589
gi|71811476|gb|DR988867.1|DR988867	C77499_65	183	94	51.3661	9e-14	46	139	719	633
gi|71812186|gb|DR989577.1|DR989577	scaffold4874_65	259	133	51.3514	6e-68	64	196	133	1
gi|71811486|gb|DR988877.1|DR988877	C75679_65	148	76	51.3514	9e-32	74	148	400	475
gi|71811705|gb|DR989096.1|DR989096	scaffold2454_65	418	214	51.1962	2e-118	96	309	214	1
gi|71811949|gb|DR989340.1|DR989340	C96043_65	309	158	51.1327	9e-83	92	249	1539	1696
gi|71811351|gb|DR988742.1|DR988742	C92239_65	450	230	51.1111	6e-128	185	414	478	249
gi|71811799|gb|DR989190.1|DR989190	C102475_65	272	139	51.1029	7e-74	72	210	2674	2812
gi|71811550|gb|DR988941.1|DR988941	scaffold10192_65	582	297	51.0309	3e-118	74	287	432	219	474	556	88	7
gi|71811348|gb|DR988739.1|DR988739	C96993_65	149	76	51.0067	1e-36	71	146	938	1013
gi|71811977|gb|DR989368.1|DR989368	C103877_65	377	192	50.9284	3e-37	73	167	324	229	255	351	160	69
gi|71812142|gb|DR989533.1|DR989533	C96859_65	297	151	50.8418	1e-66	94	243	179	31
gi|71811755|gb|DR989146.1|DR989146	C93599_65	563	285	50.6217	1e-67	214	342	925	1053	434	538	1053	1153	44	94	875	925
gi|71811957|gb|DR989348.1|DR989348	C85875_65	227	114	50.2203	2e-52	74	185	994	1107
gi|71812116|gb|DR989507.1|DR989507	C102475_65	281	141	50.1779	2e-65	76	216	2621	2759
gi|71811309|gb|DR988700.1|DR988700	C79921_65	683	342	50.0732	3e-180	332	673	538	876
gi|71811906|gb|DR989297.1|DR989297	C90067_67	192	96	50	2e-48	73	168	135	40
gi|71811821|gb|DR989212.1|DR989212	C94205_65	221	110	49.7738	7e-52	113	221	1470	1579
gi|71811600|gb|DR988991.1|DR988991	C84035_65	368	183	49.7283	1e-54	77	183	874	980	248	323	1044	1119
gi|71811925|gb|DR989316.1|DR989316	scaffold6960_65	334	166	49.7006	4e-85	97	262	168	4
gi|71811911|gb|DR989302.1|DR989302	C71183_65	439	218	49.6583	5e-82	69	286	482	691
gi|71812080|gb|DR989471.1|DR989471	C96249_65	260	129	49.6154	4e-63	72	200	1076	1203
gi|71811990|gb|DR989381.1|DR989381	scaffold20_65	381	189	49.6063	9e-62	201	319	1067	1185	73	142	939	1008
gi|71811968|gb|DR989359.1|DR989359	C102475_65	142	70	49.2958	5e-33	73	142	2660	2729
gi|71811951|gb|DR989342.1|DR989342	C95157_65	159	78	49.0566	6e-33	80	156	1531	1608
gi|71811939|gb|DR989330.1|DR989330	C91383_65	306	150	49.0196	2e-80	96	245	1285	1434
gi|71811404|gb|DR988795.1|DR988795	C99429_65	196	96	48.9796	2e-48	77	172	1380	1475
gi|71812170|gb|DR989561.1|DR989561	C80959_65	309	151	48.8673	1e-20	100	250	138	1
gi|71811962|gb|DR989353.1|DR989353	C85715_65	173	84	48.5549	2e-36	75	158	1002	1084
gi|71811826|gb|DR989217.1|DR989217	scaffold2737_65	308	149	48.3766	9e-80	101	249	4290	4438
gi|71812146|gb|DR989537.1|DR989537	C79971_65	284	137	48.2394	1e-72	77	213	761	897
gi|71811840|gb|DR989231.1|DR989231	C82185_65	195	94	48.2051	1e-37	74	166	945	1037
gi|71811919|gb|DR989310.1|DR989310	C82163_65	277	133	48.0144	1e-60	95	226	193	62
gi|71812109|gb|DR989500.1|DR989500	C96007_65	255	122	47.8431	3e-54	75	195	246	126
gi|71811863|gb|DR989254.1|DR989254	C35113_65	473	226	47.7801	4e-123	72	297	33	258
gi|71811606|gb|DR988997.1|DR988997	C9415_67	216	103	47.6852	6e-43	5	107	105	205
gi|71812188|gb|DR989579.1|DR989579	C86099_65	245	116	47.3469	2e-31	146	213	110	43	71	118	186	138
gi|71812037|gb|DR989428.1|DR989428	C48635_65	186	88	47.3118	1e-43	73	160	147	60
gi|71812059|gb|DR989450.1|DR989450	C102609_65	233	110	47.2103	7e-52	70	178	247	138
gi|71811743|gb|DR989134.1|DR989134	C84939_67	197	93	47.2081	1e-46	94	186	1215	1307
gi|71811959|gb|DR989350.1|DR989350	C75667_65	263	124	47.1483	6e-65	96	219	150	27
gi|71812194|gb|DR989585.1|DR989585	C74983_67	297	140	47.138	2e-74	71	210	999	1138
gi|71811365|gb|DR988756.1|DR988756	C86349_65	198	93	46.9697	9e-45	75	167	797	889
gi|71811866|gb|DR989257.1|DR989257	C69279_67	194	91	46.9072	1e-40	78	168	563	652
gi|71811526|gb|DR988917.1|DR988917	scaffold9036_65	322	151	46.8944	6e-81	71	221	614	764
gi|71812244|gb|DR989635.1|DR989635	C71679_67	241	113	46.888	2e-58	73	185	982	870
gi|71812029|gb|DR989420.1|DR989420	scaffold7629_65	397	186	46.8514	2e-72	97	282	218	33
gi|71812183|gb|DR989574.1|DR989574	C86099_65	248	116	46.7742	2e-24	151	218	110	43	76	123	186	138
gi|71811825|gb|DR989216.1|DR989216	C91531_65	270	126	46.6667	2e-61	74	199	476	352
gi|71812180|gb|DR989571.1|DR989571	C62583_67	277	129	46.5704	4e-63	89	217	226	99
gi|71812056|gb|DR989447.1|DR989447	C76365_65	289	134	46.3668	4e-66	98	231	498	630
gi|71811441|gb|DR988832.1|DR988832	C72713_65	229	106	46.2882	6e-40	72	176	64	168
gi|71811629|gb|DR989020.1|DR989020	scaffold2082_65	325	150	46.1538	1e-75	73	221	150	1
gi|71811999|gb|DR989390.1|DR989390	scaffold4093_65	542	250	46.1255	7e-119	233	481	1017	768
gi|71811456|gb|DR988847.1|DR988847	scaffold8957_67	183	84	45.9016	2e-36	79	162	789	871
gi|71811631|gb|DR989022.1|DR989022	scaffold8015_65	552	253	45.8333	5e-135	255	507	252	1
gi|71812034|gb|DR989425.1|DR989425	C71135_65	144	66	45.8333	8e-26	78	143	237	173
gi|71811781|gb|DR989172.1|DR989172	scaffold19_65	151	69	45.6954	1e-18	44	112	2444	2378
gi|71812153|gb|DR989544.1|DR989544	C81175_67	267	122	45.6929	1e-63	96	217	196	75
gi|71811885|gb|DR989276.1|DR989276	C97019_65	312	142	45.5128	1e-75	69	210	1692	1833
gi|71811726|gb|DR989117.1|DR989117	C89505_65	133	60	45.1128	3e-22	75	133	620	561
gi|71811836|gb|DR989227.1|DR989227	CL35Contig1	190	85	44.7368	6e-18	76	157	250	168
gi|71812011|gb|DR989402.1|DR989402	C71679_67	251	112	44.6215	9e-58	71	182	981	870
gi|71812035|gb|DR989426.1|DR989426	scaffold422_65	303	135	44.5545	5e-69	100	234	4330	4464
gi|71811415|gb|DR988806.1|DR988806	scaffold11631_65	175	77	44	5e-37	99	175	204	128
gi|71812245|gb|DR989636.1|DR989636	C85305_65	216	95	43.9815	6e-43	74	167	1054	1148
gi|71812006|gb|DR989397.1|DR989397	C76065_65	196	86	43.8776	2e-42	73	158	721	806
gi|71812232|gb|DR989623.1|DR989623	scaffold71_65	212	93	43.8679	9e-42	101	193	271	180
gi|71811970|gb|DR989361.1|DR989361	C75645_67	279	122	43.7276	6e-59	100	221	123	3
gi|71812053|gb|DR989444.1|DR989444	scaffold10726_65	355	155	43.662	5e-54	218	323	2856	2961	104	152	2742	2790
gi|71811521|gb|DR988912.1|DR988912	scaffold87_65	394	172	43.6548	2e-50	99	198	1145	1244	283	354	1329	1400
gi|71812089|gb|DR989480.1|DR989480	C86535_65	264	115	43.5606	5e-50	97	209	1074	1188
gi|71811572|gb|DR988963.1|DR988963	C102829_65	414	180	43.4783	6e-54	214	327	2859	2971	74	139	2724	2788
gi|71811838|gb|DR989229.1|DR989229	scaffold5020_65	189	82	43.3862	5e-40	72	153	2624	2705
gi|71811691|gb|DR989082.1|DR989082	scaffold5627_65	570	247	43.3333	4e-80	322	568	734	500
gi|71811381|gb|DR988772.1|DR988772	scaffold9866_65	538	233	43.3086	3e-62	74	306	2477	2252
gi|71812014|gb|DR989405.1|DR989405	C70057_67	185	80	43.2432	8e-39	74	153	691	770
gi|71812200|gb|DR989591.1|DR989591	scaffold3771_65	241	104	43.1535	3e-48	73	176	3557	3659
gi|71811423|gb|DR988814.1|DR988814	C84181_65	325	140	43.0769	5e-35	186	325	930	792
gi|71811523|gb|DR988914.1|DR988914	C84807_65	309	133	43.0421	2e-65	78	210	443	312
gi|71811487|gb|DR988878.1|DR988878	C71183_65	426	183	42.9577	2e-90	106	288	484	664
gi|71812065|gb|DR989456.1|DR989456	scaffold79_65	191	82	42.9319	5e-40	71	152	1178	1259
gi|71812058|gb|DR989449.1|DR989449	C77287_65	251	107	42.6295	8e-55	72	178	118	12
gi|71811754|gb|DR989145.1|DR989145	scaffold5104_65	648	275	42.4383	6e-129	343	615	1	272
gi|71811800|gb|DR989191.1|DR989191	C86093_65	229	97	42.3581	7e-49	73	169	979	1075
gi|71812128|gb|DR989519.1|DR989519	C72641_65	156	66	42.3077	1e-30	77	142	188	123
gi|71811787|gb|DR989178.1|DR989178	C86099_65	277	117	42.2383	1e-29	149	216	110	43	73	121	186	138
gi|71811520|gb|DR988911.1|DR988911	C67183_65	680	287	42.2059	7e-138	386	672	181	462
gi|71812115|gb|DR989506.1|DR989506	C85171_65	371	155	41.779	1e-73	73	227	177	25
gi|71812221|gb|DR989612.1|DR989612	scaffold9783_65	220	91	41.3636	2e-40	72	161	506	416
gi|71811865|gb|DR989256.1|DR989256	C54681_67	266	110	41.3534	9e-52	101	209	221	112
gi|71811504|gb|DR988895.1|DR988895	scaffold8858_65	567	232	40.9171	1e-126	83	314	674	443
gi|71812237|gb|DR989628.1|DR989628	scaffold3771_65	236	96	40.678	1e-41	72	165	3557	3652
gi|71812122|gb|DR989513.1|DR989513	scaffold5628_65	224	91	40.625	3e-45	71	161	395	305
gi|71811339|gb|DR988730.1|DR988730	C97657_65	165	67	40.6061	8e-17	83	149	1675	1741
gi|71812150|gb|DR989541.1|DR989541	C86099_65	289	117	40.4844	2e-31	146	213	110	43	70	118	186	138
gi|71811390|gb|DR988781.1|DR988781	scaffold191_67	124	50	40.3226	2e-16	75	124	522	473
gi|71811416|gb|DR988807.1|DR988807	C67177_67	112	45	40.1786	3e-18	68	112	818	774
gi|71811807|gb|DR989198.1|DR989198	C48635_65	248	99	39.9194	5e-50	97	195	158	60
gi|71811543|gb|DR988934.1|DR988934	C96745_65	273	107	39.1941	5e-50	77	183	622	517
gi|71811867|gb|DR989258.1|DR989258	C103231_65	334	130	38.9222	2e-68	87	216	2893	3022
gi|71812082|gb|DR989473.1|DR989473	C97139_65	267	103	38.5768	3e-30	73	174	102	1
gi|50886894|gb|CO751630.1|CO751630	scaffold19_65	280	106	37.8571	5e-35	73	178	4987	5088
gi|71811945|gb|DR989336.1|DR989336	scaffold89_65	259	97	37.4517	8e-49	71	167	1331	1427
gi|71811797|gb|DR989188.1|DR989188	C65831_67	334	125	37.4251	2e-65	77	201	665	789
gi|71811609|gb|DR989000.1|DR989000	C12575_65	532	199	37.406	5e-92	232	429	1	199
gi|71811958|gb|DR989349.1|DR989349	C55425_67	312	116	37.1795	6e-41	97	212	407	518
gi|71811744|gb|DR989135.1|DR989135	C81363_67	191	71	37.1728	2e-33	108	178	1260	1330
gi|71811850|gb|DR989241.1|DR989241	C96629_65	352	130	36.9318	1e-63	71	199	130	1
gi|71811815|gb|DR989206.1|DR989206	C83011_67	388	143	36.8557	4e-76	97	239	169	27
gi|71812052|gb|DR989443.1|DR989443	C88023_67	323	119	36.8421	8e-62	76	194	241	123
gi|71812233|gb|DR989624.1|DR989624	C74281_65	237	87	36.7089	1e-28	70	154	87	1
gi|71812023|gb|DR989414.1|DR989414	C83023_65	303	111	36.6337	4e-57	72	182	970	1080
gi|71811897|gb|DR989288.1|DR989288	C98619_65	317	116	36.5931	5e-60	96	211	476	361
gi|71811829|gb|DR989220.1|DR989220	scaffold4269_65	507	185	36.4892	5e-101	260	444	1	185
gi|71812136|gb|DR989527.1|DR989527	C81649_65	228	83	36.4035	9e-36	73	154	931	1013
gi|71811757|gb|DR989148.1|DR989148	C71679_67	338	123	36.3905	1e-20	187	309	735	849
gi|71812191|gb|DR989582.1|DR989582	C91075_65	220	80	36.3636	9e-39	96	175	117	38
gi|71812124|gb|DR989515.1|DR989515	C81363_67	256	92	35.9375	5e-41	82	173	1416	1506
gi|71812098|gb|DR989489.1|DR989489	C78069_67	236	84	35.5932	2e-36	75	157	85	2
gi|71812225|gb|DR989616.1|DR989616	scaffold6184_65	163	58	35.5828	2e-08	110	163	2475	2418
gi|71811315|gb|DR988706.1|DR988706	scaffold6115_65	498	177	35.5422	3e-96	76	252	1831	2007
gi|71812025|gb|DR989416.1|DR989416	scaffold20_65	336	119	35.4167	8e-62	112	230	1067	1185
gi|71811881|gb|DR989272.1|DR989272	scaffold6184_65	164	58	35.3659	2e-08	110	163	2475	2418
gi|71811297|gb|DR988688.1|DR988688	scaffold7416_65	694	245	35.3026	9e-125	450	694	1	243
gi|71811426|gb|DR988817.1|DR988817	scaffold10452_65	170	60	35.2941	9e-20	100	158	1490	1549
gi|71812030|gb|DR989421.1|DR989421	C98017_65	211	74	35.0711	2e-30	97	170	1823	1895
gi|71812224|gb|DR989615.1|DR989615	scaffold6184_65	166	58	34.9398	2e-08	113	166	2475	2418
gi|71812145|gb|DR989536.1|DR989536	scaffold6184_65	167	58	34.7305	2e-08	111	164	2475	2418
gi|71812112|gb|DR989503.1|DR989503	scaffold6184_65	167	58	34.7305	2e-08	113	166	2475	2418
gi|71812171|gb|DR989562.1|DR989562	scaffold20_65	234	81	34.6154	9e-33	78	157	137	57
gi|71812163|gb|DR989554.1|DR989554	scaffold6184_65	169	58	34.3195	2e-08	115	168	2475	2418
gi|71811896|gb|DR989287.1|DR989287	C99185_65	280	96	34.2857	5e-35	137	232	400	308
gi|71811414|gb|DR988805.1|DR988805	scaffold8617_65	232	79	34.0517	4e-38	73	151	1349	1427
gi|71811482|gb|DR988873.1|DR988873	C82555_65	201	68	33.8308	7e-27	77	144	685	751
gi|71811993|gb|DR989384.1|DR989384	scaffold9959_67	216	73	33.7963	5e-25	78	150	1104	1174
gi|71811605|gb|DR988996.1|DR988996	C81649_65	222	75	33.7838	3e-26	62	135	919	992
gi|71811345|gb|DR988736.1|DR988736	scaffold6184_65	172	58	33.7209	2e-08	117	170	2475	2418
gi|71811646|gb|DR989037.1|DR989037	CL176Contig1	430	145	33.7209	2e-23	106	250	383	250
gi|71812113|gb|DR989504.1|DR989504	C97721_65	267	90	33.7079	1e-44	44	133	90	1
gi|71812217|gb|DR989608.1|DR989608	C71183_65	315	106	33.6508	4e-54	73	178	590	695
gi|71811611|gb|DR989002.1|DR989002	C72537_67	109	36	33.0275	8e-13	74	109	579	544
gi|71811848|gb|DR989239.1|DR989239	C88511_65	242	77	31.8182	2e-27	106	182	321	247
gi|71811356|gb|DR988747.1|DR988747	C73607_65	236	75	31.7797	2e-21	128	202	684	755
gi|50886886|gb|CO751622.1|CO751622	scaffold2737_65	483	152	31.47	2e-81	18	169	4287	4438
gi|71811778|gb|DR989169.1|DR989169	CL176Contig1	392	123	31.3776	3e-18	73	195	391	279
gi|71811972|gb|DR989363.1|DR989363	scaffold3295_65	268	84	31.3433	2e-31	143	226	2880	2963
gi|71812015|gb|DR989406.1|DR989406	C84005_65	267	82	30.7116	4e-35	71	151	82	1
gi|71811438|gb|DR988829.1|DR988829	scaffold89_65	179	54	30.1676	5e-12	103	156	1071	1122
gi|71811405|gb|DR988796.1|DR988796	C80937_67	191	57	29.8429	9e-11	134	190	457	510
gi|71811579|gb|DR988970.1|DR988970	scaffold8617_65	446	132	29.5964	1e-64	78	208	1296	1427
gi|71811648|gb|DR989039.1|DR989039	scaffold2454_65	469	138	29.4243	5e-73	201	338	138	1
gi|71812169|gb|DR989560.1|DR989560	CL49Contig1	219	64	29.2237	2e-24	75	137	301	364
gi|71811430|gb|DR988821.1|DR988821	C80015_65	236	67	28.3898	2e-12	109	175	719	781
gi|50886889|gb|CO751625.1|CO751625	scaffold2737_65	543	150	27.6243	4e-80	1	150	4289	4438
gi|71812129|gb|DR989520.1|DR989520	C68825_67	185	51	27.5676	2e-21	73	123	692	742
gi|71811369|gb|DR988760.1|DR988760	C102041_65	364	100	27.4725	3e-09	38	84	265	221	205	257	111	61
gi|71812043|gb|DR989434.1|DR989434	scaffold8165_65	230	62	26.9565	1e-16	73	131	242	181
gi|71812016|gb|DR989407.1|DR989407	C41107_65	331	89	26.8882	4e-39	70	157	210	298
gi|71811818|gb|DR989209.1|DR989209	C98367_65	407	106	26.0442	5e-54	68	173	393	288
gi|71811723|gb|DR989114.1|DR989114	C93791_65	178	46	25.8427	1e-18	83	128	248	203
gi|71812235|gb|DR989626.1|DR989626	C85371_65	184	47	25.5435	4e-19	74	120	933	979
gi|71811769|gb|DR989160.1|DR989160	C99439_65	352	88	25	3e-15	72	159	1638	1719
gi|71812055|gb|DR989446.1|DR989446	C84043_65	257	64	24.9027	2e-24	73	135	1058	1121
gi|71811794|gb|DR989185.1|DR989185	C103647_65	186	46	24.7312	2e-18	100	145	46	1
gi|71812032|gb|DR989423.1|DR989423	scaffold7592_65	270	65	24.0741	1e-29	99	163	1	65
gi|71811567|gb|DR988958.1|DR988958	C71679_67	213	50	23.4742	7e-21	93	142	919	870
gi|71811561|gb|DR988952.1|DR988952	scaffold422_65	573	134	23.3857	2e-70	440	573	9637	9504
gi|71812044|gb|DR989435.1|DR989435	C81663_65	193	45	23.3161	6e-18	75	119	256	212
gi|71811988|gb|DR989379.1|DR989379	C64421_67	254	59	23.2283	4e-26	98	156	72	130
gi|71811793|gb|DR989184.1|DR989184	scaffold5887_65	311	72	23.1511	8e-34	73	144	496	567
gi|71811834|gb|DR989225.1|DR989225	C84005_65	287	66	22.9965	3e-30	76	141	66	1
gi|71812141|gb|DR989532.1|DR989532	scaffold8028_65	284	64	22.5352	4e-29	99	162	1913	1976
gi|71811327|gb|DR988718.1|DR988718	C78367_65	338	76	22.4852	4e-36	50	125	827	902
gi|71811392|gb|DR988783.1|DR988783	scaffold71_65	166	37	22.2892	8e-11	100	136	547	511
gi|71811935|gb|DR989326.1|DR989326	C75051_65	324	72	22.2222	4e-20	84	155	477	545
gi|71811864|gb|DR989255.1|DR989255	scaffold6184_65	249	55	22.0884	2e-06	197	247	2472	2418
gi|71811774|gb|DR989165.1|DR989165	scaffold71_65	123	27	21.9512	2e-07	75	101	718	692
gi|71811444|gb|DR988835.1|DR988835	C85741_65	202	43	21.2871	1e-16	100	142	1	43
gi|71812223|gb|DR989614.1|DR989614	C15135_65	266	55	20.6767	6e-19	170	223	205	151
gi|71811809|gb|DR989200.1|DR989200	C78483_65	126	26	20.6349	9e-07	49	74	364	389
gi|71812201|gb|DR989592.1|DR989592	C92453_65	222	45	20.2703	4e-13	71	114	1510	1554
gi|71811856|gb|DR989247.1|DR989247	C68933_65	254	51	20.0787	2e-21	99	149	78	28
gi|71811878|gb|DR989269.1|DR989269	C101833_65	235	47	20	5e-19	73	119	47	1
gi|71811618|gb|DR989009.1|DR989009	scaffold10923_65	221	44	19.9095	6e-06	80	122	798	840
gi|71812168|gb|DR989559.1|DR989559	C15135_65	288	57	19.7917	1e-10	214	269	205	151
gi|71812229|gb|DR989620.1|DR989620	C90955_65	351	69	19.6581	6e-32	162	230	1391	1459
gi|71811432|gb|DR988823.1|DR988823	C81175_67	467	91	19.4861	2e-38	27	117	763	674
gi|71812039|gb|DR989430.1|DR989430	scaffold7628_65	454	87	19.163	3e-40	299	385	1	87
gi|71811785|gb|DR989176.1|DR989176	C15135_65	296	55	18.5811	1e-23	210	264	205	151
gi|71811913|gb|DR989304.1|DR989304	C75117_65	270	50	18.5185	3e-11	96	145	323	276
gi|71811997|gb|DR989388.1|DR989388	CL35Contig1	274	50	18.2482	8e-09	166	215	81	32
gi|50248891|gb|CO499853.1|CO499853	scaffold2737_65	280	51	18.2143	6e-19	51	101	5297	5347
gi|71812211|gb|DR989602.1|DR989602	scaffold6184_65	158	28	17.7215	7e-08	106	133	2475	2448
gi|71812220|gb|DR989611.1|DR989611	C15135_65	313	55	17.5719	1e-23	216	270	205	151
gi|71812157|gb|DR989548.1|DR989548	scaffold6184_65	162	28	17.284	7e-08	110	137	2475	2448
gi|71812213|gb|DR989604.1|DR989604	scaffold6184_65	163	28	17.1779	7e-08	111	138	2475	2448
gi|71811941|gb|DR989332.1|DR989332	scaffold6184_65	165	28	16.9697	7e-08	113	140	2475	2448
gi|71812193|gb|DR989584.1|DR989584	scaffold6184_65	166	28	16.8675	7e-08	114	141	2475	2448
gi|71811812|gb|DR989203.1|DR989203	C103319_65	274	46	16.7883	2e-18	72	117	48	3
gi|71812230|gb|DR989621.1|DR989621	scaffold422_65	188	31	16.4894	1e-09	12	42	4433	4463
gi|71812158|gb|DR989549.1|DR989549	scaffold6184_65	175	28	16	8e-08	124	151	2475	2448
gi|71812020|gb|DR989411.1|DR989411	scaffold6851_65	336	53	15.7738	2e-22	70	122	89	37
gi|71812067|gb|DR989458.1|DR989458	scaffold6184_65	178	28	15.7303	8e-08	113	140	2475	2448
gi|71812148|gb|DR989539.1|DR989539	C35113_65	290	44	15.1724	4e-17	71	114	215	258
gi|71811408|gb|DR988799.1|DR988799	scaffold422_65	471	71	15.0743	5e-33	76	146	9574	9504
gi|71811419|gb|DR988810.1|DR988810	scaffold6184_65	190	28	14.7368	9e-08	137	164	2475	2448
gi|71811307|gb|DR988698.1|DR988698	C81611_65	240	35	14.5833	7e-12	181	215	984	1018
gi|71811955|gb|DR989346.1|DR989346	scaffold998_67	232	33	14.2241	1e-10	158	190	1750	1782
gi|71811325|gb|DR988716.1|DR988716	scaffold8959_65	428	59	13.785	6e-26	75	133	85	27
gi|71811806|gb|DR989197.1|DR989197	scaffold6184_65	190	25	13.1579	5e-06	140	164	2472	2448
gi|71811634|gb|DR989025.1|DR989025	scaffold3479_65	246	32	13.0081	3e-08	110	141	531	562
gi|71811944|gb|DR989335.1|DR989335	scaffold6184_65	468	58	12.3932	6e-08	414	467	2475	2418
gi|71811366|gb|DR988757.1|DR988757	C40261_65	350	40	11.4286	1e-14	294	333	293	254
gi|71812176|gb|DR989567.1|DR989567	scaffold6184_65	383	28	7.3107	2e-07	337	364	2475	2448
gi|71811775|gb|DR989166.1|DR989166	scaffold7295_65	637	44	6.90738	5e-12	70	112	1090	1133
gi|71811982|gb|DR989373.1|DR989373	scaffold6184_65	431	28	6.49652	2e-07	379	406	2475	2448
gi|71812007|gb|DR989398.1|DR989398	scaffold6184_65	460	28	6.08696	2e-07	405	432	2475	2448
