# Supplementary material for: Comprehensive transcriptomic study on horse gram (Macrotyloma uniflorum): De novo assembly, functional characterization and comparative analysis in relation to drought stress
Source: BMC Genomics. 2013 Sep 23;14:647. doi: 10.1186/1471-2164-14-647 (PMC3853109; doi:10.1186/1471-2164-14-647)
Supplement: Additional file 8 — Guanine-cytosine (GC) content related information. [file 1471-2164-14-647-S8.xls]

## Sheet: Sheet1
#Sequence	GC content		Range	Percentage of occurrence	Occurrence of transcripts
C16963_65	0.72
C30707_65	0.71		0.11-0.20	0.00337804	1
C46727_65	0.7		0.21-0.30	0.22295	66
C21011_65	0.69		0.31-0.40	25.3826	7514
C30593_65	0.69		0.41-0.50	65.6825	19444
C37329_65	0.69		0.51-0.60	7.65801	2267
scaffold5578_65	0.69		0.61-0.70	1.04381	309
C11927_65	0.68		0.70-0.80	0.00675607	2
C20511_65	0.68
C20827_65	0.68
C32869_65	0.68
C36257_65	0.68
C41269_65	0.68
C47271_65	0.68
scaffold6207_65	0.68
C15729_65	0.67
C21073_65	0.67
C23171_65	0.67
C29913_65	0.67
C38629_65	0.67
C10731_65	0.66
C17077_65	0.66
C17191_65	0.66
C19277_65	0.66
C21623_65	0.66
C22427_65	0.66
C24197_65	0.66
C30249_65	0.66
C36881_65	0.66
C39735_65	0.66
C39907_65	0.66
C55895_65	0.66
scaffold3496_65	0.66
scaffold7038_65	0.66
C10969_65	0.65
C11959_65	0.65
C17749_65	0.65
C19353_65	0.65
C19363_65	0.65
C20295_65	0.65
C23939_65	0.65
C39245_65	0.65
C50455_65	0.65
C56043_65	0.65
C56111_65	0.65
scaffold8014_65	0.65
C11867_65	0.64
C11991_65	0.64
C13101_65	0.64
C13387_65	0.64
C22349_65	0.64
C22805_65	0.64
C22807_65	0.64
C24495_65	0.64
C26357_65	0.64
C31489_65	0.64
C31503_65	0.64
C32007_65	0.64
C35055_65	0.64
C39783_65	0.64
C40365_65	0.64
C40761_65	0.64
C41865_65	0.64
C49429_65	0.64
C56211_65	0.64
C86023_65	0.64
scaffold1333_65	0.64
scaffold1822_65	0.64
scaffold1893_65	0.64
scaffold2131_65	0.64
scaffold3480_65	0.64
scaffold3786_65	0.64
scaffold4385_65	0.64
scaffold4452_65	0.64
scaffold6434_65	0.64
scaffold7110_65	0.64
scaffold7404_65	0.64
scaffold7440_65	0.64
scaffold7924_65	0.64
C10687_65	0.63
C10749_65	0.63
C14189_65	0.63
C16827_65	0.63
C17987_65	0.63
C19495_65	0.63
C19873_65	0.63
C22775_65	0.63
C25511_65	0.63
C25559_65	0.63
C26835_65	0.63
C27493_65	0.63
C29275_65	0.63
C31953_65	0.63
C32743_65	0.63
C33321_65	0.63
C34077_65	0.63
C34873_65	0.63
C35581_65	0.63
C36913_65	0.63
C39427_65	0.63
C39623_65	0.63
C39899_65	0.63
C43993_65	0.63
C44579_65	0.63
C45941_65	0.63
C47831_65	0.63
C48683_65	0.63
C49407_65	0.63
C50677_65	0.63
C57427_65	0.63
C58895_65	0.63
C62849_65	0.63
scaffold10739_65	0.63
scaffold1093_65	0.63
scaffold1193_65	0.63
scaffold1264_65	0.63
scaffold2694_65	0.63
scaffold2942_65	0.63
scaffold3032_65	0.63
scaffold3057_65	0.63
scaffold3894_65	0.63
scaffold398_65	0.63
scaffold4046_65	0.63
scaffold5296_65	0.63
scaffold5592_65	0.63
scaffold5630_65	0.63
scaffold5772_65	0.63
scaffold5961_65	0.63
scaffold6208_67	0.63
scaffold6309_65	0.63
scaffold631_65	0.63
scaffold6990_65	0.63
scaffold709_65	0.63
scaffold7193_65	0.63
scaffold7229_65	0.63
scaffold8151_65	0.63
scaffold8517_65	0.63
scaffold8941_65	0.63
scaffold9803_65	0.63
C10893_65	0.62
C11135_65	0.62
C11281_65	0.62
C12631_65	0.62
C15913_65	0.62
C16347_65	0.62
C16801_65	0.62
C17213_65	0.62
C17511_65	0.62
C17885_65	0.62
C18063_65	0.62
C18645_65	0.62
C20759_65	0.62
C21039_65	0.62
C22075_65	0.62
C22793_65	0.62
C23275_65	0.62
C23489_65	0.62
C24457_65	0.62
C24787_65	0.62
C24857_65	0.62
C24955_65	0.62
C25659_65	0.62
C26259_65	0.62
C27237_65	0.62
C27663_65	0.62
C29223_65	0.62
C29833_65	0.62
C30341_65	0.62
C34127_65	0.62
C34269_65	0.62
C39187_65	0.62
C41489_65	0.62
C43575_65	0.62
C43997_65	0.62
C45825_65	0.62
C46167_65	0.62
C47979_65	0.62
C49167_65	0.62
C50977_65	0.62
C52175_65	0.62
C52203_65	0.62
C53001_65	0.62
C53243_65	0.62
C54265_65	0.62
C55845_65	0.62
C56849_65	0.62
C59373_65	0.62
C89097_65	0.62
C92227_65	0.62
scaffold10308_65	0.62
scaffold2306_65	0.62
scaffold2345_65	0.62
scaffold2543_65	0.62
scaffold2611_65	0.62
scaffold2844_65	0.62
scaffold3275_65	0.62
scaffold3529_65	0.62
scaffold3725_65	0.62
scaffold402_65	0.62
scaffold4027_65	0.62
scaffold4375_65	0.62
scaffold447_67	0.62
scaffold4749_65	0.62
scaffold5054_65	0.62
scaffold5395_65	0.62
scaffold5523_65	0.62
scaffold5655_65	0.62
scaffold5731_67	0.62
scaffold5895_65	0.62
scaffold6239_65	0.62
scaffold920_65	0.62
CL217Contig1	0.62
C11027_65	0.61
C11385_65	0.61
C11435_65	0.61
C13089_65	0.61
C14017_65	0.61
C14169_65	0.61
C14527_65	0.61
C14869_65	0.61
C15713_65	0.61
C19973_65	0.61
C20649_65	0.61
C21657_65	0.61
C22791_65	0.61
C24965_65	0.61
C25597_65	0.61
C25953_65	0.61
C27023_65	0.61
C27483_65	0.61
C28235_65	0.61
C28387_65	0.61
C29557_65	0.61
C29917_65	0.61
C30029_65	0.61
C31325_65	0.61
C32059_65	0.61
C33645_65	0.61
C35453_65	0.61
C36727_65	0.61
C38555_65	0.61
C39359_65	0.61
C41455_65	0.61
C47441_65	0.61
C48135_65	0.61
C48759_65	0.61
C51567_65	0.61
C54219_65	0.61
C54765_65	0.61
C55039_65	0.61
C55221_65	0.61
C56361_65	0.61
C58705_65	0.61
C58859_65	0.61
C61459_65	0.61
C62331_65	0.61
C63551_65	0.61
C63605_65	0.61
C66337_65	0.61
C67223_65	0.61
C69163_65	0.61
C75267_65	0.61
C76621_65	0.61
C86271_65	0.61
C9503_65	0.61
scaffold1005_65	0.61
scaffold1019_65	0.61
scaffold1070_65	0.61
scaffold11144_65	0.61
scaffold11431_65	0.61
scaffold1172_65	0.61
scaffold1292_65	0.61
scaffold1351_65	0.61
scaffold1574_65	0.61
scaffold1777_65	0.61
scaffold2549_65	0.61
scaffold2727_65	0.61
scaffold2729_65	0.61
scaffold2842_65	0.61
scaffold2865_65	0.61
scaffold3126_67	0.61
scaffold3136_65	0.61
scaffold3287_65	0.61
scaffold3509_65	0.61
scaffold3702_65	0.61
scaffold3899_65	0.61
scaffold4146_65	0.61
scaffold4208_65	0.61
scaffold4467_67	0.61
scaffold4531_65	0.61
scaffold4533_65	0.61
scaffold4719_65	0.61
scaffold5003_67	0.61
scaffold5226_65	0.61
scaffold5300_65	0.61
scaffold5355_65	0.61
scaffold5503_65	0.61
scaffold5730_67	0.61
scaffold5893_65	0.61
scaffold5945_65	0.61
scaffold6230_65	0.61
scaffold6339_65	0.61
scaffold6512_65	0.61
scaffold6662_65	0.61
scaffold6730_65	0.61
scaffold6741_65	0.61
scaffold6942_65	0.61
scaffold7334_67	0.61
scaffold7405_65	0.61
scaffold7831_65	0.61
scaffold8443_65	0.61
C11835_65	0.6
C11843_65	0.6
C13047_65	0.6
C13237_65	0.6
C13367_65	0.6
C14275_65	0.6
C16673_65	0.6
C16941_65	0.6
C19683_65	0.6
C19897_65	0.6
C20125_65	0.6
C21411_65	0.6
C22417_65	0.6
C23585_65	0.6
C25985_65	0.6
C27193_65	0.6
C28221_65	0.6
C28827_65	0.6
C29003_65	0.6
C29863_65	0.6
C30045_65	0.6
C34777_65	0.6
C35689_65	0.6
C35969_65	0.6
C36243_65	0.6
C36867_65	0.6
C37137_65	0.6
C37617_65	0.6
C39409_65	0.6
C40889_65	0.6
C41685_65	0.6
C43687_65	0.6
C46657_65	0.6
C46725_65	0.6
C47017_65	0.6
C47377_65	0.6
C48079_65	0.6
C49275_65	0.6
C49907_65	0.6
C50815_65	0.6
C50905_65	0.6
C51023_65	0.6
C51347_65	0.6
C51605_65	0.6
C52449_65	0.6
C54109_65	0.6
C54233_65	0.6
C54841_65	0.6
C54911_65	0.6
C55741_65	0.6
C55891_65	0.6
C57029_65	0.6
C57205_65	0.6
C58309_65	0.6
C58679_65	0.6
C61801_65	0.6
C62591_65	0.6
C62721_65	0.6
C63845_65	0.6
C65979_65	0.6
C67185_65	0.6
C68321_65	0.6
C70307_65	0.6
C74529_65	0.6
C74593_65	0.6
C76113_65	0.6
C81697_65	0.6
C89073_65	0.6
C8937_65	0.6
scaffold10163_65	0.6
scaffold1199_65	0.6
scaffold1755_65	0.6
scaffold2189_65	0.6
scaffold2229_65	0.6
scaffold2728_65	0.6
scaffold3128_65	0.6
scaffold3578_65	0.6
scaffold4003_65	0.6
scaffold4173_65	0.6
scaffold4529_65	0.6
scaffold508_65	0.6
scaffold5092_65	0.6
scaffold5102_65	0.6
scaffold5174_65	0.6
scaffold5206_65	0.6
scaffold5548_65	0.6
scaffold5957_65	0.6
scaffold6007_65	0.6
scaffold607_65	0.6
scaffold615_65	0.6
scaffold6190_65	0.6
scaffold6382_65	0.6
scaffold7161_65	0.6
scaffold7213_65	0.6
scaffold7517_65	0.6
scaffold7624_65	0.6
scaffold7745_65	0.6
scaffold7998_65	0.6
scaffold8450_65	0.6
scaffold8621_67	0.6
scaffold8930_65	0.6
scaffold9098_65	0.6
scaffold9114_67	0.6
scaffold9305_65	0.6
scaffold9679_65	0.6
C11205_65	0.59
C11349_65	0.59
C11477_65	0.59
C11481_65	0.59
C12083_65	0.59
C12151_65	0.59
C13269_65	0.59
C14029_65	0.59
C14139_65	0.59
C14233_65	0.59
C14551_65	0.59
C16253_65	0.59
C16639_65	0.59
C16895_65	0.59
C17303_65	0.59
C19411_65	0.59
C20167_65	0.59
C20489_65	0.59
C20595_65	0.59
C24095_65	0.59
C25819_65	0.59
C25923_65	0.59
C26417_65	0.59
C26659_65	0.59
C26843_65	0.59
C26883_65	0.59
C27729_65	0.59
C27911_65	0.59
C28927_65	0.59
C30489_65	0.59
C31039_65	0.59
C32035_65	0.59
C32251_65	0.59
C32759_65	0.59
C33731_65	0.59
C35237_65	0.59
C35397_65	0.59
C35479_65	0.59
C35497_65	0.59
C36051_65	0.59
C36949_65	0.59
C37669_65	0.59
C38533_65	0.59
C39211_65	0.59
C41491_65	0.59
C43197_65	0.59
C43295_65	0.59
C43393_65	0.59
C43533_67	0.59
C43579_65	0.59
C44029_65	0.59
C44921_65	0.59
C46971_65	0.59
C47013_65	0.59
C47353_65	0.59
C48611_65	0.59
C48765_67	0.59
C49229_65	0.59
C50087_67	0.59
C50199_65	0.59
C50949_65	0.59
C51811_65	0.59
C53207_65	0.59
C54505_67	0.59
C55961_65	0.59
C55973_65	0.59
C56287_65	0.59
C56343_65	0.59
C56877_65	0.59
C57527_65	0.59
C57911_65	0.59
C58837_65	0.59
C60295_65	0.59
C60701_65	0.59
C62571_65	0.59
C63143_65	0.59
C6413_67	0.59
C65219_65	0.59
C68017_65	0.59
C68955_65	0.59
C69283_65	0.59
C69845_65	0.59
C7001_65	0.59
C71075_65	0.59
C71399_65	0.59
C76121_65	0.59
C78015_65	0.59
C78179_65	0.59
C84893_65	0.59
C85053_65	0.59
C88283_65	0.59
scaffold1050_65	0.59
scaffold10558_65	0.59
scaffold1082_67	0.59
scaffold10919_65	0.59
scaffold10930_65	0.59
scaffold1131_65	0.59
scaffold1417_65	0.59
scaffold1483_65	0.59
scaffold1831_67	0.59
scaffold2437_65	0.59
scaffold2466_67	0.59
scaffold2480_65	0.59
scaffold2511_65	0.59
scaffold2645_65	0.59
scaffold2698_65	0.59
scaffold2772_65	0.59
scaffold2809_65	0.59
scaffold2815_65	0.59
scaffold2864_65	0.59
scaffold3022_65	0.59
scaffold3127_65	0.59
scaffold3199_65	0.59
scaffold3206_65	0.59
scaffold3270_65	0.59
scaffold3797_65	0.59
scaffold4308_65	0.59
scaffold4894_65	0.59
scaffold5017_65	0.59
scaffold5213_65	0.59
scaffold522_67	0.59
scaffold5318_65	0.59
scaffold5898_65	0.59
scaffold600_65	0.59
scaffold6071_65	0.59
scaffold6381_65	0.59
scaffold6421_65	0.59
scaffold6439_65	0.59
scaffold6607_65	0.59
scaffold6711_65	0.59
scaffold7041_65	0.59
scaffold719_65	0.59
scaffold7652_65	0.59
scaffold7980_67	0.59
scaffold8029_65	0.59
scaffold823_65	0.59
scaffold8602_65	0.59
scaffold8755_65	0.59
scaffold9074_65	0.59
scaffold925_65	0.59
scaffold9553_65	0.59
scaffold9707_65	0.59
CL97Contig1	0.59
CL111Contig1	0.59
C10619_65	0.58
C11113_65	0.58
C11627_65	0.58
C11763_65	0.58
C11845_65	0.58
C11861_65	0.58
C12929_65	0.58
C14405_65	0.58
C15551_65	0.58
C15557_65	0.58
C16537_65	0.58
C16851_65	0.58
C16955_65	0.58
C17233_65	0.58
C17583_65	0.58
C18297_65	0.58
C18387_65	0.58
C18621_65	0.58
C20095_65	0.58
C20607_65	0.58
C20875_65	0.58
C21215_65	0.58
C21445_65	0.58
C21701_65	0.58
C21885_67	0.58
C22205_65	0.58
C22269_65	0.58
C22395_65	0.58
C23587_65	0.58
C23853_65	0.58
C24401_65	0.58
C24559_65	0.58
C25643_65	0.58
C26015_65	0.58
C27837_65	0.58
C28303_65	0.58
C29035_65	0.58
C31661_65	0.58
C31839_65	0.58
C31915_65	0.58
C32049_65	0.58
C33405_65	0.58
C34639_65	0.58
C34779_65	0.58
C34957_65	0.58
C35263_65	0.58
C38049_65	0.58
C38483_65	0.58
C38497_65	0.58
C40049_65	0.58
C40601_65	0.58
C41055_65	0.58
C41935_65	0.58
C43529_65	0.58
C43799_65	0.58
C44229_65	0.58
C44851_65	0.58
C45899_65	0.58
C45967_65	0.58
C46823_65	0.58
C47201_65	0.58
C48489_65	0.58
C49367_65	0.58
C49819_65	0.58
C50017_65	0.58
C50533_65	0.58
C51853_65	0.58
C55159_65	0.58
C55435_67	0.58
C55907_65	0.58
C56209_65	0.58
C56831_65	0.58
C57605_65	0.58
C58335_65	0.58
C58855_65	0.58
C58923_65	0.58
C59093_65	0.58
C59659_65	0.58
C60071_65	0.58
C60129_65	0.58
C60211_65	0.58
C60491_65	0.58
C62329_67	0.58
C62461_65	0.58
C62747_65	0.58
C63715_67	0.58
C65157_65	0.58
C66503_65	0.58
C67259_65	0.58
C68951_65	0.58
C69425_65	0.58
C69723_65	0.58
C69871_65	0.58
C70093_65	0.58
C71235_65	0.58
C71331_65	0.58
C74137_67	0.58
C74621_65	0.58
C75751_65	0.58
C79571_65	0.58
C81825_65	0.58
C81941_65	0.58
C83741_65	0.58
C85227_65	0.58
C90215_65	0.58
scaffold10416_67	0.58
scaffold10853_65	0.58
scaffold1240_65	0.58
scaffold1291_65	0.58
scaffold1713_65	0.58
scaffold1739_65	0.58
scaffold175_65	0.58
scaffold1820_65	0.58
scaffold2142_65	0.58
scaffold2221_65	0.58
scaffold254_65	0.58
scaffold2711_65	0.58
scaffold2716_65	0.58
scaffold3100_67	0.58
scaffold3359_65	0.58
scaffold3871_65	0.58
scaffold3966_65	0.58
scaffold43_65	0.58
scaffold4841_65	0.58
scaffold5246_65	0.58
scaffold5650_65	0.58
scaffold5859_65	0.58
scaffold6102_65	0.58
scaffold6141_65	0.58
scaffold6399_65	0.58
scaffold6810_65	0.58
scaffold6916_65	0.58
scaffold7181_65	0.58
scaffold7276_65	0.58
scaffold7588_65	0.58
scaffold7744_65	0.58
scaffold7901_65	0.58
scaffold7975_65	0.58
scaffold8173_65	0.58
scaffold8257_65	0.58
scaffold8381_65	0.58
scaffold8625_65	0.58
scaffold8718_65	0.58
scaffold8865_65	0.58
scaffold9134_65	0.58
CL4Contig1	0.58
C10667_65	0.57
C10905_65	0.57
C11405_65	0.57
C11539_65	0.57
C11599_65	0.57
C12079_65	0.57
C12747_65	0.57
C13069_65	0.57
C13123_65	0.57
C13203_65	0.57
C13541_65	0.57
C14259_65	0.57
C14723_65	0.57
C15373_65	0.57
C15749_65	0.57
C16011_65	0.57
C17047_65	0.57
C18231_65	0.57
C18879_65	0.57
C19079_65	0.57
C19097_65	0.57
C19111_65	0.57
C19137_65	0.57
C19171_65	0.57
C19833_65	0.57
C20139_65	0.57
C21143_65	0.57
C21989_65	0.57
C22287_65	0.57
C22589_65	0.57
C22677_65	0.57
C23613_65	0.57
C23657_65	0.57
C23663_65	0.57
C24371_65	0.57
C24485_65	0.57
C26165_65	0.57
C27409_65	0.57
C27937_65	0.57
C28337_65	0.57
C28371_65	0.57
C28373_65	0.57
C29009_65	0.57
C29379_65	0.57
C30007_65	0.57
C30403_65	0.57
C30855_65	0.57
C31673_65	0.57
C32341_65	0.57
C32719_65	0.57
C37315_65	0.57
C38191_65	0.57
C39029_65	0.57
C39497_65	0.57
C39843_65	0.57
C40287_65	0.57
C40499_65	0.57
C41129_65	0.57
C42059_65	0.57
C42909_65	0.57
C42957_65	0.57
C43077_65	0.57
C43691_65	0.57
C43843_65	0.57
C44193_65	0.57
C44389_65	0.57
C45393_67	0.57
C45735_65	0.57
C4675_67	0.57
C47707_65	0.57
C47909_65	0.57
C47981_65	0.57
C49371_65	0.57
C50445_65	0.57
C50541_65	0.57
C51157_65	0.57
C51575_65	0.57
C52275_65	0.57
C52381_65	0.57
C52659_65	0.57
C53741_65	0.57
C54741_65	0.57
C55577_65	0.57
C56673_65	0.57
C56903_65	0.57
C57367_65	0.57
C60161_65	0.57
C61543_65	0.57
C62115_65	0.57
C63257_65	0.57
C63521_65	0.57
C63657_65	0.57
C66023_65	0.57
C66817_65	0.57
C67669_65	0.57
C6771_65	0.57
C68845_65	0.57
C69667_65	0.57
C71563_65	0.57
C71783_65	0.57
C73009_65	0.57
C73389_65	0.57
C73641_65	0.57
C78841_65	0.57
C79245_67	0.57
C85313_65	0.57
C88727_65	0.57
scaffold11420_65	0.57
scaffold1217_65	0.57
scaffold1618_65	0.57
scaffold1723_65	0.57
scaffold174_65	0.57
scaffold176_65	0.57
scaffold18_67	0.57
scaffold1949_65	0.57
scaffold2167_65	0.57
scaffold2192_65	0.57
scaffold2276_65	0.57
scaffold2607_65	0.57
scaffold2619_65	0.57
scaffold3249_65	0.57
scaffold3493_65	0.57
scaffold3822_65	0.57
scaffold3839_67	0.57
scaffold4049_65	0.57
scaffold4050_65	0.57
scaffold4135_65	0.57
scaffold4157_65	0.57
scaffold4557_65	0.57
scaffold4946_65	0.57
scaffold5031_65	0.57
scaffold5045_65	0.57
scaffold5605_65	0.57
scaffold6284_65	0.57
scaffold6313_65	0.57
scaffold640_65	0.57
scaffold642_65	0.57
scaffold6444_67	0.57
scaffold6510_65	0.57
scaffold6635_65	0.57
scaffold6809_65	0.57
scaffold7000_65	0.57
scaffold7040_65	0.57
scaffold7905_67	0.57
scaffold7937_65	0.57
scaffold8041_65	0.57
scaffold8194_65	0.57
scaffold8734_65	0.57
scaffold8772_65	0.57
scaffold9346_65	0.57
scaffold9356_65	0.57
C11399_65	0.56
C11625_65	0.56
C11883_65	0.56
C12025_65	0.56
C12133_65	0.56
C12267_65	0.56
C12381_65	0.56
C12467_67	0.56
C12931_65	0.56
C13499_65	0.56
C15823_65	0.56
C16047_65	0.56
C16085_65	0.56
C16901_65	0.56
C18515_65	0.56
C18871_65	0.56
C19913_65	0.56
C20077_65	0.56
C20585_65	0.56
C21725_65	0.56
C22451_65	0.56
C22637_65	0.56
C22845_65	0.56
C23937_65	0.56
C23973_67	0.56
C24141_65	0.56
C24211_65	0.56
C27585_65	0.56
C28331_65	0.56
C28857_65	0.56
C29311_65	0.56
C30209_65	0.56
C31091_65	0.56
C32937_65	0.56
C33169_65	0.56
C33509_65	0.56
C33881_65	0.56
C35171_65	0.56
C35939_65	0.56
C36909_65	0.56
C38001_65	0.56
C38155_65	0.56
C38299_65	0.56
C38929_65	0.56
C39213_65	0.56
C39587_67	0.56
C40971_65	0.56
C40975_65	0.56
C41205_67	0.56
C42685_65	0.56
C44927_67	0.56
C45009_65	0.56
C45615_65	0.56
C45727_65	0.56
C46143_65	0.56
C46385_65	0.56
C46787_65	0.56
C48153_65	0.56
C48831_65	0.56
C48859_65	0.56
C49469_65	0.56
C52935_65	0.56
C53303_65	0.56
C53375_65	0.56
C54755_65	0.56
C55155_65	0.56
C56199_67	0.56
C56255_65	0.56
C57013_65	0.56
C57139_65	0.56
C57731_65	0.56
C59619_65	0.56
C59671_67	0.56
C61033_65	0.56
C61309_65	0.56
C61577_65	0.56
C61879_65	0.56
C6249_65	0.56
C62573_65	0.56
C63021_65	0.56
C63499_65	0.56
C63611_65	0.56
C65079_65	0.56
C65379_65	0.56
C67391_65	0.56
C67589_65	0.56
C68303_65	0.56
C71679_67	0.56
C78109_65	0.56
C78263_65	0.56
C78351_65	0.56
C80275_65	0.56
C80445_65	0.56
C81255_65	0.56
C83679_65	0.56
C83873_65	0.56
C84723_65	0.56
C84879_67	0.56
C85933_65	0.56
C86021_65	0.56
C90971_65	0.56
C91769_65	0.56
C9189_65	0.56
C94507_65	0.56
C95009_65	0.56
C9613_65	0.56
scaffold10041_65	0.56
scaffold10299_65	0.56
scaffold10406_65	0.56
scaffold10446_65	0.56
scaffold10512_65	0.56
scaffold10524_65	0.56
scaffold1054_65	0.56
scaffold10576_65	0.56
scaffold10_65	0.56
scaffold10746_65	0.56
scaffold1083_65	0.56
scaffold11012_65	0.56
scaffold1154_65	0.56
scaffold118_67	0.56
scaffold148_65	0.56
scaffold152_65	0.56
scaffold1568_65	0.56
scaffold1637_65	0.56
scaffold17_67	0.56
scaffold20_67	0.56
scaffold2103_65	0.56
scaffold233_65	0.56
scaffold2427_67	0.56
scaffold257_65	0.56
scaffold2957_65	0.56
scaffold3034_65	0.56
scaffold3147_65	0.56
scaffold324_67	0.56
scaffold3656_65	0.56
scaffold3690_65	0.56
scaffold3804_65	0.56
scaffold4471_65	0.56
scaffold454_67	0.56
scaffold5018_65	0.56
scaffold5129_65	0.56
scaffold5454_65	0.56
scaffold5518_65	0.56
scaffold5609_65	0.56
scaffold5688_65	0.56
scaffold5910_65	0.56
scaffold6241_67	0.56
scaffold6448_65	0.56
scaffold6666_65	0.56
scaffold6875_65	0.56
scaffold7119_65	0.56
scaffold7175_65	0.56
scaffold737_65	0.56
scaffold761_65	0.56
scaffold7642_65	0.56
scaffold7656_65	0.56
scaffold7732_65	0.56
scaffold7794_65	0.56
scaffold790_65	0.56
scaffold7906_67	0.56
scaffold7930_65	0.56
scaffold7953_65	0.56
scaffold7986_65	0.56
scaffold8341_65	0.56
scaffold8358_65	0.56
scaffold8667_65	0.56
scaffold8835_65	0.56
scaffold8913_65	0.56
scaffold9244_65	0.56
scaffold9280_65	0.56
scaffold9961_67	0.56
CL1Contig1	0.56
CL13Contig1	0.56
CL187Contig1	0.56
C10679_65	0.55
C10829_65	0.55
C11015_65	0.55
C11881_65	0.55
C12883_65	0.55
C13741_65	0.55
C15625_65	0.55
C15945_65	0.55
C16207_65	0.55
C16569_65	0.55
C17737_65	0.55
C17947_65	0.55
C18843_65	0.55
C18887_65	0.55
C19143_65	0.55
C20785_65	0.55
C21429_65	0.55
C21585_65	0.55
C21805_65	0.55
C22645_65	0.55
C22683_65	0.55
C23389_65	0.55
C23589_65	0.55
C23741_65	0.55
C23851_65	0.55
C25045_65	0.55
C25265_65	0.55
C25787_65	0.55
C27033_65	0.55
C27553_65	0.55
C28397_65	0.55
C29403_65	0.55
C2959_67	0.55
C30149_65	0.55
C30435_65	0.55
C31581_65	0.55
C31949_65	0.55
C32113_65	0.55
C32961_65	0.55
C32997_65	0.55
C33409_65	0.55
C34649_65	0.55
C36069_65	0.55
C36085_65	0.55
C38031_65	0.55
C39095_65	0.55
C39423_65	0.55
C40213_65	0.55
C40247_65	0.55
C41397_65	0.55
C41881_65	0.55
C42521_65	0.55
C42793_65	0.55
C42857_65	0.55
C43027_65	0.55
C43135_65	0.55
C43187_65	0.55
C43855_65	0.55
C44003_65	0.55
C45193_65	0.55
C45305_65	0.55
C45417_65	0.55
C45855_65	0.55
C46019_65	0.55
C46117_65	0.55
C46243_65	0.55
C46939_65	0.55
C47167_65	0.55
C47681_65	0.55
C48869_65	0.55
C53527_65	0.55
C53579_65	0.55
C54027_65	0.55
C54827_65	0.55
C54949_65	0.55
C56335_65	0.55
C57347_65	0.55
C5735_65	0.55
C58375_65	0.55
C59665_65	0.55
C59703_65	0.55
C59761_65	0.55
C60097_65	0.55
C61055_65	0.55
C6133_65	0.55
C63319_65	0.55
C64131_65	0.55
C64411_65	0.55
C64959_65	0.55
C66511_65	0.55
C68479_65	0.55
C69199_65	0.55
C70559_65	0.55
C70853_65	0.55
C71211_65	0.55
C71609_65	0.55
C71635_65	0.55
C71937_65	0.55
C71941_65	0.55
C72801_65	0.55
C73879_65	0.55
C74691_65	0.55
C75011_65	0.55
C76863_65	0.55
C77281_65	0.55
C78465_65	0.55
C78743_67	0.55
C79495_65	0.55
C80015_65	0.55
C80651_65	0.55
C80943_65	0.55
C83333_65	0.55
C84735_65	0.55
C84901_65	0.55
C86953_65	0.55
C89477_65	0.55
scaffold10292_65	0.55
scaffold10311_65	0.55
scaffold10340_65	0.55
scaffold10366_65	0.55
scaffold10404_65	0.55
scaffold10659_65	0.55
scaffold10677_65	0.55
scaffold10686_65	0.55
scaffold1082_65	0.55
scaffold10884_65	0.55
scaffold11345_65	0.55
scaffold1186_65	0.55
scaffold122_67	0.55
scaffold160_67	0.55
scaffold1894_65	0.55
scaffold234_65	0.55
scaffold2361_65	0.55
scaffold2390_65	0.55
scaffold2429_67	0.55
scaffold2498_65	0.55
scaffold2509_65	0.55
scaffold291_65	0.55
scaffold2995_65	0.55
scaffold3456_65	0.55
scaffold3459_65	0.55
scaffold3742_65	0.55
scaffold3946_65	0.55
scaffold4013_65	0.55
scaffold4285_65	0.55
scaffold4510_65	0.55
scaffold4514_65	0.55
scaffold4751_65	0.55
scaffold4848_67	0.55
scaffold5052_65	0.55
scaffold5159_65	0.55
scaffold5345_67	0.55
scaffold5495_67	0.55
scaffold5589_65	0.55
scaffold621_65	0.55
scaffold6272_65	0.55
scaffold6305_65	0.55
scaffold6311_65	0.55
scaffold6415_65	0.55
scaffold6419_65	0.55
scaffold6485_65	0.55
scaffold669_65	0.55
scaffold6708_65	0.55
scaffold6872_65	0.55
scaffold7127_65	0.55
scaffold717_67	0.55
scaffold7222_65	0.55
scaffold7464_65	0.55
scaffold7818_65	0.55
scaffold8469_65	0.55
scaffold8549_65	0.55
scaffold8576_65	0.55
scaffold8663_65	0.55
scaffold9223_65	0.55
scaffold9253_65	0.55
scaffold937_65	0.55
scaffold9889_65	0.55
CL1Contig2	0.55
CL2Contig2	0.55
CL40Contig1	0.55
C11015_67	0.54
C11829_65	0.54
C11875_65	0.54
C11899_65	0.54
C12119_65	0.54
C13561_65	0.54
C14063_65	0.54
C14893_65	0.54
C15573_65	0.54
C15861_65	0.54
C16117_65	0.54
C16273_65	0.54
C16637_65	0.54
C17147_65	0.54
C17329_65	0.54
C18753_65	0.54
C18855_65	0.54
C19129_65	0.54
C19669_65	0.54
C21327_65	0.54
C21629_65	0.54
C22049_65	0.54
C22811_65	0.54
C22819_65	0.54
C22967_65	0.54
C23515_67	0.54
C23647_65	0.54
C23717_65	0.54
C23861_65	0.54
C23941_65	0.54
C24225_65	0.54
C24243_65	0.54
C24261_65	0.54
C24295_65	0.54
C24939_65	0.54
C25073_65	0.54
C25527_65	0.54
C26249_65	0.54
C27091_65	0.54
C27235_65	0.54
C27287_65	0.54
C28595_65	0.54
C28805_65	0.54
C29211_65	0.54
C29417_65	0.54
C29629_65	0.54
C30195_65	0.54
C30735_65	0.54
C31099_65	0.54
C31985_65	0.54
C32067_65	0.54
C33303_65	0.54
C33709_65	0.54
C33929_65	0.54
C34073_65	0.54
C34875_65	0.54
C35165_65	0.54
C35715_65	0.54
C36541_65	0.54
C36887_65	0.54
C37231_65	0.54
C37845_65	0.54
C38177_67	0.54
C38189_65	0.54
C38273_65	0.54
C38519_65	0.54
C38685_65	0.54
C39479_65	0.54
C40653_65	0.54
C4105_67	0.54
C41681_65	0.54
C42807_65	0.54
C43331_65	0.54
C45471_65	0.54
C46255_65	0.54
C46753_65	0.54
C47069_65	0.54
C47457_65	0.54
C47837_65	0.54
C48619_65	0.54
C48635_65	0.54
C48935_65	0.54
C49863_65	0.54
C50049_65	0.54
C50587_65	0.54
C51275_65	0.54
C51421_65	0.54
C52015_65	0.54
C52211_65	0.54
C52243_65	0.54
C53927_65	0.54
C53975_65	0.54
C54013_65	0.54
C54861_65	0.54
C55175_65	0.54
C55371_65	0.54
C55933_67	0.54
C57159_65	0.54
C57901_65	0.54
C58647_65	0.54
C59439_65	0.54
C59861_67	0.54
C60085_65	0.54
C61187_65	0.54
C61327_65	0.54
C61719_65	0.54
C64457_65	0.54
C65123_65	0.54
C66229_65	0.54
C66355_65	0.54
C67115_65	0.54
C67559_65	0.54
C67981_65	0.54
C68627_65	0.54
C68639_65	0.54
C71379_65	0.54
C74199_65	0.54
C74971_65	0.54
C75405_65	0.54
C78921_65	0.54
C81305_65	0.54
C81355_65	0.54
C82055_65	0.54
C82813_65	0.54
C83783_65	0.54
C84087_65	0.54
C85871_65	0.54
C86093_65	0.54
C87587_65	0.54
C87973_65	0.54
C89947_65	0.54
C90367_65	0.54
C90995_65	0.54
C91153_65	0.54
C92159_65	0.54
C92681_65	0.54
C9281_65	0.54
C95607_65	0.54
C96099_65	0.54
C96355_65	0.54
C96659_65	0.54
C97389_65	0.54
C99623_65	0.54
scaffold10103_65	0.54
scaffold1012_67	0.54
scaffold1038_65	0.54
scaffold10441_65	0.54
scaffold10540_65	0.54
scaffold1059_65	0.54
scaffold10769_65	0.54
scaffold10803_65	0.54
scaffold10807_65	0.54
scaffold1092_65	0.54
scaffold11021_65	0.54
scaffold11054_65	0.54
scaffold11219_65	0.54
scaffold11271_65	0.54
scaffold11512_65	0.54
scaffold1520_65	0.54
scaffold1533_65	0.54
scaffold1553_65	0.54
scaffold1589_65	0.54
scaffold161_67	0.54
scaffold1727_65	0.54
scaffold1766_65	0.54
scaffold1861_65	0.54
scaffold18_65	0.54
scaffold2231_65	0.54
scaffold2251_65	0.54
scaffold2476_65	0.54
scaffold2723_65	0.54
scaffold3089_65	0.54
scaffold309_65	0.54
scaffold3352_65	0.54
scaffold337_67	0.54
scaffold341_67	0.54
scaffold3657_65	0.54
scaffold3909_65	0.54
scaffold3947_65	0.54
scaffold3972_65	0.54
scaffold4005_65	0.54
scaffold4068_67	0.54
scaffold4107_65	0.54
scaffold4232_65	0.54
scaffold4268_65	0.54
scaffold4515_65	0.54
scaffold4558_65	0.54
scaffold5030_65	0.54
scaffold5144_65	0.54
scaffold5203_65	0.54
scaffold5234_65	0.54
scaffold5274_65	0.54
scaffold5367_65	0.54
scaffold5459_67	0.54
scaffold578_67	0.54
scaffold5832_65	0.54
scaffold6117_65	0.54
scaffold6150_65	0.54
scaffold6387_65	0.54
scaffold6479_65	0.54
scaffold6546_65	0.54
scaffold6589_65	0.54
scaffold6594_65	0.54
scaffold6603_65	0.54
scaffold6761_65	0.54
scaffold6868_65	0.54
scaffold7026_65	0.54
scaffold7052_65	0.54
scaffold7241_65	0.54
scaffold7269_67	0.54
scaffold7539_65	0.54
scaffold754_65	0.54
scaffold7639_65	0.54
scaffold7640_65	0.54
scaffold765_65	0.54
scaffold7766_65	0.54
scaffold7904_65	0.54
scaffold798_65	0.54
scaffold8115_65	0.54
scaffold8183_65	0.54
scaffold8221_65	0.54
scaffold8656_65	0.54
scaffold8705_65	0.54
scaffold8783_65	0.54
scaffold8957_67	0.54
scaffold9186_65	0.54
scaffold9343_65	0.54
scaffold9670_65	0.54
scaffold9800_67	0.54
scaffold9872_65	0.54
CL57Contig1	0.54
C102755_65	0.53
C10581_65	0.53
C11269_65	0.53
C11289_65	0.53
C11437_65	0.53
C12769_65	0.53
C12861_65	0.53
C13229_65	0.53
C13631_65	0.53
C14343_65	0.53
C14857_65	0.53
C14927_65	0.53
C15085_65	0.53
C16725_65	0.53
C16807_65	0.53
C17535_65	0.53
C17549_67	0.53
C17743_65	0.53
C17777_65	0.53
C17903_65	0.53
C18197_65	0.53
C18329_65	0.53
C18827_65	0.53
C18961_65	0.53
C19201_65	0.53
C19933_65	0.53
C20603_65	0.53
C21311_65	0.53
C23257_65	0.53
C23345_65	0.53
C24061_65	0.53
C24239_65	0.53
C24937_65	0.53
C25013_65	0.53
C25051_65	0.53
C25211_65	0.53
C26191_65	0.53
C26233_65	0.53
C2657_67	0.53
C26849_65	0.53
C27375_65	0.53
C27817_65	0.53
C2789_67	0.53
C28917_65	0.53
C29119_65	0.53
C29777_65	0.53
C29883_65	0.53
C30083_65	0.53
C30119_65	0.53
C30145_65	0.53
C30383_65	0.53
C30457_65	0.53
C30629_65	0.53
C31321_65	0.53
C32079_67	0.53
C32277_65	0.53
C32857_65	0.53
C33147_65	0.53
C33933_65	0.53
C34035_65	0.53
C34085_65	0.53
C34181_65	0.53
C34405_65	0.53
C34713_67	0.53
C35189_65	0.53
C36597_65	0.53
C36731_65	0.53
C37165_65	0.53
C37475_65	0.53
C37631_65	0.53
C38047_65	0.53
C38235_65	0.53
C38773_65	0.53
C39797_65	0.53
C40687_65	0.53
C41615_65	0.53
C41715_65	0.53
C42127_65	0.53
C42697_65	0.53
C43963_65	0.53
C44103_65	0.53
C44373_65	0.53
C45531_65	0.53
C46215_67	0.53
C47459_65	0.53
C48121_65	0.53
C48479_65	0.53
C50071_65	0.53
C50725_65	0.53
C51015_65	0.53
C51125_65	0.53
C51463_65	0.53
C52405_65	0.53
C53169_65	0.53
C5343_65	0.53
C54991_65	0.53
C56641_65	0.53
C57061_65	0.53
C57313_65	0.53
C57317_65	0.53
C58447_65	0.53
C59063_65	0.53
C60111_65	0.53
C60117_65	0.53
C60717_65	0.53
C61123_65	0.53
C61219_65	0.53
C61551_65	0.53
C61597_67	0.53
C6329_65	0.53
C63531_65	0.53
C64021_65	0.53
C64029_65	0.53
C64443_65	0.53
C64881_65	0.53
C65307_65	0.53
C65721_65	0.53
C65959_65	0.53
C66253_65	0.53
C66411_65	0.53
C66441_65	0.53
C66725_65	0.53
C66897_65	0.53
C6741_65	0.53
C67515_65	0.53
C67917_65	0.53
C68453_65	0.53
C69033_65	0.53
C69315_65	0.53
C69525_65	0.53
C69699_65	0.53
C69915_65	0.53
C70613_65	0.53
C71181_65	0.53
C71497_65	0.53
C71927_65	0.53
C74195_65	0.53
C74361_65	0.53
C74823_65	0.53
C74917_65	0.53
C75259_65	0.53
C75665_67	0.53
C75791_65	0.53
C76675_65	0.53
C77443_65	0.53
C78123_67	0.53
C78427_65	0.53
C78769_65	0.53
C78965_65	0.53
C79379_67	0.53
C80287_65	0.53
C80341_67	0.53
C80825_65	0.53
C82777_65	0.53
C83763_65	0.53
C84043_65	0.53
C84855_65	0.53
C84991_65	0.53
C85085_65	0.53
C86323_65	0.53
C86407_65	0.53
C86889_65	0.53
C87453_65	0.53
C87941_65	0.53
C88261_65	0.53
C89163_65	0.53
C89425_65	0.53
C89681_65	0.53
C89765_65	0.53
C91299_65	0.53
C91431_65	0.53
C9207_65	0.53
C92603_65	0.53
C92945_65	0.53
C93863_65	0.53
C94319_65	0.53
C94471_65	0.53
C94515_65	0.53
C95657_65	0.53
C96221_65	0.53
C97007_65	0.53
C97361_65	0.53
C97829_65	0.53
C98173_65	0.53
C98191_65	0.53
scaffold10044_67	0.53
scaffold10077_65	0.53
scaffold10249_65	0.53
scaffold10303_65	0.53
scaffold10317_65	0.53
scaffold10443_65	0.53
scaffold10661_65	0.53
scaffold10781_65	0.53
scaffold10888_65	0.53
scaffold11022_65	0.53
scaffold11036_65	0.53
scaffold11102_65	0.53
scaffold11648_65	0.53
scaffold120_67	0.53
scaffold1257_65	0.53
scaffold12_65	0.53
scaffold1322_65	0.53
scaffold140_65	0.53
scaffold1480_65	0.53
scaffold1549_65	0.53
scaffold1655_65	0.53
scaffold1692_65	0.53
scaffold1786_65	0.53
scaffold1790_65	0.53
scaffold1857_65	0.53
scaffold1865_65	0.53
scaffold19_65	0.53
scaffold214_65	0.53
scaffold215_65	0.53
scaffold2223_65	0.53
scaffold24_67	0.53
scaffold2467_67	0.53
scaffold25_65	0.53
scaffold256_65	0.53
scaffold2622_65	0.53
scaffold2642_65	0.53
scaffold2654_65	0.53
scaffold2667_65	0.53
scaffold302_65	0.53
scaffold3278_65	0.53
scaffold338_67	0.53
scaffold3553_65	0.53
scaffold3626_65	0.53
scaffold3739_65	0.53
scaffold3753_65	0.53
scaffold3795_65	0.53
scaffold4088_65	0.53
scaffold4101_65	0.53
scaffold4193_65	0.53
scaffold427_67	0.53
scaffold4546_65	0.53
scaffold4590_65	0.53
scaffold4628_65	0.53
scaffold4645_65	0.53
scaffold4687_65	0.53
scaffold4791_67	0.53
scaffold4808_65	0.53
scaffold4856_65	0.53
scaffold5002_65	0.53
scaffold5031_67	0.53
scaffold5063_65	0.53
scaffold5149_65	0.53
scaffold5150_67	0.53
scaffold5232_65	0.53
scaffold5361_65	0.53
scaffold5373_65	0.53
scaffold5433_65	0.53
scaffold5639_65	0.53
scaffold5684_65	0.53
scaffold5690_65	0.53
scaffold57_67	0.53
scaffold5826_65	0.53
scaffold5930_65	0.53
scaffold597_65	0.53
scaffold6042_65	0.53
scaffold6086_65	0.53
scaffold6169_65	0.53
scaffold6251_65	0.53
scaffold6379_65	0.53
scaffold6600_65	0.53
scaffold6715_65	0.53
scaffold6720_65	0.53
scaffold6841_65	0.53
scaffold692_65	0.53
scaffold6980_65	0.53
scaffold7100_65	0.53
scaffold7126_65	0.53
scaffold721_65	0.53
scaffold7250_65	0.53
scaffold7435_65	0.53
scaffold7533_65	0.53
scaffold7840_65	0.53
scaffold7926_65	0.53
scaffold8062_65	0.53
scaffold8121_65	0.53
scaffold8161_65	0.53
scaffold8241_65	0.53
scaffold8519_65	0.53
scaffold8680_65	0.53
scaffold8892_65	0.53
scaffold8932_65	0.53
scaffold9041_65	0.53
scaffold9070_67	0.53
scaffold9158_65	0.53
scaffold9307_65	0.53
scaffold9447_65	0.53
scaffold9502_65	0.53
scaffold9504_65	0.53
scaffold9567_65	0.53
scaffold9598_65	0.53
scaffold9662_65	0.53
scaffold9711_65	0.53
scaffold9896_65	0.53
scaffold9897_65	0.53
scaffold9966_65	0.53
scaffold9970_65	0.53
scaffold9981_65	0.53
CL3Contig1	0.53
CL5Contig1	0.53
C100405_65	0.52
C101623_65	0.52
C102235_65	0.52
C102829_65	0.52
C10819_65	0.52
C11259_65	0.52
C11407_65	0.52
C11559_65	0.52
C11985_65	0.52
C11997_65	0.52
C12207_65	0.52
C12243_65	0.52
C13525_65	0.52
C13839_65	0.52
C14009_65	0.52
C14505_65	0.52
C14885_65	0.52
C15283_65	0.52
C15835_65	0.52
C15919_65	0.52
C16039_65	0.52
C16121_65	0.52
C16359_65	0.52
C16533_65	0.52
C16609_65	0.52
C16829_65	0.52
C16855_65	0.52
C16887_65	0.52
C16985_65	0.52
C17105_65	0.52
C18261_65	0.52
C19739_65	0.52
C19859_65	0.52
C19937_65	0.52
C20025_65	0.52
C20083_65	0.52
C20127_65	0.52
C20567_65	0.52
C20629_65	0.52
C20655_65	0.52
C21229_65	0.52
C21935_65	0.52
C22299_65	0.52
C22661_65	0.52
C24307_65	0.52
C24861_65	0.52
C25301_65	0.52
C25767_65	0.52
C26153_65	0.52
C26161_65	0.52
C26731_65	0.52
C26945_65	0.52
C27377_65	0.52
C27497_65	0.52
C27539_65	0.52
C2759_67	0.52
C27887_65	0.52
C27915_65	0.52
C28227_65	0.52
C28435_65	0.52
C28793_65	0.52
C28951_65	0.52
C29045_65	0.52
C29077_65	0.52
C30095_65	0.52
C30427_65	0.52
C3079_67	0.52
C30919_65	0.52
C30921_65	0.52
C31431_65	0.52
C31571_65	0.52
C3157_67	0.52
C32785_65	0.52
C32797_65	0.52
C33267_65	0.52
C33393_65	0.52
C34055_65	0.52
C3469_67	0.52
C35143_65	0.52
C35157_65	0.52
C36363_65	0.52
C37419_65	0.52
C37461_65	0.52
C39125_65	0.52
C39521_65	0.52
C40709_65	0.52
C40861_65	0.52
C40917_65	0.52
C40941_65	0.52
C40955_65	0.52
C41219_65	0.52
C42269_65	0.52
C42609_65	0.52
C43453_65	0.52
C44047_65	0.52
C44397_65	0.52
C4447_67	0.52
C4493_67	0.52
C44953_65	0.52
C45467_65	0.52
C45641_65	0.52
C45805_65	0.52
C45875_65	0.52
C45929_65	0.52
C45979_65	0.52
C46057_65	0.52
C46195_65	0.52
C46465_65	0.52
C46481_65	0.52
C46555_65	0.52
C46723_65	0.52
C4705_67	0.52
C47609_65	0.52
C47631_65	0.52
C48485_65	0.52
C49127_65	0.52
C49695_65	0.52
C50117_65	0.52
C50291_65	0.52
C50715_65	0.52
C51225_65	0.52
C51281_65	0.52
C52181_65	0.52
C52323_67	0.52
C52349_65	0.52
C52769_65	0.52
C52953_65	0.52
C53435_65	0.52
C53789_65	0.52
C53995_65	0.52
C55219_65	0.52
C55779_65	0.52
C56707_67	0.52
C58057_65	0.52
C58315_65	0.52
C58581_65	0.52
C59163_65	0.52
C60453_65	0.52
C60905_65	0.52
C6139_65	0.52
C62197_65	0.52
C62361_65	0.52
C6243_65	0.52
C6247_65	0.52
C6287_65	0.52
C62953_65	0.52
C63921_65	0.52
C64189_65	0.52
C64859_65	0.52
C64879_65	0.52
C6567_65	0.52
C65993_65	0.52
C66015_65	0.52
C6705_65	0.52
C67273_67	0.52
C6781_65	0.52
C68249_65	0.52
C69043_65	0.52
C69213_65	0.52
C69433_65	0.52
C69729_65	0.52
C69901_65	0.52
C70497_65	0.52
C70787_65	0.52
C70883_65	0.52
C71241_65	0.52
C71727_65	0.52
C71785_65	0.52
C72539_65	0.52
C72541_65	0.52
C73305_65	0.52
C73489_65	0.52
C74513_65	0.52
C74663_65	0.52
C74695_65	0.52
C74807_67	0.52
C74877_67	0.52
C75289_65	0.52
C76361_65	0.52
C76611_65	0.52
C77385_65	0.52
C77459_65	0.52
C77839_65	0.52
C79011_65	0.52
C79293_65	0.52
C79815_65	0.52
C79887_65	0.52
C80101_65	0.52
C80271_65	0.52
C80439_65	0.52
C80529_65	0.52
C80723_65	0.52
C80809_65	0.52
C80987_65	0.52
C81289_67	0.52
C81361_65	0.52
C81479_65	0.52
C81483_65	0.52
C81611_65	0.52
C82003_65	0.52
C82033_65	0.52
C82495_65	0.52
C83031_65	0.52
C83529_65	0.52
C83785_65	0.52
C8379_65	0.52
C84159_65	0.52
C84181_65	0.52
C84509_65	0.52
C84701_65	0.52
C84765_65	0.52
C84979_65	0.52
C84981_65	0.52
C85351_65	0.52
C85927_65	0.52
C86433_65	0.52
C86573_65	0.52
C87337_65	0.52
C87435_65	0.52
C87787_65	0.52
C87831_65	0.52
C88135_65	0.52
C89101_65	0.52
C89639_65	0.52
C89673_67	0.52
C89829_65	0.52
C90795_65	0.52
C92055_65	0.52
C92203_65	0.52
C92529_65	0.52
C93137_65	0.52
C93283_65	0.52
C93753_65	0.52
C93789_65	0.52
C94099_65	0.52
C94243_65	0.52
C94889_65	0.52
C95271_65	0.52
C95593_65	0.52
C95835_65	0.52
C96241_65	0.52
C96269_65	0.52
C96757_65	0.52
C97093_65	0.52
C97167_65	0.52
C97261_65	0.52
C97331_65	0.52
C97769_65	0.52
C98435_65	0.52
C99353_65	0.52
C99759_65	0.52
scaffold10314_65	0.52
scaffold10329_65	0.52
[truncated: 27,604 more rows]
