# Supplementary material for: Comprehensive transcriptomic study on horse gram (Macrotyloma uniflorum): De novo assembly, functional characterization and comparative analysis in relation to drought stress
Source: BMC Genomics. 2013 Sep 23;14:647. doi: 10.1186/1471-2164-14-647 (PMC3853109; doi:10.1186/1471-2164-14-647)
Supplement: Additional file 9 — Functional annotation details. [file 1471-2164-14-647-S9.xls]

## Sheet: Sheet1
Name	BLASTX output using NR database	GO annotation using UniProt database	EC annotation using UniProt database	KEGG annotation using UniProt database
C100009_65	gb|ABR67417.1| ATP/GTP/Ca� binding protein [Cucumis melo subsp....	GO:0047497 P "mitochondrion transport along microtubule" GO:0006810
C100017_65	ref|XP_002278436.1| PREDICTED: hypothetical protein [Vitis vinif...	GO:0030041 P "actin filament polymerization" GO:0009987	Phosphatidylinositol-3,4,5-trisphosphate3-phosphatase.	Focal adhesion
C100019_65	emb|CBI28704.3| unnamed protein product [Vitis vinifera]	GO:0005737 C "cytoplasm" GO:0005622	Histone-lysineN-methyltransferase.	Lysine degradation
C100021_65	ref|XP_002324705.1| predicted protein [Populus trichocarpa] >gi|...	GO:0009909 P "regulation of flower development" GO:0050789	Histone-arginineN-methyltransferase.	RNA transport
C100023_65	ref|XP_002271598.1| PREDICTED: hypothetical protein isoform 1 [V...	GO:0005737 C "cytoplasm" GO:0005622	Non-specificserine/threonineproteinkinase.
C100027_65	ref|XP_002263787.2| PREDICTED: protein WAX2-like [Vitis vinifera]	GO:0006723 P "cuticle hydrocarbon biosynthetic process" GO:0008152
C100033_65	ref|XP_002513474.1| transcription factor, putative [Ricinus comm...
C100035_65	gb|ACU23644.1| unknown [Glycine max]	GO:0005737 C "cytoplasm" GO:0005622
C100037_65	ref|XP_002272288.2| PREDICTED: uncharacterized protein LOC100251...
C100041_65	gb|AFK48826.1| unknown [Medicago truncatula]	GO:0033168 P "conversion of ds siRNA to ss siRNA involved in RNA interference" GO:0006139	Non-specificserine/threonineproteinkinase.
C100045_65	ref|XP_002511120.1| DNA binding protein, putative [Ricinus commu...	GO:0010267 P "production of ta-siRNAs involved in RNA interference" GO:0006139	Non-specificserine/threonineproteinkinase.
C100047_65	ref|XP_003631483.1| PREDICTED: MORN repeat-containing protein 1-...	GO:0009846 P "pollen germination" NA	1-phosphatidylinositol-4-phosphate5-kinase.	Inositol phosphate metabolism
C100049_65	gb|AFK41196.1| unknown [Medicago truncatula]	GO:0010228 P "vegetative to reproductive phase transition of meristem" GO:0007275
C100051_65	ref|XP_002272356.1| PREDICTED: hypothetical protein [Vitis vinif...
C100053_65	gb|ABE87631.1| transporter, putative [Medicago truncatula]	GO:0005887 C "integral to plasma membrane" GO:0016020
C100055_65	emb|CBI19591.3| unnamed protein product [Vitis vinifera]	GO:0009909 P "regulation of flower development" GO:0050789
C100057_65	ref|XP_002271927.2| PREDICTED: ferrochelatase-2, chloroplastic-l...	GO:0019760 P "glucosinolate metabolic process" GO:0008152	Ferrochelatase.	Porphyrin and chlorophyll metabolism
C100061_65	gb|ACZ74704.1| L-aspartate oxidase [Phaseolus vulgaris]	GO:0044318 F "L-aspartate:fumarate oxidoreductase activity" GO:0016491	L-aspartateoxidase.	Alanine, aspartate and glutamate metabolism
C100063_65	emb|CBI32844.3| unnamed protein product [Vitis vinifera]	GO:0005737 C "cytoplasm" GO:0005622	Peptidylprolylisomerase.	Spliceosome
C100071_65	gb|AFK34949.1| unknown [Medicago truncatula]
C100073_65	ref|XP_002313475.1| predicted protein [Populus trichocarpa] >gi|...	GO:0009534 C "chloroplast thylakoid" GO:0005622	Non-specificserine/threonineproteinkinase.	RNA transport
C100075_65	gb|AAD16897.1| glutamyl-tRNA reductase precursor [Glycine max]	GO:0009611 P "response to wounding" GO:0050896	Glutamyl-tRNAreductase.	Porphyrin and chlorophyll metabolism
C100079_65	ref|XP_002276057.1| PREDICTED: hypothetical protein [Vitis vinif...	GO:0006361 P "transcription initiation from RNA polymerase I promoter" GO:0006139		Basal transcription factors
C100081_65	ref|XP_002284658.1| PREDICTED: hypothetical protein isoform 1 [V...
C100083_65	gb|AAO14626.1|AF467900_3 hypothetical protein [Prunus persica]	GO:0006979 P "response to oxidative stress" GO:0050896
C100087_65	ref|NP_001238448.1| NSP-interacting kinase precursor [Glycine ma...	GO:0010150 P "leaf senescence" GO:0007275	Non-specificserine/threonineproteinkinase.	Plant-pathogen interaction
C100089_65	ref|XP_002517959.1| conserved hypothetical protein [Ricinus comm...
C100093_65	ref|XP_002271378.1| PREDICTED: hypothetical protein [Vitis vinif...	GO:0005829 C "cytosol" GO:0005622	Non-specificprotein-tyrosinekinase.	Protein export
C100095_65	ref|XP_002276508.1| PREDICTED: hypothetical protein [Vitis vinif...	GO:0030587 P "sorocarp development" GO:0007275
C100097_65	emb|CBI18037.3| unnamed protein product [Vitis vinifera]	GO:0005886 C "plasma membrane" GO:0016020	Non-specificserine/threonineproteinkinase.	Plant-pathogen interaction
C100099_65	ref|XP_002328349.1| predicted protein [Populus trichocarpa] >gi|...	GO:0004672 F "protein kinase activity" GO:0016740	Non-specificserine/threonineproteinkinase.
C100101_65	ref|XP_002283164.1| PREDICTED: hypothetical protein [Vitis vinif...
C100103_65	gb|AAF89646.1|AF169019_1 seed maturation protein PM40 [Glycine max]	GO:0004197 F "cysteine-type endopeptidase activity" GO:0003824	Legumain.	Lysosome
C100109_65	gb|AAD23582.1|AF128443_1 SNF-1-like serine/threonine protein kin...	GO:0004672 F "protein kinase activity" GO:0016740	Non-specificserine/threonineproteinkinase.	mTOR signaling pathway
C100111_65	dbj|BAB64531.1| vacuolar sorting receptor [Vigna mungo]	GO:0016020 C "membrane" GO:0016020	Iodideperoxidase.	Vitamin digestion and absorption
C100113_65	ref|XP_002278399.1| PREDICTED: hypothetical protein [Vitis vinif...	GO:0009117 P "nucleotide metabolic process" GO:0006139		Circadian rhythm - plant
C100115_65	gb|AAZ23107.1| plastid ATP/ADP transport protein 2 [Manihot escu...	GO:0016020 C "membrane" GO:0016020	Phospho-N-acetylmuramoyl-pentapeptide-transferase.
C100117_65	gb|ABK95912.1| unknown [Populus trichocarpa]	GO:0005886 C "plasma membrane" GO:0016020	Dihydrokaempferol4-reductase.	Flavonoid biosynthesis
C100125_65	ref|XP_002517888.1| protein binding protein, putative [Ricinus c...	GO:0004842 F "ubiquitin-protein ligase activity" GO:0016874		Protein processing in endoplasmic reticulum
C100127_65	ref|XP_002274726.1| PREDICTED: hypothetical protein [Vitis vinif...	GO:0031293 P "membrane protein intracellular domain proteolysis" GO:0008152	AminopeptidaseB.
C100129_65	ref|XP_002510361.1| conserved hypothetical protein [Ricinus comm...	GO:0006333 P "chromatin assembly or disassembly" GO:0009987
C100131_65	ref|XP_002528633.1| srpk, putative [Ricinus communis] >gi|223531...	GO:0005737 C "cytoplasm" GO:0005622	Non-specificserine/threonineproteinkinase.
C100133_65	ref|XP_002528011.1| conserved hypothetical protein [Ricinus comm...	GO:0060173 P "limb development" GO:0007275
C100139_65	ref|XP_002281594.1| PREDICTED: hypothetical protein [Vitis vinif...	GO:0006396 P "RNA processing" GO:0006139	RNAhelicase.	mRNA surveillance pathway
C100143_65	gb|ABF56518.1| 3-hydroxy-3-methylglutaryl-coenzyme A reductase [...	GO:0009805 P "coumarin biosynthetic process" GO:0008152	Hydroxymethylglutaryl-CoAreductase(NADPH).	Terpenoid backbone biosynthesis
C100149_65	ref|XP_002268798.1| PREDICTED: hypothetical protein [Vitis vinif...	GO:0008028 F "monocarboxylic acid transmembrane transporter activity" GO:0005215	Histidinekinase.
C100153_65	ref|XP_002264823.1| PREDICTED: hypothetical protein [Vitis vinif...	GO:0006486 P "protein glycosylation" GO:0008152	[HistoneH3]-lysine-36demethylase.	Plant hormone signal transduction
C100155_65	ref|XP_002272176.1| PREDICTED: hypothetical protein [Vitis vinif...	GO:0015824 P "proline transport" GO:0006810		Protein digestion and absorption
C100159_65	ref|XP_002533809.1| conserved hypothetical protein [Ricinus comm...	GO:0005737 C "cytoplasm" GO:0005622
C100161_65	ref|XP_002277015.2| PREDICTED: uncharacterized protein LOC100261...	GO:0006612 P "protein targeting to membrane" GO:0006810	Non-specificserine/threonineproteinkinase.	Plant-pathogen interaction
C100167_65	ref|XP_002302483.1| predicted protein [Populus trichocarpa] >gi|...	GO:0004473 F "malate dehydrogenase (oxaloacetate-decarboxylating) (NADP) activity" GO:0016491	Malatedehydrogenase(decarboxylating).	Carbon fixation in photosynthetic organisms
C100173_65	gb|AAP69614.1| nicotinate phosphoribosyltransferase-like protein...	GO:0006979 P "response to oxidative stress" GO:0050896	Nicotinatephosphoribosyltransferase.	Nicotinate and nicotinamide metabolism
C100177_65	ref|XP_002281209.1| PREDICTED: hypothetical protein [Vitis vinif...	GO:0019370 P "leukotriene biosynthetic process" GO:0008152	Leukotriene-A(4)hydrolase.	Arachidonic acid metabolism
C100181_65	ref|XP_002283762.2| PREDICTED: glucosidase 2 subunit beta-like [...	GO:0005783 C "endoplasmic reticulum" GO:0005622		Protein processing in endoplasmic reticulum
C100183_65	gb|ABD28565.1| E-class P450, group I [Medicago truncatula]	GO:0009941 C "chloroplast envelope" GO:0005622	Caroteneepsilon-monooxygenase.	Carotenoid biosynthesis
C100187_65	ref|XP_003633566.1| PREDICTED: glucosamine--fructose-6-phosphate...	GO:0006002 P "fructose 6-phosphate metabolic process" GO:0008152	Glutamine--fructose-6-phosphatetransaminase(isomerizing).	Amino sugar and nucleotide sugar metabolism
C100191_65	gb|AAZ04133.1| N-acylethanolamine amidohydrolase [Medicago trunc...	GO:0047412 F "N-(long-chain-acyl)ethanolamine deacylase activity" GO:0003824	Fattyacidamidehydrolase.	Aminoacyl-tRNA biosynthesis
C100193_65	ref|XP_002307605.1| sulfate/bicarbonate/oxalate exchanger and tr...	GO:0000041 P "transition metal ion transport" GO:0006810
C100197_65	ref|XP_002525557.1| conserved hypothetical protein [Ricinus comm...	GO:0042802 F "identical protein binding" GO:0005488		Pathways in cancer
C100199_65	ref|XP_002526030.1| conserved hypothetical protein [Ricinus comm...	GO:0005794 C "Golgi apparatus" GO:0005622
C100201_65	ref|XP_002266530.2| PREDICTED: uncharacterized protein LOC100244...	GO:0008028 F "monocarboxylic acid transmembrane transporter activity" GO:0005215
C100205_65	ref|XP_002518863.1| kinesin light chain, putative [Ricinus commu...	GO:0090090 P "negative regulation of canonical Wnt receptor signaling pathway" GO:0050789	ProteinO-GlcNActransferase.
C100207_65	ref|XP_002270066.1| PREDICTED: hypothetical protein [Vitis vinif...	GO:0010228 P "vegetative to reproductive phase transition of meristem" GO:0007275		Influenza A
C100211_65	ref|XP_002270908.1| PREDICTED: hypothetical protein [Vitis vinif...	GO:0015186 F "L-glutamine transmembrane transporter activity" GO:0005215
C100215_65	ref|XP_002277964.1| PREDICTED: hypothetical protein [Vitis vinif...
C100217_65	ref|XP_002273364.1| PREDICTED: hypothetical protein [Vitis vinif...
C100219_65	ref|XP_002308671.1| predicted protein [Populus trichocarpa] >gi|...	GO:0004672 F "protein kinase activity" GO:0016740	Non-specificserine/threonineproteinkinase.	MAPK signaling pathway - yeast
C100221_65	ref|XP_002516892.1| nucleic acid binding protein, putative [Rici...	GO:0006355 P "regulation of transcription, DNA-dependent" GO:0050789		mRNA surveillance pathway
C100227_65	ref|XP_002283651.1| PREDICTED: hypothetical protein [Vitis vinif...	GO:0009451 P "RNA modification" GO:0006139	Non-specificserine/threonineproteinkinase.
C100229_65	gb|AFK36323.1| unknown [Lotus japonicus]	GO:0030244 P "cellulose biosynthetic process" GO:0008152	Phosphoproteinphosphatase.	Vasopressin-regulated water reabsorption
C100233_65	gb|ADL36813.1| SCL domain class transcription factor [Malus x do...	GO:0006355 P "regulation of transcription, DNA-dependent" GO:0050789		Plant hormone signal transduction
C100239_65	ref|XP_002280640.1| PREDICTED: hypothetical protein [Vitis vinif...	GO:0006863 P "purine base transport" GO:0006810	Cellulosesynthase(UDP-forming).
C100245_65	emb|CBI28214.3| unnamed protein product [Vitis vinifera]
C100249_65	emb|CBI26158.3| unnamed protein product [Vitis vinifera]	GO:0006486 P "protein glycosylation" GO:0008152	[HistoneH3]-lysine-36demethylase.	Plant hormone signal transduction
C100251_65	gb|AAC97389.1| 4-coumarate:CoA ligase isoenzyme 3 [Glycine max] ...	GO:0009718 P "anthocyanin biosynthetic process" GO:0008152	4-coumarate--CoAligase.	Phenylalanine metabolism
C100255_65	ref|XP_002280119.2| PREDICTED: serine/threonine-protein kinase C...	GO:0005737 C "cytoplasm" GO:0005622	Non-specificserine/threonineproteinkinase.
C100259_65	gb|ACJ85805.1| unknown [Medicago truncatula]	GO:0000911 P "cytokinesis by cell plate formation" GO:0009987
C100261_65	ref|XP_002273260.1| PREDICTED: hypothetical protein [Vitis vinif...	GO:0005789 C "endoplasmic reticulum membrane" GO:0016020		Endocytosis
C100263_65	emb|CBI19411.3| unnamed protein product [Vitis vinifera]	GO:0010228 P "vegetative to reproductive phase transition of meristem" GO:0007275
C100265_65	emb|CBI34716.3| unnamed protein product [Vitis vinifera]	GO:0006364 P "rRNA processing" GO:0006139		Pathogenic Escherichia coli infection
C100267_65	gb|AFK37766.1| unknown [Medicago truncatula]	GO:0016020 C "membrane" GO:0016020	3,4-dihydroxy-2-butanone-4-phosphatesynthase.	Riboflavin metabolism
C100271_65	gb|ABE80150.1| Serine/threonine protein kinase, active site [Med...	GO:0009611 P "response to wounding" GO:0050896	Mitogen-activatedproteinkinase.	Vascular smooth muscle contraction
C100273_65	ref|XP_002263599.1| PREDICTED: similar to HSC70-1 (heat shock co...	GO:0016020 C "membrane" GO:0016020	Glutamatedehydrogenase.	Endocytosis
C100277_65	gb|ADL36590.1| BHLH domain class transcription factor [Malus x d...	GO:0006355 P "regulation of transcription, DNA-dependent" GO:0050789		Plant-pathogen interaction
C100279_65	gb|ABN08061.1| RNA-binding region RNP-1 (RNA recognition motif);...	GO:0005737 C "cytoplasm" GO:0005622
C100281_65	ref|XP_002524381.1| ATP-binding cassette transporter, putative [...	GO:0080168 P "abscisic acid transport" GO:0006810	Polyamine-transportingATPase.	ABC transporters
C100283_65	emb|CAE00640.1| putative mitogen-activated protein kinase 1 [Med...	GO:0052543 P "callose deposition in cell wall" GO:0009987	Mitogen-activatedproteinkinasekinasekinase.	Plant-pathogen interaction
C100287_65	ref|XP_002280640.1| PREDICTED: hypothetical protein [Vitis vinif...	GO:0006863 P "purine base transport" GO:0006810	Cellulosesynthase(UDP-forming).
C100289_65	sp|P45458.1|MASY_SOYBN RecName: Full=Malate synthase, glyoxysoma...	GO:0044351 P "macropinocytosis" NA	Malatesynthase.	Glyoxylate and dicarboxylate metabolism
C100293_65	gb|ACX46912.1| Naﱿ� exchanger 6 [Populus euphratica]	GO:0006869 P "lipid transport" GO:0006810
C100295_65	ref|XP_002265899.1| PREDICTED: hypothetical protein [Vitis vinif...	GO:0004497 F "monooxygenase activity" GO:0016491	Secologaninsynthase.	Stilbenoid, diarylheptanoid and gingerol biosynthesis
C100297_65	ref|XP_002266660.1| PREDICTED: hypothetical protein [Vitis vinif...	GO:0005886 C "plasma membrane" GO:0016020	Non-specificserine/threonineproteinkinase.	Tight junction
C100299_65	ref|XP_002304017.1| 10-formyltetrahydrofolate synthetase [Populu...	GO:0005737 C "cytoplasm" GO:0005622	Formate--tetrahydrofolateligase.	One carbon pool by folate
C100301_65	gb|ABE80121.1| Pyruvate kinase [Medicago truncatula]	GO:0006094 P "gluconeogenesis" GO:0008152	Pyruvatekinase.	Type II diabetes mellitus
C100303_65	ref|XP_002273343.1| PREDICTED: hypothetical protein [Vitis vinif...	GO:0006355 P "regulation of transcription, DNA-dependent" GO:0050789	tRNA-intronendonuclease.
C100315_65	ref|XP_002274070.1| PREDICTED: hypothetical protein [Vitis vinif...	GO:0015693 P "magnesium ion transport" GO:0006810
C100319_65	gb|AFK37611.1| unknown [Medicago truncatula]	GO:0004579 F "dolichyl-diphosphooligosaccharide-protein glycotransferase activity" GO:0016740	Dolichyl-diphosphooligosaccharide--proteinglycotransferase.	N-Glycan biosynthesis
C100321_65	ref|XP_002279343.1| PREDICTED: hypothetical protein [Vitis vinif...	GO:0031425 P "chloroplast RNA processing" GO:0006139
C100323_65	gb|ABI34675.1| bZIP transcription factor bZIP28 [Glycine max]	GO:0030968 P "endoplasmic reticulum unfolded protein response" GO:0050789		Plant hormone signal transduction
C100327_65	ref|XP_002529101.1| ankyrin repeat-containing protein, putative ...	GO:0005886 C "plasma membrane" GO:0016020	Non-specificserine/threonineproteinkinase.	Neurotrophin signaling pathway
C100329_65	ref|XP_002277376.1| PREDICTED: hypothetical protein [Vitis vinif...	GO:0005737 C "cytoplasm" GO:0005622
C100331_65	ref|XP_002285238.1| PREDICTED: hypothetical protein [Vitis vinif...	GO:0005887 C "integral to plasma membrane" GO:0016020
C100333_65	gb|AFK37137.1| unknown [Medicago truncatula]	GO:0009867 P "jasmonic acid mediated signaling pathway" GO:0050789
C10033_67			Carbonatedehydratase.
C100341_65	ref|XP_002520819.1| conserved hypothetical protein [Ricinus comm...	GO:0005977 P "glycogen metabolic process" GO:0008152		Insulin signaling pathway
C100343_65	ref|XP_002272334.1| PREDICTED: hypothetical protein [Vitis vinif...	GO:0005737 C "cytoplasm" GO:0005622		Plant hormone signal transduction
C100347_65	ref|XP_002275070.1| PREDICTED: hypothetical protein [Vitis vinif...
C100349_65	ref|NP_001240987.1| uncharacterized protein LOC100785805 [Glycin...	GO:0009117 P "nucleotide metabolic process" GO:0006139	Peptidylprolylisomerase.
C100353_65	gb|ACF70844.1| plasma membrane receptor-like kinase [Medicago tr...	GO:0006612 P "protein targeting to membrane" GO:0006810	Non-specificserine/threonineproteinkinase.	Plant-pathogen interaction
C100359_65	ref|XP_003555695.1| PREDICTED: calcium-dependent protein kinase ...	GO:0016020 C "membrane" GO:0016020	Non-specificserine/threonineproteinkinase.	Plant-pathogen interaction
C100361_65	ref|NP_001241086.1| uncharacterized protein LOC100817309 precurs...	GO:0031225 C "anchored to membrane" GO:0016020	Polygalacturonase.	Starch and sucrose metabolism
C100365_65	ref|XP_002263088.1| PREDICTED: hypothetical protein [Vitis vinif...	GO:0000186 P "activation of MAPKK activity" GO:0008152	Mitogen-activatedproteinkinasekinasekinase.	Plant-pathogen interaction
C100369_65	ref|XP_002308359.1| predicted protein [Populus trichocarpa] >gi|...	GO:0005783 C "endoplasmic reticulum" GO:0005622	[Myosinheavy-chain]kinase.
C100371_65	ref|XP_002269885.1| PREDICTED: hypothetical protein [Vitis vinif...	GO:0008654 P "phospholipid biosynthetic process" GO:0008152	CTPsynthase.	Pyrimidine metabolism
C100375_65	ref|XP_002284250.1| PREDICTED: hypothetical protein isoform 2 [V...	GO:0010075 P "regulation of meristem growth" GO:0007275
C100377_65	ref|XP_002273276.1| PREDICTED: hypothetical protein [Vitis vinif...	GO:0006869 P "lipid transport" GO:0006810
C100381_65	ref|XP_002282942.1| PREDICTED: hypothetical protein [Vitis vinif...	GO:0005737 C "cytoplasm" GO:0005622		Plant hormone signal transduction
C100387_65	ref|XP_003633408.1| PREDICTED: cleavage and polyadenylation spec...	GO:0004521 F "endoribonuclease activity" GO:0003824	DNAligase(ATP).	mRNA surveillance pathway
C100389_65	dbj|BAD12492.1| mitogen-activated kinase kinase kinase alpha [Lo...	GO:0046777 P "protein autophosphorylation" GO:0008152	Mitogen-activatedproteinkinasekinasekinase.	Plant-pathogen interaction
C100391_65	ref|XP_002512891.1| zinc finger protein, putative [Ricinus commu...	GO:0005886 C "plasma membrane" GO:0016020
C100395_65	gb|ADN33706.1| dynamin [Cucumis melo subsp. melo]	GO:0016020 C "membrane" GO:0016020	DynaminGTPase.	Bacterial invasion of epithelial cells
C100397_65	ref|XP_002533598.1| ubiquitin-protein ligase, putative [Ricinus ...	GO:0042752 P "regulation of circadian rhythm" GO:0050789	Peroxiredoxin.
C100399_65	ref|XP_002276501.1| PREDICTED: hypothetical protein [Vitis vinif...	GO:0005737 C "cytoplasm" GO:0005622	Non-specificserine/threonineproteinkinase.	Circadian rhythm - plant
C100401_65	gb|ABD62083.1| endo-1,4-beta-glucancase precursor [Glycine max]	GO:0006096 P "glycolysis" GO:0008152	Cellulase.	Starch and sucrose metabolism
C100403_65	gb|ABI34679.1| bZIP transcription factor bZIP11 [Glycine max]	GO:0030968 P "endoplasmic reticulum unfolded protein response" GO:0050789	DNAhelicase.	Pathogenic Escherichia coli infection
C100405_65	ref|XP_002285876.2| PREDICTED: uncharacterized protein LOC100267...	GO:0006810 P "transport" GO:0006810
C100407_65	gb|ABB83366.1| putative medium chain acyl-CoA oxidase [Malus x d...	GO:0048767 P "root hair elongation" GO:0030154	Acyl-CoAoxidase.	alpha-Linolenic acid metabolism
C100413_65	ref|XP_002519954.1| conserved hypothetical protein [Ricinus comm...
C100415_65	ref|XP_002280913.1| PREDICTED: hypothetical protein [Vitis vinif...	GO:0060548 P "negative regulation of cell death" GO:0050789		Endocytosis
C100417_65	gb|ABE88085.1| Protein tyrosine kinase, putative [Medicago trunc...	GO:0005886 C "plasma membrane" GO:0016020	Non-specificserine/threonineproteinkinase.	Plant-pathogen interaction
C100421_65	ref|NP_001239704.1| uncharacterized protein LOC100778511 [Glycin...	GO:0005365 F "myo-inositol transmembrane transporter activity" GO:0005215		Meiosis - yeast
C100423_65	ref|XP_002278644.1| PREDICTED: hypothetical protein [Vitis vinif...	GO:0048527 P "lateral root development" GO:0007275	Non-specificserine/threonineproteinkinase.	Endocytosis
C100425_65	dbj|BAG41961.1| CBL-interacting protein kinase 1 [Vicia faba]	GO:0004674 F "protein serine/threonine kinase activity" GO:0016740	Non-specificserine/threonineproteinkinase.	mTOR signaling pathway
C100427_65	ref|XP_002522782.1| Paramyosin, putative [Ricinus communis] >gi|...	GO:0005886 C "plasma membrane" GO:0016020	Non-specificserine/threonineproteinkinase.	Tight junction
C100429_65	sp|P53392.1|SUT2_STYHA RecName: Full=High affinity sulfate trans...	GO:0000041 P "transition metal ion transport" GO:0006810		Pancreatic secretion
C100431_65	emb|CAE47488.1| copper amino oxidase [Glycine max]	GO:0055114 P "oxidation-reduction process" GO:0008152	Primary-amineoxidase.	Phenylalanine metabolism
C100433_65	ref|XP_002279248.1| PREDICTED: hypothetical protein [Vitis vinif...
C100435_65	ref|XP_002277472.1| PREDICTED: hypothetical protein [Vitis vinif...	GO:0009744 P "response to sucrose stimulus" GO:0050896
C100439_65	ref|XP_002533626.1| WD-repeat protein, putative [Ricinus communi...	GO:0005737 C "cytoplasm" GO:0005622	Non-specificserine/threonineproteinkinase.
C100441_65	ref|XP_002305854.1| histone deacetylase [Populus trichocarpa] >g...	GO:0005737 C "cytoplasm" GO:0005622	Histonedeacetylase.
C100443_65	ref|XP_002310206.1| predicted protein [Populus trichocarpa] >gi|...	GO:0045735 F "nutrient reservoir activity" NA
C100445_65	ref|XP_002274195.1| PREDICTED: hypothetical protein [Vitis vinif...	GO:0009909 P "regulation of flower development" GO:0050789	DNAligase(ATP).
C100449_65	ref|XP_002321584.1| predicted protein [Populus trichocarpa] >gi|...	GO:0010029 P "regulation of seed germination" GO:0050789	Ubiquitin--proteinligase.	Ubiquitin mediated proteolysis
C100451_65	emb|CAK32510.1| phospholipase C [Vigna radiata]	GO:0030048 P "actin filament-based movement" GO:0009987	PhosphoinositidephospholipaseC.	Phosphatidylinositol signaling system
C100453_65	ref|XP_002273302.1| PREDICTED: hypothetical protein [Vitis vinif...	GO:0070063 F "RNA polymerase binding" GO:0005488	Non-specificprotein-tyrosinekinase.	Peroxisome
C100455_65	ref|XP_002264268.1| PREDICTED: hypothetical protein [Vitis vinif...	GO:0005737 C "cytoplasm" GO:0005622		Spliceosome
C100459_65	ref|XP_002521571.1| Protein MSP1, putative [Ricinus communis] >g...	GO:0005743 C "mitochondrial inner membrane" GO:0016020	Microtubule-severingATPase.	Proteasome
C100461_65	ref|XP_002527249.1| conserved hypothetical protein [Ricinus comm...	GO:0051225 P "spindle assembly" GO:0009987	Polyribonucleotidenucleotidyltransferase.	Tight junction
C100463_65	ref|XP_003631938.1| PREDICTED: CAS1 domain-containing protein 1-...	GO:0005515 F "protein binding" GO:0005488
C100465_65	ref|XP_002280330.1| PREDICTED: hypothetical protein [Vitis vinif...	GO:0007033 P "vacuole organization" GO:0009987		Vitamin digestion and absorption
C100471_65	dbj|BAE71287.1| putative early nodulin-like 2 predicted GPI-anch...	GO:0005886 C "plasma membrane" GO:0016020	DNA-directedRNApolymerase.	RNA polymerase
C100475_65	ref|XP_002277225.2| PREDICTED: uncharacterized protein LOC100264...	GO:0009506 C "plasmodesma" GO:0016020	Ubiquitinylhydrolase1.	RNA polymerase
C100477_65	ref|XP_002513601.1| ATP binding protein, putative [Ricinus commu...	GO:0010075 P "regulation of meristem growth" GO:0007275	Non-specificserine/threonineproteinkinase.	Plant-pathogen interaction
C100479_65	ref|XP_002523433.1| ganglioside induced differentiation associat...	GO:0032526 P "response to retinoic acid" GO:0050896	NAD()ADP-ribosyltransferase.	Systemic lupus erythematosus
C100481_65	ref|XP_002273172.1| PREDICTED: hypothetical protein [Vitis vinif...	GO:0003729 F "mRNA binding" GO:0005488
C100485_65	ref|XP_002272566.2| PREDICTED: uncharacterized protein LOC100244...	GO:0007596 P "blood coagulation" GO:0050896	Adenosinetriphosphatase.
C100487_65	ref|XP_002302127.1| predicted protein [Populus trichocarpa] >gi|...	GO:0005737 C "cytoplasm" GO:0005622	Non-specificserine/threonineproteinkinase.
C100493_65	ref|XP_002280159.1| PREDICTED: hypothetical protein [Vitis vinif...	GO:0005886 C "plasma membrane" GO:0016020	Non-specificserine/threonineproteinkinase.	Plant-pathogen interaction
C100495_65	gb|ACJ85858.1| unknown [Medicago truncatula]	GO:0019288 P "isopentenyl diphosphate biosynthetic process, mevalonate-independent pathway" GO:0008152
C100503_65	ref|XP_002259809.1| hypothetical protein, conserved in Plasmodiu...	GO:0009897 C "external side of plasma membrane" GO:0016020	Acireductonesynthase.	Starch and sucrose metabolism
C100505_65	ref|XP_002329196.1| predicted protein [Populus trichocarpa] >gi|...	GO:0010382 P "cellular cell wall macromolecule metabolic process" GO:0008152	Non-specificserine/threonineproteinkinase.	Plant hormone signal transduction
C100511_65	gb|AAG29593.1|AF196286_1 Ser/Thr specific protein phosphatase 2A...	GO:0016020 C "membrane" GO:0016020	Non-specificserine/threonineproteinkinase.	mRNA surveillance pathway
C100517_65	ref|XP_002269600.1| PREDICTED: hypothetical protein [Vitis vinif...	GO:0045036 P "protein targeting to chloroplast" GO:0006810		Cell cycle
C100519_65	ref|XP_002518196.1| Beta-amylase, putative [Ricinus communis] >g...	GO:0009414 P "response to water deprivation" GO:0050896	Beta-amylase.	Starch and sucrose metabolism
C100525_65	ref|XP_002263562.2| PREDICTED: protein FAR1-RELATED SEQUENCE 6-l...	GO:0010228 P "vegetative to reproductive phase transition of meristem" GO:0007275
C100527_65	dbj|BAC76613.1| granule-bound starch synthase Ib precursor [Phas...	GO:0019375 P "galactolipid biosynthetic process" GO:0008152	NDP-glucose--starchglucosyltransferase.	Starch and sucrose metabolism
C100529_65	ref|XP_002512519.1| conserved hypothetical protein [Ricinus comm...	GO:0009941 C "chloroplast envelope" GO:0005622		Mineral absorption
C100531_65	gb|ADO15297.1| somatic embryogenesis receptor kinase-like protei...	GO:0005886 C "plasma membrane" GO:0016020	Non-specificserine/threonineproteinkinase.	Plant-pathogen interaction
C100533_65	ref|XP_002329453.1| predicted protein [Populus trichocarpa] >gi|...	GO:0005886 C "plasma membrane" GO:0016020		Complement and coagulation cascades
C100537_65	ref|XP_002284658.1| PREDICTED: hypothetical protein isoform 1 [V...
C100539_65	ref|XP_002312151.1| predicted protein [Populus trichocarpa] >gi|...	GO:0016337 P "cell-cell adhesion" GO:0009987
C100541_65	ref|XP_002270533.2| PREDICTED: ABC transporter G family member 1...	GO:0009414 P "response to water deprivation" GO:0050896	Sulfate-transportingATPase.	ABC transporters
C100543_65	gb|AAM22476.1|AF503362_1 myc-like regulatory protein [Lotus ulig...	GO:0010091 P "trichome branching" GO:0030154		Plant-pathogen interaction
C100545_65	sp|P26413.1|HSP70_SOYBN RecName: Full=Heat shock 70 kDa protein ...	GO:0016020 C "membrane" GO:0016020	Glutamatedehydrogenase.	Endocytosis
C100547_65	gb|AFK42489.1| unknown [Medicago truncatula]	GO:0045492 P "xylan biosynthetic process" GO:0008152	Non-specificserine/threonineproteinkinase.	Plant-pathogen interaction
C100549_65	emb|CBI21070.3| unnamed protein product [Vitis vinifera]	GO:0005654 C "nucleoplasm" GO:0005622	Non-specificserine/threonineproteinkinase.	Basal transcription factors
C100551_65	ref|XP_002285205.1| PREDICTED: hypothetical protein [Vitis vinif...	GO:0005739 C "mitochondrion" GO:0005622	NADPH:quinonereductase.
C100553_65	ref|XP_002329651.1| predicted protein [Populus trichocarpa] >gi|...
C100555_65	ref|XP_002509927.1| crooked neck protein, putative [Ricinus comm...	GO:0007443 P "Malpighian tubule morphogenesis" GO:0007275		Spliceosome
C100557_65	ref|XP_002285125.1| PREDICTED: hypothetical protein isoform 1 [V...	GO:0005737 C "cytoplasm" GO:0005622	Non-specificserine/threonineproteinkinase.	MAPK signaling pathway
C100559_65	gb|AFD33358.1| acyl-activating enzyme 14 [Cannabis sativa]	GO:0009850 P "auxin metabolic process" GO:0008152	Acetate--CoAligase.	Glycolysis / Gluconeogenesis
C100567_65	gb|AEE89671.1| RopGEF7a [Medicago truncatula]	GO:0009926 P "auxin polar transport" GO:0006810
C100569_65	ref|XP_002268068.2| PREDICTED: probable E3 ubiquitin-protein lig...	GO:0048573 P "photoperiodism, flowering" GO:0007275	Ubiquitinylhydrolase1.
C100571_65	ref|XP_002325286.1| predicted protein [Populus trichocarpa] >gi|...	GO:0007021 P "tubulin complex assembly" GO:0009987	1-phosphatidylinositol-3-phosphate5-kinase.
C100573_65	emb|CBI39044.3| unnamed protein product [Vitis vinifera]	GO:0009941 C "chloroplast envelope" GO:0005622	Long-chain-fatty-acid--[acyl-carrier-protein]ligase.	PPAR signaling pathway
C100575_65	ref|NP_001238492.1| cysteine-rich protein precursor [Glycine max...	GO:0005886 C "plasma membrane" GO:0016020	Non-specificserine/threonineproteinkinase.	Plant-pathogen interaction
C100579_65	ref|XP_002266408.1| PREDICTED: hypothetical protein [Vitis vinif...	GO:0009507 C "chloroplast" GO:0005622	RNAhelicase.	Spliceosome
C100587_65	ref|XP_002527966.1| Protein ABC1, mitochondrial precursor, putat...	GO:0080183 P "response to photooxidative stress" NA	Cyclin-dependentkinase.	Ubiquinone and other terpenoid-quinone biosynthesis
C100589_65	dbj|BAE02648.1| SEL-1 [Glycine max]	GO:0005515 F "protein binding" GO:0005488	Beta-lactamase.	Protein processing in endoplasmic reticulum
C100595_65	ref|XP_002268974.1| PREDICTED: hypothetical protein [Vitis vinif...	GO:0005634 C "nucleus" GO:0005622	Ubiquitinylhydrolase1.
C100597_65	ref|XP_002515244.1| long-chain-fatty-acid CoA ligase, putative [...	GO:0009805 P "coumarin biosynthetic process" GO:0008152	Long-chain-fatty-acid--CoAligase.	PPAR signaling pathway
C100603_65	ref|XP_002271548.1| PREDICTED: hypothetical protein [Vitis vinif...	GO:0009657 P "plastid organization" GO:0009987
C100605_65	gb|ABD32293.2| TGF-beta receptor, type I/II extracellular region...	GO:0005886 C "plasma membrane" GO:0016020		Protein digestion and absorption
C100607_65	ref|XP_002530674.1| endomembrane protein emp70, putative [Ricinu...	GO:0005488 F "binding" GO:0005488
C100609_65	gb|ADV56682.1| F-box/leucine rich repeat protein [Phaseolus vulg...	GO:0045014 P "negative regulation of transcription by glucose" GO:0007154	Non-specificserine/threonineproteinkinase.	Plant hormone signal transduction
C100613_65	gb|AAL01887.1|AF404403_1 acyl-CoA oxidase [Glycine max]	GO:0009611 P "response to wounding" GO:0050896	Acyl-CoAoxidase.	alpha-Linolenic acid metabolism
C100615_65	ref|NP_200651.1| exocyst subunit exo70 family protein B1 [Arabid...	GO:0005886 C "plasma membrane" GO:0016020		Insulin signaling pathway
C100617_65	gb|AFK46064.1| unknown [Lotus japonicus]	GO:0005515 F "protein binding" GO:0005488
C100619_65	ref|XP_002263592.1| PREDICTED: hypothetical protein [Vitis vinif...	GO:0043090 P "amino acid import" GO:0006810		Endocytosis
C100625_65	gb|ACN79519.1| reduced leaflet 1 [Lotus japonicus]	GO:0010267 P "production of ta-siRNAs involved in RNA interference" GO:0006139	Non-specificserine/threonineproteinkinase.	Tight junction
C100627_65	sp|Q9SM60.1|PGMC_PEA RecName: Full=Phosphoglucomutase, cytoplasm...	GO:0005982 P "starch metabolic process" GO:0008152	Phosphoglucomutase.	Galactose metabolism
C100629_65	emb|CAD91337.1| sorbitol-like transporter [Glycine max]	GO:0005365 F "myo-inositol transmembrane transporter activity" GO:0005215		Meiosis - yeast
C100631_65	ref|XP_002272576.2| PREDICTED: dolichyl-diphosphooligosaccharide...	GO:0004579 F "dolichyl-diphosphooligosaccharide-protein glycotransferase activity" GO:0016740	Dolichyl-diphosphooligosaccharide--proteinglycotransferase.	N-Glycan biosynthesis
C100639_65	sp|P15792.1|KPK1_PHAVU RecName: Full=Protein kinase PVPK-1 >gi|1...	GO:0005737 C "cytoplasm" GO:0005622	Non-specificserine/threonineproteinkinase.
C100641_65	emb|CBI27815.3| unnamed protein product [Vitis vinifera]	GO:0008094 F "DNA-dependent ATPase activity" GO:0003824	[HistoneH3]-lysine-36demethylase.
C100643_65	ref|XP_002520690.1| serine endopeptidase degp2, putative [Ricinu...	GO:0009941 C "chloroplast envelope" GO:0005622	PeptidaseDo.
C100645_65	ref|XP_002513414.1| conserved hypothetical protein [Ricinus comm...
C100653_65	ref|XP_002326766.1| predicted protein [Populus trichocarpa] >gi|...	GO:0009651 P "response to salt stress" GO:0050896	Sterol24-C-methyltransferase.
C100655_65	gb|ADN32789.1| sieve element occlusion f [Glycine max]
C100661_65	gb|AFK39985.1| unknown [Medicago truncatula]	GO:0009941 C "chloroplast envelope" GO:0005622	9,9{prime}-di-cis-zeta-carotenedesaturase.	Carotenoid biosynthesis
C100663_65	ref|XP_002511496.1| HIPL1 protein precursor, putative [Ricinus c...	GO:0005886 C "plasma membrane" GO:0016020	Quinoproteinglucosedehydrogenase.	Pathways in cancer
C100665_65	gb|AAL76272.1|AF467784_1 transcription factor EIL1 [Vigna radiata]	GO:0000303 P "response to superoxide" GO:0050896	DNAligase(ATP).	Plant hormone signal transduction
C100669_65	ref|XP_002513472.1| sorting and assembly machinery (sam50) prote...	GO:0016020 C "membrane" GO:0016020
C100671_65	sp|P19143.1|PAL3_PHAVU RecName: Full=Phenylalanine ammonia-lyase...	GO:0042398 P "cellular modified amino acid biosynthetic process" GO:0008152	Phenylalanineammonia-lyase.	Nitrogen metabolism
C100675_65	ref|XP_002274820.2| PREDICTED: uncharacterized protein LOC100249...	GO:0009534 C "chloroplast thylakoid" GO:0005622	Thiosulfatesulfurtransferase.	Amino sugar and nucleotide sugar metabolism
C100677_65	ref|XP_002271948.2| PREDICTED: uncharacterized protein ycf45-lik...	GO:0007067 P "mitosis" GO:0009987	Microtubule-severingATPase.	Mismatch repair
C100679_65	ref|XP_002533749.1| transcription factor, putative [Ricinus comm...	GO:0006355 P "regulation of transcription, DNA-dependent" GO:0050789		Plant hormone signal transduction
C100683_65	ref|XP_002267906.1| PREDICTED: hypothetical protein isoform 2 [V...		NADH:ubiquinonereductase(H()-translocating).
C100685_65	ref|XP_002311151.1| predicted protein [Populus trichocarpa] >gi|...
C100687_65	sp|Q01899.1|HSP7M_PHAVU RecName: Full=Heat shock 70 kDa protein,...	GO:0006096 P "glycolysis" GO:0008152	Adenosinetriphosphatase.	Endocytosis
C100689_65	ref|XP_002530802.1| Glycosyltransferase QUASIMODO1, putative [Ri...	GO:0005739 C "mitochondrion" GO:0005622	Polygalacturonate4-alpha-galacturonosyltransferase.	Starch and sucrose metabolism
C100691_65	gb|ABD33306.1| Protein C4orf14 homolog, related [Medicago trunca...	GO:0009902 P "chloroplast relocation" GO:0009987	Nitric-oxidesynthase.	Plant-pathogen interaction
C100693_65	gb|ABD32886.1| putative RING zinc finger protein-related [Medica...
C100703_65	gb|ADN34107.1| endosomal protein [Cucumis melo subsp. melo]	GO:0005887 C "integral to plasma membrane" GO:0016020
C100705_65	emb|CBI22439.3| unnamed protein product [Vitis vinifera]	GO:0015629 C "actin cytoskeleton" GO:0005622		Tight junction
C100709_65	ref|XP_002272639.2| PREDICTED: uncharacterized protein LOC100233...	GO:0004137 F "deoxycytidine kinase activity" GO:0016740	Deoxycytidinekinase.	Purine metabolism
C100711_65	ref|XP_002524217.1| ATP binding protein, putative [Ricinus commu...	GO:0005794 C "Golgi apparatus" GO:0005622	PhosphoethanolamineN-methyltransferase.
C100713_65	emb|CBI40217.3| unnamed protein product [Vitis vinifera]	GO:2000069 P "regulation of post-embryonic root development" GO:0050789	Non-specificserine/threonineproteinkinase.	MAPK signaling pathway
C100717_65	gb|AAS57914.1| 70 kDa heat shock cognate protein 3 [Vigna radiata]	GO:0016020 C "membrane" GO:0016020	Glutamatedehydrogenase.	Endocytosis
C100719_65	gb|ABQ59614.1| LYK8 [Glycine max]	GO:0005886 C "plasma membrane" GO:0016020	Non-specificserine/threonineproteinkinase.	Plant-pathogen interaction
C100721_65	ref|XP_002515132.1| expressed protein, putative [Ricinus communi...	GO:0005737 C "cytoplasm" GO:0005622
C100723_65	ref|XP_002283766.1| PREDICTED: hypothetical protein [Vitis vinif...	GO:0005730 C "nucleolus" GO:0005622	Polyribonucleotidenucleotidyltransferase.	Spliceosome
C100725_65	ref|XP_002510220.1| Protein CYPRO4, putative [Ricinus communis] ...	GO:0005737 C "cytoplasm" GO:0005622
C100733_65	ref|XP_002313475.1| predicted protein [Populus trichocarpa] >gi|...	GO:0016709 F "oxidoreductase activity, acting on paired donors, with incorporation or reduction of molecular oxygen, NADH or NADPH as one donor, and incorporation of one atom of oxygen" GO:0016491
C100735_65	gb|ACD87452.2| minichromosome maintenance 5 protein [Pisum sativum]	GO:0006268 P "DNA unwinding involved in replication" GO:0006139	DNAhelicase.	Cell cycle
C100737_65	ref|XP_002281429.1| PREDICTED: hypothetical protein isoform 2 [V...	GO:0030437 P "ascospore formation" GO:0030154
C100743_65	gb|ACV84152.1| acetohydroxyacid synthase [Phaseolus vulgaris]	GO:0009507 C "chloroplast" GO:0005622	Acetolactatesynthase.	Butanoate metabolism
C100745_65	gb|AAB80693.1| calmodulin-like domain protein kinase isoenzyme g...	GO:0016020 C "membrane" GO:0016020	Non-specificserine/threonineproteinkinase.	Plant-pathogen interaction
C100747_65	ref|XP_002278056.1| PREDICTED: hypothetical protein [Vitis vinif...	GO:0005789 C "endoplasmic reticulum membrane" GO:0016020		Protein export
C100749_65	gb|ACJ85572.1| unknown [Medicago truncatula]	GO:0005618 C "cell wall" GO:0005623	Acylglycerollipase.	Glycerolipid metabolism
C100751_65	dbj|BAE71250.1| putative UDP-glucose pyrophosphorylase [Trifoliu...	GO:0052543 P "callose deposition in cell wall" GO:0009987	UTP--glucose-1-phosphateuridylyltransferase.	Galactose metabolism
C100753_65	ref|XP_002520562.1| ubiquitin specific protease 39 and snrnp ass...	GO:0006397 P "mRNA processing" GO:0006139	Ubiquitinylhydrolase1.	Spliceosome
C100757_65	ref|XP_002320058.1| predicted protein [Populus trichocarpa] >gi|...	GO:0016020 C "membrane" GO:0016020	Non-specificserine/threonineproteinkinase.	Plant-pathogen interaction
C100761_65	ref|XP_002275906.1| PREDICTED: hypothetical protein [Vitis vinif...	GO:0005886 C "plasma membrane" GO:0016020	Non-specificserine/threonineproteinkinase.	Tight junction
C100763_65	gb|AAN46087.1| phosphate transporter PHT2-1 [Medicago truncatula]	GO:0052543 P "callose deposition in cell wall" GO:0009987
C100769_65	gb|ABD32316.1| Pyridine nucleotide-disulphide oxidoreductase, cl...	GO:0005747 C "mitochondrial respiratory chain complex I" GO:0016020	Dihydrolipoyldehydrogenase.	Glycolysis / Gluconeogenesis
C100771_65	gb|AFK40929.1| unknown [Lotus japonicus]	GO:0005886 C "plasma membrane" GO:0016020
C100773_65	ref|XP_002518704.1| phosphoprotein phosphatase, putative [Ricinu...	GO:0060179 P "male mating behavior" GO:0007610	Phosphatidylinositol-3,4,5-trisphosphate3-phosphatase.	Focal adhesion
C100777_65	ref|XP_002278244.1| PREDICTED: hypothetical protein [Vitis vinif...	GO:0055114 P "oxidation-reduction process" GO:0008152	Primary-amineoxidase.	Phenylalanine metabolism
C100779_65	gb|AFA46813.1| neutral/alkaline invertase [Manihot esculenta]	GO:0007596 P "blood coagulation" GO:0050896
C10077_65
C100781_65	ref|XP_002278451.1| PREDICTED: hypothetical protein [Vitis vinif...	GO:0045036 P "protein targeting to chloroplast" GO:0006810
C100783_65	ref|XP_002316420.1| predicted protein [Populus trichocarpa] >gi|...	GO:0016020 C "membrane" GO:0016020	Glutamatedehydrogenase(NAD(P)()).
C100789_65	gb|ACJ85685.1| unknown [Medicago truncatula]	GO:0010119 P "regulation of stomatal movement" GO:0050789	Non-specificserine/threonineproteinkinase.	MAPK signaling pathway
C100791_65	gb|AAD21872.1| receptor-like protein kinase homolog RK20-1 [Phas...	GO:0005886 C "plasma membrane" GO:0016020	Non-specificserine/threonineproteinkinase.	Plant-pathogen interaction
C100793_65	gb|ABO83643.1| WD40-like [Medicago truncatula]	GO:0080008 C "CUL4 RING ubiquitin ligase complex" GO:0005622	Non-specificserine/threonineproteinkinase.	Ether lipid metabolism
C100795_65	ref|NP_001240165.1| uncharacterized protein LOC100792931 [Glycin...	GO:0009693 P "ethylene biosynthetic process" GO:0008152		Plant hormone signal transduction
C100797_65	ref|XP_002520973.1| histone acetyltransferase gcn5, putative [Ri...	GO:0000123 C "histone acetyltransferase complex" GO:0005622	Histoneacetyltransferase.	Notch signaling pathway
C100799_65	ref|XP_002283852.1| PREDICTED: hypothetical protein isoform 1 [V...	GO:0043627 P "response to estrogen stimulus" GO:0050896	Non-specificserine/threonineproteinkinase.	Wnt signaling pathway
C100801_65	ref|XP_002274726.1| PREDICTED: hypothetical protein [Vitis vinif...	GO:0031293 P "membrane protein intracellular domain proteolysis" GO:0008152
C100803_65	ref|XP_002283994.1| PREDICTED: hypothetical protein [Vitis vinif...	GO:0004803 F "transposase activity" GO:0003824
C100805_65	ref|XP_002306254.1| white-brown-complex ABC transporter family [...	GO:0010103 P "stomatal complex morphogenesis" GO:0007275	Polyamine-transportingATPase.	ABC transporters
C100809_65	ref|XP_002272796.1| PREDICTED: hypothetical protein [Vitis vinif...	GO:0005769 C "early endosome" GO:0005622
C100811_65	ref|XP_002280159.1| PREDICTED: hypothetical protein [Vitis vinif...	GO:0005886 C "plasma membrane" GO:0016020	Non-specificserine/threonineproteinkinase.	Plant-pathogen interaction
C100813_65	ref|XP_002273930.1| PREDICTED: hypothetical protein [Vitis vinif...	GO:0044409 P "entry into host" NA	Non-specificserine/threonineproteinkinase.	mTOR signaling pathway
C100829_65	gb|AAG29594.1|AF196287_1 Ser/Thr specific protein phosphatase 2A...	GO:0016020 C "membrane" GO:0016020	Non-specificserine/threonineproteinkinase.	mRNA surveillance pathway
C100831_65	gb|AAA92063.1| cysteinyl endopeptidase [Vigna radiata]	GO:0010075 P "regulation of meristem growth" GO:0007275	Actinidain.	Rheumatoid arthritis
C100833_65	ref|XP_002522618.1| hypothetical protein RCOM_0884570 [Ricinus c...	GO:0046777 P "protein autophosphorylation" GO:0008152	Non-specificserine/threonineproteinkinase.	Focal adhesion
C100835_65	ref|XP_002314587.1| predicted protein [Populus trichocarpa] >gi|...	GO:0005794 C "Golgi apparatus" GO:0005622
C100841_65	ref|XP_002528938.1| conserved hypothetical protein [Ricinus comm...
C100843_65	ref|XP_002284103.1| PREDICTED: hypothetical protein [Vitis vinif...	GO:0005730 C "nucleolus" GO:0005622	RNAhelicase.	Spliceosome
C100847_65	gb|AAL01888.1|AF404404_1 acyl-CoA oxidase [Glycine max]	GO:0009611 P "response to wounding" GO:0050896	Acyl-CoAoxidase.	alpha-Linolenic acid metabolism
C100851_65	gb|ACU23180.1| unknown [Glycine max]	GO:0048527 P "lateral root development" GO:0007275
C100853_65	emb|CBI29193.3| unnamed protein product [Vitis vinifera]	GO:0005737 C "cytoplasm" GO:0005622	Monosaccharide-transportingATPase.	ABC transporters
C100857_65	ref|XP_002271902.1| PREDICTED: hypothetical protein [Vitis vinif...	GO:0005773 C "vacuole" GO:0005622	Dipeptidyl-peptidaseIII.	Terpenoid backbone biosynthesis
C100859_65	dbj|BAB19760.1| nitrate transporter NRT1-5 [Glycine max]	GO:0010167 P "response to nitrate" GO:0050896		Protein digestion and absorption
C100861_65	ref|XP_002531014.1| ATP binding protein, putative [Ricinus commu...	GO:0010075 P "regulation of meristem growth" GO:0007275	Non-specificserine/threonineproteinkinase.	Plant hormone signal transduction
C100863_65	emb|CBI15404.3| unnamed protein product [Vitis vinifera]	GO:0005737 C "cytoplasm" GO:0005622
C100865_65	emb|CBI19710.3| unnamed protein product [Vitis vinifera]	GO:0009220 P "pyrimidine ribonucleotide biosynthetic process" GO:0006139
C100871_65	ref|NP_001238522.1| serine/threonine protein kinase-like protein...	GO:0005886 C "plasma membrane" GO:0016020	Non-specificserine/threonineproteinkinase.	Plant-pathogen interaction
C100873_65	ref|XP_002276726.1| PREDICTED: hypothetical protein [Vitis vinif...	GO:0010564 P "regulation of cell cycle process" GO:0050789
C100875_65	emb|CBK55661.1| sulphate transporter [Astragalus drummondii]	GO:0009684 P "indoleacetic acid biosynthetic process" GO:0008152
C100877_65	dbj|BAF45348.1| nucleoporin [Lotus japonicus]	GO:0009909 P "regulation of flower development" GO:0050789		RNA transport
C100881_65	ref|XP_002526570.1| brca1 associated ring domain, putative [Rici...	GO:0006310 P "DNA recombination" GO:0006139	Histone-lysineN-methyltransferase.	Ubiquitin mediated proteolysis
C100883_65	ref|XP_002525869.1| conserved hypothetical protein [Ricinus comm...
C100885_65	ref|XP_002523536.1| lipid binding protein, putative [Ricinus com...
C100887_65	ref|XP_002303728.1| predicted protein [Populus trichocarpa] >gi|...	GO:0044281 P "small molecule metabolic process" GO:0008152	CTPsynthase.	Pyrimidine metabolism
C100889_65	dbj|BAB19758.1| putative nitrate transporter NRT1-3 [Glycine max]	GO:0080052 P "response to histidine" GO:0050896		Protein digestion and absorption
C100893_65	ref|XP_002280611.1| PREDICTED: hypothetical protein [Vitis vinif...	GO:0006364 P "rRNA processing" GO:0006139	Ubiquitinylhydrolase1.	mRNA surveillance pathway
C100897_65	ref|XP_002277065.2| PREDICTED: sulfate transporter 2.1-like [Vit...	GO:0009684 P "indoleacetic acid biosynthetic process" GO:0008152		Pancreatic secretion
C100901_65	gb|ABY84658.1| transcription factor [Glycine max]	GO:0009611 P "response to wounding" GO:0050896		Plant-pathogen interaction
C100903_65	ref|XP_002306494.1| predicted protein [Populus trichocarpa] >gi|...	GO:0005886 C "plasma membrane" GO:0016020	Nepenthesin.	Protein digestion and absorption
C100905_65	ref|XP_002305924.1| predicted protein [Populus trichocarpa] >gi|...	GO:0042398 P "cellular modified amino acid biosynthetic process" GO:0008152	Spermineoxidase.	beta-Alanine metabolism
C100909_65	ref|XP_002280022.1| PREDICTED: hypothetical protein [Vitis vinif...
C100911_65	ref|XP_002269177.1| PREDICTED: hypothetical protein [Vitis vinif...	GO:0008601 F "protein phosphatase type 2A regulator activity" GO:0030234	Diacylglycerolkinase.	mRNA surveillance pathway
C100913_65	dbj|BAE46416.1| TATA binding protein associated factor [Solanum ...	GO:0005654 C "nucleoplasm" GO:0005622		Basal transcription factors
C100915_65	emb|CBI36350.3| unnamed protein product [Vitis vinifera]	GO:0051015 F "actin filament binding" GO:0005488	Non-specificserine/threonineproteinkinase.	Tight junction
C100917_65	ref|XP_002525837.1| ATP-binding cassette transporter, putative [...	GO:0009897 C "external side of plasma membrane" GO:0016020	Phosphate-transportingATPase.	ABC transporters
C100919_65	gb|AAN12272.1| subtilisin-like protease C1 [Glycine max] >gi|405...	GO:0005618 C "cell wall" GO:0005623	Cucumisin.
C100921_65	gb|ABD32412.1| Cellulose synthase [Medicago truncatula]	GO:0048767 P "root hair elongation" GO:0030154	Cellulosesynthase(UDP-forming).
C100923_65	ref|XP_002269501.1| PREDICTED: hypothetical protein [Vitis vinif...	GO:0004849 F "uridine kinase activity" GO:0016740	Uridinekinase.	Drug metabolism - other enzymes
C100925_65	ref|XP_002323683.1| predicted protein [Populus trichocarpa] >gi|...	GO:0007124 P "pseudohyphal growth" GO:0009987		Starch and sucrose metabolism
C100927_65	gb|ACF22878.1| alcohol oxidase [Glycine max]	GO:0006066 P "alcohol metabolic process" GO:0008152	Long-chain-alcoholoxidase.	Steroid biosynthesis
C100931_65	ref|XP_002269170.1| PREDICTED: hypothetical protein [Vitis vinif...	GO:0045492 P "xylan biosynthetic process" GO:0008152		Plant-pathogen interaction
C100933_65	ref|NP_001239701.1| probably inactive leucine-rich repeat recept...	GO:0004672 F "protein kinase activity" GO:0016740	Non-specificserine/threonineproteinkinase.	Plant hormone signal transduction
C100939_65	ref|XP_002533154.1| conserved hypothetical protein [Ricinus comm...	GO:0003779 F "actin binding" GO:0005488	Histone-lysineN-methyltransferase.	Tight junction
C100941_65	gb|ACJ85550.1| unknown [Medicago truncatula] >gi|217074610|gb|AC...	GO:0005886 C "plasma membrane" GO:0016020	Non-specificserine/threonineproteinkinase.	Neurotrophin signaling pathway
C100947_65	ref|XP_002518616.1| conserved hypothetical protein [Ricinus comm...	GO:0015824 P "proline transport" GO:0006810		Complement and coagulation cascades
C100953_65	gb|AED02590.1| ferric reductase [Lotus japonicus]	GO:0000293 F "ferric-chelate reductase activity" GO:0016491	Ferric-chelatereductase(NADH).	Osteoclast differentiation
C100957_65	ref|XP_002524564.1| Endosomal P24A protein precursor, putative [...	GO:0005887 C "integral to plasma membrane" GO:0016020
C100959_65	gb|ABY55551.1| calcium-dependent protein kinase [Swainsona canes...	GO:0016020 C "membrane" GO:0016020	Non-specificserine/threonineproteinkinase.	Plant-pathogen interaction
C100961_65	ref|XP_002317913.1| predicted protein [Populus trichocarpa] >gi|...	GO:0000373 P "Group II intron splicing" GO:0006139
C100963_65	ref|XP_002282437.1| PREDICTED: hypothetical protein [Vitis vinif...	GO:0009743 P "response to carbohydrate stimulus" GO:0050896		Plant hormone signal transduction
C100965_65	emb|CAN60235.1| hypothetical protein VITISV_028850 [Vitis vinifera]	GO:0005730 C "nucleolus" GO:0005622	RNAhelicase.	RNA degradation
C100971_65	ref|XP_002525102.1| xaa-pro aminopeptidase, putative [Ricinus co...	GO:0005737 C "cytoplasm" GO:0005622	Xaa-Proaminopeptidase.
C100977_65	ref|XP_002272905.1| PREDICTED: hypothetical protein [Vitis vinif...	GO:0005515 F "protein binding" GO:0005488
C100981_65	gb|ABW87010.1| timing of CAB expression 1 [Glycine max]	GO:0010031 P "circumnutation" NA	3{prime},5{prime}-cyclic-AMPphosphodiesterase.	Circadian rhythm - plant
C100985_65	ref|XP_002522527.1| ATP-dependent RNA helicase, putative [Ricinu...	GO:0006396 P "RNA processing" GO:0006139	RNAhelicase.	Spliceosome
C100989_65	ref|XP_002512090.1| pentatricopeptide repeat-containing protein,...	GO:0005739 C "mitochondrion" GO:0005622
C100993_65	ref|XP_002298489.1| predicted protein [Populus trichocarpa] >gi|...	GO:0006002 P "fructose 6-phosphate metabolic process" GO:0008152	Fructose-2,6-bisphosphate2-phosphatase.	Fructose and mannose metabolism
C100995_65	ref|XP_002274079.1| PREDICTED: hypothetical protein [Vitis vinif...	GO:0009909 P "regulation of flower development" GO:0050789	DNAhelicase.
C100999_65	gb|AAP44102.1| peptide transporter 1 [Vicia faba]	GO:0015824 P "proline transport" GO:0006810		Protein digestion and absorption
C101003_65	gb|AAG29593.1|AF196286_1 Ser/Thr specific protein phosphatase 2A...	GO:0016020 C "membrane" GO:0016020	Non-specificserine/threonineproteinkinase.	mRNA surveillance pathway
C101007_65	emb|CBK55661.1| sulphate transporter [Astragalus drummondii]	GO:0009684 P "indoleacetic acid biosynthetic process" GO:0008152
C101009_65	gb|ADN32785.1| sieve element occlusion c [Glycine max]		Protein-disulfidereductase.
C101013_65	ref|XP_002510951.1| Glycerol-3-phosphate transporter, putative [...	GO:0055062 P "phosphate ion homeostasis" NA
C101015_65	ref|XP_002306428.1| predicted protein [Populus trichocarpa] >gi|...	GO:0016791 F "phosphatase activity" GO:0003824	Phosphoinositide5-phosphatase.	Phosphatidylinositol signaling system
C101017_65	emb|CBI16897.3| unnamed protein product [Vitis vinifera]	GO:0010150 P "leaf senescence" GO:0007275	Non-specificserine/threonineproteinkinase.	Plant-pathogen interaction
C101019_65	sp|Q39601.1|SSRP1_CATRO RecName: Full=FACT complex subunit SSRP1...	GO:0010267 P "production of ta-siRNAs involved in RNA interference" GO:0006139
C101023_65	ref|XP_002280322.1| PREDICTED: hypothetical protein [Vitis vinif...
C101025_65	ref|XP_002283529.1| PREDICTED: hypothetical protein [Vitis vinif...	GO:0019948 F "SUMO activating enzyme activity" GO:0003824	Molybdopterin-synthaseadenylyltransferase.	Ubiquitin mediated proteolysis
C101027_65	ref|XP_002270289.1| PREDICTED: hypothetical protein [Vitis vinif...	GO:0005515 F "protein binding" GO:0005488
C101035_65	ref|XP_002322760.1| predicted protein [Populus trichocarpa] >gi|...
C101039_65	ref|XP_002302201.1| GRAS family transcription factor [Populus tr...	GO:0006355 P "regulation of transcription, DNA-dependent" GO:0050789		Plant hormone signal transduction
C101041_65	ref|XP_002282837.2| PREDICTED: GTPase Der-like [Vitis vinifera]	GO:0005737 C "cytoplasm" GO:0005622	Guanylatekinase.
C101043_65	ref|XP_002527831.1| Spindle assembly checkpoint component mad1, ...	GO:0000093 P "mitotic telophase" GO:0009987	Non-specificserine/threonineproteinkinase.	Cell cycle
C101045_65	ref|XP_002513903.1| heat shock protein binding protein, putative...	GO:0009789 P "positive regulation of abscisic acid mediated signaling pathway" GO:0050789	Phosphoproteinphosphatase.	Prion diseases
C101051_65	ref|XP_002265121.1| PREDICTED: hypothetical protein [Vitis vinif...	GO:0005886 C "plasma membrane" GO:0016020
C101053_65	ref|XP_002317874.1| auxin efflux carrier component [Populus tric...	GO:0016020 C "membrane" GO:0016020
C101061_65	ref|XP_002518810.1| electron transporter, putative [Ricinus comm...	GO:0004602 F "glutathione peroxidase activity" GO:0016491		Chemokine signaling pathway
C101063_65	ref|XP_002511964.1| Protein CASP, putative [Ricinus communis] >g...	GO:0030244 P "cellulose biosynthetic process" GO:0008152	Non-specificserine/threonineproteinkinase.	Tight junction
C101067_65	ref|XP_002279887.2| PREDICTED: RNA-binding protein rsd1-like [Vi...	GO:0005654 C "nucleoplasm" GO:0005622	Peptidylprolylisomerase.	Pathogenic Escherichia coli infection
C101069_65	ref|XP_002324833.1| predicted protein [Populus trichocarpa] >gi|...	GO:0004842 F "ubiquitin-protein ligase activity" GO:0016874	Ubiquitin--proteinligase.
C101071_65	ref|XP_002273488.1| PREDICTED: hypothetical protein [Vitis vinif...	GO:0048453 P "sepal formation" GO:0007275	Non-specificserine/threonineproteinkinase.	Tight junction
C101073_65	dbj|BAD80837.1| apyrase [Vigna unguiculata subsp. unguiculata]	GO:0046710 P "GDP metabolic process" GO:0006139	Nucleoside-triphosphatase.	Purine metabolism
C101077_65	ref|XP_002329358.1| glycosyltransferase, CAZy family GT8 [Populu...	GO:0047262 F "polygalacturonate 4-alpha-galacturonosyltransferase activity" GO:0016740	Polygalacturonate4-alpha-galacturonosyltransferase.	Starch and sucrose metabolism
C101079_65	ref|XP_002511570.1| ATP binding protein, putative [Ricinus commu...	GO:0019288 P "isopentenyl diphosphate biosynthetic process, mevalonate-independent pathway" GO:0008152	Malonyl-CoAO-methyltransferase.
C101081_65	ref|XP_002274109.2| PREDICTED: ABC transporter G family member 1...	GO:0009897 C "external side of plasma membrane" GO:0016020	Phosphate-transportingATPase.	ABC transporters
C101085_65	ref|XP_002533346.1| conserved hypothetical protein [Ricinus comm...	GO:0005739 C "mitochondrion" GO:0005622
C101091_65	sp|P29001.1|INVA_PHAAU RecName: Full=Acid beta-fructofuranosidas...	GO:0016132 P "brassinosteroid biosynthetic process" GO:0008152	Beta-fructofuranosidase.	Galactose metabolism
C101093_65	gb|ADV56682.1| F-box/leucine rich repeat protein [Phaseolus vulg...	GO:0045014 P "negative regulation of transcription by glucose" GO:0007154	Non-specificserine/threonineproteinkinase.	Plant hormone signal transduction
C101095_65	ref|XP_002262670.1| PREDICTED: hypothetical protein [Vitis vinif...	GO:0004672 F "protein kinase activity" GO:0016740	Non-specificserine/threonineproteinkinase.	Focal adhesion
C101101_65	ref|XP_002513011.1| tRNA-dihydrouridine synthase, putative [Rici...	GO:0005773 C "vacuole" GO:0005622	tRNA-dihydrouridine(47)synthase(NAD(P)()).
C101109_65	ref|XP_002272507.2| PREDICTED: uncharacterized protein LOC100266...	GO:0007596 P "blood coagulation" GO:0050896	Triacylglycerollipase.	Phototransduction - fly
C101111_65	ref|XP_002321628.1| predicted protein [Populus trichocarpa] >gi|...	GO:0000293 F "ferric-chelate reductase activity" GO:0016491	Ferric-chelatereductase(NADH).	Osteoclast differentiation
C101115_65	ref|XP_002272817.1| PREDICTED: hypothetical protein [Vitis vinif...	GO:0005730 C "nucleolus" GO:0005622		Ribosome biogenesis in eukaryotes
C101117_65	ref|XP_002517212.1| Acyl-CoA synthetase [Ricinus communis] >gi|8...	GO:0016020 C "membrane" GO:0016020	Long-chain-fatty-acid--CoAligase.	PPAR signaling pathway
C101119_65	ref|XP_002512110.1| Nucleotide pyrophosphatase/phosphodiesterase...	GO:0005739 C "mitochondrion" GO:0005622	Acidphosphatase.
C101121_65	emb|CBI23141.3| unnamed protein product [Vitis vinifera]	GO:0004672 F "protein kinase activity" GO:0016740	Non-specificserine/threonineproteinkinase.	Protein processing in endoplasmic reticulum
C101123_65	ref|XP_002262992.1| PREDICTED: hypothetical protein [Vitis vinif...	GO:0005615 C "extracellular space" GO:0005576	Beta-glucosidase.	Phenylpropanoid biosynthesis
C101125_65	ref|XP_002307605.1| sulfate/bicarbonate/oxalate exchanger and tr...	GO:0000041 P "transition metal ion transport" GO:0006810		Pancreatic secretion
C101127_65	ref|XP_002268110.1| PREDICTED: hypothetical protein [Vitis vinif...	GO:0006887 P "exocytosis" GO:0006810		Insulin signaling pathway
C101131_65	ref|XP_002322017.1| predicted protein [Populus trichocarpa] >gi|...	GO:0016020 C "membrane" GO:0016020	cGMP-dependentproteinkinase.	Plant-pathogen interaction
C101133_65	ref|XP_002278915.1| PREDICTED: hypothetical protein [Vitis vinif...	GO:0004842 F "ubiquitin-protein ligase activity" GO:0016874	NAD()ADP-ribosyltransferase.	Lysine degradation
C101135_65	emb|CBI40787.3| unnamed protein product [Vitis vinifera]	GO:0035085 C "cilium axoneme" GO:0005622	IgA-specificserineendopeptidase.	Tight junction
C101141_65	ref|XP_002510907.1| conserved hypothetical protein [Ricinus comm...	GO:0005518 F "collagen binding" GO:0005488	IgA-specificserineendopeptidase.	Amino sugar and nucleotide sugar metabolism
C101145_65	ref|XP_002515854.1| molybdopterin biosynthesis protein, putative...	GO:0030968 P "endoplasmic reticulum unfolded protein response" GO:0050789	Molybdopterinmolybdotransferase.
C101147_65	ref|XP_002514877.1| glucose-6-phosphate 1-dehydrogenase, putativ...	GO:0009051 P "pentose-phosphate shunt, oxidative branch" GO:0006139	Glucose-6-phosphatedehydrogenase.	Glutathione metabolism
C101149_65	ref|XP_002517430.1| BRASSINOSTEROID INSENSITIVE 1-associated rec...	GO:0005886 C "plasma membrane" GO:0016020	Non-specificserine/threonineproteinkinase.	Plant hormone signal transduction
C101155_65	gb|AEN70816.1| endo-1,4-beta-glucanase [Gossypium gossypioides]	GO:0006096 P "glycolysis" GO:0008152	Cellulase.	Starch and sucrose metabolism
C101157_65	ref|XP_002515855.1| fk506 binding protein, putative [Ricinus com...	GO:0009707 C "chloroplast outer membrane" GO:0016020	Peptidylprolylisomerase.	Huntingtons disease
C101159_65	ref|XP_002283504.2| PREDICTED: uncharacterized protein LOC100260...
C101167_65	ref|XP_002515136.1| conserved hypothetical protein [Ricinus comm...
C101169_65	ref|XP_002521087.1| transporter, putative [Ricinus communis] >gi...	GO:0030437 P "ascospore formation" GO:0030154
C101171_65	ref|XP_002516819.1| protein phosphatase 2c, putative [Ricinus co...	GO:0005886 C "plasma membrane" GO:0016020	Phosphoproteinphosphatase.	Vasopressin-regulated water reabsorption
C101173_65	ref|XP_002280696.2| PREDICTED: cellulose synthase-like protein G...	GO:0006863 P "purine base transport" GO:0006810	Cellulosesynthase(UDP-forming).	Starch and sucrose metabolism
C101177_65	emb|CBI21442.3| unnamed protein product [Vitis vinifera]	GO:0005622 C "intracellular" GO:0005622
C101179_65	ref|XP_002515271.1| protein binding protein, putative [Ricinus c...	GO:0005737 C "cytoplasm" GO:0005622
C101181_65	ref|XP_002280477.2| PREDICTED: CWF19-like protein 2-like [Vitis ...	GO:0005681 C "spliceosomal complex" GO:0005622
C101183_65	ref|XP_002511410.1| EXECUTER1 protein, chloroplast precursor, pu...	GO:0000304 P "response to singlet oxygen" GO:0050896	Histone-lysineN-methyltransferase.	Lysine degradation
C101187_65	ref|XP_002284554.2| PREDICTED: probable Xaa-Pro aminopeptidase P...	GO:0005737 C "cytoplasm" GO:0005622	Xaa-Proaminopeptidase.
C101189_65	gb|ABE79564.1| Membrane attack complex component/perforin/comple...	GO:0005886 C "plasma membrane" GO:0016020		Complement and coagulation cascades
C101191_65	gb|ABY61079.1| pyrroline-5-carboxylate synthetase [Phaseolus vul...	GO:0016020 C "membrane" GO:0016020	Glutamate5-kinase.	Arginine and proline metabolism
C101193_65	ref|XP_002515423.1| Endosomal P24A protein precursor, putative [...	GO:0005887 C "integral to plasma membrane" GO:0016020
C101195_65	ref|XP_002276329.1| PREDICTED: hypothetical protein [Vitis vinif...	GO:0006268 P "DNA unwinding involved in replication" GO:0006139	DNAhelicase.	Cell cycle
C101199_65	ref|XP_002262865.1| PREDICTED: hypothetical protein [Vitis vinif...
C101201_65	ref|XP_002514541.1| uridine cytidine kinase I, putative [Ricinus...	GO:0005783 C "endoplasmic reticulum" GO:0005622	Uridinekinase.	Drug metabolism - other enzymes
C101203_65	gb|AAU10525.1| putative receptor-like protein kinase 3 [Glycine ...	GO:0005886 C "plasma membrane" GO:0016020	Non-specificserine/threonineproteinkinase.	Plant-pathogen interaction
C101205_65	emb|CBI14894.3| unnamed protein product [Vitis vinifera]	GO:0005739 C "mitochondrion" GO:0005622
C101207_65	sp|Q9FEL8.1|LAX1_MEDTR RecName: Full=Auxin transporter-like prot...	GO:0016132 P "brassinosteroid biosynthetic process" GO:0008152		Plant hormone signal transduction
C101211_65	ref|XP_002528537.1| serine-threonine protein kinase, plant-type,...	GO:0000041 P "transition metal ion transport" GO:0006810	Non-specificserine/threonineproteinkinase.	Plant-pathogen interaction
C101213_65	ref|XP_002533036.1| Magnesium and cobalt efflux protein corC, pu...	GO:0009941 C "chloroplast envelope" GO:0005622	IMPdehydrogenase.
C101215_65	ref|XP_002310225.1| predicted protein [Populus trichocarpa] >gi|...	GO:0050897 F "cobalt ion binding" GO:0005488	Succinatedehydrogenase(ubiquinone).	Huntingtons disease
C101217_65	sp|Q01899.1|HSP7M_PHAVU RecName: Full=Heat shock 70 kDa protein,...	GO:0006096 P "glycolysis" GO:0008152	Glutamatedehydrogenase.	Endocytosis
C101219_65	gb|AAD03598.1| ethylene response sensor [Vigna radiata]	GO:0009727 P "detection of ethylene stimulus" GO:0050896	Histidinekinase.	Plant hormone signal transduction
C101221_65	ref|XP_002263348.1| PREDICTED: hypothetical protein [Vitis vinif...	GO:0010200 P "response to chitin" GO:0050896	Non-specificserine/threonineproteinkinase.	Plant-pathogen interaction
C101223_65	ref|XP_002529071.1| WD-repeat protein, putative [Ricinus communi...	GO:0071013 C "catalytic step 2 spliceosome" GO:0005622	Peptidylprolylisomerase.	Spliceosome
C101225_65	ref|XP_002534105.1| Spotted leaf protein, putative [Ricinus comm...	GO:0005737 C "cytoplasm" GO:0005622	Ubiquitin--proteinligase.	Regulation of autophagy
C101229_65	ref|XP_002314480.1| predicted protein [Populus trichocarpa] >gi|...	GO:0009506 C "plasmodesma" GO:0016020	Non-specificserine/threonineproteinkinase.	Wnt signaling pathway
C101231_65	ref|XP_002319844.1| predicted protein [Populus trichocarpa] >gi|...	GO:0006606 P "protein import into nucleus" GO:0006810	RNAhelicase.
C101233_65	gb|AFK36069.1| unknown [Medicago truncatula]	GO:0005886 C "plasma membrane" GO:0016020	Non-specificserine/threonineproteinkinase.	Neurotrophin signaling pathway
C101235_65	ref|XP_002521483.1| conserved hypothetical protein [Ricinus comm...	GO:0042761 P "very long-chain fatty acid biosynthetic process" GO:0008152
C101237_65	ref|XP_002534037.1| Pre-rRNA-processing protein ESF1, putative [...	GO:0006364 P "rRNA processing" GO:0006139	DNAhelicase.
C101245_65	gb|AAK53065.1| subtilisin-type protease precursor [Glycine max]	GO:0048359 P "mucilage metabolic process involved seed coat development" GO:0008152	Cucumisin.
C101247_65	ref|XP_002518903.1| oligopeptide transporter, putative [Ricinus ...	GO:0051980 F "iron-nicotianamine transmembrane transporter activity" GO:0005215
C101249_65	ref|XP_002285805.1| PREDICTED: hypothetical protein [Vitis vinif...	GO:0046685 P "response to arsenic-containing substance" GO:0050896	Xylan1,4-beta-xylosidase.	Phenylpropanoid biosynthesis
C101255_65	ref|XP_002303073.1| predicted protein [Populus trichocarpa] >gi|...	GO:0006355 P "regulation of transcription, DNA-dependent" GO:0050789		Circadian rhythm - plant
C101257_65	ref|XP_002308056.1| predicted protein [Populus trichocarpa] >gi|...	GO:0005737 C "cytoplasm" GO:0005622
C101261_65	ref|XP_002273218.1| PREDICTED: hypothetical protein [Vitis vinif...	GO:0031347 P "regulation of defense response" GO:0050789	Non-specificserine/threonineproteinkinase.	Plant-pathogen interaction
C101263_65	ref|XP_002322764.1| white-brown-complex ABC transporter family [...	GO:0009414 P "response to water deprivation" GO:0050896	Sulfate-transportingATPase.	ABC transporters
C101265_65	emb|CAC84087.1| ZIK1 protein [Medicago sativa]	GO:0004672 F "protein kinase activity" GO:0016740	Non-specificserine/threonineproteinkinase.	Circadian rhythm - plant
C101267_65	ref|XP_002312246.1| predicted protein [Populus trichocarpa] >gi|...	GO:0007596 P "blood coagulation" GO:0050896	Apyrase.	Purine metabolism
C101269_65	emb|CBI36355.3| unnamed protein product [Vitis vinifera]	GO:0010228 P "vegetative to reproductive phase transition of meristem" GO:0007275
C101271_65	dbj|BAF98225.1| CM0216.430.nc [Lotus japonicus]	GO:0030437 P "ascospore formation" GO:0030154
C101279_65	ref|XP_002274814.1| PREDICTED: hypothetical protein [Vitis vinif...	GO:0007131 P "reciprocal meiotic recombination" GO:0006139
C101285_65	ref|XP_002533896.1| Glycosyltransferase QUASIMODO1, putative [Ri...	GO:0009909 P "regulation of flower development" GO:0050789	Polygalacturonate4-alpha-galacturonosyltransferase.	Starch and sucrose metabolism
C101289_65	ref|XP_002313075.1| predicted protein [Populus trichocarpa] >gi|...	GO:0009805 P "coumarin biosynthetic process" GO:0008152	Long-chain-fatty-acid--CoAligase.	PPAR signaling pathway
C101291_65	ref|XP_002266196.1| PREDICTED: hypothetical protein [Vitis vinif...	GO:0005886 C "plasma membrane" GO:0016020	Cellulosesynthase(UDP-forming).
C101293_65	ref|XP_002271976.1| PREDICTED: hypothetical protein [Vitis vinif...
C101295_65	ref|XP_002271585.1| PREDICTED: hypothetical protein [Vitis vinif...	GO:0009117 P "nucleotide metabolic process" GO:0006139	1-deoxy-D-xylulose-5-phosphatesynthase.	Terpenoid backbone biosynthesis
C101301_65	ref|XP_002285696.1| PREDICTED: hypothetical protein isoform 1 [V...	GO:0006096 P "glycolysis" GO:0008152	Glucose-6-phosphateisomerase.	Glycolysis / Gluconeogenesis
C101303_65	emb|CBI36504.3| unnamed protein product [Vitis vinifera]	GO:0005829 C "cytosol" GO:0005622	Thiamine-phosphatediphosphorylase.	Thiamine metabolism
C101305_65	ref|XP_002276394.1| PREDICTED: hypothetical protein [Vitis vinif...	GO:0006002 P "fructose 6-phosphate metabolic process" GO:0008152	Fructose-2,6-bisphosphate2-phosphatase.	Fructose and mannose metabolism
C101313_65	ref|XP_002530674.1| endomembrane protein emp70, putative [Ricinu...	GO:0005488 F "binding" GO:0005488
C101315_65	ref|XP_002513509.1| nucleolar GTP-binding protein, putative [Ric...	GO:0016020 C "membrane" GO:0016020		Ribosome biogenesis in eukaryotes
C101319_65	ref|XP_002284857.1| PREDICTED: hypothetical protein [Vitis vinif...	GO:0004871 F "signal transducer activity" GO:0004871
C101321_65	ref|XP_002513573.1| Cyclic nucleotide-gated ion channel, putativ...	GO:0016020 C "membrane" GO:0016020		Plant-pathogen interaction
C101323_65	ref|XP_002277641.1| PREDICTED: hypothetical protein [Vitis vinif...	GO:0044351 P "macropinocytosis" NA	NAD()ADP-ribosyltransferase.	RNA transport
C101325_65	ref|XP_002511831.1| dead box ATP-dependent RNA helicase, putativ...	GO:0009165 P "nucleotide biosynthetic process" GO:0006139	RNAhelicase.	RNA degradation
C101331_65	ref|XP_002521999.1| conserved hypothetical protein [Ricinus comm...	GO:0006623 P "protein targeting to vacuole" GO:0006810
C101333_65	gb|ADH83380.1| alpha-L-arabinofuranosidase [Medicago truncatula]	GO:0046556 F "alpha-N-arabinofuranosidase activity" GO:0003824	Alpha-N-arabinofuranosidase.	Amino sugar and nucleotide sugar metabolism
C101335_65	ref|XP_002282960.1| PREDICTED: hypothetical protein [Vitis vinif...	GO:0005509 F "calcium ion binding" GO:0005488	Phosphoribosylaminoimidazolesuccinocarboxamidesynthase.	Purine metabolism
C101337_65	gb|ACJ85701.1| unknown [Medicago truncatula]	GO:0030426 C "growth cone" GO:0005623	Non-specificserine/threonineproteinkinase.	Tight junction
C101339_65	ref|XP_002533837.1| Nodulation receptor kinase precursor, putati...	GO:0010075 P "regulation of meristem growth" GO:0007275	Non-specificserine/threonineproteinkinase.	Plant hormone signal transduction
C101343_65	emb|CAN62476.1| hypothetical protein VITISV_005324 [Vitis vinifera]	GO:0006487 P "protein N-linked glycosylation" GO:0008152	Non-specificserine/threonineproteinkinase.	Plant-pathogen interaction
C101353_65	emb|CAE00640.1| putative mitogen-activated protein kinase 1 [Med...	GO:0052543 P "callose deposition in cell wall" GO:0009987	Mitogen-activatedproteinkinasekinasekinase.	Plant-pathogen interaction
C101357_65	gb|AFK39565.1| unknown [Lotus japonicus]	GO:0009749 P "response to glucose stimulus" GO:0050896	Dihydrolipoyllysine-residueacetyltransferase.	Glycolysis / Gluconeogenesis
C101361_65	gb|AAF16414.1|AF126550_1 mannosyl-oligosaccharide 1,2-alpha-mann...	GO:0048364 P "root development" GO:0007275	Mannosyl-oligosaccharide1,2-alpha-mannosidase.	N-Glycan biosynthesis
C101363_65	ref|XP_002272429.1| PREDICTED: similar to cdc2MsC [Vitis vinifera]	GO:0010228 P "vegetative to reproductive phase transition of meristem" GO:0007275	[RNA-polymerase]-subunitkinase.
C101365_65	ref|XP_002269804.1| PREDICTED: hypothetical protein [Vitis vinif...	GO:0005765 C "lysosomal membrane" GO:0016020
C101367_65	gb|ABC94542.1| endo-1,4-beta-glucanase [Glycine max]	GO:0010054 P "trichoblast differentiation" GO:0030154	Cellulase.	Starch and sucrose metabolism
C101373_65	emb|CBI26926.3| unnamed protein product [Vitis vinifera]	GO:0009941 C "chloroplast envelope" GO:0005622	Phosphonate-transportingATPase.	ABC transporters
C101377_65	gb|AAL76271.1|AF467783_1 transcription factor EIL2 [Vigna radiata]	GO:0000303 P "response to superoxide" GO:0050896	Peptidylprolylisomerase.	Plant hormone signal transduction
C101379_65	emb|CBI23194.3| unnamed protein product [Vitis vinifera]	GO:0005737 C "cytoplasm" GO:0005622	Malonyl-CoAdecarboxylase.	beta-Alanine metabolism
C101381_65	gb|ADN32797.1| sieve element occlusion m [Glycine max]		Protein-disulfidereductase.
C101383_65	ref|XP_002525040.1| Root phototropism protein, putative [Ricinus...	GO:0005886 C "plasma membrane" GO:0016020
C101385_65	ref|XP_002264567.1| PREDICTED: hypothetical protein [Vitis vinif...	GO:0071013 C "catalytic step 2 spliceosome" GO:0005622
C101389_65	ref|XP_002266273.1| PREDICTED: hypothetical protein [Vitis vinif...	GO:0005886 C "plasma membrane" GO:0016020	Cellulosesynthase(UDP-forming).
C101391_65	ref|XP_002265146.2| PREDICTED: formin-like protein 13-like [Viti...	GO:0007015 P "actin filament organization" GO:0009987	Protein-tyrosine-phosphatase.	Focal adhesion
C101399_65	ref|XP_002314008.1| predicted protein [Populus trichocarpa] >gi|...	GO:0030048 P "actin filament-based movement" GO:0009987
C101401_65	ref|XP_002513649.1| heat shock protein, putative [Ricinus commun...	GO:0016020 C "membrane" GO:0016020		NOD-like receptor signaling pathway
C101405_65	ref|XP_002283300.1| PREDICTED: hypothetical protein [Vitis vinif...	GO:0048208 P "COPII vesicle coating" GO:0006810		Ubiquitin mediated proteolysis
C101407_65	gb|ACN87284.1| with no lysine kinase [Glycine max]	GO:0009909 P "regulation of flower development" GO:0050789	Non-specificserine/threonineproteinkinase.	Circadian rhythm - plant
C101409_65	ref|XP_002522378.1| kinase, putative [Ricinus communis] >gi|2235...	GO:0010200 P "response to chitin" GO:0050896	Non-specificserine/threonineproteinkinase.	Toll-like receptor signaling pathway
C101411_65	ref|XP_002269902.1| PREDICTED: hypothetical protein [Vitis vinif...	GO:0010150 P "leaf senescence" GO:0007275	Non-specificserine/threonineproteinkinase.	Plant-pathogen interaction
C101413_65	ref|XP_002301846.1| glycosyltransferase, CAZy family GT47 [Popul...	GO:0010256 P "endomembrane system organization" GO:0009987
C101415_65	gb|ABN08040.1| Acyl-coA-binding protein, ACBP; Serine/threonine ...	GO:0005737 C "cytoplasm" GO:0005622	Non-specificserine/threonineproteinkinase.	Circadian rhythm - plant
C101417_65	ref|XP_002513526.1| nucleic acid binding protein, putative [Rici...	GO:0006355 P "regulation of transcription, DNA-dependent" GO:0050789		mRNA surveillance pathway
C101421_65	ref|XP_002531807.1| metal ion transporter, putative [Ricinus com...	GO:0071421 P "manganese ion transmembrane transport" GO:0006810
C101423_65	gb|AFK33756.1| unknown [Lotus japonicus]	GO:0008793 F "aromatic-amino-acid:2-oxoglutarate aminotransferase activity" GO:0016740	1-aminocyclopropane-1-carboxylatesynthase.	Cysteine and methionine metabolism
C101425_65	gb|AFK41108.1| unknown [Lotus japonicus]	GO:0005773 C "vacuole" GO:0005622	Xenobiotic-transportingATPase.	ABC transporters
C101429_65	ref|XP_002281450.1| PREDICTED: hypothetical protein [Vitis vinif...	GO:0005773 C "vacuole" GO:0005622		Staphylococcus aureus infection
C101431_65	ref|XP_002271879.1| PREDICTED: hypothetical protein [Vitis vinif...	GO:0005933 C "cellular bud" GO:0005623
C101433_65	ref|XP_002283096.1| PREDICTED: hypothetical protein [Vitis vinif...	GO:0006487 P "protein N-linked glycosylation" GO:0008152	Non-specificserine/threonineproteinkinase.	Plant-pathogen interaction
C101437_65	gb|ADK26569.1| zeaxanthin epoxidase [Glycine max]	GO:0009941 C "chloroplast envelope" GO:0005622	Zeaxanthinepoxidase.	Carotenoid biosynthesis
C101439_65	ref|XP_002519934.1| reticulon3-A3, putative [Ricinus communis] >...	GO:0005737 C "cytoplasm" GO:0005622	Fucosylgalactoside3-alpha-galactosyltransferase.
C101441_65	ref|XP_002285701.1| PREDICTED: hypothetical protein [Vitis vinif...	GO:0009850 P "auxin metabolic process" GO:0008152	Acetate--CoAligase.	Glycolysis / Gluconeogenesis
C101445_65	gb|ABN08854.1| Glycosyl transferase, family 8 [Medicago truncatula]	GO:0010075 P "regulation of meristem growth" GO:0007275	Polygalacturonate4-alpha-galacturonosyltransferase.	Starch and sucrose metabolism
C101447_65	ref|XP_002265397.2| PREDICTED: pentatricopeptide repeat-containi...	GO:0005739 C "mitochondrion" GO:0005622
C101449_65	ref|XP_002279490.2| PREDICTED: translation initiation factor IF-...	GO:0043024 F "ribosomal small subunit binding" GO:0005488	Elongationfactor4.
C101453_65	gb|ABN06026.1| Peptidase, trypsin-like serine and cysteine prote...
C101455_65	gb|AAS57948.1| CDPK-related protein kinase [Vigna radiata]	GO:0005737 C "cytoplasm" GO:0005622	Non-specificserine/threonineproteinkinase.	Plant-pathogen interaction
C101457_65	gb|AEA92684.1| TOC1 [Phaseolus vulgaris]	GO:0010031 P "circumnutation" NA	3{prime},5{prime}-cyclic-AMPphosphodiesterase.	Circadian rhythm - plant
C101459_65	ref|XP_002307762.1| predicted protein [Populus trichocarpa] >gi|...	GO:0005737 C "cytoplasm" GO:0005622	Prolyloligopeptidase.	Chagas disease (American trypanosomiasis)
C101463_65	ref|XP_002278367.1| PREDICTED: hypothetical protein [Vitis vinif...	GO:0005737 C "cytoplasm" GO:0005622	Polyribonucleotidenucleotidyltransferase.	Spliceosome
C101467_65	ref|XP_002331299.1| predicted protein [Populus trichocarpa] >gi|...	GO:0005737 C "cytoplasm" GO:0005622
C101469_65	ref|XP_002276608.1| PREDICTED: hypothetical protein [Vitis vinif...	GO:0005886 C "plasma membrane" GO:0016020
C101471_65	ref|XP_002514364.1| 1-deoxyxylulose-5-phosphate synthase, putati...	GO:0009117 P "nucleotide metabolic process" GO:0006139	1-deoxy-D-xylulose-5-phosphatesynthase.	Terpenoid backbone biosynthesis
C101473_65	ref|XP_002270297.1| PREDICTED: hypothetical protein [Vitis vinif...	GO:0005515 F "protein binding" GO:0005488	Non-specificserine/threonineproteinkinase.	Neurotrophin signaling pathway
C101475_65	ref|XP_002278667.2| PREDICTED: probable glutamyl-tRNA synthetase...	GO:0004818 F "glutamate-tRNA ligase activity" GO:0016874	Glutamate--tRNAligase.	Porphyrin and chlorophyll metabolism
C101477_65	ref|XP_002274665.1| PREDICTED: hypothetical protein [Vitis vinif...	GO:0005515 F "protein binding" GO:0005488		Endocytosis
C101481_65	emb|CAN78824.1| hypothetical protein VITISV_006556 [Vitis vinifera]	GO:0043090 P "amino acid import" GO:0006810
C101483_65	ref|XP_002269250.1| PREDICTED: hypothetical protein [Vitis vinif...	GO:0005737 C "cytoplasm" GO:0005622	Polyribonucleotidenucleotidyltransferase.	Spliceosome
C101487_65	gb|ABN08272.1| Protein of unknown function DUF221 [Medicago trun...	GO:0005737 C "cytoplasm" GO:0005622
C101489_65	ref|XP_002275090.1| PREDICTED: hypothetical protein [Vitis vinif...	GO:0009941 C "chloroplast envelope" GO:0005622		Glutamatergic synapse
C101493_65	ref|XP_002318809.1| predicted protein [Populus trichocarpa] >gi|...	GO:0005886 C "plasma membrane" GO:0016020	Non-specificserine/threonineproteinkinase.	Toll-like receptor signaling pathway
C101499_65	dbj|BAA89815.1| beta-amyrin synthase [Glycyrrhiza glabra]	GO:0016104 P "triterpenoid biosynthetic process" GO:0008152	Beta-amyrinsynthase.	Steroid biosynthesis
C101501_65	gb|AAR17698.1| GTP-binding protein TypA [Trifolium pratense]	GO:0006412 P "translation" GO:0008152	Elongationfactor4.
C101503_65	ref|XP_002275958.1| PREDICTED: hypothetical protein [Vitis vinif...	GO:0006612 P "protein targeting to membrane" GO:0006810	RNAhelicase.	Protein export
C101505_65	gb|ABN05846.1| Tetratricopeptide-like helical [Medicago truncatula]	GO:0009508 C "plastid chromosome" GO:0005622
C101509_65	ref|XP_002262878.1| PREDICTED: similar to TIP1 (TIP GROWTH DEFEC...	GO:0016417 F "S-acyltransferase activity" GO:0016740	Non-specificserine/threonineproteinkinase.	Notch signaling pathway
C101511_65	ref|XP_002277933.1| PREDICTED: hypothetical protein [Vitis vinif...	GO:0043424 F "protein histidine kinase binding" GO:0005488	1-phosphatidylinositol4-kinase.	PPAR signaling pathway
C101513_65	ref|XP_002528708.1| conserved hypothetical protein [Ricinus comm...	GO:0016020 C "membrane" GO:0016020	Non-specificserine/threonineproteinkinase.	Tight junction
C101515_65	emb|CAN63498.1| hypothetical protein VITISV_011673 [Vitis vinifera]	GO:0009409 P "response to cold" GO:0050896		Influenza A
C101517_65	dbj|BAJ53189.1| JMS09K11.7 [Jatropha curcas]	GO:0010923 P "negative regulation of phosphatase activity" GO:0050789	Histone-lysineN-methyltransferase.	Lysine degradation
C101519_65	gb|ABD32412.1| Cellulose synthase [Medicago truncatula]	GO:0048767 P "root hair elongation" GO:0030154	Cellulosesynthase(UDP-forming).
C101521_65	ref|XP_002284013.1| PREDICTED: hypothetical protein isoform 1 [V...	GO:0005737 C "cytoplasm" GO:0005622	Acylaminoacyl-peptidase.
C101523_65	ref|XP_002517399.1| Peroxidase 31 precursor, putative [Ricinus c...	GO:0042991 P "transcription factor import into nucleus" GO:0006810	Histone-lysineN-methyltransferase.	Cell cycle - yeast
C101527_65	emb|CBI35784.3| unnamed protein product [Vitis vinifera]	GO:0005886 C "plasma membrane" GO:0016020	Non-specificserine/threonineproteinkinase.	Plant-pathogen interaction
C101529_65	gb|ABI95363.1| mitogen-activated protein kinase 20 [Arachis diogoi]	GO:0005737 C "cytoplasm" GO:0005622	Mitogen-activatedproteinkinase.	Vascular smooth muscle contraction
C101533_65	ref|XP_002516057.1| kif4, putative [Ricinus communis] >gi|223544...	GO:0005813 C "centrosome" GO:0005622
C101539_65	ref|XP_002320413.1| predicted protein [Populus trichocarpa] >gi|...	GO:0005737 C "cytoplasm" GO:0005622
C101545_65	ref|XP_002264416.2| PREDICTED: probable cyclic nucleotide-gated ...	GO:0016020 C "membrane" GO:0016020	cGMP-dependentproteinkinase.	Plant-pathogen interaction
C101553_65	ref|XP_002271118.1| PREDICTED: hypothetical protein [Vitis vinif...	GO:0009749 P "response to glucose stimulus" GO:0050896
C101557_65	dbj|BAE79735.1| phospholipase D alpha 2 [Arachis hypogaea] >gi|8...	GO:0016020 C "membrane" GO:0016020	PhospholipaseD.	Ether lipid metabolism
C101563_65	emb|CBI35224.3| unnamed protein product [Vitis vinifera]	GO:0009651 P "response to salt stress" GO:0050896	Non-specificserine/threonineproteinkinase.	Pathways in cancer
C101565_65	ref|XP_002523956.1| RAB6-interacting protein, putative [Ricinus ...	GO:0016459 C "myosin complex" GO:0005622	Non-specificserine/threonineproteinkinase.	Tight junction
C101567_65	ref|XP_002279139.1| PREDICTED: hypothetical protein [Vitis vinif...	GO:0090409 F "malonyl-CoA synthetase activity" NA	Malonate--CoAligase.	PPAR signaling pathway
C101569_65	ref|XP_002527637.1| type I inositol polyphosphate 5-phosphatase,...	GO:0009611 P "response to wounding" GO:0050896	Inositol-polyphosphate5-phosphatase.	Phosphatidylinositol signaling system
C101571_65	ref|XP_002273364.1| PREDICTED: hypothetical protein [Vitis vinif...	GO:0005730 C "nucleolus" GO:0005622
C101573_65	ref|XP_002283565.2| PREDICTED: probable glutamate carboxypeptida...	GO:0048364 P "root development" GO:0007275	GlutamatecarboxypeptidaseII.	Vitamin digestion and absorption
C101575_65	emb|CAD22531.1| 1-deoxy-D-xylulose 5-phosphate synthase 2 [Medic...	GO:0009117 P "nucleotide metabolic process" GO:0006139	1-deoxy-D-xylulose-5-phosphatesynthase.	Terpenoid backbone biosynthesis
C101577_65	ref|XP_002329133.1| predicted protein [Populus trichocarpa] >gi|...	GO:0010267 P "production of ta-siRNAs involved in RNA interference" GO:0006139	Non-specificserine/threonineproteinkinase.
C101585_65	ref|XP_003632267.1| PREDICTED: BTB/POZ domain-containing protein...	GO:0005886 C "plasma membrane" GO:0016020
C101587_65	ref|XP_002518742.1| protein binding protein, putative [Ricinus c...	GO:0031624 F "ubiquitin conjugating enzyme binding" GO:0005488	Ubiquitin--proteinligase.
C101589_65	emb|CBI28076.3| unnamed protein product [Vitis vinifera]	GO:0005813 C "centrosome" GO:0005622
C101593_65	gb|ABK95795.1| unknown [Populus trichocarpa]	GO:0009051 P "pentose-phosphate shunt, oxidative branch" GO:0006139	Transketolase.	Carbon fixation in photosynthetic organisms
C101599_65	ref|XP_002301879.1| predicted protein [Populus trichocarpa] >gi|...	GO:0009507 C "chloroplast" GO:0005622	Non-specificserine/threonineproteinkinase.	Ubiquinone and other terpenoid-quinone biosynthesis
C101609_65	ref|XP_002329526.1| predicted protein [Populus trichocarpa] >gi|...	GO:0042398 P "cellular modified amino acid biosynthetic process" GO:0008152		Protein digestion and absorption
C101613_65	emb|CAN75895.1| hypothetical protein VITISV_038658 [Vitis vinifera]	GO:0016020 C "membrane" GO:0016020
C101617_65	ref|XP_002282404.2| PREDICTED: probable ubiquitin-conjugating en...	GO:0006301 P "postreplication repair" GO:0006139	Ubiquitin--proteinligase.	Ubiquitin mediated proteolysis
C101619_65	ref|XP_002304569.1| predicted protein [Populus trichocarpa] >gi|...	GO:0005737 C "cytoplasm" GO:0005622	NAD()synthase(glutamine-hydrolyzing).	Nicotinate and nicotinamide metabolism
C101621_65	ref|XP_002531052.1| transferase, transferring glycosyl groups, p...	GO:0009507 C "chloroplast" GO:0005622	Galactosylxylosylprotein3-beta-galactosyltransferase.	Various types of N-glycan biosynthesis
C101623_65	ref|XP_002284101.1| PREDICTED: hypothetical protein isoform 1 [V...	GO:0048359 P "mucilage metabolic process involved seed coat development" GO:0008152	Cucumisin.
C101625_65	ref|NP_567789.2| vacuolar iron transporter-like protein [Arabido...			Endocytosis
C101627_65	ref|XP_002318975.1| predicted protein [Populus trichocarpa] >gi|...
C101629_65	ref|XP_002272045.1| PREDICTED: hypothetical protein [Vitis vinif...	GO:0006944 P "cellular membrane fusion" GO:0006944	Diacylglycerolkinase.	Phosphatidylinositol signaling system
C101633_65	gb|AAQ08403.1| methionine synthase [Glycine max]	GO:0016020 C "membrane" GO:0016020	5-methyltetrahydropteroyltriglutamate--homocysteineS-methyltransferase.	Cysteine and methionine metabolism
C101639_65	ref|XP_002263179.1| PREDICTED: hypothetical protein [Vitis vinif...	GO:0006096 P "glycolysis" GO:0008152	Channel-conductance-controllingATPase.
C101641_65	ref|XP_002533682.1| conserved hypothetical protein [Ricinus comm...	GO:0005216 F "ion channel activity" GO:0005215
C101647_65	ref|XP_002317741.1| predicted protein [Populus trichocarpa] >gi|...	GO:0010075 P "regulation of meristem growth" GO:0007275	Non-specificserine/threonineproteinkinase.	Plant-pathogen interaction
C101651_65	ref|XP_002533865.1| conserved hypothetical protein [Ricinus comm...	GO:0009405 P "pathogenesis" GO:0009405	Phosphoproteinphosphatase.
C101653_65	ref|XP_002276666.1| PREDICTED: hypothetical protein [Vitis vinif...	GO:0006346 P "methylation-dependent chromatin silencing" GO:0050789	Glucanendo-1,3-beta-D-glucosidase.
C101655_65	ref|XP_002285925.1| PREDICTED: hypothetical protein [Vitis vinif...	GO:0016020 C "membrane" GO:0016020	Microtubule-severingATPase.
C101657_65	ref|XP_002324523.1| predicted protein [Populus trichocarpa] >gi|...	GO:0009437 P "carnitine metabolic process" GO:0008152	Ribose1,5-bisphosphateisomerase.	Glycolysis / Gluconeogenesis
C101663_65	ref|XP_002271146.1| PREDICTED: hypothetical protein [Vitis vinif...	GO:0009846 P "pollen germination" NA
C101667_65	ref|XP_002521351.1| conserved hypothetical protein [Ricinus comm...	GO:0005737 C "cytoplasm" GO:0005622
C101671_65	ref|XP_002276396.2| PREDICTED: protein fat-free homolog [Vitis v...	GO:0044351 P "macropinocytosis" NA
C101679_65	gb|ADD09588.1| translation initiation factor-related [Trifolium ...	GO:0008286 P "insulin receptor signaling pathway" GO:0050789		mTOR signaling pathway
C101681_65	ref|XP_002527613.1| protein binding protein, putative [Ricinus c...	GO:0006887 P "exocytosis" GO:0006810		Insulin signaling pathway
C101683_65	ref|XP_002307782.1| predicted protein [Populus trichocarpa] >gi|...	GO:0005794 C "Golgi apparatus" GO:0005622
C101687_65	sp|P15792.1|KPK1_PHAVU RecName: Full=Protein kinase PVPK-1 >gi|1...	GO:0005737 C "cytoplasm" GO:0005622	Non-specificserine/threonineproteinkinase.
C101691_65	ref|XP_002282097.1| PREDICTED: hypothetical protein [Vitis vinif...	GO:0005730 C "nucleolus" GO:0005622
C101695_65	ref|XP_002271190.1| PREDICTED: hypothetical protein [Vitis vinif...	GO:0043025 C "neuronal cell body" GO:0005623
C101697_65	ref|XP_002519951.1| DNA binding protein, putative [Ricinus commu...	GO:0006261 P "DNA-dependent DNA replication" GO:0006139	Histone-lysineN-methyltransferase.	Lysine degradation
C101703_65	ref|XP_002273792.1| PREDICTED: hypothetical protein [Vitis vinif...	GO:0005886 C "plasma membrane" GO:0016020	Phosphate-transportingATPase.	ABC transporters
C101705_65	ref|XP_002279017.1| PREDICTED: hypothetical protein [Vitis vinif...	GO:0006396 P "RNA processing" GO:0006139	Non-specificserine/threonineproteinkinase.	Tight junction
C101709_65	ref|XP_002268040.1| PREDICTED: hypothetical protein [Vitis vinif...	GO:0046470 P "phosphatidylcholine metabolic process" GO:0008152
C101713_65	ref|NP_001241519.1| uncharacterized protein LOC100793577 [Glycin...	GO:0005773 C "vacuole" GO:0005622
C101715_65	ref|XP_002520007.1| conserved hypothetical protein [Ricinus comm...
C101719_65	ref|XP_002526283.1| ATP binding protein, putative [Ricinus commu...	GO:0005886 C "plasma membrane" GO:0016020	Non-specificserine/threonineproteinkinase.	Plant hormone signal transduction
C101723_65	gb|ABD28458.2| Beta-lactamase, class A; SPX, N-terminal; Major f...	GO:0006817 P "phosphate ion transport" GO:0006810		Lysosome
C101725_65	ref|XP_002279248.1| PREDICTED: hypothetical protein [Vitis vinif...
C101727_65	ref|XP_002284264.1| PREDICTED: hypothetical protein [Vitis vinif...	GO:0005737 C "cytoplasm" GO:0005622	Acylaminoacyl-peptidase.	Protein digestion and absorption
C101729_65	ref|XP_002516329.1| conserved hypothetical protein [Ricinus comm...	GO:0051726 P "regulation of cell cycle" GO:0050789	Histone-lysineN-methyltransferase.
C101731_65	ref|XP_002331919.1| oligopeptide transporter OPT family [Populus...	GO:0051980 F "iron-nicotianamine transmembrane transporter activity" GO:0005215	PepBaminopeptidase.	Glutathione metabolism
C101733_65	ref|XP_002534208.1| conserved hypothetical protein [Ricinus comm...	GO:0045944 P "positive regulation of transcription from RNA polymerase II promoter" GO:0050789	Ubiquitinylhydrolase1.
C101737_65	ref|XP_002322206.1| predicted protein [Populus trichocarpa] >gi|...	GO:0010228 P "vegetative to reproductive phase transition of meristem" GO:0007275	Quinolinatesynthase.	Nicotinate and nicotinamide metabolism
C101739_65	ref|XP_002264732.1| PREDICTED: hypothetical protein [Vitis vinif...	GO:0006893 P "Golgi to plasma membrane transport" GO:0006810		Tight junction
C101747_65	ref|XP_002320086.1| predicted protein [Populus trichocarpa] >gi|...	GO:0048359 P "mucilage metabolic process involved seed coat development" GO:0008152	Cucumisin.
C101749_65	ref|XP_002266771.1| PREDICTED: hypothetical protein [Vitis vinif...	GO:0007124 P "pseudohyphal growth" GO:0009987
C101751_65	gb|AAD49420.1|AF172681_1 amine oxidase [Canavalia lineata]	GO:0009738 P "abscisic acid mediated signaling pathway" GO:0050789	Primary-amineoxidase.	Phenylalanine metabolism
C101753_65	ref|XP_002515673.1| oligopeptide transporter, putative [Ricinus ...	GO:0051980 F "iron-nicotianamine transmembrane transporter activity" GO:0005215
C101755_65	ref|XP_002524633.1| Cyclic nucleotide-gated ion channel, putativ...	GO:0006612 P "protein targeting to membrane" GO:0006810		Plant-pathogen interaction
C101767_65	ref|XP_002524564.1| Endosomal P24A protein precursor, putative [...	GO:0005887 C "integral to plasma membrane" GO:0016020
C101769_65	ref|XP_002317760.1| predicted protein [Populus trichocarpa] >gi|...	GO:0016020 C "membrane" GO:0016020	cGMP-dependentproteinkinase.	Plant-pathogen interaction
C101771_65	ref|XP_002271517.1| PREDICTED: hypothetical protein [Vitis vinif...	GO:0000089 P "mitotic metaphase" GO:0009987
C101773_65	ref|XP_002527735.1| conserved hypothetical protein [Ricinus comm...
C101775_65	emb|CAN82235.1| hypothetical protein VITISV_007568 [Vitis vinifera]	GO:0005886 C "plasma membrane" GO:0016020	Non-specificserine/threonineproteinkinase.	Plant-pathogen interaction
C101777_65	ref|XP_002520608.1| sugar transporter, putative [Ricinus communi...	GO:0009749 P "response to glucose stimulus" GO:0050896		Meiosis - yeast
C101779_65	emb|CBI18955.3| unnamed protein product [Vitis vinifera]	GO:0010228 P "vegetative to reproductive phase transition of meristem" GO:0007275	Histoneacetyltransferase.	Lysine degradation
C101791_65	gb|ABD32283.2| Glycoside hydrolase, clan GH-D; Ricin B-related l...	GO:0046477 P "glycosylceramide catabolic process" GO:0008152	Alpha-galactosidase.	Galactose metabolism
C101795_65	ref|XP_002264409.1| PREDICTED: Myc2 bHLH protein [Vitis vinifera]	GO:0009753 P "response to jasmonic acid stimulus" GO:0050896		Plant-pathogen interaction
C101803_65	ref|XP_002267245.1| PREDICTED: hypothetical protein [Vitis vinif...	GO:0006364 P "rRNA processing" GO:0006139		Ribosome biogenesis in eukaryotes
C101807_65	emb|CBI40316.3| unnamed protein product [Vitis vinifera]	GO:0016020 C "membrane" GO:0016020	Acetyl-CoAcarboxylase.	Pyruvate metabolism
C101815_65	gb|AAS17751.2| beta xylosidase [Fragaria x ananassa]	GO:0046685 P "response to arsenic-containing substance" GO:0050896	Alpha-N-arabinofuranosidase.	Phenylpropanoid biosynthesis
C101819_65	ref|XP_002304373.1| predicted protein [Populus trichocarpa] >gi|...	GO:0001917 C "photoreceptor inner segment" GO:0005623	[RNA-polymerase]-subunitkinase.	Meiosis - yeast
C101821_65	ref|XP_002273749.1| PREDICTED: hypothetical protein [Vitis vinif...	GO:0048364 P "root development" GO:0007275
C101825_65	gb|AAC28907.1| phaseolin G-box binding protein PG2 [Phaseolus vu...	GO:0009611 P "response to wounding" GO:0050896		Plant-pathogen interaction
C101833_65	ref|XP_002285591.1| PREDICTED: hypothetical protein [Vitis vinif...	GO:0005829 C "cytosol" GO:0005622		RNA transport
C101839_65	emb|CAA55318.1| lipoxygenase [Pisum sativum]	GO:0005737 C "cytoplasm" GO:0005622	Linoleate9S-lipoxygenase.	alpha-Linolenic acid metabolism
C101843_65	ref|XP_002519041.1| conserved hypothetical protein [Ricinus comm...
C101851_65	ref|XP_002273723.2| PREDICTED: uncharacterized protein LOC100264...
C101853_65	ref|XP_002266642.1| PREDICTED: hypothetical protein [Vitis vinif...	GO:0006396 P "RNA processing" GO:0006139	RNAhelicase.	Spliceosome
C10185_65	gb|AFK49097.1| unknown [Medicago truncatula]	GO:0005737 C "cytoplasm" GO:0005622	Protein-tyrosine-phosphatase.
C101865_65	ref|XP_002278055.2| PREDICTED: tubulin--tyrosine ligase-like pro...	GO:0070735 F "protein-glycine ligase activity" GO:0016874	Tubulin--tyrosineligase.
C101867_65	ref|XP_002322059.1| predicted protein [Populus trichocarpa] >gi|...
C101869_65	ref|XP_002511496.1| HIPL1 protein precursor, putative [Ricinus c...	GO:0005886 C "plasma membrane" GO:0016020	Quinoproteinglucosedehydrogenase.	Pathways in cancer
C101871_65	dbj|BAE71201.1| putative cytosolic factor [Trifolium pratense]	GO:0005886 C "plasma membrane" GO:0016020
C101873_65	gb|AAF40306.1|AF156667_1 RNA helicase [Vigna radiata]	GO:0005730 C "nucleolus" GO:0005622	RNAhelicase.	RIG-I-like receptor signaling pathway
C101875_65	ref|XP_002269480.1| PREDICTED: hypothetical protein [Vitis vinif...	GO:0005730 C "nucleolus" GO:0005622
C101879_65	gb|ACN87277.1| with no lysine kinase [Glycine max]	GO:0016020 C "membrane" GO:0016020	Non-specificserine/threonineproteinkinase.	Circadian rhythm - plant
C10187_65
C101881_65	ref|XP_002301677.1| predicted protein [Populus trichocarpa] >gi|...	GO:0009693 P "ethylene biosynthetic process" GO:0008152	Non-specificserine/threonineproteinkinase.	Plant-pathogen interaction
C101883_65	ref|XP_002284180.1| PREDICTED: hypothetical protein [Vitis vinif...	GO:0009789 P "positive regulation of abscisic acid mediated signaling pathway" GO:0050789	Phosphoproteinphosphatase.	Prion diseases
C101887_65	gb|ADO15291.1| somatic embryogenesis receptor kinase 2 [Medicago...	GO:0010150 P "leaf senescence" GO:0007275	Non-specificserine/threonineproteinkinase.	Plant-pathogen interaction
C101889_65	ref|XP_002265418.2| PREDICTED: protein FAR1-RELATED SEQUENCE 11-...	GO:0009639 P "response to red or far red light" GO:0050896
C101893_65	ref|XP_002528822.1| xenotropic and polytropic murine leukemia vi...	GO:0009805 P "coumarin biosynthetic process" GO:0008152	Glycerophosphodiesterphosphodiesterase.
C101895_65	ref|XP_002284904.1| PREDICTED: hypothetical protein [Vitis vinif...	GO:0042138 P "meiotic DNA double-strand break formation" GO:0006139		Tight junction
C101897_65	gb|AAN85869.1| NADPH:P450 reductase [Glycine max]	GO:0006979 P "response to oxidative stress" GO:0050896	NADPH--hemoproteinreductase.
C101899_65	gb|ADW11233.1| subtilisin-like protease 2 [Phaseolus vulgaris]	GO:0048359 P "mucilage metabolic process involved seed coat development" GO:0008152	Cucumisin.
C101903_65	ref|XP_002526286.1| nucleotide binding protein, putative [Ricinu...	GO:0006979 P "response to oxidative stress" GO:0050896	Non-specificserine/threonineproteinkinase.
C101905_65	ref|XP_002510716.1| sugar transporter, putative [Ricinus communi...	GO:0005773 C "vacuole" GO:0005622		Meiosis - yeast
C101907_65	ref|XP_002330589.1| predicted protein [Populus trichocarpa] >gi|...	GO:0047274 F "galactinol-sucrose galactosyltransferase activity" GO:0016740	Galactinol--sucrosegalactosyltransferase.	Galactose metabolism
C101909_65	gb|AAQ84169.1| 1-deoxy-D-xylulose 5-phosphate synthase [Pueraria...	GO:0009117 P "nucleotide metabolic process" GO:0006139	1-deoxy-D-xylulose-5-phosphatesynthase.	Terpenoid backbone biosynthesis
C101911_65	emb|CBI15612.3| unnamed protein product [Vitis vinifera]	GO:0019375 P "galactolipid biosynthetic process" GO:0008152
C101913_65	ref|NP_190938.1| pentatricopeptide repeat-containing protein [Ar...	GO:0010228 P "vegetative to reproductive phase transition of meristem" GO:0007275
C101917_65	ref|XP_002285634.1| PREDICTED: hypothetical protein [Vitis vinif...	GO:0010490 F "UDP-4-keto-rhamnose-4-keto-reductase activity" GO:0016491	dTDP-glucose4,6-dehydratase.	Amino sugar and nucleotide sugar metabolism
C101921_65	gb|ABD32712.1| Response regulator receiver; CCT [Medicago trunca...	GO:0005982 P "starch metabolic process" GO:0008152	3{prime},5{prime}-cyclic-AMPphosphodiesterase.	Circadian rhythm - plant
C101923_65	ref|XP_002279093.1| PREDICTED: hypothetical protein [Vitis vinif...	GO:0003349 P "epicardium-derived cardiac endothelial cell differentiation" GO:0030154	DNA(cytosine-5-)-methyltransferase.	Cysteine and methionine metabolism
C101927_65	ref|XP_002277528.2| PREDICTED: uncharacterized protein LOC100253...	GO:0010494 C "cytoplasmic stress granule" GO:0005622	Protein-tyrosine-phosphatase.
C101929_65	ref|XP_002269378.1| PREDICTED: hypothetical protein [Vitis vinif...	GO:0006508 P "proteolysis" GO:0008152	OligopeptidaseB.	Chagas disease (American trypanosomiasis)
C101931_65	ref|XP_002283252.1| PREDICTED: hypothetical protein [Vitis vinif...	GO:0005737 C "cytoplasm" GO:0005622	Non-specificprotein-tyrosinekinase.	Viral myocarditis
C101933_65	emb|CBI27464.3| unnamed protein product [Vitis vinifera]	GO:0048868 P "pollen tube development" GO:0007275	NAD()ADP-ribosyltransferase.	Endocytosis
C101935_65	ref|NP_001239788.1| LRR receptor-like serine/threonine-protein k...	GO:0005982 P "starch metabolic process" GO:0008152	Non-specificserine/threonineproteinkinase.	Plant-pathogen interaction
C101937_65	sp|P54774.1|CDC48_SOYBN RecName: Full=Cell division cycle protei...	GO:0009846 P "pollen germination" NA	Adenosinetriphosphatase.	Protein processing in endoplasmic reticulum
C101941_65	ref|NP_001235388.1| NAK-like ser/thr protein kinase [Glycine max...	GO:0010068 P "protoderm histogenesis" GO:0007275	Non-specificserine/threonineproteinkinase.	Plant-pathogen interaction
C101947_65	ref|XP_002309727.1| predicted protein [Populus trichocarpa] >gi|...	GO:0005743 C "mitochondrial inner membrane" GO:0016020	Phosphoenolpyruvatecarboxylase.	Plant-pathogen interaction
C101951_65	emb|CBI28081.3| unnamed protein product [Vitis vinifera]	GO:0005515 F "protein binding" GO:0005488
C101953_65	ref|XP_002304703.1| predicted protein [Populus trichocarpa] >gi|...	GO:0009789 P "positive regulation of abscisic acid mediated signaling pathway" GO:0050789
C101955_65	ref|XP_002509767.1| conserved hypothetical protein [Ricinus comm...	GO:0005886 C "plasma membrane" GO:0016020	4-hydroxy-3-methylbut-2-enyldiphosphatereductase.	Ribosome
C101957_65	ref|XP_002284904.1| PREDICTED: hypothetical protein [Vitis vinif...	GO:0042138 P "meiotic DNA double-strand break formation" GO:0006139		Tight junction
C101959_65	ref|XP_002265108.2| PREDICTED: uncharacterized protein LOC100252...
C101961_65	emb|CBI18046.3| unnamed protein product [Vitis vinifera]	GO:0006612 P "protein targeting to membrane" GO:0006810		Complement and coagulation cascades
C101963_65	ref|XP_002279150.1| PREDICTED: hypothetical protein [Vitis vinif...	GO:0007623 P "circadian rhythm" NA		Plant hormone signal transduction
C101965_65	emb|CBI15788.3| unnamed protein product [Vitis vinifera]	GO:0032116 C "SMC loading complex" GO:0005622	N-acetyl-gamma-glutamyl-phosphatereductase.
C101967_65	ref|XP_002271860.1| PREDICTED: hypothetical protein isoform 2 [V...	GO:0005886 C "plasma membrane" GO:0016020	Non-specificserine/threonineproteinkinase.	Plant-pathogen interaction
C101971_65	ref|XP_002519607.1| serine-threonine protein kinase, plant-type,...	GO:0005886 C "plasma membrane" GO:0016020	Non-specificserine/threonineproteinkinase.	Plant-pathogen interaction
C101973_65	gb|AEX56132.1| NADPH oxidase [Phaseolus vulgaris]	GO:0016020 C "membrane" GO:0016020	NAD(P)Hoxidase.	Plant-pathogen interaction
C101975_65	ref|XP_002513892.1| Periplasmic beta-glucosidase precursor, puta...	GO:0046685 P "response to arsenic-containing substance" GO:0050896	Xylan1,4-beta-xylosidase.	Phenylpropanoid biosynthesis
C101977_65	emb|CAN68016.1| hypothetical protein VITISV_025150 [Vitis vinifera]	GO:0005737 C "cytoplasm" GO:0005622	DNAhelicase.	mRNA surveillance pathway
C101983_65	gb|AAV73837.1| protein phosphatase 2c [Medicago sativa]	GO:0030244 P "cellulose biosynthetic process" GO:0008152	Phosphoproteinphosphatase.	Vasopressin-regulated water reabsorption
C101987_65	ref|XP_002268128.2| PREDICTED: uncharacterized protein sll1770-l...	GO:0009507 C "chloroplast" GO:0005622		Ubiquinone and other terpenoid-quinone biosynthesis
C101989_65	ref|XP_002276975.1| PREDICTED: hypothetical protein [Vitis vinif...	GO:0005737 C "cytoplasm" GO:0005622	Non-specificserine/threonineproteinkinase.	Cell cycle
C101993_65	ref|XP_002278577.1| PREDICTED: hypothetical protein [Vitis vinif...	GO:0009909 P "regulation of flower development" GO:0050789		Circadian rhythm - plant
C101995_65	gb|ADD09618.1| acyl-coA oxidase [Trifolium repens]	GO:0048767 P "root hair elongation" GO:0030154	Acyl-CoAoxidase.	alpha-Linolenic acid metabolism
C101997_65	ref|XP_002283389.2| PREDICTED: telomere repeat-binding protein 5...	GO:0000781 C "chromosome, telomeric region" GO:0005622	Dual-specificitykinase.
C101999_65	gb|AAX14494.1| calcium-dependent protein kinase CDPK1444 [Medica...	GO:0010200 P "response to chitin" GO:0050896	Non-specificserine/threonineproteinkinase.	Plant-pathogen interaction
C102001_65	dbj|BAJ93702.1| predicted protein [Hordeum vulgare subsp. vulgare]	GO:0005737 C "cytoplasm" GO:0005622	Elongationfactor4.
C102003_65	ref|XP_003632149.1| PREDICTED: U-box domain-containing protein 3...	GO:0005886 C "plasma membrane" GO:0016020	Non-specificserine/threonineproteinkinase.	Toll-like receptor signaling pathway
C102005_65	ref|XP_002299371.1| predicted protein [Populus trichocarpa] >gi|...	GO:0016020 C "membrane" GO:0016020
C102007_65	ref|XP_002278075.2| PREDICTED: RNA polymerase II-associated fact...	GO:0016593 C "Cdc73/Paf1 complex" GO:0005622
C102009_65	ref|XP_002274559.2| PREDICTED: probable metal-nicotianamine tran...	GO:0051980 F "iron-nicotianamine transmembrane transporter activity" GO:0005215
C102011_65	ref|XP_002268222.1| PREDICTED: hypothetical protein [Vitis vinif...	GO:0005737 C "cytoplasm" GO:0005622
C102013_65	ref|XP_002276242.1| PREDICTED: hypothetical protein [Vitis vinif...	GO:0043090 P "amino acid import" GO:0006810	Protein-tyrosine-phosphatase.	MAPK signaling pathway
C102015_65	ref|XP_002515062.1| Paramyosin, putative [Ricinus communis] >gi|...	GO:0051015 F "actin filament binding" GO:0005488	Non-specificserine/threonineproteinkinase.	Tight junction
C102017_65	ref|XP_002519277.1| beta-fructofuranosidase, putative [Ricinus c...
C102019_65	ref|XP_002526508.1| dynamin, putative [Ricinus communis] >gi|223...	GO:0016020 C "membrane" GO:0016020	DynaminGTPase.	Bacterial invasion of epithelial cells
C102021_65	ref|XP_002281644.1| PREDICTED: hypothetical protein [Vitis vinif...	GO:0016602 C "CCAAT-binding factor complex" GO:0005622
C102025_65	ref|XP_002285810.1| PREDICTED: hypothetical protein [Vitis vinif...	GO:0000041 P "transition metal ion transport" GO:0006810		Pancreatic secretion
C102027_65	ref|XP_003632149.1| PREDICTED: U-box domain-containing protein 3...	GO:0005886 C "plasma membrane" GO:0016020	Non-specificserine/threonineproteinkinase.	Toll-like receptor signaling pathway
C102029_65	emb|CAN68018.1| hypothetical protein VITISV_014472 [Vitis vinifera]	GO:0030968 P "endoplasmic reticulum unfolded protein response" GO:0050789	Non-specificprotein-tyrosinekinase.	Pathways in cancer
C102031_65	ref|XP_002265302.1| PREDICTED: hypothetical protein [Vitis vinif...	GO:0016020 C "membrane" GO:0016020	Threonine--tRNAligase.	Aminoacyl-tRNA biosynthesis
C102033_65	ref|XP_002301867.1| predicted protein [Populus trichocarpa] >gi|...	GO:0005794 C "Golgi apparatus" GO:0005622
C102035_65	dbj|BAD12837.2| sulfite reductase [Pisum sativum]	GO:0016020 C "membrane" GO:0016020	Sulfitereductase(ferredoxin).	Sulfur metabolism
C102037_65	ref|XP_002307732.1| predicted protein [Populus trichocarpa] >gi|...	GO:0016020 C "membrane" GO:0016020		NOD-like receptor signaling pathway
C102041_65	pir||A47298 NADPH-ferrihemoprotein reductase (EC 1.6.2.4) - mung...	GO:0006979 P "response to oxidative stress" GO:0050896	NADPH--hemoproteinreductase.
C102047_65	gb|ADO15295.1| somatic embryogenesis receptor kinase-like protei...	GO:0010150 P "leaf senescence" GO:0007275	Non-specificserine/threonineproteinkinase.	Plant-pathogen interaction
C102049_65	ref|XP_002262625.1| PREDICTED: hypothetical protein [Vitis vinif...	GO:0005778 C "peroxisomal membrane" GO:0016020	Phosphoproteinphosphatase.	MAPK signaling pathway
C102055_65	gb|ACN79516.1| auxin response factor 3b [Lotus japonicus]	GO:0010051 P "xylem and phloem pattern formation" GO:0007275		Plant hormone signal transduction
C102057_65	ref|XP_002531638.1| casein kinase, putative [Ricinus communis] >...	GO:0005737 C "cytoplasm" GO:0005622	Non-specificserine/threonineproteinkinase.	Hedgehog signaling pathway
C102061_65	ref|XP_002282504.1| PREDICTED: hypothetical protein [Vitis vinif...	GO:0042254 P "ribosome biogenesis" GO:0009987	RNAhelicase.
C102065_65	ref|XP_002265612.1| PREDICTED: hypothetical protein [Vitis vinif...	GO:0030010 P "establishment of cell polarity" GO:0009987		Plant-pathogen interaction
C102067_65	dbj|BAA76902.1| cycloartenol synthase [Glycyrrhiza glabra]	GO:0019288 P "isopentenyl diphosphate biosynthetic process, mevalonate-independent pathway" GO:0008152	Cycloartenolsynthase.	Steroid biosynthesis
C102069_65	ref|XP_002275712.2| PREDICTED: RING finger protein 10-like [Viti...	GO:0031643 P "positive regulation of myelination" GO:0050789	Cyclin-dependentkinase.	Ubiquitin mediated proteolysis
C102071_65	ref|XP_002271902.1| PREDICTED: hypothetical protein [Vitis vinif...	GO:0005773 C "vacuole" GO:0005622	Isopentenyl-diphosphateDelta-isomerase.	Terpenoid backbone biosynthesis
C102075_65	ref|XP_002282928.1| PREDICTED: hypothetical protein [Vitis vinif...	GO:0009735 P "response to cytokinin stimulus" GO:0050896	3{prime},5{prime}-cyclic-AMPphosphodiesterase.	Plant hormone signal transduction
C102077_65	ref|XP_002525702.1| 3'-5' exonuclease, putative [Ricinus communi...	GO:0005737 C "cytoplasm" GO:0005622	RibonucleaseD.	RNA degradation
C102079_65	ref|XP_002514773.1| leucine zipper-ef-hand containing transmembr...	GO:0005743 C "mitochondrial inner membrane" GO:0016020	Non-specificserine/threonineproteinkinase.	Plant-pathogen interaction
C102081_65	ref|NP_001235633.1| TIR-NBS-LRR type disease resistance protein ...	GO:0005515 F "protein binding" GO:0005488		Plant-pathogen interaction
C102083_65	ref|XP_002522619.1| transcription factor, putative [Ricinus comm...	GO:0045010 P "actin nucleation" GO:0050789
C102089_65	gb|AAP47635.1| lecithine cholesterol acyltransferase-like protei...	GO:0009873 P "ethylene mediated signaling pathway" GO:0050789	Phospholipid:diacylglycerolacyltransferase.	Glycerolipid metabolism
C102093_65	ref|XP_002277039.1| PREDICTED: hypothetical protein [Vitis vinif...	GO:0010228 P "vegetative to reproductive phase transition of meristem" GO:0007275
C102095_65	gb|AAQ62585.1| putative spermine/spermidine synthase [Glycine max]	GO:0007420 P "brain development" GO:0007275	Endothelin-convertingenzyme1.	Cysteine and methionine metabolism
C102097_65	ref|XP_003631348.1| PREDICTED: helicase SWR1-like [Vitis vinifer...	GO:0009117 P "nucleotide metabolic process" GO:0006139	DNAhelicase.
C102099_65	gb|ABD32851.1| Helicase, C-terminal; Zinc finger, CCHC-type; GUC...	GO:0016020 C "membrane" GO:0016020	RNAhelicase.	RNA degradation
C102101_65	gb|AAF15296.2|AF204210_1 lipoxygenase [Phaseolus vulgaris]	GO:0005737 C "cytoplasm" GO:0005622	Linoleate9S-lipoxygenase.	alpha-Linolenic acid metabolism
C102103_65	ref|XP_002269629.1| PREDICTED: hypothetical protein [Vitis vinif...	GO:0006066 P "alcohol metabolic process" GO:0008152	Long-chain-alcoholoxidase.	Glycine, serine and threonine metabolism
C102107_65	ref|XP_002269119.2| PREDICTED: dolichyl-diphosphooligosaccharide...	GO:0016020 C "membrane" GO:0016020	Dolichyl-diphosphooligosaccharide--proteinglycotransferase.	N-Glycan biosynthesis
C102109_65	ref|XP_002300863.1| NPR1/NIM1-like regulatory protein [Populus t...	GO:0009867 P "jasmonic acid mediated signaling pathway" GO:0050789	NAD()ADP-ribosyltransferase.	Plant hormone signal transduction
C102111_65	ref|XP_002522488.1| conserved hypothetical protein [Ricinus comm...	GO:0000329 C "fungal-type vacuole membrane" GO:0016020
C102113_65	ref|XP_002323934.1| predicted protein [Populus trichocarpa] >gi|...	GO:0000304 P "response to singlet oxygen" GO:0050896
C102115_65	ref|XP_002279101.1| PREDICTED: hypothetical protein [Vitis vinif...	GO:0045036 P "protein targeting to chloroplast" GO:0006810	Glutamatedehydrogenase.	Endocytosis
C102117_65	ref|XP_002528404.1| pentatricopeptide repeat-containing protein,...	GO:0016556 P "mRNA modification" GO:0006139	DNA-directedRNApolymerase.
C102119_65	gb|AAY43007.1| chloride channel [Glycine max]	GO:0005622 C "intracellular" GO:0005622
C102121_65	ref|XP_002272072.1| PREDICTED: hypothetical protein [Vitis vinif...	GO:0005737 C "cytoplasm" GO:0005622	Dual-specificitykinase.
C102123_65	ref|XP_002281830.2| PREDICTED: uncharacterized protein LOC100244...	GO:0051087 F "chaperone binding" GO:0005488		Protein processing in endoplasmic reticulum
C102125_65	ref|XP_002533963.1| conserved hypothetical protein [Ricinus comm...	GO:0000778 C "condensed nuclear chromosome kinetochore" GO:0005622	Non-specificserine/threonineproteinkinase.	Cell cycle
C102127_65	sp|Q9SM59.1|PGMP_PEA RecName: Full=Phosphoglucomutase, chloropla...	GO:0006096 P "glycolysis" GO:0008152	Phosphoglucomutase.	Galactose metabolism
C102133_65	ref|XP_002266185.1| PREDICTED: hypothetical protein [Vitis vinif...	GO:0006396 P "RNA processing" GO:0006139	Adenosinetriphosphatase.	Ribosome biogenesis in eukaryotes
C102139_65	ref|XP_002273667.1| PREDICTED: hypothetical protein [Vitis vinif...	GO:0005737 C "cytoplasm" GO:0005622
C102143_65	ref|XP_002281644.1| PREDICTED: hypothetical protein [Vitis vinif...
C102153_65	ref|XP_002522266.1| ubiquitin-protein ligase, putative [Ricinus ...	GO:0009814 P "defense response, incompatible interaction" GO:0050896	Ubiquitin--proteinligase.	Regulation of autophagy
C102165_65	emb|CBL94183.1| putative type-b response regulator (sensor histi...	GO:0009736 P "cytokinin mediated signaling pathway" GO:0050789	3{prime},5{prime}-cyclic-AMPphosphodiesterase.	Plant hormone signal transduction
C102167_65	gb|AFD33356.1| acyl-activating enzyme 12 [Cannabis sativa]	GO:0009850 P "auxin metabolic process" GO:0008152	Acetate--CoAligase.	Glycolysis / Gluconeogenesis
C102173_65	ref|XP_002264918.1| PREDICTED: hypothetical protein [Vitis vinif...	GO:0016567 P "protein ubiquitination" GO:0008152	Ubiquitin--proteinligase.	Regulation of autophagy
C102175_65	ref|XP_002263304.2| PREDICTED: uncharacterized protein LOC100249...	GO:0005518 F "collagen binding" GO:0005488	Non-specificserine/threonineproteinkinase.	Staphylococcus aureus infection
C102179_65	ref|XP_002305796.1| predicted protein [Populus trichocarpa] >gi|...	GO:0005773 C "vacuole" GO:0005622	Vesicle-fusingATPase.	Vasopressin-regulated water reabsorption
C102183_65	ref|XP_002512920.1| ribosomal RNA methyltransferase, putative [R...	GO:0008649 F "rRNA methyltransferase activity" GO:0016740	23SrRNA(uridine(2552)-2{prime}-O)-methyltransferase.
C102187_65	ref|XP_002278464.1| PREDICTED: similar to ATCNGC5 (CYCLIC NUCLEO...	GO:0048868 P "pollen tube development" GO:0007275		Plant-pathogen interaction
C102195_65	ref|XP_002514944.1| ubiquitin-protein ligase, putative [Ricinus ...	GO:0016567 P "protein ubiquitination" GO:0008152	Ubiquitin--proteinligase.	Regulation of autophagy
C102197_65	dbj|BAE71307.1| putative WD-40 repeat protein [Trifolium pratense]	GO:0042273 P "ribosomal large subunit biogenesis" GO:0009987	[Myosinheavy-chain]kinase.
C102199_65	ref|XP_002304015.1| predicted protein [Populus trichocarpa] >gi|...	GO:0004674 F "protein serine/threonine kinase activity" GO:0016740	Non-specificserine/threonineproteinkinase.	Ribosome biogenesis in eukaryotes
C102201_65	gb|ABO80473.1| AUX/IAA protein; Transcriptional factor B3; Auxin...	GO:0010150 P "leaf senescence" GO:0007275		Plant hormone signal transduction
C102203_65	ref|XP_002314048.1| predicted protein [Populus trichocarpa] >gi|...	GO:0007399 P "nervous system development" GO:0007275	Alpha-N-acetylglucosaminidase.	Lysosome
C102205_65	ref|NP_001238713.1| protein kinase family protein [Glycine max] ...	GO:0005737 C "cytoplasm" GO:0005622	Non-specificserine/threonineproteinkinase.	Plant-pathogen interaction
C102207_65	ref|XP_002301009.1| predicted protein [Populus trichocarpa] >gi|...	GO:0000778 C "condensed nuclear chromosome kinetochore" GO:0005622	Non-specificserine/threonineproteinkinase.	Cell cycle
C102211_65	gb|ABD33266.1| Protease-associated PA; Proteinase inhibitor I9, ...	GO:0048359 P "mucilage metabolic process involved seed coat development" GO:0008152	Cucumisin.
C102213_65	ref|XP_002279230.2| PREDICTED: homeobox protein BEL1 homolog [Vi...	GO:0048513 P "organ development" GO:0007275
C102219_65	ref|XP_002263491.1| PREDICTED: hypothetical protein [Vitis vinif...	GO:0048471 C "perinuclear region of cytoplasm" GO:0005622	Non-specificserine/threonineproteinkinase.
C102221_65	gb|ADN34122.1| heat shock protein 70 [Cucumis melo subsp. melo]	GO:0061077 P "chaperone-mediated protein folding" GO:0008152	Peptidylprolylisomerase.	MAPK signaling pathway
C102225_65	ref|XP_002284524.1| PREDICTED: hypothetical protein [Vitis vinif...	GO:0045492 P "xylan biosynthetic process" GO:0008152
C102227_65	ref|XP_002311819.1| predicted protein [Populus trichocarpa] >gi|...	GO:0006635 P "fatty acid beta-oxidation" GO:0008152
C102229_65	ref|XP_002325719.1| predicted protein [Populus trichocarpa] >gi|...	GO:0005515 F "protein binding" GO:0005488	RNAhelicase.	Spliceosome
C102233_65	gb|ACL98485.1| starch synthase IIa precursor [Vigna radiata]	GO:0019252 P "starch biosynthetic process" GO:0008152	Starchsynthase.	Starch and sucrose metabolism
C102235_65	sp|Q39827.1|SPE1_SOYBN RecName: Full=Arginine decarboxylase; Sho...	GO:0009867 P "jasmonic acid mediated signaling pathway" GO:0050789	Argininedecarboxylase.	Arginine and proline metabolism
C102237_65	gb|ABD64063.1| copper P1B-ATPase [Glycine max]	GO:0009535 C "chloroplast thylakoid membrane" GO:0016020	Copper-exportingATPase.
C102239_65	ref|XP_002514279.1| 3-hydroxyacyl-CoA dehyrogenase, putative [Ri...	GO:0009908 P "flower development" GO:0007275	Dodecenoyl-CoAisomerase.	alpha-Linolenic acid metabolism
C102241_65	ref|XP_002269877.1| PREDICTED: hypothetical protein [Vitis vinif...	GO:0048359 P "mucilage metabolic process involved seed coat development" GO:0008152	Cucumisin.
C102245_65	ref|XP_002275162.1| PREDICTED: hypothetical protein [Vitis vinif...	GO:0006184 P "GTP catabolic process" GO:0006139	Elongationfactor4.
C102247_65	emb|CBI33136.3| unnamed protein product [Vitis vinifera]	GO:0005737 C "cytoplasm" GO:0005622	tRNA(cytosine(34)-C(5))-methyltransferase.
C102255_65	ref|XP_002282069.1| PREDICTED: hypothetical protein [Vitis vinif...	GO:0005737 C "cytoplasm" GO:0005622
C102257_65	gb|ABN09189.1| cAMP response element binding (CREB) protein [Med...	GO:0080167 P "response to karrikin" GO:0050896		MAPK signaling pathway
C102259_65	ref|XP_002528603.1| conserved hypothetical protein [Ricinus comm...
C102261_65	ref|XP_002529928.1| protein binding protein, putative [Ricinus c...	GO:0010951 P "negative regulation of endopeptidase activity" GO:0050789	Magnesiumchelatase.	Pancreatic secretion
C102271_65	dbj|BAB33037.1| VuP5CS [Vigna unguiculata]	GO:0005737 C "cytoplasm" GO:0005622	Glutamate5-kinase.	Arginine and proline metabolism
C102275_65	ref|XP_002519096.1| phospholipase A-2-activating protein, putati...	GO:0016005 F "phospholipase A2 activator activity" GO:0030234	Non-specificserine/threonineproteinkinase.	Protein processing in endoplasmic reticulum
C102277_65	ref|XP_002522164.1| DNA gyrase subunit B, putative [Ricinus comm...	GO:0005739 C "mitochondrion" GO:0005622	DNAtopoisomerase(ATP-hydrolyzing).
C102279_65	ref|XP_002326624.1| predicted protein [Populus trichocarpa] >gi|...	GO:0005886 C "plasma membrane" GO:0016020	Non-specificprotein-tyrosinekinase.	Plant-pathogen interaction
C102281_65	ref|XP_002283489.1| PREDICTED: hypothetical protein [Vitis vinif...	GO:0005730 C "nucleolus" GO:0005622	RNAhelicase.	RIG-I-like receptor signaling pathway
C102283_65	gb|ABS32276.1| lipoxygenase-10 [Glycine max]	GO:0005737 C "cytoplasm" GO:0005622	Linoleate9S-lipoxygenase.	alpha-Linolenic acid metabolism
C102289_65	emb|CBI30852.3| unnamed protein product [Vitis vinifera]	GO:0005737 C "cytoplasm" GO:0005622	DNAhelicase.	Cell cycle
C102291_65	ref|XP_002526650.1| conserved hypothetical protein [Ricinus comm...	GO:0005730 C "nucleolus" GO:0005622
C102297_65	ref|XP_002323583.1| calcium dependent protein kinase 13 [Populus...	GO:0005737 C "cytoplasm" GO:0005622	Non-specificserine/threonineproteinkinase.	Plant-pathogen interaction
C102299_65	dbj|BAI79272.1| LysM type receptor kinase [Lotus japonicus]	GO:0005622 C "intracellular" GO:0005622	Non-specificserine/threonineproteinkinase.	Plant-pathogen interaction
C102301_65	ref|XP_002306942.1| predicted protein [Populus trichocarpa] >gi|...	GO:0006364 P "rRNA processing" GO:0006139	RNAhelicase.
C102303_65	ref|XP_002319604.1| predicted protein [Populus trichocarpa] >gi|...	GO:0009507 C "chloroplast" GO:0005622	DiacylglycerolO-acyltransferase.	Glycerolipid metabolism
C102305_65	ref|XP_002330406.1| predicted protein [Populus trichocarpa] >gi|...	GO:0031625 F "ubiquitin protein ligase binding" GO:0005488	Non-specificserine/threonineproteinkinase.	Plant-pathogen interaction
C102309_65	ref|XP_002519184.1| conserved hypothetical protein [Ricinus comm...	GO:0006396 P "RNA processing" GO:0006139
C102311_65	ref|NP_001241002.1| cryptochrome-1-like [Glycine max] >gi|261876...	GO:0010118 P "stomatal movement" GO:0009987	Deoxyribodipyrimidinephoto-lyase.	Circadian rhythm - plant
C102315_65	emb|CAN62034.1| hypothetical protein VITISV_014731 [Vitis vinifera]	GO:0005737 C "cytoplasm" GO:0005622	Phosphoproteinphosphatase.
C102317_65	ref|XP_002281422.1| PREDICTED: hypothetical protein [Vitis vinif...	GO:0006139 P "nucleobase-containing compound metabolic process" GO:0006139	5{prime}-nucleotidase.	Pyrimidine metabolism
C102319_65	ref|XP_002514564.1| conserved hypothetical protein [Ricinus comm...	GO:0048527 P "lateral root development" GO:0007275	Non-specificserine/threonineproteinkinase.	Tight junction
C102321_65	ref|XP_002266164.1| PREDICTED: similar to glutamate-ammonia liga...	GO:0044351 P "macropinocytosis" NA	Glutamate--ammonialigase.	Alanine, aspartate and glutamate metabolism
C102327_65	ref|XP_002532894.1| Cyclic nucleotide-gated ion channel, putativ...	GO:0005516 F "calmodulin binding" GO:0005488		Plant-pathogen interaction
C102329_65	ref|XP_002272937.2| PREDICTED: N6-adenosine-methyltransferase MT...	GO:0016607 C "nuclear speck" GO:0005622	mRNA(2{prime}-O-methyladenosine-N(6)-)-methyltransferase.
C102333_65	ref|XP_002301144.1| predicted protein [Populus trichocarpa] >gi|...	GO:0030490 P "maturation of SSU-rRNA" GO:0006139	Non-specificserine/threonineproteinkinase.	Ribosome biogenesis in eukaryotes
C102335_65	ref|NP_181780.1| DEAD-box ATP-dependent RNA helicase 37 [Arabido...	GO:0005730 C "nucleolus" GO:0005622	RNAhelicase.	RIG-I-like receptor signaling pathway
C102337_65	ref|XP_002270764.2| PREDICTED: cullin-4 [Vitis vinifera]	GO:0080008 C "CUL4 RING ubiquitin ligase complex" GO:0005622		Ubiquitin mediated proteolysis
C102339_65	gb|ABI97349.1| cold-induced thioredoxin domain-containing protei...	GO:0007283 P "spermatogenesis" NA
C102341_65	ref|XP_002511116.1| conserved hypothetical protein [Ricinus comm...	GO:0005634 C "nucleus" GO:0005622
C102347_65	emb|CAD10740.1| lipoxygenase [Corylus avellana]	GO:0005737 C "cytoplasm" GO:0005622	Linoleate9S-lipoxygenase.	alpha-Linolenic acid metabolism
C102351_65	dbj|BAA89815.1| beta-amyrin synthase [Glycyrrhiza glabra]	GO:0016126 P "sterol biosynthetic process" GO:0008152	Beta-amyrinsynthase.	Steroid biosynthesis
C102353_65	gb|AAL48287.1|AF452495_1 aminoimidazole ribonucleotide carboxyla...	GO:0005737 C "cytoplasm" GO:0005622	Phosphoribosylaminoimidazolecarboxylase.	Purine metabolism
C102355_65	gb|ADD09584.1| proteinase inhibitor [Trifolium repens]	GO:0048359 P "mucilage metabolic process involved seed coat development" GO:0008152	Cucumisin.
C102357_65	ref|XP_002268870.1| PREDICTED: hypothetical protein [Vitis vinif...	GO:0009705 C "plant-type vacuole membrane" GO:0016020
C102359_65	gb|ABN08065.1| BTB/POZ; Superoxide dismutase, copper/zinc bindin...	GO:0005886 C "plasma membrane" GO:0016020
C102363_65	ref|XP_002271933.1| PREDICTED: hypothetical protein [Vitis vinif...	GO:0048868 P "pollen tube development" GO:0007275	Glucomannan4-beta-mannosyltransferase.	Starch and sucrose metabolism
C102367_65	ref|XP_002510884.1| Cucumisin precursor, putative [Ricinus commu...	GO:0048359 P "mucilage metabolic process involved seed coat development" GO:0008152	Cucumisin.
C102371_65	ref|XP_002268317.1| PREDICTED: hypothetical protein [Vitis vinif...	GO:0031497 P "chromatin assembly" GO:0009987	Alanine--tRNAligase.	Cytokine-cytokine receptor interaction
C102373_65	gb|ABA55727.1| digalactosyldiacylglycerol synthase 1 [Vigna ungu...	GO:0009707 C "chloroplast outer membrane" GO:0016020	Digalactosyldiacylglycerolsynthase.	Glycerolipid metabolism
C102375_65	emb|CAE45587.1| vacuolar proton-ATPase subunit-like protein [Lot...	GO:0010008 C "endosome membrane" GO:0016020		Oxidative phosphorylation
C102379_65	ref|XP_002513623.1| ATP binding protein, putative [Ricinus commu...	GO:0048487 F "beta-tubulin binding" GO:0005488	Microtubule-severingATPase.
C102383_65	gb|AAN73052.2| mini-chromosome maintenance protein MCM6 [Pisum s...	GO:0004003 F "ATP-dependent DNA helicase activity" GO:0003824	DNAhelicase.	Cell cycle
C102387_65	ref|XP_002301278.1| predicted protein [Populus trichocarpa] >gi|...	GO:0006098 P "pentose-phosphate shunt" GO:0006139	Transketolase.	Carbon fixation in photosynthetic organisms
C102391_65	dbj|BAF98296.1| 4-hydroxy-3-methylbut-2-en-1-yl diphosphate synt...	GO:0051539 F "4 iron, 4 sulfur cluster binding" GO:0005488	(E)-4-hydroxy-3-methylbut-2-enyl-diphosphatesynthase.	Terpenoid backbone biosynthesis
C102393_65	ref|XP_002512479.1| splicing factor, arginine/serine-rich 2,rnap...	GO:0070063 F "RNA polymerase binding" GO:0005488	Histoneacetyltransferase.	Lysine degradation
C102395_65	gb|ACN87288.1| with no lysine kinase [Glycine max]	GO:0005737 C "cytoplasm" GO:0005622	Non-specificserine/threonineproteinkinase.	Circadian rhythm - plant
C102397_65	ref|XP_002520446.1| ceramidase, putative [Ricinus communis] >gi|...	GO:0009506 C "plasmodesma" GO:0016020	Ceramidase.	Sphingolipid metabolism
C102403_65	ref|XP_002272575.1| PREDICTED: hypothetical protein [Vitis vinif...	GO:0005737 C "cytoplasm" GO:0005622		Collecting duct acid secretion
C102407_65	ref|XP_002285705.2| PREDICTED: LOW QUALITY PROTEIN: transcriptio...	GO:0007155 P "cell adhesion" GO:0009987
C102411_65	dbj|BAE79735.1| phospholipase D alpha 2 [Arachis hypogaea] >gi|8...	GO:0006096 P "glycolysis" GO:0008152	PhospholipaseD.	Ether lipid metabolism
C102413_65	gb|ABD32912.1| Ferric reductase-like transmembrane component [Me...	GO:0000293 F "ferric-chelate reductase activity" GO:0016491	Ferric-chelatereductase(NADH).	Plant-pathogen interaction
C102417_65	ref|XP_002528177.1| conserved hypothetical protein [Ricinus comm...	GO:0006378 P "mRNA polyadenylation" GO:0006139	Adenylatecyclase.	mRNA surveillance pathway
C102419_65	ref|XP_002274497.1| PREDICTED: hypothetical protein [Vitis vinif...	GO:0009767 P "photosynthetic electron transport chain" GO:0008152	Cu()exportingATPase.
C102427_65	ref|XP_002265434.1| PREDICTED: hypothetical protein [Vitis vinif...	GO:0009553 P "embryo sac development" GO:0007275	DNAhelicase.	RNA transport
C102429_65	gb|ABI35986.1| methionine synthase [Phelipanche ramosa]	GO:0005737 C "cytoplasm" GO:0005622	5-methyltetrahydropteroyltriglutamate--homocysteineS-methyltransferase.	Cysteine and methionine metabolism
C102431_65	ref|XP_002311996.1| predicted protein [Populus trichocarpa] >gi|...	GO:0016567 P "protein ubiquitination" GO:0008152	Ubiquitin--proteinligase.	Regulation of autophagy
C102433_65	ref|XP_002509888.1| transcription factor, putative [Ricinus comm...	GO:0052543 P "callose deposition in cell wall" GO:0009987	CoagulationfactorXIIa.	Notch signaling pathway
C102437_65	ref|XP_002278262.1| PREDICTED: hypothetical protein [Vitis vinif...	GO:0009408 P "response to heat" GO:0050896	Adenosinetriphosphatase.	Protein processing in endoplasmic reticulum
C102445_65	ref|XP_002272080.1| PREDICTED: hypothetical protein [Vitis vinif...	GO:0006623 P "protein targeting to vacuole" GO:0006810
C102455_65	emb|CBI20399.3| unnamed protein product [Vitis vinifera]	GO:0031625 F "ubiquitin protein ligase binding" GO:0005488	Ubiquitinylhydrolase1.
C102457_65	ref|XP_002517818.1| hypothetical protein RCOM_0968100 [Ricinus c...	GO:0006364 P "rRNA processing" GO:0006139	Histone-lysineN-methyltransferase.	Lysine degradation
C102459_65	emb|CAN78862.1| hypothetical protein VITISV_021538 [Vitis vinifera]	GO:0002238 P "response to molecule of fungal origin" GO:0050896	Non-specificserine/threonineproteinkinase.	Toll-like receptor signaling pathway
C102461_65	emb|CBI25298.3| unnamed protein product [Vitis vinifera]	GO:0005794 C "Golgi apparatus" GO:0005622
C102463_65	ref|XP_002314910.1| predicted protein [Populus trichocarpa] >gi|...	GO:0006355 P "regulation of transcription, DNA-dependent" GO:0050789		Circadian rhythm - plant
C102467_65	ref|XP_002266466.2| PREDICTED: uncharacterized protein LOC100250...	GO:0030437 P "ascospore formation" GO:0030154
C102471_65	ref|XP_002514234.1| Golgin-84, putative [Ricinus communis] >gi|2...	GO:0000956 P "nuclear-transcribed mRNA catabolic process" GO:0006139	Non-specificserine/threonineproteinkinase.	Focal adhesion
C102475_65	gb|ABX60411.1| lipoxygease-like protein [Glycine max]	GO:0005737 C "cytoplasm" GO:0005622	Linoleate9S-lipoxygenase.	alpha-Linolenic acid metabolism
C102477_65	gb|AAQ84169.1| 1-deoxy-D-xylulose 5-phosphate synthase [Pueraria...	GO:0019216 P "regulation of lipid metabolic process" GO:0050789	1-deoxy-D-xylulose-5-phosphatesynthase.	Terpenoid backbone biosynthesis
C102479_65	ref|XP_002280239.1| PREDICTED: hypothetical protein [Vitis vinif...	GO:0000209 P "protein polyubiquitination" GO:0008152	Cytosolalanylaminopeptidase.	Renin-angiotensin system
C102481_65	emb|CBI25311.3| unnamed protein product [Vitis vinifera]	GO:0005737 C "cytoplasm" GO:0005622		Spliceosome
C102483_65	ref|NP_001235657.1| disease resistance protein [Glycine max] >gi...	GO:0009697 P "salicylic acid biosynthetic process" GO:0008152	Non-specificserine/threonineproteinkinase.	Plant-pathogen interaction
C102485_65	gb|ABR19752.1| alkaline alpha-galactosidase [Pisum sativum]	GO:0047274 F "galactinol-sucrose galactosyltransferase activity" GO:0016740	Galactinol--sucrosegalactosyltransferase.	Galactose metabolism
C102487_65	ref|XP_002514639.1| conserved hypothetical protein [Ricinus comm...	GO:0005730 C "nucleolus" GO:0005622	Triacylglycerollipase.
C102489_65	gb|AAK77908.1|AF397903_1 AAA-metalloprotease FtsH [Pisum sativum]	GO:0005739 C "mitochondrion" GO:0005622	Microtubule-severingATPase.
C102491_65	ref|XP_002264072.1| PREDICTED: hypothetical protein [Vitis vinif...	GO:0009506 C "plasmodesma" GO:0016020		Plant hormone signal transduction
C102493_65	sp|P24095.1|LOXX_SOYBN RecName: Full=Seed lipoxygenase >gi|18746...	GO:0005737 C "cytoplasm" GO:0005622	Linoleate9S-lipoxygenase.	alpha-Linolenic acid metabolism
C102495_65	ref|XP_002277108.1| PREDICTED: hypothetical protein, partial [Vi...	GO:0016556 P "mRNA modification" GO:0006139		Endocytosis
C10249_65	ref|XP_002531337.1| DNA binding protein, putative [Ricinus commu...
C102501_65	ref|XP_002525670.1| ATP-binding cassette transporter, putative [...	GO:0009897 C "external side of plasma membrane" GO:0016020	Sulfate-transportingATPase.	ABC transporters
C102503_65	ref|XP_002520305.1| ATP binding protein, putative [Ricinus commu...	GO:0002238 P "response to molecule of fungal origin" GO:0050896	Non-specificserine/threonineproteinkinase.	Plant-pathogen interaction
C102507_65	gb|AAF67342.1| beta galactosidase [Vigna radiata]	GO:0042398 P "cellular modified amino acid biosynthetic process" GO:0008152	Beta-galactosidase.	Galactose metabolism
C102511_65	ref|XP_002278728.1| PREDICTED: hypothetical protein [Vitis vinif...	GO:0005694 C "chromosome" GO:0005622	Histone-lysineN-methyltransferase.	Lysine degradation
C102515_65	ref|XP_003633181.1| PREDICTED: eukaryotic initiation factor iso-...	GO:0007283 P "spermatogenesis" NA		RNA transport
C102517_65	ref|XP_002280378.1| PREDICTED: hypothetical protein [Vitis vinif...	GO:0005886 C "plasma membrane" GO:0016020	Acireductonesynthase.	RNA transport
C102519_65	ref|XP_002516962.1| protein with unknown function [Ricinus commu...	GO:0005739 C "mitochondrion" GO:0005622	Acyl-CoAdehydrogenase.	PPAR signaling pathway
C102521_65	ref|XP_002526575.1| calmodulin binding protein, putative [Ricinu...	GO:0006879 P "cellular iron ion homeostasis" GO:0009987
C102525_65	ref|XP_002512807.1| Potassium transporter, putative [Ricinus com...	GO:0006486 P "protein glycosylation" GO:0008152
C102529_65	ref|XP_002512067.1| ATP-dependent RNA helicase, putative [Ricinu...	GO:0006396 P "RNA processing" GO:0006139	RNAhelicase.	Spliceosome
C102531_65	ref|XP_002283591.1| PREDICTED: hypothetical protein [Vitis vinif...	GO:0005730 C "nucleolus" GO:0005622	Polyribonucleotidenucleotidyltransferase.	Spliceosome
C102533_65	ref|XP_002533795.1| adenosine diphosphatase, putative [Ricinus c...	GO:0007596 P "blood coagulation" GO:0050896	Apyrase.	Purine metabolism
C102543_65	ref|NP_001235657.1| disease resistance protein [Glycine max] >gi...	GO:0009697 P "salicylic acid biosynthetic process" GO:0008152	Non-specificserine/threonineproteinkinase.	Plant-pathogen interaction
C102545_65	ref|XP_002520123.1| Serine/threonine-protein kinase PBS1, putati...	GO:0009718 P "anthocyanin biosynthetic process" GO:0008152	Non-specificserine/threonineproteinkinase.	Plant hormone signal transduction
C102547_65	ref|XP_002274170.1| PREDICTED: hypothetical protein [Vitis vinif...
C102555_65	ref|XP_002532924.1| transferase, transferring glycosyl groups, p...	GO:0007224 P "smoothened signaling pathway" GO:0050789	acetylglucosaminyltransferase.	Glycosaminoglycan biosynthesis - heparan sulfate
C102557_65	gb|ACR23642.1| serine/threonine protein kinase [Prunus persica]	GO:0009686 P "gibberellin biosynthetic process" GO:0008152	Non-specificserine/threonineproteinkinase.	MAPK signaling pathway
C102559_65	emb|CBI38103.3| unnamed protein product [Vitis vinifera]	GO:0005085 F "guanyl-nucleotide exchange factor activity" GO:0030234	Mannose-1-phosphateguanylyltransferase.	RNA transport
C102563_65	ref|XP_002272685.1| PREDICTED: hypothetical protein [Vitis vinif...	GO:0005730 C "nucleolus" GO:0005622	Histidinekinase.	mRNA surveillance pathway
C102565_65	ref|XP_002519243.1| conserved hypothetical protein [Ricinus comm...
C102571_65	ref|XP_002510662.1| ribosome biogenesis protein tsr1, putative [...	GO:0005730 C "nucleolus" GO:0005622
C102579_65	ref|XP_002515663.1| conserved hypothetical protein [Ricinus comm...	GO:0030437 P "ascospore formation" GO:0030154		Regulation of autophagy
C102583_65	gb|AAB70660.1| grr1 [Glycine max]	GO:0042752 P "regulation of circadian rhythm" GO:0050789	[HistoneH3]-lysine-36demethylase.	Plant hormone signal transduction
C102585_65	ref|XP_002532492.1| Golgin-84, putative [Ricinus communis] >gi|2...	GO:0009630 P "gravitropism" GO:0050896	Non-specificserine/threonineproteinkinase.	Tight junction
C102589_65	ref|XP_002519450.1| phosphatidylinositol-4-phosphate 5-kinase, p...	GO:0005975 P "carbohydrate metabolic process" GO:0008152	1-phosphatidylinositol-4-phosphate5-kinase.	Inositol phosphate metabolism
C102591_65	ref|NP_001235011.1| protein kinase family protein [Glycine max] ...	GO:0051510 P "regulation of unidimensional cell growth" GO:0050789	Non-specificserine/threonineproteinkinase.	Toll-like receptor signaling pathway
C102593_65	emb|CAC48386.1| ethylene receptor [Fragaria x ananassa]	GO:0005622 C "intracellular" GO:0005622	Histidinekinase.	Plant hormone signal transduction
C102595_65	ref|XP_002870452.1| hypothetical protein ARALYDRAFT_355577 [Arab...	GO:0005737 C "cytoplasm" GO:0005622	RibonucleaseD.	RNA degradation
C102597_65	ref|XP_002300349.1| predicted protein [Populus trichocarpa] >gi|...	GO:0051015 F "actin filament binding" GO:0005488		Arrhythmogenic right ventricular cardiomyopathy (ARVC)
C102599_65	ref|XP_002284291.1| PREDICTED: hypothetical protein [Vitis vinif...	GO:0010485 F "H4 histone acetyltransferase activity" GO:0016740		Ribosome biogenesis in eukaryotes
C102601_65	ref|XP_002271456.2| PREDICTED: histidyl-tRNA synthetase-like [Vi...	GO:0005737 C "cytoplasm" GO:0005622	Histidine--tRNAligase.	Aminoacyl-tRNA biosynthesis
C102607_65	gb|ACJ85851.1| unknown [Medicago truncatula]	GO:0009814 P "defense response, incompatible interaction" GO:0050896	Ubiquitin--proteinligase.	Regulation of autophagy
C102609_65	ref|XP_002280109.1| PREDICTED: hypothetical protein [Vitis vinif...	GO:0000329 C "fungal-type vacuole membrane" GO:0016020
C102613_65	ref|XP_002513710.1| conserved hypothetical protein [Ricinus comm...	GO:0052543 P "callose deposition in cell wall" GO:0009987		Spliceosome
C102615_65	ref|XP_002277939.1| PREDICTED: hypothetical protein [Vitis vinif...	GO:0006378 P "mRNA polyadenylation" GO:0006139	Polynucleotideadenylyltransferase.	mRNA surveillance pathway
C102619_65	ref|XP_002270014.2| PREDICTED: endoplasmin homolog [Vitis vinifera]	GO:0009408 P "response to heat" GO:0050896		NOD-like receptor signaling pathway
C102621_65	ref|XP_002310977.1| predicted protein [Populus trichocarpa] >gi|...	GO:0009718 P "anthocyanin biosynthetic process" GO:0008152	Non-specificserine/threonineproteinkinase.	Toll-like receptor signaling pathway
C102623_65	emb|CBI23007.3| unnamed protein product [Vitis vinifera]	GO:0005737 C "cytoplasm" GO:0005622	Dipeptidyl-peptidaseIV.	Protein digestion and absorption
C102625_65	ref|XP_002516771.1| lipoxygenase, putative [Ricinus communis] >g...	GO:0005737 C "cytoplasm" GO:0005622	Linoleate9S-lipoxygenase.	alpha-Linolenic acid metabolism
C102627_65	ref|XP_002273720.1| PREDICTED: hypothetical protein isoform 2 [V...	GO:0016192 P "vesicle-mediated transport" GO:0006810	Ubiquitinylhydrolase1.	Cell cycle - yeast
C102629_65	ref|XP_002515582.1| conserved hypothetical protein [Ricinus comm...	GO:0010048 P "vernalization response" GO:0050896
C102633_65	ref|XP_002275098.1| PREDICTED: hypothetical protein [Vitis vinif...	GO:0005737 C "cytoplasm" GO:0005622
C102635_65	ref|XP_002531931.1| NADH-ubiquinone oxidoreductase, putative [Ri...	GO:0005747 C "mitochondrial respiratory chain complex I" GO:0016020	NADH:ubiquinonereductase(H()-translocating).	Huntingtons disease
C102637_65	ref|XP_002510953.1| conserved hypothetical protein [Ricinus comm...	GO:0005622 C "intracellular" GO:0005622
C102639_65	ref|XP_002527822.1| Squamous cell carcinoma antigen recognized b...	GO:0005515 F "protein binding" GO:0005488		mRNA surveillance pathway
C102641_65	ref|XP_002284548.1| PREDICTED: hypothetical protein [Vitis vinif...	GO:0045893 P "positive regulation of transcription, DNA-dependent" GO:0050789
C102643_65	ref|XP_002511407.1| kinesin light chain, putative [Ricinus commu...	GO:0060271 P "cilium morphogenesis" GO:0009987
C102649_65	emb|CAH10348.1| Ftsh-like protease [Pisum sativum]	GO:0009408 P "response to heat" GO:0050896	Microtubule-severingATPase.
C102651_65	ref|XP_002511975.1| conserved hypothetical protein [Ricinus comm...	GO:0042552 P "myelination" GO:0007154
C102653_65	gb|ABQ65855.1| WNK1 [Glycine max]	GO:0004672 F "protein kinase activity" GO:0016740	Non-specificserine/threonineproteinkinase.	Circadian rhythm - plant
C102659_65	ref|XP_002514013.1| transcription factor, putative [Ricinus comm...	GO:0006355 P "regulation of transcription, DNA-dependent" GO:0050789
C102661_65	ref|XP_002283520.1| PREDICTED: hypothetical protein [Vitis vinif...	GO:0000329 C "fungal-type vacuole membrane" GO:0016020
C102669_65	emb|CBI27694.3| unnamed protein product [Vitis vinifera]	GO:0005737 C "cytoplasm" GO:0005622	ProteinO-GlcNActransferase.	Cell cycle - yeast
C102685_65	gb|AAX20016.1| FCA gamma [Pisum sativum]	GO:0010228 P "vegetative to reproductive phase transition of meristem" GO:0007275	Non-specificserine/threonineproteinkinase.
C102687_65	ref|XP_002511505.1| pentatricopeptide repeat-containing protein,...	GO:0003677 F "DNA binding" GO:0005488
C102691_65	dbj|BAD89966.1| phototropin [Phaseolus vulgaris]	GO:0010118 P "stomatal movement" GO:0009987	Non-specificserine/threonineproteinkinase.	Jak-STAT signaling pathway
C102693_65	ref|XP_002519956.1| ATP-dependent clp protease ATP-binding subun...	GO:0005515 F "protein binding" GO:0005488	Microtubule-severingATPase.	Cell cycle - Caulobacter
C102695_65	ref|XP_002518850.1| hypothetical protein RCOM_1311830 [Ricinus c...	GO:0010150 P "leaf senescence" GO:0007275	Non-specificserine/threonineproteinkinase.	Plant hormone signal transduction
C102697_65	ref|XP_002311417.1| predicted protein [Populus trichocarpa] >gi|...	GO:0006096 P "glycolysis" GO:0008152	Glutathionesynthase.	NOD-like receptor signaling pathway
C102699_65	ref|XP_002265557.1| PREDICTED: similar to oxysterol-binding fami...	GO:0009605 P "response to external stimulus" GO:0050896	Ubiquitinylhydrolase1.
C102701_65	ref|XP_002279721.1| PREDICTED: hypothetical protein [Vitis vinif...	GO:0010304 P "PSII associated light-harvesting complex II catabolic process" GO:0008152	Adenosinetriphosphatase.
C102707_65	ref|XP_002281104.1| PREDICTED: hypothetical protein isoform 1 [V...
C102709_65	ref|XP_002521446.1| dead box ATP-dependent RNA helicase, putativ...	GO:0009664 P "plant-type cell wall organization" GO:0009987	RNAhelicase.	Spliceosome
C102711_65	ref|XP_002298172.1| predicted protein [Populus trichocarpa] >gi|...	GO:0005975 P "carbohydrate metabolic process" GO:0008152	1-phosphatidylinositol-4-phosphate5-kinase.	Inositol phosphate metabolism
C102713_65	ref|XP_002524927.1| heavy metal cation transport atpase, putativ...	GO:0006878 P "cellular copper ion homeostasis" GO:0009987	Zinc-exportingATPase.
C102715_65	gb|ABC47853.1| expressed protein-like protein [Glycine max]	GO:0060215 P "primitive hemopoiesis" GO:0007275		RNA transport
C102717_65	emb|CAE45587.1| vacuolar proton-ATPase subunit-like protein [Lot...	GO:0010008 C "endosome membrane" GO:0016020		Oxidative phosphorylation
C102721_65	ref|XP_002514684.1| diacylglycerol kinase, theta, putative [Rici...	GO:0006944 P "cellular membrane fusion" GO:0006944	Diacylglycerolkinase.	Phosphatidylinositol signaling system
C102723_65	ref|XP_002281489.1| PREDICTED: hypothetical protein [Vitis vinif...	GO:0008284 P "positive regulation of cell proliferation" GO:0050789	Ubiquitinylhydrolase1.	Cell cycle - yeast
C102725_65	ref|XP_002273561.1| PREDICTED: hypothetical protein [Vitis vinif...	GO:0007596 P "blood coagulation" GO:0050896	Apyrase.	Purine metabolism
C102729_65	ref|XP_002275833.1| PREDICTED: hypothetical protein [Vitis vinif...	GO:0007283 P "spermatogenesis" NA
C102731_65	gb|ABA03135.1| phosphatidylinositol 3-kinase 1 [Phaseolus vulgaris]	GO:0010228 P "vegetative to reproductive phase transition of meristem" GO:0007275	Phosphatidylinositol3-kinase.	Inositol phosphate metabolism
C102735_65	gb|ABN08215.1| Zinc finger, CCCH-type [Medicago truncatula]	GO:0006486 P "protein glycosylation" GO:0008152	Non-specificprotein-tyrosinekinase.
C102737_65	ref|XP_002275485.2| PREDICTED: probable RNA-binding protein 19-l...	GO:0006364 P "rRNA processing" GO:0006139	Peptidylprolylisomerase.
C102739_65	emb|CAN80381.1| hypothetical protein VITISV_015320 [Vitis vinifera]	GO:0005102 F "receptor binding" GO:0005488	Non-specificserine/threonineproteinkinase.	Adipocytokine signaling pathway
C10273_67		GO:0006623 P "protein targeting to vacuole" GO:0006810
C102741_65	emb|CBI37092.3| unnamed protein product [Vitis vinifera]	GO:0048364 P "root development" GO:0007275
C102743_65	ref|XP_002300237.1| predicted protein [Populus trichocarpa] >gi|...	GO:0009926 P "auxin polar transport" GO:0006810	Non-specificserine/threonineproteinkinase.	Plant hormone signal transduction
C102747_65	ref|XP_002270926.1| PREDICTED: hypothetical protein [Vitis vinif...	GO:0005886 C "plasma membrane" GO:0016020	1-phosphatidylinositol-4-phosphate5-kinase.	Inositol phosphate metabolism
C102749_65	emb|CBI16489.3| unnamed protein product [Vitis vinifera]	GO:0005840 C "ribosome" GO:0005622	Pectinesterase.
C102753_65	ref|XP_002275036.1| PREDICTED: hypothetical protein [Vitis vinif...	GO:0006020 P "inositol metabolic process" GO:0008152	Non-specificserine/threonineproteinkinase.	Alzheimers disease
C102755_65	gb|AAD19790.1| nitrate reductase [Glycine max]	GO:0009703 F "nitrate reductase (NADH) activity" GO:0016491	Nitratereductase(NADH).	Nitrogen metabolism
C102757_65	ref|XP_002531161.1| vacuolar sorting protein, putative [Ricinus ...	GO:0030904 C "retromer complex" GO:0016020
C102759_65	ref|XP_002285784.1| PREDICTED: hypothetical protein [Vitis vinif...	GO:0048364 P "root development" GO:0007275	Sarcosine/dimethylglycineN-methyltransferase.
C102763_65	ref|XP_002271570.1| PREDICTED: hypothetical protein [Vitis vinif...	GO:0000938 C "GARP complex" GO:0005622
C102765_65	ref|XP_002269471.1| PREDICTED: hypothetical protein [Vitis vinif...	GO:0009508 C "plastid chromosome" GO:0005622
C102773_65	ref|XP_002522601.1| conserved hypothetical protein [Ricinus comm...	GO:0043029 P "T cell homeostasis" NA		mRNA surveillance pathway
C102779_65	gb|ABN09080.1| Heat shock protein DnaJ [Medicago truncatula]	GO:0050780 F "dopamine receptor binding" GO:0005488	Nucleoside-triphosphatase.
C102783_65	gb|AFK32352.1| lipoxygenase-2 [Glycine max]	GO:0005737 C "cytoplasm" GO:0005622	Linoleate9S-lipoxygenase.	alpha-Linolenic acid metabolism
C102785_65	ref|XP_002515824.1| Protein SEY1, putative [Ricinus communis] >g...	GO:0005737 C "cytoplasm" GO:0005622
C102789_65	emb|CBI21872.3| unnamed protein product [Vitis vinifera]	GO:0004526 F "ribonuclease P activity" GO:0003824	RibonucleaseP.	Ribosome biogenesis in eukaryotes
C102793_65	gb|ABM88259.1| lipoxygenase [Phaseolus vulgaris]	GO:0005737 C "cytoplasm" GO:0005622	Linoleate13S-lipoxygenase.	alpha-Linolenic acid metabolism
C102795_65	ref|XP_002282750.1| PREDICTED: hypothetical protein [Vitis vinif...	GO:0014069 C "postsynaptic density" GO:0005622	Non-specificserine/threonineproteinkinase.	Tight junction
C10279_65
C102801_65	emb|CBI21853.3| unnamed protein product [Vitis vinifera]	GO:0052543 P "callose deposition in cell wall" GO:0009987		Pancreatic secretion
C102803_65	ref|XP_002529704.1| mitochondrial carrier protein, putative [Ric...	GO:0006817 P "phosphate ion transport" GO:0006810
C102807_65	ref|XP_002264009.1| PREDICTED: hypothetical protein [Vitis vinif...	GO:0005737 C "cytoplasm" GO:0005622	RNAhelicase.	DNA replication
C102809_65	ref|XP_003632464.1| PREDICTED: probable disease resistance prote...	GO:0009963 P "positive regulation of flavonoid biosynthetic process" GO:0050789	Non-specificserine/threonineproteinkinase.	NOD-like receptor signaling pathway
C102811_65	ref|XP_002304778.1| predicted protein [Populus trichocarpa] >gi|...	GO:0045892 P "negative regulation of transcription, DNA-dependent" GO:0050789	Acidphosphatase.
C102813_65	ref|XP_002297796.1| predicted protein [Populus trichocarpa] >gi|...	GO:0005737 C "cytoplasm" GO:0005622	Linoleate13S-lipoxygenase.	alpha-Linolenic acid metabolism
C102815_65	gb|ABD28395.1| Nucleoporin interacting component; Protein prenyl...	GO:0010228 P "vegetative to reproductive phase transition of meristem" GO:0007275		RNA transport
C102819_65	ref|XP_002516899.1| Cullin-1, putative [Ricinus communis] >gi|22...	GO:0005737 C "cytoplasm" GO:0005622		Ubiquitin mediated proteolysis
C102821_65	ref|XP_002276397.1| PREDICTED: hypothetical protein [Vitis vinif...	GO:0009507 C "chloroplast" GO:0005622	Mitogen-activatedproteinkinasekinasekinase.	Ubiquinone and other terpenoid-quinone biosynthesis
C102823_65	ref|XP_002280870.1| PREDICTED: hypothetical protein isoform 1 [V...	GO:0005813 C "centrosome" GO:0005622	[RNA-polymerase]-subunitkinase.
C102829_65	sp|P39866.1|NIA2_PHAVU RecName: Full=Nitrate reductase [NADH] 2;...	GO:0009703 F "nitrate reductase (NADH) activity" GO:0016491	Nitratereductase(NADH).	Nitrogen metabolism
C102837_65	gb|ABO80473.1| AUX/IAA protein; Transcriptional factor B3; Auxin...	GO:0010150 P "leaf senescence" GO:0007275		Plant hormone signal transduction
C102839_65	ref|XP_002275596.1| PREDICTED: hypothetical protein [Vitis vinif...	GO:0016581 C "NuRD complex" GO:0005622	DNAhelicase.	Homologous recombination
C102841_65	ref|XP_002518305.1| Glutathione-regulated potassium-efflux syste...	GO:0046777 P "protein autophosphorylation" GO:0008152
C102847_65	ref|NP_001237442.1| NBS-LRR disease-resistance protein scn3r1 [G...	GO:0005737 C "cytoplasm" GO:0005622	Poly(A)-specificribonuclease.	Plant-pathogen interaction
C102849_65	gb|ACA49724.1| phospholipase D gamma [Citrus sinensis]	GO:0006096 P "glycolysis" GO:0008152	PhospholipaseD.	Ether lipid metabolism
C102851_65	ref|XP_002282223.2| PREDICTED: carbon catabolite repressor prote...	GO:0019252 P "starch biosynthetic process" GO:0008152	Poly(A)-specificribonuclease.	RNA degradation
C102855_65	gb|ACJ11747.1| pyruvate decarboxylase [Gossypium hirsutum]	GO:0010583 P "response to cyclopentenone" GO:0050896	Oxalyl-CoAdecarboxylase.	Peroxisome
C102857_65	ref|XP_002309924.1| predicted protein [Populus trichocarpa] >gi|...	GO:0005794 C "Golgi apparatus" GO:0005622	Malonyl-CoAO-methyltransferase.	Histidine metabolism
C10285_65
C102861_65	ref|XP_002266715.2| PREDICTED: ankyrin repeat domain-containing ...	GO:0005102 F "receptor binding" GO:0005488	Non-specificserine/threonineproteinkinase.	Notch signaling pathway
C102863_65	ref|XP_002277480.2| PREDICTED: uncharacterized protein LOC100253...	GO:0043130 F "ubiquitin binding" GO:0005488		Ubiquitin mediated proteolysis
C102871_65	gb|AAN62760.1| disease resistance protein-like protein MsR1 [Med...	GO:0009963 P "positive regulation of flavonoid biosynthetic process" GO:0050789	Non-specificserine/threonineproteinkinase.	Plant-pathogen interaction
C102873_65	ref|XP_002321935.1| predicted protein [Populus trichocarpa] >gi|...	GO:0004674 F "protein serine/threonine kinase activity" GO:0016740	Non-specificserine/threonineproteinkinase.	Oocyte meiosis
C102875_65	ref|XP_002278786.1| PREDICTED: similar to cell division protein ...	GO:0008233 F "peptidase activity" GO:0003824	Microtubule-severingATPase.
C102879_65	ref|XP_002279719.2| PREDICTED: mitogen-activated protein kinase ...	GO:0005737 C "cytoplasm" GO:0005622	Mitogen-activatedproteinkinase.	Vascular smooth muscle contraction
C102881_65	gb|ABN09819.1| Not CCR4-Not complex component, N-terminal; tRNA-...	GO:0005737 C "cytoplasm" GO:0005622	RNAhelicase.	RNA degradation
C102883_65	ref|XP_002276596.2| PREDICTED: uncharacterized protein LOC100242...	GO:0007143 P "female meiosis" GO:0009987
C102885_65	gb|ACN87288.1| with no lysine kinase [Glycine max]	GO:0005737 C "cytoplasm" GO:0005622	Non-specificserine/threonineproteinkinase.	Circadian rhythm - plant
C102887_65	ref|XP_002518194.1| triacylglycerol lipase, putative [Ricinus co...	GO:0005509 F "calcium ion binding" GO:0005488	ProteinkinaseC.	Vascular smooth muscle contraction
C102891_65	dbj|BAC41324.1| hypothetical protein [Lotus japonicus]	GO:0000045 P "autophagic vacuole assembly" GO:0007154
C102893_65	ref|XP_002272675.1| PREDICTED: hypothetical protein [Vitis vinif...	GO:0005730 C "nucleolus" GO:0005622	Non-specificserine/threonineproteinkinase.	Ribosome biogenesis in eukaryotes
C102895_65	ref|XP_002276025.1| PREDICTED: hypothetical protein [Vitis vinif...	GO:0005739 C "mitochondrion" GO:0005622
C102897_65	ref|XP_002281787.1| PREDICTED: hypothetical protein [Vitis vinif...	GO:0090333 P "regulation of stomatal closure" GO:0050789	Non-specificserine/threonineproteinkinase.
C102899_65	ref|XP_002275036.1| PREDICTED: hypothetical protein [Vitis vinif...	GO:0006020 P "inositol metabolic process" GO:0008152	Non-specificserine/threonineproteinkinase.	Alzheimers disease
C102901_65	ref|XP_002518432.1| conserved hypothetical protein [Ricinus comm...	GO:0000329 C "fungal-type vacuole membrane" GO:0016020
C102905_65	ref|XP_002524506.1| grr1, plant, putative [Ricinus communis] >gi...	GO:0042752 P "regulation of circadian rhythm" GO:0050789	[HistoneH3]-lysine-36demethylase.	Plant hormone signal transduction
C102907_65	emb|CAN65681.1| hypothetical protein VITISV_004413 [Vitis vinifera]	GO:0009507 C "chloroplast" GO:0005622	Arabinose-5-phosphateisomerase.
C102913_65	ref|XP_002309012.1| predicted protein [Populus trichocarpa] >gi|...	GO:0005515 F "protein binding" GO:0005488
C102915_65	ref|XP_002531635.1| alpha-glucosidase, putative [Ricinus communi...	GO:0010411 P "xyloglucan metabolic process" GO:0008152	Alpha-D-xylosidexylohydrolase.	Galactose metabolism
C102917_65	ref|XP_002518432.1| conserved hypothetical protein [Ricinus comm...	GO:0000329 C "fungal-type vacuole membrane" GO:0016020
C102919_65	ref|XP_002514040.1| sentrin/sumo-specific protease, putative [Ri...	GO:0016926 P "protein desumoylation" GO:0008152	Ulp1peptidase.	RNA transport
C102921_65	ref|XP_002265617.1| PREDICTED: hypothetical protein [Vitis vinif...	GO:0005886 C "plasma membrane" GO:0016020	Non-specificserine/threonineproteinkinase.	Plant-pathogen interaction
C102925_65	ref|XP_002285475.1| PREDICTED: hypothetical protein [Vitis vinif...	GO:0006355 P "regulation of transcription, DNA-dependent" GO:0050789	Cyclin-dependentkinase.	Circadian rhythm - plant
C102927_65	ref|XP_002509885.1| Potassium transporter, putative [Ricinus com...	GO:0006486 P "protein glycosylation" GO:0008152
C102929_65	ref|XP_002271412.1| PREDICTED: hypothetical protein [Vitis vinif...	GO:0048443 P "stamen development" GO:0007275	Non-specificserine/threonineproteinkinase.	Plant hormone signal transduction
C102931_65	ref|XP_002278845.1| PREDICTED: hypothetical protein [Vitis vinif...	GO:0009867 P "jasmonic acid mediated signaling pathway" GO:0050789		Circadian rhythm - mammal
C102933_65	ref|XP_002519450.1| phosphatidylinositol-4-phosphate 5-kinase, p...	GO:0005975 P "carbohydrate metabolic process" GO:0008152	1-phosphatidylinositol-4-phosphate5-kinase.	Inositol phosphate metabolism
C102935_65	ref|XP_002519174.1| sensor histidine kinase, putative [Ricinus c...	GO:0009736 P "cytokinin mediated signaling pathway" GO:0050789	3{prime},5{prime}-cyclic-AMPphosphodiesterase.	Plant hormone signal transduction
C102937_65	ref|XP_002269515.1| PREDICTED: hypothetical protein [Vitis vinif...	GO:0010008 C "endosome membrane" GO:0016020	Phosphoinositide5-phosphatase.	Phosphatidylinositol signaling system
C102941_65	dbj|BAH56605.1| receptor-like kinase [Glycine max]	GO:0007178 P "transmembrane receptor protein serine/threonine kinase signaling pathway" GO:0050789	Non-specificserine/threonineproteinkinase.	Toll-like receptor signaling pathway
C102943_65	ref|XP_002280226.1| PREDICTED: hypothetical protein [Vitis vinif...	GO:0000373 P "Group II intron splicing" GO:0006139		Tight junction
C102947_65	dbj|BAF52941.1| isoamylase-type starch-debranching enzyme 1 [Pha...	GO:0010368 C "chloroplast isoamylase complex" GO:0005622	Isoamylase.
C102949_65	gb|ABN08649.1| C2 [Medicago truncatula]	GO:0005509 F "calcium ion binding" GO:0005488	Lysophospholipase.	Endocytosis
C102953_65	ref|XP_002277977.1| PREDICTED: hypothetical protein [Vitis vinif...	GO:0007596 P "blood coagulation" GO:0050896	Histoneacetyltransferase.
C102955_65	gb|ACN78877.2| minichromosome maintenance 2 protein [Pisum sativum]	GO:0005737 C "cytoplasm" GO:0005622	DNAhelicase.	Cell cycle
C102957_65	ref|XP_002274556.1| PREDICTED: hypothetical protein [Vitis vinif...	GO:0009507 C "chloroplast" GO:0005622	Non-specificserine/threonineproteinkinase.	Ubiquinone and other terpenoid-quinone biosynthesis
C102959_65	ref|XP_002510716.1| sugar transporter, putative [Ricinus communi...	GO:0009749 P "response to glucose stimulus" GO:0050896		Meiosis - yeast
C102961_65	ref|XP_002520069.1| ATP binding protein, putative [Ricinus commu...	GO:0051322 P "anaphase" GO:0009987	Non-specificserine/threonineproteinkinase.	Tight junction
C102965_65	ref|NP_001240159.1| probable LRR receptor-like serine/threonine-...	GO:0031347 P "regulation of defense response" GO:0050789	Non-specificserine/threonineproteinkinase.	Toll-like receptor signaling pathway
C102967_65	emb|CAD20577.1| putative potassium transporter [Vicia faba]	GO:0009674 F "potassium:sodium symporter activity" GO:0005215
C102973_65	ref|XP_002872582.1| hypothetical protein ARALYDRAFT_489969 [Arab...	GO:0030119 C "AP-type membrane coat adaptor complex" GO:0016020		Lysosome
C102975_65	ref|XP_002274303.1| PREDICTED: hypothetical protein [Vitis vinif...	GO:0005886 C "plasma membrane" GO:0016020	Polyamine-transportingATPase.	ABC transporters
C102977_65	emb|CBI24206.3| unnamed protein product [Vitis vinifera]	GO:0019216 P "regulation of lipid metabolic process" GO:0050789
C102985_65	gb|ABN08087.1| DNA repair protein Rad4 [Medicago truncatula]	GO:0006289 P "nucleotide-excision repair" GO:0006139	Peptide-N(4)-(N-acetyl-beta-glucosaminyl)asparagineamidase.	Nucleotide excision repair
C102989_65	ref|XP_002274159.1| PREDICTED: hypothetical protein [Vitis vinif...	GO:0001541 P "ovarian follicle development" GO:0007275
C102993_65	ref|XP_002516399.1| protein transport protein sec23, putative [R...	GO:0048208 P "COPII vesicle coating" GO:0006810		Protein processing in endoplasmic reticulum
C102999_65	ref|XP_002277269.1| PREDICTED: hypothetical protein [Vitis vinif...	GO:0006914 P "autophagy" GO:0008152	Histone-lysineN-methyltransferase.	Malaria
C103003_65	ref|XP_002513623.1| ATP binding protein, putative [Ricinus commu...	GO:0048487 F "beta-tubulin binding" GO:0005488	Microtubule-severingATPase.
C103009_65	ref|XP_002534143.1| protein binding protein, putative [Ricinus c...	GO:0010951 P "negative regulation of endopeptidase activity" GO:0050789	Magnesiumchelatase.	Cardiac muscle contraction
C103011_65	ref|XP_002270350.2| PREDICTED: phospholipase D delta-like [Vitis...	GO:0006096 P "glycolysis" GO:0008152	PhospholipaseD.	Ether lipid metabolism
C103013_65	emb|CBI32767.3| unnamed protein product [Vitis vinifera]	GO:0005515 F "protein binding" GO:0005488
C103015_65	ref|XP_002274081.1| PREDICTED: hypothetical protein [Vitis vinif...	GO:0005730 C "nucleolus" GO:0005622	Peptidylprolylisomerase.	Ribosome biogenesis in eukaryotes
C103017_65	ref|XP_002310279.1| predicted protein [Populus trichocarpa] >gi|...	GO:0042398 P "cellular modified amino acid biosynthetic process" GO:0008152	Beta-galactosidase.	Galactose metabolism
C103019_65	ref|XP_002274225.1| PREDICTED: hypothetical protein [Vitis vinif...	GO:0010267 P "production of ta-siRNAs involved in RNA interference" GO:0006139	Non-specificserine/threonineproteinkinase.
C103021_65	gb|ABN08141.1| hypothetical protein MtrDRAFT_AC155881g14v1 [Medi...	GO:0005615 C "extracellular space" GO:0005576	DNAhelicase.	Pathogenic Escherichia coli infection
C103023_65	ref|XP_002280381.1| PREDICTED: hypothetical protein [Vitis vinif...	GO:0005737 C "cytoplasm" GO:0005622
C103025_65	ref|XP_002268503.1| PREDICTED: similar to FHY3 (FAR-RED ELONGATE...	GO:0006396 P "RNA processing" GO:0006139
C103027_65	ref|XP_002279372.1| PREDICTED: hypothetical protein [Vitis vinif...	GO:0017137 F "Rab GTPase binding" GO:0030234
C103031_65	ref|XP_002274594.1| PREDICTED: hypothetical protein [Vitis vinif...	GO:0045893 P "positive regulation of transcription, DNA-dependent" GO:0050789	Phosphoproteinphosphatase.	Ribosome biogenesis in eukaryotes
C103037_65	ref|XP_002265811.2| PREDICTED: pyrophosphate-energized membrane ...	GO:0009678 F "hydrogen-translocating pyrophosphatase activity" GO:0005215	Inorganicdiphosphatase.	Oxidative phosphorylation
C103047_65	ref|XP_002280519.2| PREDICTED: ETO1-like protein 1-like [Vitis v...	GO:0010267 P "production of ta-siRNAs involved in RNA interference" GO:0006139	Non-specificserine/threonineproteinkinase.	Cell cycle
C103049_65	ref|XP_002332671.1| hypothetical protein POPTRDRAFT_789212 [Popu...	GO:0009616 P "virus induced gene silencing" GO:0050896	RNAhelicase.	RNA transport
C103051_65	gb|AAA66338.1| heat shock protein [Glycine max]	GO:0005737 C "cytoplasm" GO:0005622	Microtubule-severingATPase.
C103057_65	ref|XP_002528550.1| protein kinase, putative [Ricinus communis] ...	GO:0009686 P "gibberellin biosynthetic process" GO:0008152	Non-specificserine/threonineproteinkinase.	MAPK signaling pathway
C103059_65	ref|XP_002277883.1| PREDICTED: hypothetical protein [Vitis vinif...	GO:0009605 P "response to external stimulus" GO:0050896	Ubiquitin--proteinligase.	Regulation of autophagy
C103065_65	ref|XP_002269774.2| PREDICTED: dynamin-related protein 3A-like [...	GO:0010228 P "vegetative to reproductive phase transition of meristem" GO:0007275	DynaminGTPase.	Bacterial invasion of epithelial cells
C103067_65	ref|XP_002271170.1| PREDICTED: hypothetical protein [Vitis vinif...
C103071_65	ref|XP_002284401.1| PREDICTED: hypothetical protein [Vitis vinif...	GO:0005737 C "cytoplasm" GO:0005622		Lysosome
C103073_65	ref|XP_002513952.1| protein with unknown function [Ricinus commu...	GO:0010200 P "response to chitin" GO:0050896	[HistoneH3]-lysine-36demethylase.	Circadian rhythm - plant
C103075_65	ref|XP_002280701.2| PREDICTED: uncharacterized protein LOC100249...	GO:0000287 F "magnesium ion binding" GO:0005488	Non-specificserine/threonineproteinkinase.
C103079_65	ref|XP_002298842.1| predicted protein [Populus trichocarpa] >gi|...	GO:0005737 C "cytoplasm" GO:0005622	Histoneacetyltransferase.	Ubiquitin mediated proteolysis
C103083_65	ref|XP_002273752.2| PREDICTED: armadillo repeat-containing kines...	GO:0048364 P "root development" GO:0007275	Non-specificserine/threonineproteinkinase.
C103087_65	ref|XP_002519381.1| Serine/threonine-protein kinase PBS1, putati...	GO:0005886 C "plasma membrane" GO:0016020	Non-specificserine/threonineproteinkinase.	Toll-like receptor signaling pathway
C103091_65	dbj|BAI47558.1| cryptochrome2 [Glycine max]	GO:0010118 P "stomatal movement" GO:0009987	Deoxyribodipyrimidinephoto-lyase.	Circadian rhythm - plant
C103097_65	ref|XP_002317304.1| predicted protein [Populus trichocarpa] >gi|...	GO:0005783 C "endoplasmic reticulum" GO:0005622	Non-specificserine/threonineproteinkinase.	Lysine degradation
C103099_65	ref|NP_001240855.1| cryptochrome-1-like [Glycine max] >gi|261876...	GO:0010118 P "stomatal movement" GO:0009987	Deoxyribodipyrimidinephoto-lyase.	Circadian rhythm - plant
C103103_65	ref|XP_002280915.2| PREDICTED: L-arabinokinase-like [Vitis vinif...	GO:0005829 C "cytosol" GO:0005622	L-arabinokinase.	Amino sugar and nucleotide sugar metabolism
C103107_65	ref|NP_001238431.1| FERONIA receptor-like kinase precursor [Glyc...	GO:0006096 P "glycolysis" GO:0008152	Non-specificserine/threonineproteinkinase.	Toll-like receptor signaling pathway
C103111_65	gb|ACN79516.1| auxin response factor 3b [Lotus japonicus]	GO:0010050 P "vegetative phase change" GO:0007275		Plant hormone signal transduction
C103113_65	ref|XP_002521023.1| trehalose-6-phosphate synthase, putative [Ri...	GO:0004805 F "trehalose-phosphatase activity" GO:0003824	Alpha,alpha-trehalose-phosphatesynthase(UDP-forming).	Starch and sucrose metabolism
C103115_65	gb|AAC05981.1| aspartokinase-homoserine dehydrogenase [Glycine max]	GO:0004412 F "homoserine dehydrogenase activity" GO:0016491	Aspartatekinase.	Lysine biosynthesis
C103117_65	ref|XP_002269215.2| PREDICTED: AMP deaminase-like [Vitis vinifera]	GO:0010228 P "vegetative to reproductive phase transition of meristem" GO:0007275	AMPdeaminase.	Purine metabolism
C103121_65	ref|XP_002527405.1| Protein SEY1, putative [Ricinus communis] >g...	GO:0005737 C "cytoplasm" GO:0005622
C103125_65	ref|XP_002270200.1| PREDICTED: hypothetical protein [Vitis vinif...	GO:0006006 P "glucose metabolic process" GO:0008152	Glucan1,3-alpha-glucosidase.	N-Glycan biosynthesis
C103131_65	gb|ACI62866.1| trehalose 6-phosphate synthase [Gossypium arboreum]	GO:0004805 F "trehalose-phosphatase activity" GO:0003824	Alpha,alpha-trehalose-phosphatesynthase(UDP-forming).	Starch and sucrose metabolism
C103133_65	ref|XP_002276429.2| PREDICTED: uncharacterized protein LOC100262...	GO:0005886 C "plasma membrane" GO:0016020	ProteinkinaseC.	Vascular smooth muscle contraction
C103135_65	ref|XP_002510718.1| conserved hypothetical protein [Ricinus comm...
C103139_65	ref|XP_002529943.1| conserved hypothetical protein [Ricinus comm...	GO:0019903 F "protein phosphatase binding" GO:0005488
C103147_65	ref|XP_002278956.1| PREDICTED: hypothetical protein [Vitis vinif...	GO:0001558 P "regulation of cell growth" GO:0050789	RibonucleaseZ.	RNA transport
C103153_65	ref|XP_002274314.1| PREDICTED: hypothetical protein [Vitis vinif...	GO:0031252 C "cell leading edge" GO:0005623	Non-specificserine/threonineproteinkinase.
C103159_65	gb|AEX56132.1| NADPH oxidase [Phaseolus vulgaris]	GO:0010228 P "vegetative to reproductive phase transition of meristem" GO:0007275	NAD(P)Hoxidase.	Plant-pathogen interaction
C103161_65	gb|ABN08398.1| D-galactoside/L-rhamnose binding SUEL lectin; Gal...	GO:0042398 P "cellular modified amino acid biosynthetic process" GO:0008152	Beta-galactosidase.	Galactose metabolism
C103163_65	ref|XP_002523120.1| guanosine-3',5'-bis(diphosphate) 3'-pyrophos...	GO:0015949 P "nucleobase-containing small molecule interconversion" GO:0006139	GTPdiphosphokinase.	Purine metabolism
C103165_65	ref|XP_002279036.1| PREDICTED: hypothetical protein [Vitis vinif...	GO:0044183 F "protein binding involved in protein folding" GO:0005488
C103173_65	gb|AEX56131.1| NADPH oxidase [Phaseolus vulgaris]	GO:0010228 P "vegetative to reproductive phase transition of meristem" GO:0007275	NAD(P)Hoxidase.	Plant-pathogen interaction
C103175_65	ref|XP_002274579.1| PREDICTED: hypothetical protein [Vitis vinif...	GO:0019344 P "cysteine biosynthetic process" GO:0008152
C103177_65	gb|AAQ62586.1| putative beta-galactosidase [Glycine max]	GO:0042398 P "cellular modified amino acid biosynthetic process" GO:0008152	Beta-galactosidase.	Galactose metabolism
C103179_65	emb|CAB64363.1| galactinol-raffinose galactosyltransferase [Vign...	GO:0005737 C "cytoplasm" GO:0005622	Galactinol--raffinosegalactosyltransferase.	Galactose metabolism
C103181_65	tpg|DAA05767.1| TPA_inf: class III HD-Zip protein CNA1 [Medicago...	GO:0010382 P "cellular cell wall macromolecule metabolic process" GO:0008152
C103183_65	emb|CBI17904.3| unnamed protein product [Vitis vinifera]
C103185_65	emb|CAN66169.1| hypothetical protein VITISV_000145 [Vitis vinifera]	GO:0034605 P "cellular response to heat" GO:0050896
C103187_65	ref|XP_002264036.2| PREDICTED: exportin-2-like [Vitis vinifera]	GO:0005737 C "cytoplasm" GO:0005622
C103189_65	gb|ABE91931.1| Proteasome component region PCI; Eukaryotic trans...	GO:0005829 C "cytosol" GO:0005622		RNA transport
C103191_65	ref|XP_002517362.1| Potassium transporter, putative [Ricinus com...	GO:0006486 P "protein glycosylation" GO:0008152
C103193_65	emb|CBI20987.3| unnamed protein product [Vitis vinifera]	GO:0010267 P "production of ta-siRNAs involved in RNA interference" GO:0006139	Non-specificserine/threonineproteinkinase.	Cell cycle - yeast
C103195_65	ref|XP_002284401.1| PREDICTED: hypothetical protein [Vitis vinif...	GO:0005737 C "cytoplasm" GO:0005622		Lysosome
C103199_65	ref|XP_002516899.1| Cullin-1, putative [Ricinus communis] >gi|22...	GO:0005737 C "cytoplasm" GO:0005622		Ubiquitin mediated proteolysis
C103201_65	ref|XP_002527807.1| conserved hypothetical protein [Ricinus comm...	GO:0005515 F "protein binding" GO:0005488		Pathogenic Escherichia coli infection
C103203_65	ref|XP_002266343.1| PREDICTED: hypothetical protein [Vitis vinif...	GO:0010228 P "vegetative to reproductive phase transition of meristem" GO:0007275	Peptidylprolylisomerase.	Spliceosome
C103205_65	gb|AEX56133.1| NADPH oxidase [Phaseolus vulgaris]	GO:0010228 P "vegetative to reproductive phase transition of meristem" GO:0007275	NAD(P)Hoxidase.	Plant-pathogen interaction
C103207_65	ref|XP_002517858.1| 26S proteasome regulatory subunit rpn1, puta...	GO:0005654 C "nucleoplasm" GO:0005622		Proteasome
C103209_65	ref|XP_002277977.1| PREDICTED: hypothetical protein [Vitis vinif...	GO:0007596 P "blood coagulation" GO:0050896	Histoneacetyltransferase.
C103211_65	ref|XP_002263141.1| PREDICTED: hypothetical protein [Vitis vinif...	GO:0005737 C "cytoplasm" GO:0005622	Peptidylprolylisomerase.	mRNA surveillance pathway
C103217_65	ref|NP_001238698.1| NAK-type protein kinase precursor [Glycine m...	GO:0007178 P "transmembrane receptor protein serine/threonine kinase signaling pathway" GO:0050789	Non-specificserine/threonineproteinkinase.	Plant-pathogen interaction
C103219_65	gb|AAA33765.1| hydroxyproline-rich glycoprotein [Phaseolus vulga...
C10321_65
C103221_65	ref|XP_002298026.1| predicted protein [Populus trichocarpa] >gi|...	GO:0043171 P "peptide catabolic process" GO:0008152	Membranealanylaminopeptidase.	Glutathione metabolism
C103223_65	gb|ADN33840.1| RNA binding motif protein [Cucumis melo subsp. melo]	GO:0000381 P "regulation of alternative nuclear mRNA splicing, via spliceosome" GO:0050789	Histidine--tRNAligase.	Spliceosome
C103225_65	ref|XP_002263178.1| PREDICTED: hypothetical protein [Vitis vinif...	GO:0005739 C "mitochondrion" GO:0005622	Microtubule-severingATPase.
C103227_65	gb|ABD28567.1| Homeodomain-like [Medicago truncatula]	GO:0030041 P "actin filament polymerization" GO:0009987	Phosphatidylinositol3-kinase.
C103229_65	emb|CBI15906.3| unnamed protein product [Vitis vinifera]	GO:0007420 P "brain development" GO:0007275
C103231_65	ref|XP_002273250.1| PREDICTED: hypothetical protein [Vitis vinif...	GO:0006623 P "protein targeting to vacuole" GO:0006810		Wnt signaling pathway
C103233_65	ref|XP_002273713.1| PREDICTED: hypothetical protein [Vitis vinif...	GO:0010118 P "stomatal movement" GO:0009987	Guanylatecyclase.
C103237_65	sp|P53537.1|PHSH_VICFA RecName: Full=Alpha-glucan phosphorylase,...	GO:0005737 C "cytoplasm" GO:0005622	Phosphorylase.	Starch and sucrose metabolism
C103239_65	ref|XP_002272068.2| PREDICTED: uncharacterized protein LOC100254...	GO:0031965 C "nuclear membrane" GO:0016020
C103241_65	ref|XP_002270441.1| PREDICTED: hypothetical protein [Vitis vinif...	GO:0006635 P "fatty acid beta-oxidation" GO:0008152
C103245_65	emb|CBI14866.3| unnamed protein product [Vitis vinifera]	GO:0005737 C "cytoplasm" GO:0005622	Phosphoproteinphosphatase.
C103247_65	ref|XP_002324196.1| predicted protein [Populus trichocarpa] >gi|...	GO:0048645 P "organ formation" GO:0007275	[HistoneH3]-lysine-36demethylase.
C103251_65	ref|XP_002326166.1| predicted protein [Populus trichocarpa] >gi|...	GO:0010267 P "production of ta-siRNAs involved in RNA interference" GO:0006139	Non-specificserine/threonineproteinkinase.	Toll-like receptor signaling pathway
C103253_65	emb|CBI22085.3| unnamed protein product [Vitis vinifera]	GO:0042023 P "DNA endoreduplication" GO:0006139		Cell cycle
C103255_65	ref|XP_002314926.1| predicted protein [Populus trichocarpa] >gi|...	GO:0006355 P "regulation of transcription, DNA-dependent" GO:0050789	Non-specificserine/threonineproteinkinase.	Focal adhesion
C103257_65	ref|XP_002527984.1| Ubiquinone biosynthesis protein coq-8, putat...	GO:0004672 F "protein kinase activity" GO:0016740	Beta-lactamase.	Ubiquinone and other terpenoid-quinone biosynthesis
C103259_65	ref|XP_002305465.1| predicted protein [Populus trichocarpa] >gi|...	GO:0007596 P "blood coagulation" GO:0050896
C103261_65	ref|XP_003633255.1| PREDICTED: probable alpha,alpha-trehalose-ph...	GO:0004805 F "trehalose-phosphatase activity" GO:0003824	Alpha,alpha-trehalose-phosphatesynthase(UDP-forming).	Starch and sucrose metabolism
C103263_65	ref|XP_002532369.1| conserved hypothetical protein [Ricinus comm...	GO:0009617 P "response to bacterium" GO:0050896
C103265_65	ref|XP_002281815.1| PREDICTED: hypothetical protein [Vitis vinif...	GO:0008233 F "peptidase activity" GO:0003824	Leishmanolysin.	Focal adhesion
C103267_65	ref|XP_002284243.1| PREDICTED: hypothetical protein [Vitis vinif...	GO:0005737 C "cytoplasm" GO:0005622	Microtubule-severingATPase.
C103273_65	emb|CAB69824.1| plasma membrane H ATPase [Prunus persica]	GO:0010382 P "cellular cell wall macromolecule metabolic process" GO:0008152	Proton-exportingATPase.	Oxidative phosphorylation
C103275_65	gb|ABY87944.1| phosphoenolpyruvate carboxylase [Arachis hypogaea]	GO:0006096 P "glycolysis" GO:0008152	Phosphoenolpyruvatecarboxylase.	Carbon fixation in photosynthetic organisms
C103279_65	ref|XP_002285784.1| PREDICTED: hypothetical protein [Vitis vinif...	GO:0048364 P "root development" GO:0007275	Sarcosine/dimethylglycineN-methyltransferase.
C103287_65	ref|XP_002278131.1| PREDICTED: hypothetical protein [Vitis vinif...	GO:0005886 C "plasma membrane" GO:0016020	Non-specificserine/threonineproteinkinase.	Plant-pathogen interaction
C103293_65	emb|CAN69730.1| hypothetical protein VITISV_011925 [Vitis vinifera]	GO:0000041 P "transition metal ion transport" GO:0006810	Copper-exportingATPase.
C103295_65	dbj|BAA82348.2| starch branching enzyme [Phaseolus vulgaris]	GO:0019760 P "glucosinolate metabolic process" GO:0008152	1,4-alpha-glucanbranchingenzyme.	Starch and sucrose metabolism
C103297_65	gb|AAF91178.1|AF203700_1 ClpB [Phaseolus lunatus]	GO:0005737 C "cytoplasm" GO:0005622	EndopeptidaseLa.
C103301_65	ref|XP_002318543.1| predicted protein [Populus trichocarpa] >gi|...	GO:0005622 C "intracellular" GO:0005622		Lysosome
C103305_65	emb|CAC43237.1| lipoxygenase [Sesbania rostrata]	GO:0005737 C "cytoplasm" GO:0005622	Linoleate13S-lipoxygenase.	alpha-Linolenic acid metabolism
C103309_65	ref|XP_002525199.1| sensory transduction histidine kinase, putat...	GO:0003677 F "DNA binding" GO:0005488	3{prime},5{prime}-cyclic-AMPphosphodiesterase.	Circadian rhythm - plant
C103311_65	ref|XP_003634989.1| PREDICTED: ubiquitin carboxyl-terminal hydro...	GO:0009165 P "nucleotide biosynthetic process" GO:0006139	Ubiquitinylhydrolase1.
C103315_65	ref|XP_002327802.1| predicted protein [Populus trichocarpa] >gi|...	GO:0005515 F "protein binding" GO:0005488	Non-specificserine/threonineproteinkinase.	Basal transcription factors
C103319_65	ref|XP_002282410.1| PREDICTED: hypothetical protein [Vitis vinif...	GO:0006911 P "phagocytosis, engulfment" GO:0006810		Lysosome
C103321_65	ref|XP_002276357.1| PREDICTED: hypothetical protein isoform 1 [V...	GO:0006635 P "fatty acid beta-oxidation" GO:0008152	Triacylglycerollipase.	alpha-Linolenic acid metabolism
C103325_65	ref|XP_002266678.1| PREDICTED: similar to auxin response factor ...	GO:0009908 P "flower development" GO:0007275		Plant hormone signal transduction
C103327_65	gb|ABE91931.1| Proteasome component region PCI; Eukaryotic trans...	GO:0005829 C "cytosol" GO:0005622		RNA transport
C103329_65	ref|XP_002301760.1| predicted protein [Populus trichocarpa] >gi|...	GO:0004559 F "alpha-mannosidase activity" GO:0003824	Alpha-mannosidase.	Lysosome
C103333_65	ref|XP_002282738.1| PREDICTED: hypothetical protein [Vitis vinif...	GO:0044351 P "macropinocytosis" NA	Non-specificserine/threonineproteinkinase.	Huntingtons disease
C103335_65	emb|CBI37548.3| unnamed protein product [Vitis vinifera]	GO:0005886 C "plasma membrane" GO:0016020	Adenosinetriphosphatase.
C103337_65	ref|XP_002282657.1| PREDICTED: hypothetical protein [Vitis vinif...	GO:0008233 F "peptidase activity" GO:0003824	EndopeptidaseLa.	Cell cycle - Caulobacter
C10333_65	ref|XP_002300981.1| predicted protein [Populus trichocarpa] >gi|...	GO:0006364 P "rRNA processing" GO:0006139	Porphobilinogensynthase.	Porphyrin and chlorophyll metabolism
C103343_65	ref|XP_002264751.2| PREDICTED: E3 ubiquitin-protein ligase HOS1-...	GO:0005737 C "cytoplasm" GO:0005622
C103347_65	ref|XP_002284543.1| PREDICTED: hypothetical protein [Vitis vinif...	GO:0010150 P "leaf senescence" GO:0007275		Plant hormone signal transduction
C103353_65	ref|XP_002512303.1| conserved hypothetical protein [Ricinus comm...	GO:0001581 P "detection of chemical stimulus involved in sensory perception of sour taste" GO:0050896	DNAligase(ATP).	DNA replication
C103355_65	ref|XP_002277341.1| PREDICTED: hypothetical protein [Vitis vinif...	GO:0006096 P "glycolysis" GO:0008152	Alanine--tRNAligase.	Aminoacyl-tRNA biosynthesis
C103359_65	ref|XP_002279731.2| PREDICTED: uncharacterized protein LOC100249...	GO:0007596 P "blood coagulation" GO:0050896
C103367_65	emb|CBI25311.3| unnamed protein product [Vitis vinifera]	GO:0005737 C "cytoplasm" GO:0005622	Non-specificserine/threonineproteinkinase.	Spliceosome
C103373_65	ref|XP_002306495.1| predicted protein [Populus trichocarpa] >gi|...	GO:0009605 P "response to external stimulus" GO:0050896	Ubiquitin--proteinligase.	Regulation of autophagy
C103377_65	ref|XP_003634421.1| PREDICTED: serine/threonine-protein kinase C...	GO:0009686 P "gibberellin biosynthetic process" GO:0008152	Non-specificserine/threonineproteinkinase.	MAPK signaling pathway
C103381_65	ref|XP_002275184.1| PREDICTED: hypothetical protein [Vitis vinif...	GO:0005634 C "nucleus" GO:0005622		RNA transport
C103383_65	ref|XP_002268025.2| PREDICTED: uncharacterized protein LOC100249...	GO:0005737 C "cytoplasm" GO:0005622
C103385_65	emb|CBI28814.3| unnamed protein product [Vitis vinifera]	GO:0006289 P "nucleotide-excision repair" GO:0006139	DNAhelicase.
C103387_65	ref|XP_002512588.1| GRIP and coiled-coil domain-containing prote...	GO:0031672 C "A band" GO:0005622	Acireductonesynthase.	Cysteine and methionine metabolism
C103389_65	ref|XP_002521412.1| katanin P80 subunit, putative [Ricinus commu...	GO:0080008 C "CUL4 RING ubiquitin ligase complex" GO:0005622	Non-specificserine/threonineproteinkinase.	Ether lipid metabolism
C103395_65	ref|XP_002276939.1| PREDICTED: hypothetical protein isoform 2 [V...	GO:0005085 F "guanyl-nucleotide exchange factor activity" GO:0030234	ExoribonucleaseII.	RNA degradation
C103397_65	emb|CAC29436.1| P-type H+ATPase [Vicia faba]	GO:0010382 P "cellular cell wall macromolecule metabolic process" GO:0008152	Proton-exportingATPase.	Oxidative phosphorylation
C103399_65	gb|ABD32759.1| Protein kinase [Medicago truncatula]	GO:0004672 F "protein kinase activity" GO:0016740	Non-specificserine/threonineproteinkinase.
C103401_65	ref|XP_002528189.1| coatomer beta subunit, putative [Ricinus com...	GO:0005737 C "cytoplasm" GO:0005622	Non-specificserine/threonineproteinkinase.	Neuroactive ligand-receptor interaction
C103405_65	gb|ADQ74920.1| SymRK-like receptor [Phaseolus vulgaris]	GO:0010267 P "production of ta-siRNAs involved in RNA interference" GO:0006139	Non-specificserine/threonineproteinkinase.	Plant-pathogen interaction
C103411_65	sp|Q9AU12.1|CAPP_PHAVU RecName: Full=Phosphoenolpyruvate carboxy...	GO:0006096 P "glycolysis" GO:0008152	Phosphoenolpyruvatecarboxylase.	Carbon fixation in photosynthetic organisms
C103413_65	ref|XP_002527838.1| helicase, putative [Ricinus communis] >gi|22...	GO:0000460 P "maturation of 5.8S rRNA" GO:0006139	RNAhelicase.	RNA degradation
C103415_65	ref|XP_002516134.1| conserved hypothetical protein [Ricinus comm...	GO:0048645 P "organ formation" GO:0007275	[HistoneH3]-lysine-36demethylase.	Plant hormone signal transduction
C103421_65	ref|XP_002271838.2| PREDICTED: CCAAT/enhancer-binding protein ze...	GO:0003677 F "DNA binding" GO:0005488
C103423_65	ref|XP_002515436.1| nucleic acid binding protein, putative [Rici...	GO:0007129 P "synapsis" GO:0009987	Histone-lysineN-methyltransferase.
C103425_65	ref|XP_002284012.1| PREDICTED: hypothetical protein [Vitis vinif...	GO:0016021 C "integral to membrane" GO:0016020	Methionine--tRNAligase.	Selenocompound metabolism
C103427_65	ref|XP_002328755.1| predicted protein [Populus trichocarpa] >gi|...	GO:0005829 C "cytosol" GO:0005622		Lysosome
C103429_65	ref|XP_002524184.1| aconitase, putative [Ricinus communis] >gi|2...	GO:0048027 F "mRNA 5{prime}-UTR binding" GO:0005488	Aconitatehydratase.	Glyoxylate and dicarboxylate metabolism
C103433_65	emb|CAC48386.1| ethylene receptor [Fragaria x ananassa]	GO:0005622 C "intracellular" GO:0005622	Histidinekinase.	Plant hormone signal transduction
C103437_65	ref|XP_003632382.1| PREDICTED: uncharacterized protein LOC100262...	GO:0005737 C "cytoplasm" GO:0005622		NOD-like receptor signaling pathway
C103443_65	ref|XP_002272068.1| PREDICTED: hypothetical protein [Vitis vinif...	GO:0006916 P "anti-apoptosis" GO:0050789	Polygalacturonase.	Starch and sucrose metabolism
C103445_65	ref|XP_002514707.1| hypothetical protein RCOM_1470750 [Ricinus c...	GO:0034399 C "nuclear periphery" GO:0005622
C103447_65	ref|XP_002527764.1| eukaryotic translation initiation factor 2c,...	GO:0010267 P "production of ta-siRNAs involved in RNA interference" GO:0006139
C103449_65	dbj|BAC41332.1| LRR receptor-like kinase [Glycine max]	GO:0009926 P "auxin polar transport" GO:0006810	Non-specificserine/threonineproteinkinase.	Plant hormone signal transduction
C103451_65	sp|Q41062.1|SECA_PEA RecName: Full=Protein translocase subunit s...	GO:0009646 P "response to absence of light" GO:0050896	RNAhelicase.	Bacterial secretion system
C103457_65	ref|XP_002269453.1| PREDICTED: hypothetical protein [Vitis vinif...	GO:0005886 C "plasma membrane" GO:0016020	Non-specificserine/threonineproteinkinase.	Toll-like receptor signaling pathway
C103461_65	emb|CAN81514.1| hypothetical protein VITISV_012030 [Vitis vinifera]	GO:0016592 C "mediator complex" GO:0005622
C103463_65	ref|XP_002530635.1| aconitase, putative [Ricinus communis] >gi|2...	GO:0048027 F "mRNA 5{prime}-UTR binding" GO:0005488	Aconitatehydratase.	Glyoxylate and dicarboxylate metabolism
C103465_65	ref|XP_002319088.1| predicted protein [Populus trichocarpa] >gi|...	GO:0044351 P "macropinocytosis" NA	Peptidylprolylisomerase.	Cell cycle - yeast
C103467_65	ref|XP_002269942.1| PREDICTED: hypothetical protein [Vitis vinif...
C103471_65	ref|XP_002284243.1| PREDICTED: hypothetical protein [Vitis vinif...	GO:0005737 C "cytoplasm" GO:0005622	EndopeptidaseLa.
C103473_65	ref|XP_002279130.2| PREDICTED: ubiquitin carboxyl-terminal hydro...	GO:0006511 P "ubiquitin-dependent protein catabolic process" GO:0008152	Ubiquitinylhydrolase1.
C103475_65	ref|XP_002268907.1| PREDICTED: hypothetical protein [Vitis vinif...	GO:0080008 C "CUL4 RING ubiquitin ligase complex" GO:0005622	Non-specificserine/threonineproteinkinase.	Ether lipid metabolism
C103477_65	ref|XP_002281883.1| PREDICTED: hypothetical protein [Vitis vinif...	GO:0005737 C "cytoplasm" GO:0005622	ProteinO-GlcNActransferase.	Other types of O-glycan biosynthesis
C103481_65	ref|XP_002282408.1| PREDICTED: hypothetical protein [Vitis vinif...	GO:0016071 P "mRNA metabolic process" GO:0006139		RNA degradation
C103483_65	emb|CBI36950.3| unnamed protein product [Vitis vinifera]	GO:0009507 C "chloroplast" GO:0005622	Acylaminoacyl-peptidase.	Protein digestion and absorption
C103485_65	ref|XP_002511055.1| ERD1 protein, chloroplast precursor, putativ...	GO:0009902 P "chloroplast relocation" GO:0009987	EndopeptidaseLa.
C103487_65	gb|ABQ23583.1| putative Glu-rich protein [Medicago truncatula]	GO:0007422 P "peripheral nervous system development" GO:0007275		Ubiquitin mediated proteolysis
C103491_65	ref|XP_002279073.2| PREDICTED: uncharacterized protein LOC100247...	GO:0005694 C "chromosome" GO:0005622	Non-specificserine/threonineproteinkinase.
C103499_65	ref|XP_002517521.1| NMDA receptor-regulated protein, putative [R...	GO:0005737 C "cytoplasm" GO:0005622		Cell cycle - yeast
C103501_65	ref|XP_002270344.1| PREDICTED: similar to plasma membrane H ATP...	GO:0010382 P "cellular cell wall macromolecule metabolic process" GO:0008152	Proton-exportingATPase.	Oxidative phosphorylation
C103505_65	gb|AAU10526.1| putative receptor-like protein kinase 2 [Glycine ...	GO:0005886 C "plasma membrane" GO:0016020	Non-specificserine/threonineproteinkinase.	Plant-pathogen interaction
C103507_65	ref|XP_002311485.1| predicted protein [Populus trichocarpa] >gi|...	GO:0005737 C "cytoplasm" GO:0005622	Protein-tyrosine-phosphatase.	Endocytosis
C103509_65	ref|XP_002273755.1| PREDICTED: hypothetical protein [Vitis vinif...	GO:0008333 P "endosome to lysosome transport" GO:0006810	Non-specificserine/threonineproteinkinase.	Focal adhesion
C103511_65	dbj|BAD18434.1| unnamed protein product [Homo sapiens]	GO:0005886 C "plasma membrane" GO:0016020		RNA transport
C103519_65	ref|XP_002267779.1| PREDICTED: hypothetical protein [Vitis vinif...	GO:0005737 C "cytoplasm" GO:0005622		RNA degradation
C103521_65	ref|XP_002280642.1| PREDICTED: hypothetical protein [Vitis vinif...	GO:0007155 P "cell adhesion" GO:0009987	Phosphoproteinphosphatase.
C103525_65	ref|XP_002511999.1| RNA binding protein, putative [Ricinus commu...	GO:0071013 C "catalytic step 2 spliceosome" GO:0005622		Spliceosome
C103529_65	ref|XP_002313975.1| predicted protein [Populus trichocarpa] >gi|...	GO:0010267 P "production of ta-siRNAs involved in RNA interference" GO:0006139	ProteinO-GlcNActransferase.	Prion diseases
C103531_65	gb|ACJ38665.1| cellulose synthase [Betula luminifera]	GO:0010382 P "cellular cell wall macromolecule metabolic process" GO:0008152	Cellulosesynthase(UDP-forming).
C103535_65	emb|CAN69730.1| hypothetical protein VITISV_011925 [Vitis vinifera]	GO:0000041 P "transition metal ion transport" GO:0006810	Copper-exportingATPase.
C103537_65	ref|XP_002526120.1| alpha-amylase, putative [Ricinus communis] >...	GO:0005575 C "cellular_component" NA	Alpha-amylase.	Starch and sucrose metabolism
C103539_65	ref|XP_002312072.1| predicted protein [Populus trichocarpa] >gi|...	GO:0021766 P "hippocampus development" GO:0007275	Oxoglutaratedehydrogenase(succinyl-transferring).	Lysine degradation
C103541_65	ref|XP_002305110.1| predicted protein [Populus trichocarpa] >gi|...	GO:0005829 C "cytosol" GO:0005622	Histone-lysineN-methyltransferase.	Tight junction
C103543_65	ref|XP_002518086.1| conserved hypothetical protein [Ricinus comm...	GO:0000502 C "proteasome complex" GO:0005622	Ubiquitinylhydrolase1.
C103549_65	ref|XP_002270843.1| PREDICTED: hypothetical protein [Vitis vinif...	GO:0009507 C "chloroplast" GO:0005622	Histoneacetyltransferase.
C103551_65	ref|XP_002279401.2| PREDICTED: LOW QUALITY PROTEIN: transcriptio...	GO:0009651 P "response to salt stress" GO:0050896	Histoneacetyltransferase.
C103555_65	ref|XP_002301126.1| predicted protein [Populus trichocarpa] >gi|...	GO:0009926 P "auxin polar transport" GO:0006810	Non-specificserine/threonineproteinkinase.	Plant-pathogen interaction
C103559_65	gb|ACJ38666.1| cellulose synthase [Betula luminifera]	GO:0010382 P "cellular cell wall macromolecule metabolic process" GO:0008152	Cellulosesynthase(UDP-forming).
C103561_65	ref|XP_002276020.1| PREDICTED: hypothetical protein [Vitis vinif...	GO:0005886 C "plasma membrane" GO:0016020	Non-specificserine/threonineproteinkinase.	Toll-like receptor signaling pathway
C103563_65	ref|XP_002321093.1| predicted protein [Populus trichocarpa] >gi|...	GO:0048443 P "stamen development" GO:0007275	Non-specificserine/threonineproteinkinase.	Plant-pathogen interaction
C103565_65	ref|XP_002284882.1| PREDICTED: hypothetical protein [Vitis vinif...	GO:0005737 C "cytoplasm" GO:0005622	ProteinO-GlcNActransferase.	Peroxisome
C103569_65	emb|CBI26150.3| unnamed protein product [Vitis vinifera]	GO:0005829 C "cytosol" GO:0005622	Pyruvate,phosphatedikinase.	Carbon fixation in photosynthetic organisms
C103571_65	ref|XP_002524965.1| tetratricopeptide repeat protein, tpr, putat...	GO:0016757 F "transferase activity, transferring glycosyl groups" GO:0016740	ProteinO-GlcNActransferase.	Other types of O-glycan biosynthesis
C103573_65	ref|XP_002517429.1| nop14, putative [Ricinus communis] >gi|22354...	GO:0005730 C "nucleolus" GO:0005622
C103575_65	emb|CBI30341.3| unnamed protein product [Vitis vinifera]	GO:0051015 F "actin filament binding" GO:0005488
C103577_65	ref|XP_002270638.2| PREDICTED: serine/threonine-protein phosphat...	GO:0006869 P "lipid transport" GO:0006810	Phosphoproteinphosphatase.	Plant hormone signal transduction
C103581_65	ref|XP_002282657.1| PREDICTED: hypothetical protein [Vitis vinif...	GO:0005737 C "cytoplasm" GO:0005622	EndopeptidaseLa.	Cell cycle - Caulobacter
C103583_65	gb|ABD33066.1| DNA-binding SAP; Zinc finger, MIZ-type; Zinc fing...	GO:0010337 P "regulation of salicylic acid metabolic process" GO:0050789	Histone-lysineN-methyltransferase.	Pathways in cancer
C103591_65	ref|XP_002510007.1| Receptor protein kinase CLAVATA1 precursor, ...	GO:0009960 P "endosperm development" GO:0007275	Non-specificserine/threonineproteinkinase.	Plant hormone signal transduction
C103593_65	gb|AAN62760.1| disease resistance protein-like protein MsR1 [Med...	GO:0009963 P "positive regulation of flavonoid biosynthetic process" GO:0050789	Non-specificserine/threonineproteinkinase.	Plant-pathogen interaction
C103595_65	ref|XP_002524179.1| glutamate receptor 3 plant, putative [Ricinu...	GO:0010118 P "stomatal movement" GO:0009987	Guanylatecyclase.
C103597_65	ref|XP_002321075.1| predicted protein [Populus trichocarpa] >gi|...	GO:0004559 F "alpha-mannosidase activity" GO:0003824	Alpha-mannosidase.	Lysosome
C103599_65	ref|XP_002522031.1| o-linked n-acetylglucosamine transferase, og...	GO:0016757 F "transferase activity, transferring glycosyl groups" GO:0016740	ProteinO-GlcNActransferase.	Other types of O-glycan biosynthesis
C103603_65	ref|XP_002275092.2| PREDICTED: valyl-tRNA synthetase-like [Vitis...	GO:0005737 C "cytoplasm" GO:0005622	Valine--tRNAligase.	Valine, leucine and isoleucine biosynthesis
C103605_65	ref|XP_002511601.1| ubiquitin-protein ligase, putative [Ricinus ...	GO:0048527 P "lateral root development" GO:0007275		Pathways in cancer
C103609_65	ref|NP_001238095.1| protein kinase precursor [Glycine max] >gi|2...	GO:0007178 P "transmembrane receptor protein serine/threonine kinase signaling pathway" GO:0050789	Non-specificserine/threonineproteinkinase.	Plant-pathogen interaction
C103613_65	ref|XP_002266524.1| PREDICTED: hypothetical protein [Vitis vinif...	GO:0000460 P "maturation of 5.8S rRNA" GO:0006139	RNAhelicase.	RNA degradation
C103615_65	gb|AAS67005.1| Phosphoenolpyruvate carboxylase [Glycine max]	GO:0008964 F "phosphoenolpyruvate carboxylase activity" GO:0016829	Phosphoenolpyruvatecarboxylase.	Carbon fixation in photosynthetic organisms
C103619_65	dbj|BAC06184.1| 110 kDa 4SNc-Tudor domain protein [Pisum sativum]	GO:0005739 C "mitochondrion" GO:0005622	Non-specificserine/threonineproteinkinase.
C103621_65	gb|ABE91874.1| SAM (and some other nucleotide) binding motif [Me...	GO:0001887 P "selenium compound metabolic process" GO:0008152	MethionineS-methyltransferase.	Selenocompound metabolism
C103623_65	gb|AAT38998.1| AML1 [Medicago truncatula]	GO:0045927 P "positive regulation of growth" GO:0050789	DNA-directedRNApolymerase.	RNA transport
C103627_65	ref|XP_002328539.1| predicted protein [Populus trichocarpa] >gi|...	GO:0005515 F "protein binding" GO:0005488
C103635_65	ref|NP_001235070.1| protein kinase precursor [Glycine max] >gi|2...	GO:0009741 P "response to brassinosteroid stimulus" GO:0050896	Non-specificserine/threonineproteinkinase.	Toll-like receptor signaling pathway
C103641_65	emb|CBI37476.3| unnamed protein product [Vitis vinifera]	GO:0006491 P "N-glycan processing" GO:0008152	Alpha-glucosidase.	N-Glycan biosynthesis
C103643_65	ref|XP_002282770.1| PREDICTED: hypothetical protein [Vitis vinif...	GO:0009903 P "chloroplast avoidance movement" GO:0009987	Non-specificserine/threonineproteinkinase.	Tight junction
C103645_65	ref|XP_002516879.1| helicase, putative [Ricinus communis] >gi|22...	GO:0007420 P "brain development" GO:0007275	DNAhelicase.
C103647_65	ref|XP_002521817.1| synaptotagmin, putative [Ricinus communis] >...	GO:0005509 F "calcium ion binding" GO:0005488	PhospholipaseA(2).	GnRH signaling pathway
C103649_65	ref|XP_002319546.1| predicted protein [Populus trichocarpa] >gi|...
C103651_65	gb|ABD32822.1| Protein kinase; U box [Medicago truncatula]	GO:0005886 C "plasma membrane" GO:0016020	Non-specificserine/threonineproteinkinase.	Toll-like receptor signaling pathway
C103653_65	ref|XP_002517850.1| Receptor protein kinase CLAVATA1 precursor, ...	GO:0048443 P "stamen development" GO:0007275	Non-specificserine/threonineproteinkinase.	Plant-pathogen interaction
C103655_65	ref|NP_001238095.1| protein kinase precursor [Glycine max] >gi|2...	GO:0007178 P "transmembrane receptor protein serine/threonine kinase signaling pathway" GO:0050789	Non-specificserine/threonineproteinkinase.	Plant-pathogen interaction
C103659_65	ref|XP_002282501.1| PREDICTED: hypothetical protein [Vitis vinif...	GO:0005737 C "cytoplasm" GO:0005622		Salivary secretion
C10365_65	ref|XP_002314744.1| chromatin remodeling complex subunit [Populu...
C103661_65	emb|CBI19367.3| unnamed protein product [Vitis vinifera]	GO:0008380 P "RNA splicing" GO:0006139	Histoneacetyltransferase.	Spliceosome
C103665_65	ref|XP_002517993.1| vacuolar membrane protein pep3, putative [Ri...	GO:0045176 P "apical protein localization" NA	Phosphoenolpyruvatecarboxylase.	Huntingtons disease
C103669_65	ref|XP_002331300.1| predicted protein [Populus trichocarpa] >gi|...	GO:0009790 P "embryo development" GO:0007275	Alpha,alpha-trehalose-phosphatesynthase(UDP-forming).	Starch and sucrose metabolism
C103671_65	sp|Q9SLZ4.1|RBR1_PEA RecName: Full=Retinoblastoma-related protei...	GO:0042023 P "DNA endoreduplication" GO:0006139		Cell cycle
C103673_65	ref|XP_002514165.1| protein with unknown function [Ricinus commu...	GO:0005793 C "endoplasmic reticulum-Golgi intermediate compartment" GO:0005622	Non-specificserine/threonineproteinkinase.	RNA transport
C103675_65	ref|NP_001237688.1| receptor-like protein kinase precursor [Glyc...	GO:0048443 P "stamen development" GO:0007275	Non-specificserine/threonineproteinkinase.	Plant-pathogen interaction
C103677_65	ref|XP_002312240.1| predicted protein [Populus trichocarpa] >gi|...	GO:0030119 C "AP-type membrane coat adaptor complex" GO:0016020
C103679_65	ref|XP_002272218.1| PREDICTED: hypothetical protein [Vitis vinif...	GO:0005769 C "early endosome" GO:0005622
C103681_65	gb|AAF19398.1|AF203882_1 dynamin homolog [Astragalus sinicus]	GO:0045334 C "clathrin-coated endocytic vesicle" GO:0005622	DynaminGTPase.	Bacterial invasion of epithelial cells
C103683_65	ref|XP_002525131.1| bromodomain-containing protein, putative [Ri...	GO:0048364 P "root development" GO:0007275	Histoneacetyltransferase.
C103685_65	ref|XP_002326610.1| predicted protein [Populus trichocarpa] >gi|...	GO:0000349 P "generation of catalytic spliceosome for first transesterification step" GO:0006139	Peptidylprolylisomerase.
C103687_65	gb|AAL17949.1| type IIB calcium ATPase [Medicago truncatula]	GO:0048868 P "pollen tube development" GO:0007275	Calcium-transportingATPase.
C103689_65	emb|CBI15822.3| unnamed protein product [Vitis vinifera]	GO:0005737 C "cytoplasm" GO:0005622	Insulysin.	Alzheimers disease
C103691_65	emb|CBI26213.3| unnamed protein product [Vitis vinifera]	GO:0007474 P "imaginal disc-derived wing vein specification" GO:0007275	DNAhelicase.
C103693_65	ref|XP_002524184.1| aconitase, putative [Ricinus communis] >gi|2...	GO:0048027 F "mRNA 5{prime}-UTR binding" GO:0005488	Aconitatehydratase.	Glyoxylate and dicarboxylate metabolism
C103699_65	ref|XP_002277238.1| PREDICTED: hypothetical protein [Vitis vinif...	GO:0005739 C "mitochondrion" GO:0005622	Microtubule-severingATPase.
C103705_65	dbj|BAD89968.1| phototropin [Phaseolus vulgaris]	GO:0010118 P "stomatal movement" GO:0009987	Non-specificserine/threonineproteinkinase.	mTOR signaling pathway
C103707_65	ref|XP_002277339.1| PREDICTED: hypothetical protein [Vitis vinif...	GO:0019722 P "calcium-mediated signaling" GO:0050789	Non-specificserine/threonineproteinkinase.
C103709_65	ref|XP_002282024.1| PREDICTED: hypothetical protein [Vitis vinif...	GO:0005739 C "mitochondrion" GO:0005622	Pitrilysin.
C103711_65	ref|XP_003633847.1| PREDICTED: probable ubiquitin conjugation fa...	GO:0045492 P "xylan biosynthetic process" GO:0008152		Ubiquitin mediated proteolysis
C103713_65	ref|XP_002280484.2| PREDICTED: transportin-1-like [Vitis vinifer...	GO:0005737 C "cytoplasm" GO:0005622		RNA transport
C103719_65	ref|XP_002510222.1| Paramyosin, putative [Ricinus communis] >gi|...	GO:0009903 P "chloroplast avoidance movement" GO:0009987	Non-specificserine/threonineproteinkinase.	Tight junction
C103721_65	ref|XP_002511838.1| synaptotagmin, putative [Ricinus communis] >...	GO:0005509 F "calcium ion binding" GO:0005488	Lysophospholipase.	GnRH signaling pathway
C103723_65	ref|XP_002263076.1| PREDICTED: hypothetical protein [Vitis vinif...	GO:0045814 P "negative regulation of gene expression, epigenetic" GO:0050789	Non-specificserine/threonineproteinkinase.
C103725_65	ref|XP_002531689.1| cation-transporting atpase plant, putative [...	GO:0010200 P "response to chitin" GO:0050896	Calcium-transportingATPase.
C103727_65	emb|CBI24251.3| unnamed protein product [Vitis vinifera]	GO:0051056 P "regulation of small GTPase mediated signal transduction" GO:0050789		Focal adhesion
C103737_65	ref|XP_002283993.1| PREDICTED: hypothetical protein [Vitis vinif...	GO:0008233 F "peptidase activity" GO:0003824	Insulysin.	Alzheimers disease
C103739_65	ref|XP_002279384.1| PREDICTED: hypothetical protein [Vitis vinif...
C103745_65	ref|XP_002522431.1| conserved hypothetical protein [Ricinus comm...
C103747_65	ref|XP_003631936.1| PREDICTED: E3 ubiquitin-protein ligase UPL6-...	GO:0005622 C "intracellular" GO:0005622	Non-specificserine/threonineproteinkinase.	Ubiquitin mediated proteolysis
C103749_65	ref|XP_002273503.1| PREDICTED: hypothetical protein [Vitis vinif...	GO:0005886 C "plasma membrane" GO:0016020
C103751_65	emb|CBI16839.3| unnamed protein product [Vitis vinifera]	GO:0005737 C "cytoplasm" GO:0005622		Mismatch repair
C103753_65	ref|XP_002530663.1| retinoblastoma-binding protein, putative [Ri...	GO:0042787 P "protein ubiquitination involved in ubiquitin-dependent protein catabolic process" GO:0008152
C103759_65	ref|XP_002282857.1| PREDICTED: similar to protein transport prot...	GO:0006486 P "protein glycosylation" GO:0008152	Non-specificserine/threonineproteinkinase.	Protein processing in endoplasmic reticulum
C103761_65	gb|ABN08674.1| Epsin, N-terminal; ENTH/VHS [Medicago truncatula]	GO:0030276 F "clathrin binding" GO:0005488		Endocytosis
C103763_65	ref|XP_002277320.1| PREDICTED: hypothetical protein [Vitis vinif...	GO:0005654 C "nucleoplasm" GO:0005622	Non-specificserine/threonineproteinkinase.	mRNA surveillance pathway
C103771_65	ref|XP_002283635.1| PREDICTED: hypothetical protein [Vitis vinif...	GO:0010228 P "vegetative to reproductive phase transition of meristem" GO:0007275	Ubiquitinylhydrolase1.
C103775_65	gb|AAS79577.1| putative PHD zinc finger protein [Ipomoea trifida...	GO:0005737 C "cytoplasm" GO:0005622	DNAhelicase.	Ubiquitin mediated proteolysis
C103777_65	emb|CBI16629.3| unnamed protein product [Vitis vinifera]	GO:0010228 P "vegetative to reproductive phase transition of meristem" GO:0007275	Non-specificserine/threonineproteinkinase.
C103779_65	ref|XP_002864887.1| calmodulin-binding protein [Arabidopsis lyra...	GO:0045893 P "positive regulation of transcription, DNA-dependent" GO:0050789	Non-specificserine/threonineproteinkinase.	Focal adhesion
C103781_65	ref|XP_002516879.1| helicase, putative [Ricinus communis] >gi|22...	GO:0007420 P "brain development" GO:0007275	DNAhelicase.
C103783_65	gb|AAT66940.1| CesA1 [Acacia mangium]	GO:0010382 P "cellular cell wall macromolecule metabolic process" GO:0008152	Cellulosesynthase(UDP-forming).
C103785_65	ref|XP_002267403.1| PREDICTED: hypothetical protein [Vitis vinif...	GO:0006338 P "chromatin remodeling" GO:0009987	DNAhelicase.
C103787_65	ref|XP_002516185.1| aminoadipic semialdehyde synthase, putative ...	GO:0010228 P "vegetative to reproductive phase transition of meristem" GO:0007275	Saccharopinedehydrogenase(NADP(),L-lysine-forming).	Lysine biosynthesis
C103789_65	emb|CBI20165.3| unnamed protein product [Vitis vinifera]	GO:0003677 F "DNA binding" GO:0005488	DNA-directedDNApolymerase.	Purine metabolism
C103791_65	ref|XP_002279408.1| PREDICTED: hypothetical protein [Vitis vinif...	GO:0048443 P "stamen development" GO:0007275
C103793_65	dbj|BAL45559.1| Phytochrome A2 [Glycine soja] >gi|371940246|dbj|...	GO:0010202 P "response to low fluence red light stimulus" GO:0050896	Non-specificserine/threonineproteinkinase.	Circadian rhythm - plant
C103795_65	ref|XP_002285176.1| PREDICTED: hypothetical protein [Vitis vinif...	GO:0010382 P "cellular cell wall macromolecule metabolic process" GO:0008152
C103799_65	sp|P26969.1|GCSP_PEA RecName: Full=Glycine dehydrogenase [decarb...	GO:0009534 C "chloroplast thylakoid" GO:0005622	Glycinedehydrogenase(decarboxylating).	Glycine, serine and threonine metabolism
C103809_65	ref|NP_001239911.1| tyrosine-sulfated glycopeptide receptor 1-li...	GO:0005886 C "plasma membrane" GO:0016020	Non-specificserine/threonineproteinkinase.	Plant hormone signal transduction
C103811_65	ref|XP_002531520.1| RNA binding protein, putative [Ricinus commu...	GO:0005737 C "cytoplasm" GO:0005622	Peptidylprolylisomerase.	RNA transport
C103813_65	ref|XP_002280607.2| PREDICTED: uncharacterized protein LOC100262...	GO:0005654 C "nucleoplasm" GO:0005622	Peptidylprolylisomerase.	RNA transport
C103815_65	ref|XP_002530535.1| o-linked n-acetylglucosamine transferase, og...	GO:0005737 C "cytoplasm" GO:0005622	ProteinO-GlcNActransferase.	Other types of O-glycan biosynthesis
C103819_65	ref|XP_002280338.1| PREDICTED: hypothetical protein [Vitis vinif...	GO:0016593 C "Cdc73/Paf1 complex" GO:0005622	[Myosinlight-chain]kinase.
C103825_65	dbj|BAD89967.1| phototropin [Phaseolus vulgaris]	GO:0010118 P "stomatal movement" GO:0009987	Non-specificserine/threonineproteinkinase.	MAPK signaling pathway
C103829_65	ref|XP_002267779.1| PREDICTED: hypothetical protein [Vitis vinif...	GO:0005737 C "cytoplasm" GO:0005622	Sterol3-beta-glucosyltransferase.	RNA degradation
C103831_65	ref|XP_002267199.1| PREDICTED: hypothetical protein [Vitis vinif...	GO:0005737 C "cytoplasm" GO:0005622	Elongationfactor4.	Spliceosome
C103833_65	ref|XP_002523353.1| trithorax, putative [Ricinus communis] >gi|2...	GO:0009294 P "DNA mediated transformation" NA	Histone-lysineN-methyltransferase.	Lysine degradation
C103835_65	ref|XP_002269404.2| PREDICTED: uncharacterized protein LOC100261...	GO:0008307 F "structural constituent of muscle" GO:0005198	Non-specificserine/threonineproteinkinase.	Tight junction
C103837_65	ref|XP_002270542.1| PREDICTED: hypothetical protein [Vitis vinif...	GO:0005654 C "nucleoplasm" GO:0005622		Proteasome
C103839_65	ref|XP_002322720.1| predicted protein [Populus trichocarpa] >gi|...	GO:0051015 F "actin filament binding" GO:0005488		Regulation of actin cytoskeleton
C103843_65	emb|CAA59799.1| H()-transporting ATPase [Phaseolus vulgaris]	GO:0010382 P "cellular cell wall macromolecule metabolic process" GO:0008152	Proton-exportingATPase.	Oxidative phosphorylation
C103849_65	ref|XP_002317701.1| predicted protein [Populus trichocarpa] >gi|...	GO:0006914 P "autophagy" GO:0008152	Jararhagin.	Focal adhesion
C103853_65	gb|ABD32289.1| tRNA-binding arm; t-snare [Medicago truncatula]	GO:0005737 C "cytoplasm" GO:0005622	Non-specificserine/threonineproteinkinase.	Tight junction
C103855_65	ref|XP_002314928.1| predicted protein [Populus trichocarpa] >gi|...	GO:0005737 C "cytoplasm" GO:0005622
C103857_65	ref|XP_002279386.1| PREDICTED: hypothetical protein [Vitis vinif...	GO:0052543 P "callose deposition in cell wall" GO:0009987	Mitogen-activatedproteinkinasekinasekinase.	Plant-pathogen interaction
C103859_65	ref|XP_003631936.1| PREDICTED: E3 ubiquitin-protein ligase UPL6-...	GO:0005622 C "intracellular" GO:0005622	Non-specificserine/threonineproteinkinase.	Ubiquitin mediated proteolysis
C103863_65	emb|CBI40591.3| unnamed protein product [Vitis vinifera]	GO:0010150 P "leaf senescence" GO:0007275	Ubiquitin--proteinligase.	Regulation of autophagy
C103865_65	gb|AFO38380.1| putative Mei2 protein, partial [Glycine max]	GO:0045927 P "positive regulation of growth" GO:0050789	Non-specificserine/threonineproteinkinase.	Pathogenic Escherichia coli infection
C103867_65	ref|XP_002268751.1| PREDICTED: similar to pumilio domain-contain...	GO:0005829 C "cytosol" GO:0005622
C103869_65	ref|XP_002284543.1| PREDICTED: hypothetical protein [Vitis vinif...	GO:0010150 P "leaf senescence" GO:0007275		Plant hormone signal transduction
C103873_65	ref|XP_002279853.1| PREDICTED: hypothetical protein [Vitis vinif...	GO:0005622 C "intracellular" GO:0005622	Chitinsynthase.	Endocytosis
C103877_65	ref|XP_002270343.1| PREDICTED: hypothetical protein [Vitis vinif...
C103881_65	ref|XP_002276292.2| PREDICTED: uncharacterized protein LOC100262...	GO:0043750 F "phosphatidylinositol alpha-mannosyltransferase activity" GO:0016740
C103887_65	ref|XP_002279485.2| PREDICTED: RNA polymerase-associated protein...	GO:0016593 C "Cdc73/Paf1 complex" GO:0005622	ProteinO-GlcNActransferase.	Other types of O-glycan biosynthesis
C103889_65	ref|XP_002278951.1| PREDICTED: hypothetical protein [Vitis vinif...	GO:0005739 C "mitochondrion" GO:0005622	Alanine--tRNAligase.	Aminoacyl-tRNA biosynthesis
C103891_65	ref|XP_002280971.2| PREDICTED: uncharacterized protein LOC100268...	GO:0005654 C "nucleoplasm" GO:0005622		Ribosome biogenesis in eukaryotes
C103893_65	ref|NP_201227.3| calmodulin-binding transcription activator 2 [A...	GO:0010150 P "leaf senescence" GO:0007275	Non-specificserine/threonineproteinkinase.	Focal adhesion
C103897_65	ref|XP_002520032.1| Cellulose synthase A catalytic subunit 3 [UD...	GO:0010382 P "cellular cell wall macromolecule metabolic process" GO:0008152	Cellulosesynthase(UDP-forming).	Starch and sucrose metabolism
C103901_65	ref|XP_002512688.1| conserved hypothetical protein [Ricinus comm...	GO:0008544 P "epidermis development" GO:0007275
C103911_65	gb|AAG28435.1|AF195028_1 plasma membrane Ca2+ATPase [Glycine max]	GO:0048868 P "pollen tube development" GO:0007275	Calcium-transportingATPase.	Salivary secretion
C103913_65	ref|XP_002269998.1| PREDICTED: hypothetical protein [Vitis vinif...	GO:0010267 P "production of ta-siRNAs involved in RNA interference" GO:0006139		Other types of O-glycan biosynthesis
C103917_65	ref|XP_002312242.1| predicted protein [Populus trichocarpa] >gi|...	GO:0015031 P "protein transport" GO:0006810	Phosphatidylinositol3-kinase.	RNA transport
C103919_65	ref|XP_002301986.1| predicted protein [Populus trichocarpa] >gi|...	GO:0005886 C "plasma membrane" GO:0016020	Non-specificserine/threonineproteinkinase.	Tight junction
C103921_65	ref|XP_002276115.1| PREDICTED: similar to haloacid dehalogenase-...	GO:0009506 C "plasmodesma" GO:0016020	Phospholipid-translocatingATPase.
C103927_65	ref|XP_002284415.1| PREDICTED: similar to EMB2733/ESP3 (EMBRYO D...	GO:0006396 P "RNA processing" GO:0006139	RNAhelicase.	Spliceosome
C103929_65	ref|XP_002267265.1| PREDICTED: hypothetical protein [Vitis vinif...	GO:0030335 P "positive regulation of cell migration" GO:0050789
C103939_65	ref|XP_002331185.1| predicted protein [Populus trichocarpa] >gi|...	GO:0015758 P "glucose transport" GO:0006810		RNA transport
C103941_65	ref|XP_002271391.2| PREDICTED: protein SPA1-RELATED 2-like, part...	GO:0080008 C "CUL4 RING ubiquitin ligase complex" GO:0005622	Non-specificserine/threonineproteinkinase.	p53 signaling pathway
C103943_65	ref|XP_002514709.1| Brassinosteroid LRR receptor kinase precurso...	GO:0009867 P "jasmonic acid mediated signaling pathway" GO:0050789	Non-specificserine/threonineproteinkinase.	Plant hormone signal transduction
C103947_65	ref|XP_002281873.1| PREDICTED: hypothetical protein [Vitis vinif...	GO:0007275 P "multicellular organismal development" GO:0007275	Acireductonesynthase.
C103955_65	ref|XP_002272083.2| PREDICTED: uncharacterized protein LOC100254...	GO:0016239 P "positive regulation of macroautophagy" GO:0050789		Systemic lupus erythematosus
C103957_65	ref|XP_002518263.1| cation-transporting atpase plant, putative [...	GO:0048868 P "pollen tube development" GO:0007275	Calcium-transportingATPase.
C103959_65	ref|XP_002527437.1| AP-2 complex subunit alpha, putative [Ricinu...	GO:0006971 P "hypotonic response" GO:0050896		Endocytosis
C103961_65	emb|CBI35103.3| unnamed protein product [Vitis vinifera]
C103967_65	emb|CBI40795.3| unnamed protein product [Vitis vinifera]	GO:0005737 C "cytoplasm" GO:0005622	ProteinO-GlcNActransferase.	RNA degradation
C103969_65	ref|XP_002517947.1| pre-mRNA splicing factor, putative [Ricinus ...	GO:0005654 C "nucleoplasm" GO:0005622	Solubleepoxidehydrolase.	Spliceosome
C103971_65	ref|XP_003634382.1| PREDICTED: auxin response factor 5-like isof...	GO:0009741 P "response to brassinosteroid stimulus" GO:0050896		Plant hormone signal transduction
C103979_65	ref|XP_002265701.2| PREDICTED: uncharacterized protein LOC100265...	GO:0060041 P "retina development in camera-type eye" GO:0007275
C10397_67	gb|ABI34092.1| cystathionine gamma-synthase [Medicago sativa]	GO:0001887 P "selenium compound metabolic process" GO:0008152	Cystathioninegamma-synthase.	Selenocompound metabolism
C103981_65	ref|XP_002269575.1| PREDICTED: hypothetical protein [Vitis vinif...	GO:0010071 P "root meristem specification" GO:0007275	Non-specificserine/threonineproteinkinase.	RNA degradation
C103983_65	ref|XP_002316103.1| predicted protein [Populus trichocarpa] >gi|...	GO:0019861 C "flagellum" GO:0005622
C103985_65	ref|XP_002520244.1| Transcriptional corepressor SEUSS, putative ...	GO:0009790 P "embryo development" GO:0007275		Notch signaling pathway
C103987_65	ref|XP_002510696.1| calcium ion binding protein, putative [Ricin...	GO:0005737 C "cytoplasm" GO:0005622		Endocytosis
C103989_65	ref|XP_002266400.1| PREDICTED: hypothetical protein isoform 1 [V...	GO:0005990 P "lactose catabolic process" GO:0008152	Beta-galactosidase.	Galactose metabolism
C103991_65	ref|XP_002329199.1| predicted protein [Populus trichocarpa] >gi|...	GO:0010200 P "response to chitin" GO:0050896	Histone-lysineN-methyltransferase.	Starch and sucrose metabolism
C103993_65	gb|AAG28436.1|AF195029_1 plasma membrane Ca2+ATPase [Glycine max]	GO:0048868 P "pollen tube development" GO:0007275	Calcium-transportingATPase.
C103999_65	ref|XP_002270804.1| PREDICTED: hypothetical protein [Vitis vinif...	GO:0040025 P "vulval development" GO:0007275	Acireductonesynthase.	Cysteine and methionine metabolism
C104001_65	emb|CBI32283.3| unnamed protein product [Vitis vinifera]	GO:0005654 C "nucleoplasm" GO:0005622		Cell cycle
C104003_65	ref|XP_002279584.1| PREDICTED: hypothetical protein [Vitis vinif...	GO:0010228 P "vegetative to reproductive phase transition of meristem" GO:0007275	Acireductonesynthase.	Cysteine and methionine metabolism
C104005_65	ref|XP_002267912.1| PREDICTED: similar to protein kinase family ...	GO:0004672 F "protein kinase activity" GO:0016740	Dual-specificitykinase.
C104009_65	ref|XP_002312577.1| predicted protein [Populus trichocarpa] >gi|...	GO:0008284 P "positive regulation of cell proliferation" GO:0050789	Ubiquitinylhydrolase1.	Endocytosis
C104013_65	ref|XP_002284428.1| PREDICTED: hypothetical protein [Vitis vinif...	GO:0008284 P "positive regulation of cell proliferation" GO:0050789	Ubiquitinylhydrolase1.	Hedgehog signaling pathway
C104021_65	ref|XP_002284972.1| PREDICTED: hypothetical protein [Vitis vinif...	GO:0004805 F "trehalose-phosphatase activity" GO:0003824	Alpha,alpha-trehalose-phosphatesynthase(UDP-forming).	Starch and sucrose metabolism
C104023_65	ref|XP_002301986.1| predicted protein [Populus trichocarpa] >gi|...	GO:0005886 C "plasma membrane" GO:0016020	Non-specificserine/threonineproteinkinase.	MAPK signaling pathway - yeast
C104031_65	ref|XP_002266565.2| PREDICTED: cadmium/zinc-transporting ATPase ...	GO:0000041 P "transition metal ion transport" GO:0006810	Zinc-exportingATPase.
C104039_65	ref|XP_002271823.2| PREDICTED: protease Do-like 7-like [Vitis vi...	GO:0008233 F "peptidase activity" GO:0003824	HtrA2peptidase.	Cell cycle - Caulobacter
C104049_65	ref|XP_002510177.1| Kinesin heavy chain, putative [Ricinus commu...	GO:0007596 P "blood coagulation" GO:0050896	Non-specificserine/threonineproteinkinase.
C104055_65	ref|XP_003634700.1| PREDICTED: uncharacterized protein LOC100241...	GO:0042826 F "histone deacetylase binding" GO:0005488
C104059_65	ref|XP_002276189.1| PREDICTED: hypothetical protein [Vitis vinif...	GO:0005737 C "cytoplasm" GO:0005622		mRNA surveillance pathway
C104061_65	ref|XP_002263835.2| PREDICTED: DNA-directed RNA polymerase I sub...	GO:0006360 P "transcription from RNA polymerase I promoter" GO:0006139	DNA-directedRNApolymerase.	RNA polymerase
C104063_65	ref|XP_002273922.1| PREDICTED: hypothetical protein [Vitis vinif...	GO:0005737 C "cytoplasm" GO:0005622	Histone-lysineN-methyltransferase.	Pathogenic Escherichia coli infection
C104065_65	ref|XP_002513550.1| hypothetical protein RCOM_1579370 [Ricinus c...	GO:0010811 P "positive regulation of cell-substrate adhesion" GO:0050789	RNAhelicase.	Spliceosome
C104071_65	ref|XP_002275101.1| PREDICTED: hypothetical protein [Vitis vinif...	GO:0007596 P "blood coagulation" GO:0050896	Non-specificprotein-tyrosinekinase.
C104073_65	ref|XP_002310637.1| predicted protein [Populus trichocarpa] >gi|...	GO:0051015 F "actin filament binding" GO:0005488	Non-specificserine/threonineproteinkinase.	Tight junction
C104077_65	gb|ABK28849.1| putative RNA binding protein [Medicago truncatula]	GO:0005737 C "cytoplasm" GO:0005622		RNA transport
C104083_65	ref|XP_002511773.1| phospholipase d beta, putative [Ricinus comm...	GO:0006096 P "glycolysis" GO:0008152	PhospholipaseD.	Ether lipid metabolism
C104085_65	ref|XP_002285720.1| PREDICTED: hypothetical protein [Vitis vinif...	GO:0005515 F "protein binding" GO:0005488		RNA transport
C104087_65	ref|XP_002509754.1| hypothetical protein RCOM_1685990 [Ricinus c...	GO:0005634 C "nucleus" GO:0005622	Acireductonesynthase.	Cysteine and methionine metabolism
C104089_65	ref|XP_002510746.1| Squamosa promoter-binding protein, putative ...	GO:0003677 F "DNA binding" GO:0005488
C104091_65	ref|XP_002280712.1| PREDICTED: similar to Os12g0541500 [Vitis vi...	GO:0005737 C "cytoplasm" GO:0005622	Polyribonucleotidenucleotidyltransferase.
C104093_65	ref|XP_002274934.1| PREDICTED: hypothetical protein [Vitis vinif...	GO:0045492 P "xylan biosynthetic process" GO:0008152
C104101_65	gb|ABD32181.1| Helix-loop-helix DNA-binding [Medicago truncatula]	GO:0048364 P "root development" GO:0007275
C104103_65	sp|Q01915.1|ATPAM_SOYBN RecName: Full=ATP synthase subunit alpha...	GO:0006172 P "ADP biosynthetic process" GO:0006139	H()-transportingtwo-sectorATPase.	Huntingtons disease
C104107_65	gb|AAK09427.2|AF322116_1 sucrose-phosphate synthase [Medicago sa...	GO:0010208 P "pollen wall assembly" GO:0007275	Sucrose-phosphatesynthase.	Starch and sucrose metabolism
C104109_65	gb|ACU87559.2| cellulose synthase [Leucaena leucocephala]	GO:0010382 P "cellular cell wall macromolecule metabolic process" GO:0008152	Cellulosesynthase(UDP-forming).
C104113_65	ref|XP_002262987.1| PREDICTED: hypothetical protein [Vitis vinif...	GO:0005737 C "cytoplasm" GO:0005622	5-oxoprolinase(ATP-hydrolyzing).	Glutathione metabolism
C104115_65	ref|XP_002275074.2| PREDICTED: calcium-transporting ATPase 9, pl...	GO:0048868 P "pollen tube development" GO:0007275	Calcium-transportingATPase.
C104125_65	ref|XP_002518612.1| chloroplast alpha-glucan water dikinase, put...	GO:0009664 P "plant-type cell wall organization" GO:0009987	Phosphoglucan,waterdikinase.	Carbon fixation pathways in prokaryotes
C104127_65	ref|XP_002327405.1| predicted protein [Populus trichocarpa] >gi|...	GO:0009867 P "jasmonic acid mediated signaling pathway" GO:0050789	Non-specificserine/threonineproteinkinase.	Cell cycle - yeast
C104129_65	ref|XP_002513245.1| cation-transporting atpase 13a1, putative [R...	GO:0019829 F "cation-transporting ATPase activity" GO:0005215	Calcium-transportingATPase.
C104133_65	gb|ABE80154.1| Protein kinase [Medicago truncatula]	GO:0009686 P "gibberellin biosynthetic process" GO:0008152	Non-specificserine/threonineproteinkinase.	MAPK signaling pathway
C104137_65	ref|XP_002270164.1| PREDICTED: hypothetical protein [Vitis vinif...	GO:0005730 C "nucleolus" GO:0005622	Histone-lysineN-methyltransferase.	Ribosome biogenesis in eukaryotes
C104139_65	ref|XP_002275617.2| PREDICTED: ubiquitin-activating enzyme E1 1 ...	GO:0005737 C "cytoplasm" GO:0005622	Molybdopterin-synthaseadenylyltransferase.	Ubiquitin mediated proteolysis
C104141_65	gb|AAN62354.1|AF506028_23 CTV.22 [Citrus trifoliata]	GO:0016592 C "mediator complex" GO:0005622	Histone-lysineN-methyltransferase.
C104143_65	ref|XP_002272290.1| PREDICTED: hypothetical protein [Vitis vinif...	GO:0030127 C "COPII vesicle coat" GO:0016020	Non-specificserine/threonineproteinkinase.	Protein processing in endoplasmic reticulum
C104145_65	ref|XP_002532030.1| Structural maintenance of chromosome 1 prote...	GO:0005737 C "cytoplasm" GO:0005622	Non-specificserine/threonineproteinkinase.	Cell cycle
C104147_65	ref|XP_002273987.1| PREDICTED: hypothetical protein [Vitis vinif...	GO:0048443 P "stamen development" GO:0007275	Xenobiotic-transportingATPase.	ABC transporters
C104155_65	ref|XP_002267907.2| PREDICTED: uncharacterized protein LOC100253...	GO:0005874 C "microtubule" GO:0005622	Histone-lysineN-methyltransferase.	RNA transport
C104157_65	gb|ABN05723.1| DNA polymerase V [Medicago truncatula]	GO:0005730 C "nucleolus" GO:0005622	DNA-directedDNApolymerase.
C104159_65	ref|XP_002273987.1| PREDICTED: hypothetical protein [Vitis vinif...	GO:0048443 P "stamen development" GO:0007275	Xenobiotic-transportingATPase.	ABC transporters
C104161_65	emb|CAE45585.1| coatomer alpha subunit-like protein [Lotus japon...	GO:0005737 C "cytoplasm" GO:0005622	Non-specificserine/threonineproteinkinase.	Neuroactive ligand-receptor interaction
C104163_65	ref|XP_002272383.2| PREDICTED: niemann-Pick C1 protein-like [Vit...	GO:0006914 P "autophagy" GO:0008152		Lysosome
C104165_65	ref|XP_003634420.1| PREDICTED: uncharacterized protein LOC100254...	GO:0005654 C "nucleoplasm" GO:0005622
C104167_65	ref|XP_002516490.1| conserved hypothetical protein [Ricinus comm...
C104171_65	ref|XP_002302111.1| predicted protein [Populus trichocarpa] >gi|...	GO:0042149 P "cellular response to glucose starvation" GO:0007154	DNAligase(ATP).	Bacterial secretion system
C104173_65	gb|ACE79198.2| phytochrome B-1 [Glycine max]	GO:0010202 P "response to low fluence red light stimulus" GO:0050896	Non-specificserine/threonineproteinkinase.	Circadian rhythm - plant
C104175_65	ref|XP_002281921.2| PREDICTED: uncharacterized protein LOC100253...	GO:0044351 P "macropinocytosis" NA
C104179_65	ref|XP_002519367.1| replication factor C / DNA polymerase III ga...	GO:0030337 F "DNA polymerase processivity factor activity" GO:0030234	DNA-directedDNApolymerase.	Pyrimidine metabolism
C104181_65	ref|XP_003632843.1| PREDICTED: putative phospholipid-transportin...	GO:0043090 P "amino acid import" GO:0006810	Phospholipid-translocatingATPase.
C104185_65	ref|XP_002873460.1| hypothetical protein ARALYDRAFT_487877 [Arab...	GO:0009903 P "chloroplast avoidance movement" GO:0009987
C104187_65	ref|XP_002516789.1| conserved hypothetical protein [Ricinus comm...	GO:0007155 P "cell adhesion" GO:0009987
C104189_65	ref|XP_002317265.1| predicted protein [Populus trichocarpa] >gi|...	GO:0043130 F "ubiquitin binding" GO:0005488	Protein-tyrosine-phosphatase.	Endocytosis
C104191_65	ref|XP_002282382.1| PREDICTED: hypothetical protein [Vitis vinif...	GO:0005737 C "cytoplasm" GO:0005622	IgA-specificserineendopeptidase.	Starch and sucrose metabolism
C104193_65	ref|XP_002283051.2| PREDICTED: ABC transporter B family member 1...	GO:0048443 P "stamen development" GO:0007275	Xenobiotic-transportingATPase.	ABC transporters
C104195_65	ref|XP_002528280.1| protein translocase, putative [Ricinus commu...	GO:0009707 C "chloroplast outer membrane" GO:0016020	Histoneacetyltransferase.	Ribosome biogenesis in eukaryotes
C104197_65	emb|CAI64810.1| nucleoporin [Lotus japonicus] >gi|83423284|emb|C...	GO:0031965 C "nuclear membrane" GO:0016020		RNA transport
C104199_65	ref|XP_002318557.1| aminophospholipid ATPase [Populus trichocarp...	GO:0043090 P "amino acid import" GO:0006810	Phospholipid-translocatingATPase.
C104201_65	emb|CAE45585.1| coatomer alpha subunit-like protein [Lotus japon...	GO:0005737 C "cytoplasm" GO:0005622	Non-specificserine/threonineproteinkinase.	Neuroactive ligand-receptor interaction
C104203_65	ref|XP_002312804.1| cholesterol transport protein [Populus trich...	GO:0006914 P "autophagy" GO:0008152	Hydroxymethylglutaryl-CoAreductase(NADPH).	Lysosome
C104207_65	ref|XP_002523795.1| conserved hypothetical protein [Ricinus comm...	GO:0005703 C "polytene chromosome puff" GO:0005622	DNAtopoisomerase.
C104209_65	ref|XP_002331440.1| predicted protein [Populus trichocarpa] >gi|...	GO:0009741 P "response to brassinosteroid stimulus" GO:0050896		Plant hormone signal transduction
C104211_65	ref|XP_002271391.1| PREDICTED: hypothetical protein [Vitis vinif...	GO:0080008 C "CUL4 RING ubiquitin ligase complex" GO:0005622	[Myosinheavy-chain]kinase.	p53 signaling pathway
C104217_65	emb|CBI32346.3| unnamed protein product [Vitis vinifera]	GO:0007155 P "cell adhesion" GO:0009987
C104219_65	ref|XP_002267490.2| PREDICTED: probable ubiquitin-conjugating en...	GO:0055062 P "phosphate ion homeostasis" NA	Ubiquitin--proteinligase.	Ubiquitin mediated proteolysis
C104223_65	ref|XP_002530460.1| transcription cofactor, putative [Ricinus co...	GO:0016592 C "mediator complex" GO:0005622	Chitinase.
C104225_65	ref|XP_002278967.1| PREDICTED: hypothetical protein [Vitis vinif...	GO:0009025 F "tagatose-bisphosphate aldolase activity" GO:0016829	Tagatose-bisphosphatealdolase.	Galactose metabolism
C104229_65	gb|AAA81472.1| metalloendopeptidase [Pisum sativum]	GO:0080129 P "proteasome core complex assembly" GO:0009987	Mitochondrialprocessingpeptidase.	Cardiac muscle contraction
C104233_65	ref|XP_002275378.1| PREDICTED: hypothetical protein [Vitis vinif...	GO:0005634 C "nucleus" GO:0005622	CarboxypeptidaseC.	mRNA surveillance pathway
C104237_65	ref|XP_002533426.1| kinase, putative [Ricinus communis] >gi|2235...	GO:0005737 C "cytoplasm" GO:0005622	Non-specificserine/threonineproteinkinase.
C104241_65	ref|XP_002284022.1| PREDICTED: similar to splicing factor, putat...	GO:0005686 C "U2 snRNP" GO:0005622		Spliceosome
C104243_65	ref|XP_002512482.1| ATP-binding cassette transporter, putative [...	GO:0009926 P "auxin polar transport" GO:0006810	Monosaccharide-transportingATPase.	ABC transporters
C104247_65	ref|XP_002513485.1| xanthine dehydrogenase, putative [Ricinus co...	GO:0051537 F "2 iron, 2 sulfur cluster binding" GO:0005488	Xanthinedehydrogenase.	Caffeine metabolism
C104249_65	gb|ADN34187.1| auxilin-like protein [Cucumis melo subsp. melo]	GO:0005886 C "plasma membrane" GO:0016020	Non-specificserine/threonineproteinkinase.	Endocytosis
C104253_65	ref|XP_002282028.2| PREDICTED: paladin [Vitis vinifera]	GO:0001525 P "angiogenesis" GO:0007275	Protein-tyrosine-phosphatase.
C104257_65	ref|XP_002266063.2| PREDICTED: probable lysine-specific demethyl...	GO:0048573 P "photoperiodism, flowering" GO:0007275	Histone-lysineN-methyltransferase.
C104261_65	ref|XP_002519488.1| multidrug resistance protein 1, 2, putative ...	GO:0048443 P "stamen development" GO:0007275	Xenobiotic-transportingATPase.	ABC transporters
C104263_65	ref|XP_002528672.1| protein binding protein, putative [Ricinus c...	GO:0030163 P "protein catabolic process" GO:0008152	RNAhelicase.	Cardiac muscle contraction
C104265_65	ref|XP_002263264.1| PREDICTED: hypothetical protein [Vitis vinif...	GO:0009686 P "gibberellin biosynthetic process" GO:0008152	Non-specificserine/threonineproteinkinase.	MAPK signaling pathway
C104267_65	ref|XP_002524275.1| DNA binding protein, putative [Ricinus commu...	GO:0016581 C "NuRD complex" GO:0005622	DNAhelicase.
C104269_65	ref|XP_002270697.1| PREDICTED: hypothetical protein [Vitis vinif...	GO:0009686 P "gibberellin biosynthetic process" GO:0008152	Non-specificserine/threonineproteinkinase.	MAPK signaling pathway
C104273_65	ref|XP_002267100.1| PREDICTED: hypothetical protein [Vitis vinif...	GO:0007346 P "regulation of mitotic cell cycle" GO:0050789	Histone-lysineN-methyltransferase.	Lysine degradation
C104275_65	gb|AEY85028.1| putative ATP-binding protein [Camellia sinensis]	GO:0005737 C "cytoplasm" GO:0005622	Dual-specificitykinase.
C104277_65	emb|CAA04526.1| magnesium chelatase subunit [Glycine max]	GO:0000003 P "reproduction" NA	Magnesiumchelatase.	Porphyrin and chlorophyll metabolism
C104281_65	ref|XP_002263027.2| PREDICTED: uncharacterized protein LOC100265...	GO:0006338 P "chromatin remodeling" GO:0009987	DNAhelicase.
C104283_65	ref|XP_002268851.1| PREDICTED: hypothetical protein [Vitis vinif...	GO:0005654 C "nucleoplasm" GO:0005622	Non-specificserine/threonineproteinkinase.	Olfactory transduction
C104285_65	ref|XP_002276238.2| PREDICTED: uncharacterized protein LOC100251...	GO:0006378 P "mRNA polyadenylation" GO:0006139	DNAligase(ATP).	mRNA surveillance pathway
C104289_65	gb|ABN08751.1| Protein kinase [Medicago truncatula]	GO:0010068 P "protoderm histogenesis" GO:0007275	Non-specificserine/threonineproteinkinase.	Plant-pathogen interaction
C104291_65	ref|XP_002515826.1| peroxisomal abc transporter, putative [Ricin...	GO:0080129 P "proteasome core complex assembly" GO:0009987	Fatty-acyl-CoA-transportingATPase.	ABC transporters
C104295_65	ref|XP_002326300.1| predicted protein [Populus trichocarpa] >gi|...	GO:0009741 P "response to brassinosteroid stimulus" GO:0050896		Plant hormone signal transduction
C104301_65	ref|XP_002524067.1| conserved hypothetical protein [Ricinus comm...	GO:0005801 C "cis-Golgi network" GO:0005622
C104303_65	ref|XP_002280686.1| PREDICTED: hypothetical protein [Vitis vinif...	GO:0009926 P "auxin polar transport" GO:0006810	Sulfate-transportingATPase.	ABC transporters
C104305_65	ref|XP_002516230.1| Auxin response factor, putative [Ricinus com...	GO:0009741 P "response to brassinosteroid stimulus" GO:0050896		Plant hormone signal transduction
C104307_65	ref|XP_002514774.1| cohesin subunit rad21, putative [Ricinus com...	GO:0071168 P "protein localization to chromatin" GO:0009987	Non-specificserine/threonineproteinkinase.	Cell cycle
C104309_65	ref|XP_002270485.1| PREDICTED: hypothetical protein [Vitis vinif...	GO:0005739 C "mitochondrion" GO:0005622	Alpha-glucan,waterdikinase.	Carbon fixation pathways in prokaryotes
C104315_65	ref|XP_002278313.1| PREDICTED: similar to PDR8/PEN3 (PLEIOTROPIC...	GO:0009926 P "auxin polar transport" GO:0006810	Sulfate-transportingATPase.	ABC transporters
C104317_65	gb|ABJ74169.1| histidine kinase 1 [Medicago sativa]	GO:0010150 P "leaf senescence" GO:0007275	Histidinekinase.	Plant hormone signal transduction
C104319_65	ref|XP_002263469.1| PREDICTED: hypothetical protein [Vitis vinif...	GO:0004672 F "protein kinase activity" GO:0016740	Non-specificserine/threonineproteinkinase.	Pathways in cancer
C104325_65	ref|XP_002527133.1| ATP-dependent RNA helicase, putative [Ricinu...	GO:0005654 C "nucleoplasm" GO:0005622	RNAhelicase.	Spliceosome
C104329_65	ref|XP_002528698.1| phospholipid-transporting atpase, putative [...	GO:0043090 P "amino acid import" GO:0006810	Phospholipid-translocatingATPase.
C104331_65	ref|XP_003632587.1| PREDICTED: regulatory-associated protein of ...	GO:0080008 C "CUL4 RING ubiquitin ligase complex" GO:0005622	Mitogen-activatedproteinkinasekinasekinase.	mTOR signaling pathway
C104333_65	ref|XP_002278313.1| PREDICTED: similar to PDR8/PEN3 (PLEIOTROPIC...	GO:0009926 P "auxin polar transport" GO:0006810	Phosphonate-transportingATPase.	ABC transporters
C104339_65	emb|CBI24851.3| unnamed protein product [Vitis vinifera]	GO:0005737 C "cytoplasm" GO:0005622
C104345_65	ref|XP_002307090.1| peroxisomal membrane ABC transporter family,...	GO:0080129 P "proteasome core complex assembly" GO:0009987	Fatty-acyl-CoA-transportingATPase.	ABC transporters
C104351_65	gb|ABD32307.2| Nuclear factor related to kappa-B-binding protein...	GO:0005730 C "nucleolus" GO:0005622	DNAtopoisomerase.
C104353_65	ref|XP_002266393.2| PREDICTED: pleiotropic drug resistance prote...	GO:0009926 P "auxin polar transport" GO:0006810	Sulfate-transportingATPase.	ABC transporters
C104363_65	ref|XP_002519035.1| conserved hypothetical protein [Ricinus comm...	GO:0016592 C "mediator complex" GO:0005622
C104367_65	gb|AAN32916.1| translation initiation factor [Pisum sativum]	GO:0006184 P "GTP catabolic process" GO:0006139	Elongationfactor4.	RNA transport
C104369_65	ref|XP_002513606.1| multidrug resistance-associated protein 1, 3...	GO:0010118 P "stomatal movement" GO:0009987	Xenobiotic-transportingATPase.	ABC transporters
C104373_65	ref|XP_002326642.1| predicted protein [Populus trichocarpa] >gi|...	GO:0005634 C "nucleus" GO:0005622		Starch and sucrose metabolism
C104375_65	ref|XP_002281615.1| PREDICTED: hypothetical protein [Vitis vinif...	GO:0051015 F "actin filament binding" GO:0005488	Non-specificserine/threonineproteinkinase.	Tight junction
C104381_65	ref|XP_002524862.1| conserved hypothetical protein [Ricinus comm...	GO:0000329 C "fungal-type vacuole membrane" GO:0016020	Phosphoinositide5-phosphatase.	Phosphatidylinositol signaling system
C104383_65	ref|XP_002514087.1| myosin XI, putative [Ricinus communis] >gi|2...	GO:0051015 F "actin filament binding" GO:0005488	Non-specificserine/threonineproteinkinase.	Tight junction
C104389_65	gb|ABN08858.1| Peptidase S26A, signal peptidase I; WD40-like [Me...	GO:0010071 P "root meristem specification" GO:0007275	Histone-lysineN-methyltransferase.	RNA degradation
C104395_65	ref|XP_002523063.1| multidrug resistance-associated protein 2, 6...	GO:0010118 P "stomatal movement" GO:0009987	Xenobiotic-transportingATPase.	ABC transporters
C104397_65	gb|ABD28330.1| Ferredoxin-dependent glutamate synthase; Glutamat...	GO:0080114 P "positive regulation of glycine hydroxymethyltransferase activity" GO:0050789	Glutamatesynthase(ferredoxin).	Nitrogen metabolism
C104401_65	ref|XP_003634295.1| PREDICTED: uncharacterized protein LOC100248...	GO:0005730 C "nucleolus" GO:0005622	Acireductonesynthase.	Ubiquitin mediated proteolysis
C104405_65	ref|XP_002522312.1| nucleotide binding protein, putative [Ricinu...	GO:0006348 P "chromatin silencing at telomere" GO:0050789		Ribosome biogenesis in eukaryotes
C104407_65	gb|ABD32884.1| SH2 motif; Alcohol dehydrogenase, zinc-containing...	GO:0006338 P "chromatin remodeling" GO:0009987
C104409_65	ref|XP_002274725.1| PREDICTED: hypothetical protein [Vitis vinif...	GO:0048009 P "insulin-like growth factor receptor signaling pathway" GO:0050789
C104415_65	gb|ABN05881.1| HEAT [Medicago truncatula]	GO:0008285 P "negative regulation of cell proliferation" GO:0050789	Histone-lysineN-methyltransferase.
C104419_65	ref|XP_003632816.1| PREDICTED: protein KIAA0664 homolog [Vitis v...	GO:0005622 C "intracellular" GO:0005622
C104423_65	emb|CBX25010.1| multidrug resistance-associated protein 1 [Phase...	GO:0010118 P "stomatal movement" GO:0009987	Xenobiotic-transportingATPase.	ABC transporters
C104427_65	ref|XP_002528311.1| clathrin heavy chain, putative [Ricinus comm...	GO:0045334 C "clathrin-coated endocytic vesicle" GO:0005622		Huntingtons disease
C104429_65	ref|XP_002323646.1| predicted protein [Populus trichocarpa] >gi|...	GO:0005737 C "cytoplasm" GO:0005622	Phosphoproteinphosphatase.	Shigellosis
C104433_65	ref|XP_002280995.1| PREDICTED: hypothetical protein [Vitis vinif...	GO:0009897 C "external side of plasma membrane" GO:0016020	Histidinekinase.
C104437_65	emb|CBI27735.3| unnamed protein product [Vitis vinifera]	GO:0005085 F "guanyl-nucleotide exchange factor activity" GO:0030234		Endocytosis
C104439_65	ref|XP_002528311.1| clathrin heavy chain, putative [Ricinus comm...	GO:0045334 C "clathrin-coated endocytic vesicle" GO:0005622		Huntingtons disease
C104441_65	ref|XP_002516604.1| hypothetical protein RCOM_0804080 [Ricinus c...	GO:0051568 P "histone H3-K4 methylation" GO:0008152	Histone-lysineN-methyltransferase.	Mismatch repair
C104445_65	ref|XP_002280997.1| PREDICTED: hypothetical protein [Vitis vinif...	GO:0080008 C "CUL4 RING ubiquitin ligase complex" GO:0005622		Spliceosome
C104451_65	ref|XP_002264494.2| PREDICTED: uncharacterized protein LOC100267...			Focal adhesion
C104453_65	ref|XP_002275100.1| PREDICTED: hypothetical protein [Vitis vinif...	GO:0005703 C "polytene chromosome puff" GO:0005622	DNAhelicase.	Wnt signaling pathway
C104455_65	ref|XP_002530820.1| hect ubiquitin-protein ligase, putative [Ric...	GO:0042023 P "DNA endoreduplication" GO:0006139	Non-specificserine/threonineproteinkinase.	Ubiquitin mediated proteolysis
C104457_65	ref|XP_002530820.1| hect ubiquitin-protein ligase, putative [Ric...	GO:0042023 P "DNA endoreduplication" GO:0006139	Non-specificserine/threonineproteinkinase.	Ubiquitin mediated proteolysis
C104461_65	ref|XP_003633167.1| PREDICTED: uncharacterized protein LOC100257...	GO:0005622 C "intracellular" GO:0005622	DNA-directedRNApolymerase.
C104463_65	ref|XP_002313058.1| predicted protein [Populus trichocarpa] >gi|...	GO:0051015 F "actin filament binding" GO:0005488	1-phosphatidylinositol4-kinase.	Phosphatidylinositol signaling system
C104467_65	emb|CBI24130.3| unnamed protein product [Vitis vinifera]	GO:0048443 P "stamen development" GO:0007275	Non-specificserine/threonineproteinkinase.	MAPK signaling pathway - yeast
C104473_65	ref|XP_002271263.2| PREDICTED: uncharacterized protein LOC100254...	GO:0046854 P "phosphatidylinositol phosphorylation" GO:0008152	1-phosphatidylinositol-3-phosphate5-kinase.	Phosphatidylinositol signaling system
C104475_65	ref|XP_002269196.2| PREDICTED: uncharacterized protein LOC100267...	GO:0035267 C "NuA4 histone acetyltransferase complex" GO:0005622
C104477_65	gb|AAL26864.2|AF314924_1 NADH glutamate synthase precursor [Phas...	GO:0080114 P "positive regulation of glycine hydroxymethyltransferase activity" GO:0050789	Glutamatesynthase(NADH).	Nitrogen metabolism
C104481_65	ref|XP_002270537.2| PREDICTED: E3 ubiquitin-protein ligase UBR2-...	GO:0007141 P "male meiosis I" GO:0009987
C104485_65	gb|AAL26865.2|AF314925_1 NADH glutamate synthase precursor [Phas...	GO:0080114 P "positive regulation of glycine hydroxymethyltransferase activity" GO:0050789	Glutamatesynthase(NADH).	Nitrogen metabolism
C104491_65	ref|XP_002277575.2| PREDICTED: uncharacterized protein LOC100266...	GO:0008022 F "protein C-terminus binding" GO:0005488
C10449_65
C104501_65	ref|XP_002283711.1| PREDICTED: hypothetical protein [Vitis vinif...	GO:0005739 C "mitochondrion" GO:0005622	Non-specificserine/threonineproteinkinase.	Ubiquitin mediated proteolysis
C104503_65	ref|XP_002268896.1| PREDICTED: similar to E3 ubiquitin-protein l...	GO:0005739 C "mitochondrion" GO:0005622	Non-specificserine/threonineproteinkinase.	Ubiquitin mediated proteolysis
C10581_65	gb|ACJ84680.1| unknown [Medicago truncatula]
C10595_65
C10599_65	gb|EJK66022.1| hypothetical protein THAOC_13079 [Thalassiosira o...	GO:0005737 C "cytoplasm" GO:0005622	Tryptophansynthase.	Glycine, serine and threonine metabolism
C10603_65
C10607_65	gb|ADJ38654.1| accelerated cell death 6 [Arabidopsis thaliana]	GO:0051015 F "actin filament binding" GO:0005488
C10609_65	gb|ACA96503.1| MAR-binding protein [Dunaliella salina]	GO:0005737 C "cytoplasm" GO:0005622		Ribosome biogenesis in eukaryotes
C10619_65	ref|YP_002008008.1| erythromycin esterase; exported protein [Cup...	GO:0005886 C "plasma membrane" GO:0016020
C10635_65	ref|XP_002313236.1| predicted protein [Populus trichocarpa] >gi|...	GO:0009697 P "salicylic acid biosynthetic process" GO:0008152	Non-specificserine/threonineproteinkinase.	Toll-like receptor signaling pathway
C10667_65
C10671_65
C10673_65
C10679_65
C10681_67
C10683_65
C10685_65	ref|XP_002593379.1| hypothetical protein BRAFLDRAFT_57687 [Branc...	GO:0007596 P "blood coagulation" GO:0050896	Non-specificserine/threonineproteinkinase.	Olfactory transduction
C10687_65
C10693_65	gb|AAD24195.1| fragmin A [Physarum polycephalum]	GO:0051015 F "actin filament binding" GO:0005488		Regulation of actin cytoskeleton
C10697_65
C10709_65	gb|EGG21070.1| putative protein serine/threonine kinase [Dictyos...	GO:0005737 C "cytoplasm" GO:0005622	Non-specificserine/threonineproteinkinase.	MAPK signaling pathway
C10717_67	gb|AFK36429.1| unknown [Medicago truncatula]	GO:0005739 C "mitochondrion" GO:0005622	Methylcrotonoyl-CoAcarboxylase.	Valine, leucine and isoleucine degradation
C10719_65	ref|XP_003634994.1| PREDICTED: pentatricopeptide repeat-containi...	GO:0031425 P "chloroplast RNA processing" GO:0006139
C10721_65	gb|AFK38916.1| unknown [Medicago truncatula]	GO:0005886 C "plasma membrane" GO:0016020
C10731_65	ref|XP_003745888.1| PREDICTED: mRNA turnover protein 4 homolog [...	GO:0044351 P "macropinocytosis" NA
C10749_65
C10763_65	gb|AFK38847.1| unknown [Lotus japonicus]
C10767_65	emb|CCG25502.1| Srb1 protein [Candida orthopsilosis]	GO:0000032 P "cell wall mannoprotein biosynthetic process" GO:0008152	Mannose-1-phosphateguanylyltransferase.	Amino sugar and nucleotide sugar metabolism
C10777_65	gb|EDK38075.2| hypothetical protein PGUG_02173 [Meyerozyma guill...	GO:0004321 F "fatty-acyl-CoA synthase activity" GO:0016740	Enoyl-[acyl-carrier-protein]reductase(NADH).	Fatty acid biosynthesis
C10779_65	ref|XP_002519465.1| conserved hypothetical protein [Ricinus comm...
C1077_65
C10785_65	ref|NP_001184943.1| DNA replication ATP-dependent helicase Dna2 ...	GO:0045740 P "positive regulation of DNA replication" GO:0050789	DNAhelicase.	DNA replication
C10795_65	ref|XP_002328592.1| predicted protein [Populus trichocarpa] >gi|...
C10797_65
C10801_65
C10807_65	ref|XP_002383491.1| nuclear transport factor 2 domain protein [A...	GO:0043090 P "amino acid import" GO:0006810
C10809_65	ref|XP_002316223.1| anthranilate synthase, alpha subunit 1 [Popu...	GO:0009814 P "defense response, incompatible interaction" GO:0050896	Anthranilatesynthase.	Phenylalanine, tyrosine and tryptophan biosynthesis
C10811_65	gb|ABK26437.1| unknown [Picea sitchensis] >gi|224285188|gb|ACN40...	GO:0080094 P "response to trehalose-6-phosphate stimulus" GO:0050896	Adenosinekinase.	Purine metabolism
C10815_65	ref|XP_002522478.1| xenotropic and polytropic murine leukemia vi...	GO:0006817 P "phosphate ion transport" GO:0006810
C10819_65	emb|CAN78332.1| hypothetical protein VITISV_034975 [Vitis vinifera]	GO:0080046 F "quercetin 4{prime}-O-glucosyltransferase activity" GO:0016740	Indole-3-acetatebeta-glucosyltransferase.	Phenylpropanoid biosynthesis
C10825_65	ref|XP_002314752.1| predicted protein [Populus trichocarpa] >gi|...	GO:0005886 C "plasma membrane" GO:0016020
C10829_65
C10841_65
C10847_65	ref|XP_002885611.1| ABC1 family protein [Arabidopsis lyrata subs...
C10851_65	emb|CAA65991.1| methionine sulfoxide reductase [Arabidopsis thal...	GO:0010218 P "response to far red light" GO:0050896	Peptide-methionine(S)-S-oxidereductase.
C10857_65	ref|XP_003631674.1| PREDICTED: pentatricopeptide repeat-containi...	GO:0005739 C "mitochondrion" GO:0005622
C10859_65
C10863_65
C10887_65	ref|NP_001236234.1| uncharacterized protein LOC100527193 precurs...	GO:0005886 C "plasma membrane" GO:0016020	Non-specificserine/threonineproteinkinase.
C10893_65	ref|XP_002500678.1| predicted protein [Micromonas sp. RCC299] >g...	GO:0044281 P "small molecule metabolic process" GO:0008152	Beta-ureidopropionase.	Pyrimidine metabolism
C10897_65
C10899_65	ref|XP_001953766.1| GF17067 [Drosophila ananassae] >gi|190626803...	GO:0005856 C "cytoskeleton" GO:0005622
C10905_65
C10911_65		GO:0010485 F "H4 histone acetyltransferase activity" GO:0016740		Ribosome biogenesis in eukaryotes
C10919_65
C10921_65		GO:0000329 C "fungal-type vacuole membrane" GO:0016020
C10923_65	ref|XP_002515322.1| Aminotransferase ybdL, putative [Ricinus com...	GO:0042803 F "protein homodimerization activity" GO:0005488	Succinyldiaminopimelatetransaminase.	Lysine biosynthesis
C10925_65	ref|NP_001241074.1| uncharacterized protein LOC100803227 [Glycin...	GO:0046685 P "response to arsenic-containing substance" GO:0050896
C10931_67
C10935_65
C10937_65	ref|NP_565410.1| uncharacterized protein [Arabidopsis thaliana] ...
C10939_65	gb|AAX70987.1| resistance protein Cre [Arachis hypogaea]	GO:0031347 P "regulation of defense response" GO:0050789		Plant-pathogen interaction
C10941_65	ref|XP_002875922.1| glutamate-1-semialdehyde 2,1-aminomutase 2 [...	GO:0045036 P "protein targeting to chloroplast" GO:0006810	Glutamate-1-semialdehyde2,1-aminomutase.	Porphyrin and chlorophyll metabolism
C10969_65	gb|EFX69070.1| hypothetical protein DAPPUDRAFT_228809 [Daphnia p...	GO:0006121 P "mitochondrial electron transport, succinate to ubiquinone" GO:0008152	Succinatedehydrogenase(ubiquinone).	Huntingtons disease
C10979_65
C10983_65
C10993_65
C10997_65
C10999_65	ref|NP_001241031.1| uncharacterized protein LOC100815507 [Glycin...	GO:0005829 C "cytosol" GO:0005622	ADP-ribosediphosphatase.
C11003_65	ref|YP_006369933.1| acyl-CoA dehydrogenase domain-containing pro...	GO:0005743 C "mitochondrial inner membrane" GO:0016020	Glutaryl-CoAdehydrogenase.	Lysine degradation
C11009_65	gb|ACU14960.1| unknown [Glycine max]
C11015_65	ref|XP_002525084.1| ATP-binding cassette transporter, putative [...	GO:0009624 P "response to nematode" GO:0050896
C11015_67	pdb|3IZ5|OO Chain o, Localization Of The Large Subunit Ribosomal...	GO:0022625 C "cytosolic large ribosomal subunit" GO:0005622		Ribosome
C11017_67
C11023_65	ref|NP_568802.1| uncharacterized protein [Arabidopsis thaliana] ...
C11027_65		GO:0015824 P "proline transport" GO:0006810
C11047_65	ref|XP_002274339.2| PREDICTED: uncharacterized protein LOC100258...
C11059_65	gb|ABN06007.1| Homeodomain-related [Medicago truncatula]	GO:0010062 P "negative regulation of trichoblast fate specification" GO:0050789
C11061_65	gb|ABN09142.1| TIR [Medicago truncatula]	GO:0005737 C "cytoplasm" GO:0005622
C11073_65	gb|AFK46538.1| unknown [Lotus japonicus]
C11075_65
C11077_65	ref|XP_002278066.1| PREDICTED: hypothetical protein [Vitis vinif...	GO:0009165 P "nucleotide biosynthetic process" GO:0006139	Ubiquitinylhydrolase1.
C11079_65
C11083_65
C11091_65
C11093_65	ref|XP_002314571.1| predicted protein [Populus trichocarpa] >gi|...	GO:0005518 F "collagen binding" GO:0005488	Estradiol17-beta-dehydrogenase.	Biosynthesis of unsaturated fatty acids
C11097_65
C11101_65	emb|CBI33939.3| unnamed protein product [Vitis vinifera]
C11103_65
C11111_65	ref|XP_002882199.1| hypothetical protein ARALYDRAFT_477417 [Arab...	GO:0001887 P "selenium compound metabolic process" GO:0008152	Cystathioninegamma-synthase.	Selenocompound metabolism
C11113_65	gb|AAL32622.1| Phospholipase like protein [Arabidopsis thaliana]
C11117_65	ref|XP_001640945.1| predicted protein [Nematostella vectensis] >...	GO:0005737 C "cytoplasm" GO:0005622		Ribosome biogenesis in eukaryotes
C11119_65
C11121_65	ref|XP_002522508.1| UDP-glucosyltransferase, putative [Ricinus c...	GO:0009718 P "anthocyanin biosynthetic process" GO:0008152	Anthocyanidin3-O-glucosyltransferase.	Phenylpropanoid biosynthesis
C11121_67	gb|AFG28405.1| glyceraldehyde-3-phosphate dehydrogenase B [Pyrus...	GO:0009902 P "chloroplast relocation" GO:0009987	Glyceraldehyde-3-phosphatedehydrogenase(NADP())(phosphorylating).	Carbon fixation in photosynthetic organisms
C11127_65
C11129_65
C11129_67
C11135_65
C11139_65	ref|YP_003389759.1| fatty acid desaturase [Spirosoma linguale DS...	GO:0030148 P "sphingolipid biosynthetic process" GO:0008152		Sphingolipid metabolism
C11153_65
C11157_65	ref|NP_001242840.1| uncharacterized protein LOC100805618 [Glycin...
C11163_65
C11165_65	gb|EFA74718.1| heat shock protein [Polysphondylium pallidum PN500]	GO:0005737 C "cytoplasm" GO:0005622		Influenza A
C11167_65
C11173_65
C11175_65	ref|XP_003635391.1| PREDICTED: (3S,6E)-nerolidol synthase 1-like...	GO:0043693 P "monoterpene biosynthetic process" GO:0008152	S-linaloolsynthase.	Monoterpenoid biosynthesis
C11199_65	gb|ACD36581.1| stress-induced receptor-like kinase [Glycine max]	GO:0009867 P "jasmonic acid mediated signaling pathway" GO:0050789	Non-specificserine/threonineproteinkinase.	Plant-pathogen interaction
C11201_65	ref|XP_002265619.1| PREDICTED: hypothetical protein [Vitis vinif...	GO:0048868 P "pollen tube development" GO:0007275	Non-specificserine/threonineproteinkinase.	Plant-pathogen interaction
C11205_65	ref|XP_002519200.1| 60S ribosomal protein L29, putative [Ricinus...	GO:0007566 P "embryo implantation" GO:0007275		Ribosome
C11207_65	gb|EGG18452.1| Hemolysin III [Dictyostelium fasciculatum]	GO:0004872 F "receptor activity" GO:0004871
C11211_65
C11217_65	ref|XP_002512078.1| conserved hypothetical protein [Ricinus comm...
C11219_65		GO:0009733 P "response to auxin stimulus" GO:0050896		Plant hormone signal transduction
C11227_65
C11235_65
C11241_65
C11247_65	gb|EGG15975.1| G protein b-subunit [Dictyostelium fasciculatum]	GO:0005886 C "plasma membrane" GO:0016020	Non-specificserine/threonineproteinkinase.	Taste transduction
C11253_65
C11255_65	gb|AFK34169.1| unknown [Medicago truncatula]	GO:0009815 F "1-aminocyclopropane-1-carboxylate oxidase activity" GO:0016491	Flavanone3-dioxygenase.	Flavonoid biosynthesis
C11257_65
C11259_65	ref|XP_002525677.1| conserved hypothetical protein [Ricinus comm...
C11265_65
C11269_65
C11279_65	ref|NP_186872.1| reversibly glycosylated polypeptide 1 [Arabidop...	GO:0052691 F "UDP-arabinopyranose mutase activity" NA	UDP-arabinopyranosemutase.
C11281_65	emb|CAN88420.1| N-acetyltransferase 10 [Danio rerio]	GO:0005634 C "nucleus" GO:0005622	tRNA(Met)cytidineacetyltransferase.	Ribosome biogenesis in eukaryotes
C11289_65	gb|ACQ58315.1| CTD small phosphatase-like protein [Anoplopoma fi...	GO:0050768 P "negative regulation of neurogenesis" GO:0030154	Phosphoproteinphosphatase.
C11299_65	ref|NP_001078452.1| NAC domain-containing protein 72 [Arabidopsi...	GO:0009605 P "response to external stimulus" GO:0050896
C11309_65	emb|CBI15206.3| unnamed protein product [Vitis vinifera]	GO:0009451 P "RNA modification" GO:0006139
C11315_65	ref|XP_002281438.2| PREDICTED: uncharacterized protein LOC100241...	GO:0048235 P "pollen sperm cell differentiation" GO:0030154
C11319_65	ref|XP_002316890.1| predicted protein [Populus trichocarpa] >gi|...	GO:0009723 P "response to ethylene stimulus" GO:0050896
C11323_65	ref|NP_193037.1| putative quinone-oxidoreductase-like protein [A...	GO:0005886 C "plasma membrane" GO:0016020
C11331_65
C11337_65		GO:0008233 F "peptidase activity" GO:0003824	Xaa-Prodipeptidase.
C11341_65	gb|EGG18539.1| peptidase S10 family protein [Dictyostelium fasci...	GO:0044351 P "macropinocytosis" NA	CarboxypeptidaseD.	Lysosome
C11347_65
C11349_65		GO:0005669 C "transcription factor TFIID complex" GO:0005622		Basal transcription factors
C11351_65		GO:0016847 F "1-aminocyclopropane-1-carboxylate synthase activity" GO:0016829	1-aminocyclopropane-1-carboxylatesynthase.	Cysteine and methionine metabolism
C11353_65
C11375_65
C11385_65	gb|EIW71518.1| hypothetical protein TREMEDRAFT_73330 [Tremella m...	GO:0005739 C "mitochondrion" GO:0005622	Malatedehydrogenase.	Glyoxylate and dicarboxylate metabolism
C11389_65	gb|EGC29096.1| hypothetical protein DICPUDRAFT_84858 [Dictyostel...	GO:0061333 P "renal tubule morphogenesis" GO:0007275
C11393_65
C11399_65		GO:0005730 C "nucleolus" GO:0005622
C11405_65	gb|EFA77741.1| subunit of heterodimeric actin capping protein ca...	GO:0009617 P "response to bacterium" GO:0050896
C11407_65
C11411_65	gb|AFK38830.1| unknown [Medicago truncatula]	GO:0005622 C "intracellular" GO:0005622	Non-specificserine/threonineproteinkinase.
C11421_65	ref|NP_001119233.1| unknown protein [Arabidopsis thaliana]		Aspartatetransaminase.	Phenylalanine metabolism
C11429_65
C11435_65	gb|ABD28581.1| Zinc finger, RING-type [Medicago truncatula]	GO:0010043 P "response to zinc ion" GO:0050896	Ubiquitin--proteinligase.	Ubiquitin mediated proteolysis
C11437_65	emb|CBI21426.3| unnamed protein product [Vitis vinifera]
C11447_65	gb|ABE80149.1| Tetratricopeptide-like helical [Medicago truncatula]	GO:0031425 P "chloroplast RNA processing" GO:0006139
C11453_65
C11459_65
C11469_65	ref|XP_002316233.1| laccase 3 [Populus trichocarpa] >gi|22286527...	GO:0045492 P "xylan biosynthetic process" GO:0008152	Laccase.
C11473_65	ref|XP_002275897.1| PREDICTED: hypothetical protein [Vitis vinif...	GO:0005737 C "cytoplasm" GO:0005622
C11475_65	ref|XP_002532949.1| DNA binding protein, putative [Ricinus commu...
C11477_65
C11479_65
C11481_65	ref|XP_002312230.1| predicted protein [Populus trichocarpa] >gi|...
C11483_65
C11487_65
C11491_65	gb|ABI73972.1| transcription factor MYBJ6 [Glycine max]	GO:0009751 P "response to salicylic acid stimulus" GO:0050896
C11493_65	gb|EFA77669.1| oligosaccharyl transferase [Polysphondylium palli...	GO:0008250 C "oligosaccharyltransferase complex" GO:0016020	Dolichyl-diphosphooligosaccharide--proteinglycotransferase.	N-Glycan biosynthesis
C11495_65	emb|CCG25008.1| Hsp90 chaperone of Hsp90 family [Candida orthops...	GO:0005737 C "cytoplasm" GO:0005622		NOD-like receptor signaling pathway
C11497_65	ref|XP_462213.1| DEHA2G15422p [Debaryomyces hansenii CBS767] >gi...	GO:0003735 F "structural constituent of ribosome" GO:0005198		Ribosome
C11515_65
C11517_65	ref|XP_002265875.2| PREDICTED: DUF246 domain-containing protein ...
C11521_65	ref|XP_002519127.1| conserved hypothetical protein [Ricinus comm...	GO:0005737 C "cytoplasm" GO:0005622	Non-specificserine/threonineproteinkinase.	mRNA surveillance pathway
C11529_65	gb|EGG14648.1| heat shock protein Hsp70 family protein [Dictyost...	GO:0005615 C "extracellular space" GO:0005576	Levansucrase.	Prion diseases
C11531_65	ref|NP_192311.1| putative plastid-lipid-associated protein 1 [Ar...	GO:0009534 C "chloroplast thylakoid" GO:0005622
C11539_65	gb|EIW68140.1| hypothetical protein TREMEDRAFT_74429 [Tremella m...	GO:0006675 P "mannosyl-inositol phosphorylceramide metabolic process" GO:0008152
C11547_65	gb|AFK43117.1| unknown [Lotus japonicus]
C11559_65	dbj|BAD74160.1| coronin [Physarum polycephalum]	GO:0051015 F "actin filament binding" GO:0005488	Non-specificserine/threonineproteinkinase.	Phagosome
C11563_65	ref|YP_003587258.1| transport membrane protein [Citrullus lanatu...
C11569_65
C11571_65
C11577_65	gb|AFK35084.1| unknown [Lotus japonicus]
C11581_65
C11583_65		GO:0009867 P "jasmonic acid mediated signaling pathway" GO:0050789
C11593_65		GO:0009534 C "chloroplast thylakoid" GO:0005622		Photosynthesis
C11595_65
C11599_65	gb|EGC34903.1| methylenetetrahydrofolate reductase [Dictyosteliu...	GO:0044281 P "small molecule metabolic process" GO:0008152	Methylenetetrahydrofolatereductase(NAD(P)H).	One carbon pool by folate
C11603_65		GO:0006355 P "regulation of transcription, DNA-dependent" GO:0050789
C11605_65
C11611_65	ref|NP_188478.1| aspartyl protease family protein [Arabidopsis t...	GO:0070001 F "aspartic-type peptidase activity" GO:0003824	Nepenthesin.	Protein digestion and absorption
C11613_65	gb|ABE09158.1| hypothetical protein UTI89_C3718 [Escherichia col...
C11617_65	ref|XP_001485767.1| hypothetical protein PGUG_01438 [Meyerozyma ...	GO:0005737 C "cytoplasm" GO:0005622	Phenylalanine--tRNAligase.	Aminoacyl-tRNA biosynthesis
C11619_65	ref|XP_002303358.1| predicted protein [Populus trichocarpa] >gi|...
C11625_65		GO:0005618 C "cell wall" GO:0005623	Gamma-glutamylhydrolase.	Folate biosynthesis
C11627_65
C11637_65
C11643_65
C11649_65
C11661_65	emb|CBI26526.3| unnamed protein product [Vitis vinifera]	GO:0009507 C "chloroplast" GO:0005622
C11673_65
C11677_65
C11679_65
C11687_65		GO:0020037 F "heme binding" GO:0005488
C11699_65
C11705_65	gb|ABD32724.1| Helicase, C-terminal; Argonaute and Dicer protein...	GO:0007275 P "multicellular organismal development" GO:0007275
C11715_65
C11721_65	gb|EIE88356.1| transketolase [Rhizopus oryzae RA 99-880]	GO:0006098 P "pentose-phosphate shunt" GO:0006139	Transketolase.	Carbon fixation in photosynthetic organisms
C11727_65	ref|XP_002839905.1| hypothetical protein [Tuber melanosporum Mel...	GO:0033554 P "cellular response to stress" GO:0050896
C11729_65	gb|EJD52060.1| ribosomal protein S30 [Auricularia delicata TFB-1...	GO:0003735 F "structural constituent of ribosome" GO:0005198		Ribosome
C11733_65	ref|NP_001235554.1| receptor protein kinase-like protein [Glycin...	GO:0010075 P "regulation of meristem growth" GO:0007275	Non-specificserine/threonineproteinkinase.	Plant-pathogen interaction
C11745_65
C11747_65	ref|XP_002548114.1| acetolactate synthase, mitochondrial precurs...	GO:0009082 P "branched chain family amino acid biosynthetic process" GO:0008152	Acetolactatesynthase.	Butanoate metabolism
C11751_65	ref|XP_002907439.1| conserved hypothetical protein [Phytophthora...	GO:0005615 C "extracellular space" GO:0005576	Non-specificserine/threonineproteinkinase.	Influenza A
C11759_65	ref|XP_002305711.1| predicted protein [Populus trichocarpa] >gi|...	GO:0004674 F "protein serine/threonine kinase activity" GO:0016740	Non-specificserine/threonineproteinkinase.	Plant-pathogen interaction
C11763_65
C11767_65	gb|ABE80149.1| Tetratricopeptide-like helical [Medicago truncatula]	GO:0009451 P "RNA modification" GO:0006139
C11775_65
C11787_65	ref|XP_001645342.1| hypothetical protein Kpol_1058p21 [Vanderwal...	GO:0006696 P "ergosterol biosynthetic process" GO:0008152	Lathosteroloxidase.	Steroid biosynthesis
C11793_65
C11795_65
C11797_65
C11823_65	gb|ABN08113.1| hypothetical protein MtrDRAFT_AC155880g12v2 [Medi...
C11829_65		GO:0051015 F "actin filament binding" GO:0005488	Alanine--tRNAligase.	Tight junction
C11835_65		GO:0006379 P "mRNA cleavage" GO:0006139
C11837_65
C11843_65	ref|XP_003193573.1| elongation factor 3 [Cryptococcus gattii WM2...	GO:0022626 C "cytosolic ribosome" GO:0005622	Capsular-polysaccharide-transportingATPase.
C11845_65
C11861_65	ref|XP_001766436.1| predicted protein [Physcomitrella patens sub...	GO:0019861 C "flagellum" GO:0005622	Peptide-N(4)-(N-acetyl-beta-glucosaminyl)asparagineamidase.	Protein processing in endoplasmic reticulum
C11867_65	ref|XP_502939.1| YALI0D17424p [Yarrowia lipolytica] >gi|49648807...	GO:0000139 C "Golgi membrane" GO:0016020	Mannosyl-oligosaccharide1,2-alpha-mannosidase.	N-Glycan biosynthesis
C11873_65
C11875_65	ref|XP_002261136.1| 40S ribosomal protein S5 [Plasmodium knowles...	GO:0005875 C "microtubule associated complex" GO:0005622		Ribosome
C11881_65	sp|P38379.1|SC61A_PYRSA RecName: Full=Protein transport protein ...	GO:0045047 P "protein targeting to ER" GO:0006810		Vibrio cholerae infection
C11883_65
C11885_65
C11891_65	gb|EGG23429.1| methylmalonate-semialdehyde dehydrogenase [Dictyo...	GO:0005739 C "mitochondrion" GO:0005622	Malonate-semialdehydedehydrogenase(acetylating).	Propanoate metabolism
C11893_65	ref|XP_002529162.1| condensin, putative [Ricinus communis] >gi|2...
C11895_65	ref|XP_002280934.2| PREDICTED: uncharacterized protein LOC100242...
C11897_65
C11899_65	ref|XP_001017054.2| aminotransferase, classes I and II family pr...	GO:0005743 C "mitochondrial inner membrane" GO:0016020	Aspartatetransaminase.	Phenylalanine metabolism
C11907_65	gb|EGG16645.1| protein phosphatase 2B [Dictyostelium fasciculatum]	GO:0031287 P "positive regulation of sorocarp stalk cell differentiation" GO:0050789	1-alkylglycerophosphocholineO-acetyltransferase.	Glutamatergic synapse
C11911_65	ref|XP_002275897.1| PREDICTED: hypothetical protein [Vitis vinif...	GO:0045893 P "positive regulation of transcription, DNA-dependent" GO:0050789
C11913_65	gb|EDK38299.2| hypothetical protein PGUG_02397 [Meyerozyma guill...	GO:0005737 C "cytoplasm" GO:0005622
C11913_67	gb|AAF79475.1|AC022492_19 F1L3.35 [Arabidopsis thaliana]
C11923_65
C11927_65	ref|XP_002324567.1| predicted protein [Populus trichocarpa] >gi|...	GO:0045036 P "protein targeting to chloroplast" GO:0006810
C11933_65
C11935_65	ref|XP_002324414.1| predicted protein [Populus trichocarpa] >gi|...
C11941_65
C11943_65
C11947_65
C11949_65	ref|XP_002307241.1| predicted protein [Populus trichocarpa] >gi|...
C11951_65
C11955_65	gb|EGC39035.1| ubiquitin activating enzyme E1 [Dictyostelium pur...	GO:0044351 P "macropinocytosis" NA		Ubiquitin mediated proteolysis
C11959_65	emb|CBI17577.3| unnamed protein product [Vitis vinifera]
C11967_65	ref|NP_001242552.1| uncharacterized protein LOC100820390 [Glycin...
C11971_65
C11973_65	emb|CBI26518.3| unnamed protein product [Vitis vinifera]	GO:0005886 C "plasma membrane" GO:0016020	Cellulosesynthase(UDP-forming).	Starch and sucrose metabolism
C11975_65
C11979_65
C11983_65		GO:0005730 C "nucleolus" GO:0005622		mRNA surveillance pathway
C11985_65	gb|ACU18678.1| unknown [Glycine max]
C11991_65
C11995_65
C11997_65	ref|XP_002894186.1| predicted protein [Arabidopsis lyrata subsp....	GO:0010048 P "vernalization response" GO:0050896	Pectinesterase.	Starch and sucrose metabolism
C12003_65	gb|ACU23361.1| unknown [Glycine max]
C12009_65	emb|CBI37515.3| unnamed protein product [Vitis vinifera]	GO:0016605 C "PML body" GO:0005622	DNAtopoisomerase.	Homologous recombination
C12025_65		GO:0005794 C "Golgi apparatus" GO:0005622	Thioredoxin-disulfidereductase.	Pyrimidine metabolism
C12029_65	ref|NP_001242352.1| uncharacterized protein LOC100811127 [Glycin...	GO:0051567 P "histone H3-K9 methylation" GO:0008152	HomocysteineS-methyltransferase.	Cysteine and methionine metabolism
C12031_65	ref|NP_001242167.1| uncharacterized protein LOC100815175 [Glycin...	GO:0006355 P "regulation of transcription, DNA-dependent" GO:0050789
C12043_65
C12049_65	ref|NP_176444.1| flavin-containing monooxygenase FMO GS-OX3 [Ara...	GO:0009684 P "indoleacetic acid biosynthetic process" GO:0008152		Methane metabolism
C12053_65	ref|XP_002275257.1| PREDICTED: hypothetical protein isoform 2 [V...	GO:0001649 P "osteoblast differentiation" GO:0030154		Chloroalkane and chloroalkene degradation
C12061_65	gb|AAM65036.1| putative flavonol sulfotransferase [Arabidopsis t...	GO:0009684 P "indoleacetic acid biosynthetic process" GO:0008152	Flavonol3-sulfotransferase.	Glucosinolate biosynthesis
C12075_65	ref|XP_002882129.1| universal stress protein family protein [Ara...	GO:0002238 P "response to molecule of fungal origin" GO:0050896
C12077_65	gb|AFK45751.1| unknown [Lotus japonicus]	GO:0009451 P "RNA modification" GO:0006139
C12079_65
C12083_65
C12085_65	gb|EEE52678.1| hypothetical protein OsJ_35062 [Oryza sativa Japo...	GO:0006499 P "N-terminal protein myristoylation" GO:0008152	Poly(A)-specificribonuclease.	RNA degradation
C12101_65
C12113_65
C12119_65
C12121_65
C12125_65	ref|NP_189034.1| beta-amylase 1 [Arabidopsis thaliana] >gi|75335...	GO:0016161 F "beta-amylase activity" GO:0003824	Beta-amylase.	Starch and sucrose metabolism
C12129_65	ref|XP_002283101.1| PREDICTED: hypothetical protein [Vitis vinif...
C12133_65	ref|XP_652779.1| vacuolar proton ATPase subunit [Entamoeba histo...	GO:0005737 C "cytoplasm" GO:0005622		Oxidative phosphorylation
C12137_65
C12139_65		GO:0005773 C "vacuole" GO:0005622
C12151_65	gb|EIW71080.1| hypothetical protein TREMEDRAFT_71055 [Tremella m...	GO:0051726 P "regulation of cell cycle" GO:0050789		Ribosome
C12153_65	emb|CBI32075.3| unnamed protein product [Vitis vinifera]	GO:0051015 F "actin filament binding" GO:0005488
C12159_65
C12165_65
C12167_65	ref|XP_001749211.1| hypothetical protein [Monosiga brevicollis M...	GO:0005739 C "mitochondrion" GO:0005622	Acidphosphatase.
C12169_65		GO:0005737 C "cytoplasm" GO:0005622
C12171_65	gb|AFK47698.1| unknown [Lotus japonicus]	GO:0052325 P "cell wall pectin biosynthetic process" GO:0008152	BenzylalcoholO-benzoyltransferase.
C12173_65
C12185_65	ref|NP_191121.1| Translation initiation factor IF6 [Arabidopsis ...	GO:0005730 C "nucleolus" GO:0005622		Ribosome biogenesis in eukaryotes
C12189_65	ref|XP_002268358.2| PREDICTED: TMV resistance protein N-like [Vi...	GO:0005737 C "cytoplasm" GO:0005622
C12191_65	gb|AAP97496.1| cellulose synthase [Solanum tuberosum]	GO:0016049 P "cell growth" GO:0009987	Cellulosesynthase(UDP-forming).
C12197_65	ref|NP_001240971.1| uncharacterized protein LOC100820362 [Glycin...
C12203_65	dbj|BAJ53207.1| JHL06B08.9 [Jatropha curcas]
C12207_65
C12213_65	ref|XP_383642.1| hypothetical protein FG03466.1 [Gibberella zeae...	GO:0005886 C "plasma membrane" GO:0016020	Succinicsemialdehydereductase.
C12219_65	gb|AFK39292.1| unknown [Medicago truncatula]
C12227_65
C12233_65		GO:0080129 P "proteasome core complex assembly" GO:0009987	Sphinganine-1-phosphatealdolase.	Sphingolipid metabolism
C12237_65	ref|XP_002320255.1| predicted protein [Populus trichocarpa] >gi|...	GO:0051567 P "histone H3-K9 methylation" GO:0008152
C12239_65		GO:0007420 P "brain development" GO:0007275
C12243_65	ref|XP_002515835.1| pentatricopeptide repeat-containing protein,...	GO:0009507 C "chloroplast" GO:0005622
C12247_65	ref|XP_642118.1| trans-2-enoyl-CoA reductase [Dictyostelium disc...	GO:0005739 C "mitochondrion" GO:0005622	Trans-2-enoyl-CoAreductase(NADPH).	Fatty acid elongation in mitochondria
C12253_65	ref|XP_002947566.1| hypothetical protein VOLCADRAFT_73333 [Volvo...	GO:0000165 P "MAPK cascade" GO:0050789	Mitogen-activatedproteinkinasekinase.	Vascular smooth muscle contraction
C12259_65	gb|ACN21641.1| putative basic helix-loop-helix protein BHLH17 [L...	GO:0006355 P "regulation of transcription, DNA-dependent" GO:0050789
C12261_65
C12263_65	gb|AAC08601.1| myrosinase-binding protein homolog [Arabidopsis t...	GO:0005773 C "vacuole" GO:0005622
C12267_65	gb|EGG21170.1| vacuolar ATPase subunit DVA41 [Dictyostelium fasc...	GO:0045335 C "phagocytic vesicle" GO:0005622		Oxidative phosphorylation
C12273_65
C12279_65	emb|CBK24926.2| unnamed protein product [Blastocystis hominis]	GO:0005737 C "cytoplasm" GO:0005622		Protein processing in endoplasmic reticulum
C12285_65
C12303_65
C12305_65
C12313_65	ref|NP_001156203.1| myosin light chain-like [Acyrthosiphon pisum...	GO:0003012 P "muscle system process" NA	Non-specificserine/threonineproteinkinase.	Focal adhesion
C12315_65		GO:0005886 C "plasma membrane" GO:0016020	Non-specificserine/threonineproteinkinase.
C12321_65	ref|ZP_02074070.1| hypothetical protein CLOL250_00829 [Clostridi...
C12343_65	emb|CBI18449.3| unnamed protein product [Vitis vinifera]
C12347_65	ref|XP_002514347.1| ATP-binding cassette transporter, putative [...	GO:0009607 P "response to biotic stimulus" GO:0050896		ABC transporters
C12347_67
C12349_65	ref|XP_002882896.1| leucine-rich repeat family protein [Arabidop...	GO:0005886 C "plasma membrane" GO:0016020	Non-specificserine/threonineproteinkinase.	Plant hormone signal transduction
C12353_65
C12357_65
C12363_65	ref|XP_002530719.1| protein binding protein, putative [Ricinus c...	GO:0009294 P "DNA mediated transformation" NA
C12381_65	gb|AFK46383.1| unknown [Lotus japonicus]	GO:0005515 F "protein binding" GO:0005488		Cell cycle - yeast
C12389_65	gb|EGG13588.1| tyrosine-tRNA ligase [Dictyostelium fasciculatum]	GO:0005737 C "cytoplasm" GO:0005622	Tyrosine--tRNAligase.	Aminoacyl-tRNA biosynthesis
C12395_65
C12397_65	ref|XP_002303270.1| predicted protein [Populus trichocarpa] >gi|...	GO:0009451 P "RNA modification" GO:0006139
C12401_65	ref|XP_002273164.1| PREDICTED: hypothetical protein [Vitis vinif...	GO:0016556 P "mRNA modification" GO:0006139
C12409_65
C12417_65	ref|XP_003634011.1| PREDICTED: probable LRR receptor-like serine...	GO:0005886 C "plasma membrane" GO:0016020	Non-specificserine/threonineproteinkinase.	Plant hormone signal transduction
C12437_65
C12439_65	gb|ABN08418.1| Phospholipase D/Transphosphatidylase; C2 calcium/...	GO:0048364 P "root development" GO:0007275	PhospholipaseD.	Ether lipid metabolism
C12453_65
C12459_65	gb|AEB06127.1| Rpp4 candidate R3 [Glycine max]
C12463_67
C12467_67	ref|ZP_02025538.1| hypothetical protein EUBVEN_00788 [Eubacteriu...
C12475_65	ref|XP_002869563.1| hypothetical protein ARALYDRAFT_492051 [Arab...	GO:0009534 C "chloroplast thylakoid" GO:0005622	Protochlorophyllidereductase.	Porphyrin and chlorophyll metabolism
C12477_67	gb|AFK41944.1| unknown [Medicago truncatula]	GO:0008143 F "poly(A) RNA binding" GO:0005488
C12495_65	gb|AAD25837.1| unknown protein [Arabidopsis thaliana]	GO:0034051 P "negative regulation of plant-type hypersensitive response" GO:0050789		Plant-pathogen interaction
C12497_65	sp|P49043.1|VPE_CITSI RecName: Full=Vacuolar-processing enzyme; ...	GO:0004197 F "cysteine-type endopeptidase activity" GO:0003824	Legumain.	Lysosome
C12505_65	emb|CAK03587.1| PDR-like ABC-transporter [Glycine max]	GO:0009607 P "response to biotic stimulus" GO:0050896
C12515_65	gb|EGC32065.1| hypothetical protein DICPUDRAFT_156018 [Dictyoste...	GO:0005515 F "protein binding" GO:0005488		Oxidative phosphorylation
C12525_65
C12529_65	gb|AEW08814.1| Pinus taeda anonymous locus CL1758Contig1_04 geno...	GO:0005747 C "mitochondrial respiratory chain complex I" GO:0016020	NADH:ubiquinonereductase(H()-translocating).	Huntingtons disease
C12549_65
C12551_65	gb|ACU17668.1| unknown [Glycine max]
C12555_65	gb|ACU57238.1| cytochrome oxidase subunit 1 [Anopheles albimanus]	GO:0004129 F "cytochrome-c oxidase activity" GO:0005215	Cytochrome-coxidase.	Cardiac muscle contraction
C12561_65	gb|AAC78551.1| ferredoxin-dependent glutamate synthase precursor...	GO:0080114 P "positive regulation of glycine hydroxymethyltransferase activity" GO:0050789	Glutamatesynthase(ferredoxin).	Nitrogen metabolism
C12573_65
C12575_65
C12589_65	gb|AEI65849.1| elongation factor G [Myxococcus fulvus HW-1]	GO:0005739 C "mitochondrion" GO:0005622
C12593_65	gb|ACZ82299.1| cellulose synthase [Phyllostachys edulis]	GO:0010214 P "seed coat development" GO:0007275	Cellulosesynthase(UDP-forming).
C12611_65	ref|NP_973490.1| putative protein phosphatase 2C 20 [Arabidopsis...	GO:0009684 P "indoleacetic acid biosynthetic process" GO:0008152	Phosphoproteinphosphatase.
C12621_65	ref|XP_002867820.1| methionine sulfoxide reductase domain-contai...	GO:0006979 P "response to oxidative stress" GO:0050896	Peptide-methionine(R)-S-oxidereductase.
C12623_65
C12629_65	ref|XP_628885.1| actin binding protein [Dictyostelium discoideum...	GO:0051015 F "actin filament binding" GO:0005488
C12631_65	ref|ZP_07287470.1| conserved hypothetical protein [Streptomyces ...
C12633_65	ref|XP_003633773.1| PREDICTED: LOW QUALITY PROTEIN: UDP-glycosyl...	GO:0015020 F "glucuronosyltransferase activity" GO:0016740	Cyanohydrinbeta-glucosyltransferase.	Cyanoamino acid metabolism
C12641_65
C12645_65	ref|XP_002889996.1| hypothetical protein ARALYDRAFT_888685 [Arab...	GO:0009741 P "response to brassinosteroid stimulus" GO:0050896		Plant hormone signal transduction
C12653_65	gb|ABA29739.1| DNA mismatch repair protein [Phaseolus vulgaris]	GO:0009408 P "response to heat" GO:0050896	Heme-transportingATPase.	Mismatch repair
C12655_65	ref|XP_636818.2| S60 ribosomal protein L10 [Dictyostelium discoi...	GO:0044351 P "macropinocytosis" NA		Ribosome
C12659_65	gb|ABD46559.1| glycosyl hydrolase family 15-like protein [Hartma...
C12663_65	ref|XP_002266354.2| PREDICTED: serine carboxypeptidase-like 18-l...	GO:0044272 P "sulfur compound biosynthetic process" GO:0008152	Sinapoylglucose--malateO-sinapoyltransferase.	Phenylpropanoid biosynthesis
C12667_65
C12671_65	ref|NP_001235618.1| disease resistance protein [Glycine max] >gi...	GO:0005886 C "plasma membrane" GO:0016020		Plant-pathogen interaction
C12679_65		GO:0005739 C "mitochondrion" GO:0005622
C12691_67
C12705_65
C12707_65	ref|XP_002519221.1| N-acetyltransferase, putative [Ricinus commu...
C12711_65
C12713_65
C12727_65	dbj|BAD95320.1| NADH-dependent glutamate synthase [Arabidopsis t...	GO:0006096 P "glycolysis" GO:0008152	Glutamatesynthase(NADH).	Nitrogen metabolism
C12729_65	ref|XP_002326482.1| cationic amino acid transporter [Populus tri...	GO:0005886 C "plasma membrane" GO:0016020
C12735_65	gb|ADO15993.1| Rj2/Rfg1 protein [Glycine max] >gi|308171402|gb|A...	GO:0005515 F "protein binding" GO:0005488
C12739_65
C12745_65
C12747_65	ref|XP_776798.1| hypothetical protein CNBC2890 [Cryptococcus neo...	GO:0003735 F "structural constituent of ribosome" GO:0005198		Ribosome
C12749_65	ref|ZP_04532941.1| conserved hypothetical protein [Escherichia s...
C12753_65	gb|AFD62258.1| acid invertase [Kummerowia stipulacea]	GO:0005773 C "vacuole" GO:0005622	Beta-fructofuranosidase.	Galactose metabolism
C12761_65
C12763_65
C12769_65	gb|ABN08520.1| Protein kinase [Medicago truncatula]	GO:0043622 P "cortical microtubule organization" GO:0009987	Mitogen-activatedproteinkinasekinasekinase.	MAPK signaling pathway
C12773_65	gb|EJK62984.1| hypothetical protein THAOC_16387 [Thalassiosira o...	GO:0005737 C "cytoplasm" GO:0005622	H()-transportingtwo-sectorATPase.	Collecting duct acid secretion
C12793_65	emb|CBI20292.3| unnamed protein product [Vitis vinifera]	GO:0031625 F "ubiquitin protein ligase binding" GO:0005488	Non-specificserine/threonineproteinkinase.
C12795_65
C12807_65	dbj|BAF02241.1| stearoyl-ACP desaturase [Arabidopsis thaliana]	GO:0010382 P "cellular cell wall macromolecule metabolic process" GO:0008152	Acyl-[acyl-carrier-protein]desaturase.	Fatty acid biosynthesis
C12819_65	ref|XP_003634263.1| PREDICTED: pentatricopeptide repeat-containi...	GO:0005739 C "mitochondrion" GO:0005622
C12827_65	ref|XP_003139952.1| 60S ribosomal protein L10 [Loa loa] >gi|3077...	GO:0022626 C "cytosolic ribosome" GO:0005622		Ribosome
C1283_67
C12841_65
C12843_65	ref|NP_198659.1| ribulose bisphosphate carboxylase small chain 1...	GO:0010218 P "response to far red light" GO:0050896	Ribulose-bisphosphatecarboxylase.	Glyoxylate and dicarboxylate metabolism
C12845_65	ref|XP_001629878.1| predicted protein [Nematostella vectensis] >...		Inositol2-dehydrogenase.	Streptomycin biosynthesis
C12847_65	ref|XP_002326737.1| multidrug/pheromone exporter, MDR family, AB...	GO:0005739 C "mitochondrion" GO:0005622	Xenobiotic-transportingATPase.	ABC transporters
C12851_65	ref|XP_002277885.1| PREDICTED: hypothetical protein [Vitis vinif...
C12853_65
C12859_65	ref|XP_002521164.1| monooxygenase, putative [Ricinus communis] >...	GO:0009851 P "auxin biosynthetic process" GO:0008152	Flavin-containingmonooxygenase.	Tryptophan metabolism
C12861_65		GO:0005737 C "cytoplasm" GO:0005622		Spliceosome
C12863_65
C12865_65	ref|NP_850006.1| uncharacterized protein [Arabidopsis thaliana] ...
C12867_65
C12873_65
C12877_65	gb|EFA82836.1| hypothetical protein PPL_04531 [Polysphondylium p...	GO:0010891 P "negative regulation of sequestering of triglyceride" GO:0050789	1-acylglycerol-3-phosphateO-acyltransferase.	Chloroalkane and chloroalkene degradation
C12879_65	ref|NP_001240218.1| uncharacterized protein LOC100795247 [Glycin...	GO:2000280 P "regulation of root development" GO:0050789
C12881_67	ref|XP_002461202.1| hypothetical protein SORBIDRAFT_02g042770 [S...
C12883_65	ref|NP_188923.1| chlorophyll A-B binding, early light-inducible ...
C12887_65
C12891_65
C12893_65		GO:0009507 C "chloroplast" GO:0005622	3{prime}(2{prime}),5{prime}-bisphosphatenucleotidase.	Sulfur metabolism
C12899_65		GO:0006270 P "DNA-dependent DNA replication initiation" GO:0006139		Cell cycle
C12907_65	gb|EDK36046.2| hypothetical protein PGUG_00144 [Meyerozyma guill...	GO:0005737 C "cytoplasm" GO:0005622
C12919_65	ref|XP_002517070.1| Heat shock factor protein HSF30, putative [R...	GO:0009407 P "toxin catabolic process" GO:0008152
C12921_65
C12927_65	emb|CBI20600.3| unnamed protein product [Vitis vinifera]
C12929_65			5{prime}-nucleotidase.	Pyrimidine metabolism
C12931_65
C12937_65
C12941_65
C12945_65	ref|NP_001237565.1| uncharacterized protein LOC100305846 [Glycin...	GO:0050832 P "defense response to fungus" GO:0050896
C12947_65	emb|CBI19104.3| unnamed protein product [Vitis vinifera]	GO:0009749 P "response to glucose stimulus" GO:0050896
C12949_65	gb|AAC47646.1| enolase [unidentified pseudophyllidean]	GO:0040010 P "positive regulation of growth rate" GO:0050789	Phosphopyruvatehydratase.	Glycolysis / Gluconeogenesis
C12951_65	gb|EFW44297.1| arp2/3 [Capsaspora owczarzaki ATCC 30864]	GO:0005737 C "cytoplasm" GO:0005622		Shigellosis
C12959_65		GO:0080114 P "positive regulation of glycine hydroxymethyltransferase activity" GO:0050789	Glutamatesynthase(ferredoxin).	Nitrogen metabolism
C12969_65			Non-specificserine/threonineproteinkinase.
C12973_65	pir||H84681 probable copper/zinc superoxide dismutase [imported]...	GO:0071493 P "cellular response to UV-B" GO:0050896	Superoxidedismutase.
C12979_65
C12981_65	gb|ACU23904.1| unknown [Glycine max]
C12987_65		GO:0033612 F "receptor serine/threonine kinase binding" GO:0005488
C12995_67
C12999_65
C13001_65
C13001_67
C13005_65	gb|AFK37084.1| unknown [Medicago truncatula]	GO:0010154 P "fruit development" NA
C13007_65
C13023_65
C13047_65
C13049_65
C13055_65	ref|XP_002270802.2| PREDICTED: BTB/POZ domain-containing protein...	GO:0005886 C "plasma membrane" GO:0016020
C13065_67
C13069_65
C13081_65	ref|NP_197460.1| uncharacterized protein [Arabidopsis thaliana] ...
C13089_65	gb|EIW69408.1| hypothetical protein TREMEDRAFT_56909 [Tremella m...	GO:0051594 P "detection of glucose" GO:0050896		Meiosis - yeast
C13091_65
C13095_65	gb|AAX64155.1| hypothetical protein SCH_0249 [Salmonella enteric...
C1309_67
C13101_65		GO:0045121 C "membrane raft" GO:0016020		Phagosome
C13103_65
C13109_65	ref|XP_002271472.1| PREDICTED: hypothetical protein [Vitis vinif...
C13111_65		GO:0047412 F "N-(long-chain-acyl)ethanolamine deacylase activity" GO:0003824	Fattyacidamidehydrolase.	Aminoacyl-tRNA biosynthesis
C13119_65	ref|NP_197105.1| 3-oxo-5-alpha-steroid 4-dehydrogenase family pr...	GO:0042761 P "very long-chain fatty acid biosynthetic process" GO:0008152	Trans-2-enoyl-CoAreductase(NADPH).	Steroid hormone biosynthesis
C13121_65	emb|CAA72341.1| protein phosphatase 2C [Medicago sativa]	GO:0005622 C "intracellular" GO:0005622	Phosphoproteinphosphatase.	Plant hormone signal transduction
C13123_65	ref|XP_002525723.1| conserved hypothetical protein [Ricinus comm...
C13143_65	ref|XP_002515019.1| protein binding protein, putative [Ricinus c...	GO:0045492 P "xylan biosynthetic process" GO:0008152		Pathways in cancer
C13159_65
C13165_65	ref|XP_003632398.1| PREDICTED: LRR receptor-like serine/threonin...	GO:0048443 P "stamen development" GO:0007275	Non-specificserine/threonineproteinkinase.	Plant-pathogen interaction
C13167_65	gb|AFK48103.1| unknown [Lotus japonicus]	GO:0009751 P "response to salicylic acid stimulus" GO:0050896		Protein processing in endoplasmic reticulum
C13169_65	ref|YP_001122844.1| NADH-plastoquinone oxidoreductase subunit 5 ...	GO:0009536 C "plastid" GO:0005622	NADHdehydrogenase(quinone).	Oxidative phosphorylation
C13173_65		GO:0071577 P "zinc ion transmembrane transport" GO:0006810
C13175_65
C13183_65
C13185_65
C13187_65	gb|EFA81599.1| component of the counting factor complex [Polysph...	GO:0042593 P "glucose homeostasis" NA
C13189_65	ref|XP_003593143.1| UDP-glucosyltransferase [Medicago truncatula...	GO:0080044 F "quercetin 7-O-glucosyltransferase activity" GO:0016740	Baicalein7-O-glucuronosyltransferase.	Phenylpropanoid biosynthesis
C13197_65
C13203_65	ref|XP_002174015.1| heat shock protein [Schizosaccharomyces japo...	GO:0030150 P "protein import into mitochondrial matrix" GO:0006810
C13211_65	ref|XP_002523091.1| magnesium/proton exchanger, putative [Ricinu...	GO:0006829 P "zinc ion transport" GO:0006810		Calcium signaling pathway
C13215_65
C13219_65	ref|NP_564137.1| wall-associated receptor kinase 1 [Arabidopsis ...	GO:0007166 P "cell surface receptor signaling pathway" GO:0050789		Notch signaling pathway
C13223_65
C13229_65	gb|AAK17202.1|AF335500_1 major plasmodial myosin heavy chain [Ph...	GO:0051015 F "actin filament binding" GO:0005488		Tight junction
C13231_65	gb|AAX33317.1| secondary cell wall-related glycosyltransferase f...	GO:0045492 P "xylan biosynthetic process" GO:0008152
C13233_65	ref|NP_957081.1| guanine nucleotide-binding protein G(o) subunit...	GO:0006184 P "GTP catabolic process" GO:0006139		Toxoplasmosis
C13237_65		GO:0005594 C "collagen type IX" GO:0005576		Protein digestion and absorption
C13239_65	ref|XP_001485417.1| hypothetical protein PGUG_03147 [Meyerozyma ...	GO:0005737 C "cytoplasm" GO:0005622	Isocitratedehydrogenase(NAD()).	Citrate cycle (TCA cycle)
C13249_65
C13255_65
C13267_65	ref|XP_002267685.2| PREDICTED: uncharacterized protein LOC100255...	GO:0009294 P "DNA mediated transformation" NA	DNA(cytosine-5-)-methyltransferase.	Cysteine and methionine metabolism
C13269_65	dbj|BAL41701.1| glyceraldehyde 3-phosphate dehydrogenase [Pleuro...	GO:0005737 C "cytoplasm" GO:0005622	Glyceraldehyde-3-phosphatedehydrogenase(phosphorylating).	Glycolysis / Gluconeogenesis
C13277_65	ref|XP_002318588.1| predicted protein [Populus trichocarpa] >gi|...	GO:0005743 C "mitochondrial inner membrane" GO:0016020
C13279_65
C13283_65	gb|EGG23163.1| Rab GTPase [Dictyostelium fasciculatum]	GO:0045335 C "phagocytic vesicle" GO:0005622
C13301_65	gb|AFK35754.1| unknown [Medicago truncatula]	GO:0006364 P "rRNA processing" GO:0006139		Ribosome
C13303_67		GO:0006094 P "gluconeogenesis" GO:0008152	Aspartatetransaminase.	Phenylalanine metabolism
C13305_65
C13307_65	ref|XP_002274285.1| PREDICTED: hypothetical protein [Vitis vinif...	GO:0004739 F "pyruvate dehydrogenase (acetyl-transferring) activity" GO:0016491	Pyruvatedehydrogenase(acetyl-transferring).	Glycolysis / Gluconeogenesis
C13309_65	ref|XP_002522543.1| pentatricopeptide repeat-containing protein,...	GO:0005739 C "mitochondrion" GO:0005622
C13313_65
C13315_65	dbj|BAF01914.1| ABC transporter-like [Arabidopsis thaliana]	GO:0004672 F "protein kinase activity" GO:0016740		Ubiquinone and other terpenoid-quinone biosynthesis
C13325_65	dbj|BAD95175.1| hypothetical protein [Arabidopsis thaliana]
C13341_65	dbj|BAH20339.1| AT3G53260 [Arabidopsis thaliana]	GO:0042398 P "cellular modified amino acid biosynthetic process" GO:0008152	Phenylalanineammonia-lyase.	Nitrogen metabolism
C13361_65	ref|XP_002758454.2| PREDICTED: 60S ribosomal protein L29-like is...	GO:0007566 P "embryo implantation" GO:0007275		Ribosome
C13363_65		GO:0016554 P "cytidine to uridine editing" GO:0006139
C13367_65
C13371_65	gb|ACU17363.1| unknown [Glycine max]	GO:0005737 C "cytoplasm" GO:0005622
C13379_65	ref|XP_002303561.1| predicted protein [Populus trichocarpa] >gi|...	GO:0006855 P "drug transmembrane transport" GO:0006810
C13381_65	sp|P14298.2|CFI_PHAVU RecName: Full=Chalcone--flavonone isomeras...	GO:0080167 P "response to karrikin" GO:0050896	Chalconeisomerase.	Flavonoid biosynthesis
C13385_65	ref|XP_002887071.1| ATP dependent DNA ligase family protein [Ara...	GO:0006289 P "nucleotide-excision repair" GO:0006139
C13387_65	ref|XP_572038.1| malate dehydrogenase [Cryptococcus neoformans v...	GO:0001302 P "replicative cell aging" GO:0009987	Malatedehydrogenase.	Glyoxylate and dicarboxylate metabolism
C13393_65	gb|AAD39273.1|AC007203_5 Hypothetical protein [Arabidopsis thali...	GO:0019252 P "starch biosynthetic process" GO:0008152	Thioredoxin-disulfidereductase.
C13397_65
C13405_65	emb|CBI25979.3| unnamed protein product [Vitis vinifera]
C13409_65	gb|AFK45810.1| unknown [Lotus japonicus]
C13415_65	ref|XP_002303400.1| predicted protein [Populus trichocarpa] >gi|...
C13417_65		GO:0000041 P "transition metal ion transport" GO:0006810
C13439_65	ref|XP_002527400.1| pentatricopeptide repeat-containing protein,...	GO:0031425 P "chloroplast RNA processing" GO:0006139
C13445_65	gb|EFA77066.1| translocon-associated protein TRAP alpha subunit ...	GO:0045335 C "phagocytic vesicle" GO:0005622		Protein processing in endoplasmic reticulum
C13453_65	ref|NP_001190089.1| uncharacterized protein [Arabidopsis thalian...
C13465_65
C13477_65
C13481_65	gb|AAG45488.1| phospholipase PLDb2 [Solanum lycopersicum]	GO:0009816 P "defense response to bacterium, incompatible interaction" GO:0050896	PhospholipaseD.	Ether lipid metabolism
C13495_65	ref|XP_002321071.1| glycosyltransferase [Populus trichocarpa] >g...	GO:0047262 F "polygalacturonate 4-alpha-galacturonosyltransferase activity" GO:0016740		Starch and sucrose metabolism
C13499_65	ref|XP_002610626.1| hypothetical protein BRAFLDRAFT_275883 [Bran...	GO:0016603 F "glutaminyl-peptide cyclotransferase activity" GO:0016740	Glutaminyl-peptidecyclotransferase.
C13505_65	emb|CAB87705.1| putative protein [Arabidopsis thaliana]	GO:0045036 P "protein targeting to chloroplast" GO:0006810
C13509_65	ref|XP_002322465.1| predicted protein [Populus trichocarpa] >gi|...	GO:0007129 P "synapsis" GO:0009987		Mismatch repair
C13513_67
C13517_65
C13519_65	ref|XP_002317871.1| predicted protein [Populus trichocarpa] >gi|...
C13523_65	gb|AFB77224.1| expansin 2 [Betula platyphylla]	GO:0006949 P "syncytium formation" GO:0009987
C13525_65	gb|EFA82688.1| alpha actinin [Polysphondylium pallidum PN500]	GO:0051015 F "actin filament binding" GO:0005488		Focal adhesion
C13527_65	gb|EGG22726.1| hypothetical protein DFA_04856 [Dictyostelium fas...	GO:0005622 C "intracellular" GO:0005622
C13541_65	ref|XP_002284159.1| PREDICTED: hypothetical protein [Vitis vinif...
C13549_65	ref|XP_002273501.2| PREDICTED: sterol 3-beta-glucosyltransferase...
C13553_65	ref|XP_002884353.1| hypothetical protein ARALYDRAFT_896292 [Arab...	GO:0005739 C "mitochondrion" GO:0005622		Huntingtons disease
C13557_65	ref|XP_002500451.1| predicted protein [Micromonas sp. RCC299] >g...	GO:0008614 P "pyridoxine metabolic process" GO:0008152	Indole-3-glycerol-phosphatesynthase.	Vitamin B6 metabolism
C13561_65	gb|EGG19971.1| SNF2-related domain-containing protein [Dictyoste...	GO:0003735 F "structural constituent of ribosome" GO:0005198		Ribosome
C13569_65	ref|XP_001483250.1| hypothetical protein PGUG_03979 [Meyerozyma ...
C13573_65
C13577_65
C13579_65
C13585_65	gb|EGG23396.1| t-SNARE family protein [Dictyostelium fasciculatum]	GO:0016192 P "vesicle-mediated transport" GO:0006810		SNARE interactions in vesicular transport
C13587_65	ref|XP_003631249.1| PREDICTED: U-box domain-containing protein 2...	GO:0015824 P "proline transport" GO:0006810
C13591_65	gb|ACU20453.1| unknown [Glycine max]
C13599_65	dbj|BAH10646.1| Prephenate dehydratase [Hevea brasiliensis]	GO:0047769 F "arogenate dehydratase activity" GO:0016829	Arogenatedehydratase.
C13601_65
C13607_65
C13615_65	gb|EGD80812.1| hypothetical protein PTSG_11722 [Salpingoeca sp. ...	GO:0007586 P "digestion" NA	V-cathendopeptidase.
C13619_65	ref|XP_638976.2| LMBR1-like conserved region-containing protein ...	GO:0007033 P "vacuole organization" GO:0009987		Vitamin digestion and absorption
C13623_65	ref|XP_002329713.1| predicted protein [Populus trichocarpa] >gi|...	GO:0009867 P "jasmonic acid mediated signaling pathway" GO:0050789		Plant-pathogen interaction
C13625_65
C13629_65	ref|NP_191164.1| Protein kinase family protein [Arabidopsis thal...	GO:0031347 P "regulation of defense response" GO:0050789	Non-specificserine/threonineproteinkinase.	Vascular smooth muscle contraction
C13631_65
C13657_65	ref|XP_002588440.1| hypothetical protein BRAFLDRAFT_199166 [Bran...	GO:0008340 P "determination of adult lifespan" GO:0007275	CathepsinB.	Lysosome
C13659_65
C13661_65	gb|ACJ86231.1| unknown [Medicago truncatula]
C13665_65	gb|AFK39154.1| unknown [Lotus japonicus]	GO:0009718 P "anthocyanin biosynthetic process" GO:0008152	Anthocyanidin3-O-glucosyltransferase.
C13667_65
C13669_65	ref|XP_001456638.1| hypothetical protein [Paramecium tetraurelia...	GO:0000003 P "reproduction" NA
C13673_65	gb|ADN32798.1| sieve element occlusion o [Glycine max]
C13675_65	gb|ABA00702.1| disease resistance protein [Phaseolus vulgaris]	GO:0005515 F "protein binding" GO:0005488
C13677_65
C13687_65	ref|NP_565043.1| protein TIFY 11B [Arabidopsis thaliana] >gi|751...	GO:0009867 P "jasmonic acid mediated signaling pathway" GO:0050789		Plant-pathogen interaction
C13693_65		GO:0005773 C "vacuole" GO:0005622	CarboxypeptidaseC.	Lysosome
C13699_65
C13713_65	ref|XP_002887071.1| ATP dependent DNA ligase family protein [Ara...	GO:0006266 P "DNA ligation" GO:0006139	DNAligase(ATP).	DNA replication
C13715_65	gb|EGC34166.1| succinate dehydrogenase [Dictyostelium purpureum]	GO:0006121 P "mitochondrial electron transport, succinate to ubiquinone" GO:0008152	Succinatedehydrogenase(ubiquinone).	Huntingtons disease
C13725_67	ref|XP_003519409.1| PREDICTED: uncharacterized protein LOC100527...
C13731_65
C1373_65
C13741_65	gb|AFK42841.1| unknown [Medicago truncatula]	GO:0005886 C "plasma membrane" GO:0016020	Non-specificserine/threonineproteinkinase.	Vibrio cholerae infection
C13749_65	ref|NP_001242154.1| uncharacterized protein LOC100793412 [Glycin...	GO:0048868 P "pollen tube development" GO:0007275	Glucuronokinase.
C13751_65	ref|XP_002270866.1| PREDICTED: hypothetical protein [Vitis vinif...	GO:0007129 P "synapsis" GO:0009987
C13763_65	ref|XP_003072292.1| alpha,alpha-trehalose-phosphate synthase [En...	GO:0005737 C "cytoplasm" GO:0005622	Alpha,alpha-trehalose-phosphatesynthase(UDP-forming).	Starch and sucrose metabolism
C13765_65	ref|XP_002528889.1| ATP binding protein, putative [Ricinus commu...	GO:0031625 F "ubiquitin protein ligase binding" GO:0005488	Non-specificserine/threonineproteinkinase.	Plant-pathogen interaction
C13769_65	ref|XP_002465838.1| hypothetical protein SORBIDRAFT_01g046740 [S...	GO:0005654 C "nucleoplasm" GO:0005622
C13775_65
C13777_65	ref|NP_001235618.1| disease resistance protein [Glycine max] >gi...
C13793_65	ref|XP_002284183.1| PREDICTED: hypothetical protein [Vitis vinif...	GO:0006623 P "protein targeting to vacuole" GO:0006810
C13803_65
[truncated: 27,604 more rows]
