# Supplementary material for: Comprehensive transcriptomic study on horse gram (Macrotyloma uniflorum): De novo assembly, functional characterization and comparative analysis in relation to drought stress
Source: BMC Genomics. 2013 Sep 23;14:647. doi: 10.1186/1471-2164-14-647 (PMC3853109; doi:10.1186/1471-2164-14-647)
Supplement: Additional file 10 — Differential expression of all the unigenes. [file 1471-2164-14-647-S10.xls]

				RPKM							Differential Expression
Transcript+AF8-ID	V1SHC	V1SHS	V1RC	V1RS	V2SHC	V2SHS	V2RS	V2RC	TC1(V1SHS/V1SHC)	TC2(V1RS/V1RC)	TC3(V2SHS/V2SHC)	TC4(V2RS/V2RC)	TC5(V1SHC/V2SHC)	TC6(V1RC/V2RC)
C100005+AF8-65	188.915	259.247	179.525	322.375	166.53	217.037	257.251	96.4532	1.3722944181	1.7957109038	1.3032906984	2.6671069493	1.1344202246	1.8612653598
C100009+AF8-65	33.3672	39.0574	42.3152	60.505	33.4619	37.0167	56.6228	10.0856	1.1705327387	1.4298644459	1.1062342545	5.6142222575	0.9971699156	4.1956056159
C100017+AF8-65	13.8388	6.09513	13.4898	5.25243	15.4454	4.12205	8.49486	4.9749	0.4404377547	0.3893630743	0.2668788118	1.7075438702	0.8959819752	2.7115720919
C100019+AF8-65	26.588	33.8618	28.3361	38.3517	22.4007	34.1542	39.5576	13.4439	1.2735745449	1.3534572506	1.5246934248	2.9424199823	1.1869271942	2.107729156
C100021+AF8-65	19.4175	11.8427	14.9868	12.3532	15.4983	8.19057	16.0429	9.1066	0.6098982876	0.824272026	0.5284818335	1.7616783432	1.2528793481	1.6457075088
C100023+AF8-65	17.9368	13.5893	14.5566	15.7727	13.8653	16.283	14.0785	5.25597	0.7576212033	1.0835428603	1.1743705509	2.6785731273	1.2936467296	2.7695363558
C100027+AF8-65	3.5921	285.555	0.0343969	0.0615836	3.65742	189.438	0.0530684	13.8783	79.4952813118	1.7903822728	51.7955279951	0.0038238401	0.9821404159	0.0024784664
C100033+AF8-65	6.37618	6.95628	7.03417	7.55938	5.72794	4.43228	6.98734	1.61539	1.0909792384	1.0746655256	0.7738000049	4.3254817722	1.1131715765	4.3544716756
C100035+AF8-65	15.2724	23.7102	17.6284	37.5737	27.3853	16.2131	22.5098	7.19202	1.552486839	2.1314299653	0.5920366036	3.129830006	0.5576860578	2.4511055309
C100037+AF8-65	34.961	27.4154	10.6028	11.3853	37.6019	29.7864	12.7099	5.47829	0.7841709333	1.07380126	0.7921514604	2.3200487743	0.9297668469	1.9354214545
C100041+AF8-65	9.97168	14.6362	12.4116	15.2734	9.37348	14.3515	11.7757	4.26829	1.4677767437	1.2305746237	1.5310749049	2.7588800199	1.0638183471	2.9078623992
C100045+AF8-65	25.5969	8.3241	11.1996	14.527	21.4359	7.0242	12.5891	3.58031	0.3251995359	1.2970998964	0.3276839321	3.5162039041	1.1941136131	3.1281090185
C100047+AF8-65	7.20488	15.8559	28.2784	37.6795	9.38858	18.9867	38.8104	4.88607	2.2007167364	1.3324480876	2.0223186041	7.9430708115	0.7674089159	5.7875552336
C100049+AF8-65	4.51466	2.70195	9.34273	0	4.89828	0	2.09897	7.02021	0.5984836067	0	0	0.2989896314	0.9216827131	1.3308334081
C100051+AF8-65	7.18889	17.6631	13.6321	40.8342	6.8054	23.6131	23.6576	5.15284	2.4569996202	2.9954445757	3.4697593088	4.5911769044	1.056350839	2.6455508031
scaffold9659+AF8-65	5.96703	18.4284	0.129572	0.101492	4.61142	25.5062	0.108283	1.34931	3.0883705964	0.7832865125	5.5310945435	0.0802506466	1.2939680185	0.0960283404
C100055+AF8-65	14.499	11.328	15.7478	12.39	14.8729	9.72064	12.3182	3.91547	0.7812952617	0.7867765656	0.6535806736	3.1460335541	0.9748603164	4.0219437258
C100057+AF8-65	20.4137	10.7407	9.32155	1.80735	24.9517	8.57127	5.24892	2.58225	0.5261515551	0.1938894283	0.34351447	2.0326924194	0.8181286245	3.609855746
C100061+AF8-65	15.6428	9.92635	5.59894	6.39583	15.183	14.0978	5.53798	2.37064	0.6345635053	1.1423287265	0.9285253244	2.3360695846	1.0302838701	2.3617841596
C100063+AF8-65	12.6948	10.9759	11.9364	15.9511	10.9269	11.5418	10.8728	3.77339	0.8645981032	1.3363409403	1.0562739661	2.8814408264	1.1617933723	3.1633093849
C100071+AF8-65	17.2486	15.8073	36.7368	26.6626	17.7857	15.4176	26.9973	9.04355	0.9164395951	0.7257736112	0.8668537083	2.9852546843	0.9698015822	4.0622100834
C100073+AF8-65	22.2191	24.3908	22.0132	26.2543	18.5154	26.6003	25.3936	7.67644	1.0977402325	1.1926616757	1.4366581332	3.3079917253	1.2000334856	2.8676313499
C100075+AF8-65	146.183	67.7275	6.30297	10.2023	216.676	47.6688	15.6384	4.3145	0.4633062668	1.6186496207	0.2200003692	3.6246146715	0.6746617069	1.460880751
C100079+AF8-65	9.42945	7.58737	15.9785	9.90148	9.4487	6.61063	11.7995	4.56244	0.8046460822	0.6196751885	0.6996338121	2.5862257915	0.9979626827	3.5021830424
C100537+AF8-65	40.2587	18.7955	64.7689	66.4803	31.0565	14.4445	69.2722	25.5078	0.466868031	1.0264231753	0.4651039235	2.71572617	1.2963051213	2.5391801723
C100083+AF8-65	11.5736	40.3861	22.9868	53.7564	10.1414	46.541	38.1127	11.798	3.48950197	2.3385769224	4.5892085905	3.2304373623	1.1412231053	1.9483641295
C100087+AF8-65	18.7387	7.53953	27.5236	3.62606	21.1012	2.58442	7.93613	6.32293	0.4023507501	0.1317436673	0.1224773947	1.2551348821	0.8880395428	4.3529819245
C98673+AF8-65	10.3533	127.339	17.3183	25.3222	13.0363	137.118	19.5447	13.8452	12.299363488	1.4621643002	10.5181684987	1.4116589143	0.7941900693	1.2508522809
C100093+AF8-65	42.8078	27.4275	48.785	32.865	35.8781	25.3679	38.9138	24.3181	0.6407126739	0.6736701855	0.7070580661	1.6001990287	1.1931456794	2.0061188991
C100095+AF8-65	29.8754	32.6676	32.9674	54.9897	25.5586	29.9504	38.4121	9.164	1.0934615101	1.6680023296	1.171832573	4.1916302924	1.16889814	3.597490179
C100097+AF8-65	4.50318	1.47926	6.79017	32.4288	3.67484	1.47224	30.7068	3.24093	0.3284923099	4.7758450819	0.4006269661	9.4746878211	1.2254084532	2.0951301015
scaffold9437+AF8-65	13.0662	2.4171	3.74921	3.46378	15.3047	0.863061	3.27384	1.61167	0.1849887496	0.9238692951	0.0563918927	2.0313339579	0.8537377407	2.3262888805
C100101+AF8-65	22.6909	12.2415	5.37056	6.04022	24.5741	8.3368	6.77292	1.71825	0.5394893988	1.1246909075	0.3392514884	3.9417546923	0.9233664712	3.1255987196
C100103+AF8-65	5.22479	20.9391	157.06	177.052	3.8985	18.8822	184.869	17.0071	4.0076443264	1.1272889342	4.84345261	10.8701071905	1.3402052071	9.2349665728
C100109+AF8-65	32.0486	80.8318	33.9011	37.5944	36.2433	71.1317	42.1575	11.0308	2.5221632146	1.1089433676	1.9626165388	3.8217989629	0.8842627465	3.0733129057
C100111+AF8-65	26.414	66.7886	52.5371	53.7384	26.6238	62.38	56.4537	13.6776	2.5285303248	1.0228657463	2.3430163989	4.1274565713	0.9921198326	3.8411051646
scaffold10332+AF8-65	24.1985	18.1346	0.925341	1.55009	26.3429	9.14044	1.30985	0.853054	0.7494100874	1.6751554292	0.346979262	1.5354830995	0.9185966617	1.0847390669
C100115+AF8-65	53.0904	32.089	11.6626	6.1494	47.4363	31.0039	7.39944	7.71805	0.6044218917	0.5272752216	0.653590183	0.9587188474	1.119193529	1.5110811669
C100117+AF8-65	81.9922	49.2485	64.0956	58.5723	105.564	58.9595	68.1578	11.7356	0.6006485983	0.9138271582	0.5585190027	5.8077814513	0.776706074	5.4616380926
C100125+AF8-65	9.65343	8.97832	20.1802	15.4888	7.59473	7.78507	17.0056	4.17114	0.9300652721	0.7675246033	1.0250621154	4.0769669683	1.2710695443	4.8380538654
C100127+AF8-65	16.3115	73.3392	17.0033	19.8311	16.4578	71.5802	23.7429	10.4767	4.4961652822	1.166308893	4.3493176488	2.2662575047	0.991110598	1.6229633377
C100129+AF8-65	10.6179	10.1413	13.325	10.6905	9.82662	8.48087	14.478	5.06164	0.9551135347	0.8022889306	0.8630505708	2.8603377561	1.0805241273	2.6325459732
C100131+AF8-65	19.8539	32.2364	25.0537	23.7727	17.7779	41.2004	24.0656	9.16114	1.6236809896	0.9488698276	2.3175065671	2.626921977	1.1167741972	2.7347797327
C100133+AF8-65	20.0683	28.4257	35.3995	31.0856	20.6434	32.4716	30.0272	10.2488	1.4164478307	0.8781366968	1.5729773196	2.9298259308	0.972141217	3.4540141285
C100139+AF8-65	19.5432	12.9205	12.6875	10.6321	15.8878	13.9189	12.3213	5.22657	0.6611250972	0.8379980296	0.876074724	2.3574351822	1.2300759073	2.4275002535
C100143+AF8-65	78.8308	26.559	50.6693	24.0835	67.5608	20.2094	35.8867	18.9098	0.336911461	0.4753075334	0.2991290808	1.8977831601	1.166812708	2.6795259601
C100149+AF8-65	64.6212	105.464	55.9289	49.2585	55.4151	143.16	51.5049	24.552	1.6320340693	0.8807342894	2.5834113807	2.0977883675	1.1661298094	2.2779773542
C100153+AF8-65	22.378	46.8011	34.0907	85.0316	24.4243	40.3474	46.4131	11.942	2.0913888641	2.4942755649	1.6519368006	3.8865432926	0.9162186839	2.8546893318
C100155+AF8-65	12.3345	7.61632	0.0170411	0.0305101	12.6314	5.96462	0	0.34796	0.6174810491	1.7903832499	0.4722057729	0	0.9764950837	0.0489743074
C100159+AF8-65	5.60185	2.74345	10.0922	6.26695	6.45129	3.11785	7.93638	1.78074	0.4897399966	0.6209696597	0.4832909387	4.4567876276	0.8683302099	5.6674191628
C100161+AF8-65	5.71278	1.50845	14.7764	8.47792	4.04889	1.02456	22.4339	3.95101	0.2640483267	0.5737473268	0.2530471314	5.6780165072	1.4109496677	3.7399044801
C100167+AF8-65	20.5202	19.3188	21.0946	11.4842	16.9886	18.1512	16.5922	8.73276	0.9414528124	0.5444142103	1.0684341264	1.8999949615	1.2078805787	2.4155707932
C100173+AF8-65	46.9802	36.5567	46.4116	39.3982	47.405	38.5272	64.6878	12.7515	0.7781299356	0.8488869162	0.8127243962	5.0729561228	0.9910389199	3.6396972905
C100177+AF8-65	14.1764	11.5507	24.7551	29.2019	10.8545	9.74656	26.1973	14.1699	0.8147837251	1.1796316719	0.8979280483	1.8487992152	1.30603897	1.7470200919
C100181+AF8-65	17.4472	14.3151	24.4433	19.2548	17.0927	12.0045	23.3566	10.128	0.8204812233	0.7877332439	0.7023173636	2.3061413902	1.020739848	2.4134379937
C100183+AF8-65	28.5406	26.4983	17.1716	20.1151	39.3722	26.9902	27.9755	4.70972	0.9284422892	1.1714167579	0.6855141445	5.939949721	0.7248921828	3.6459916938
C100187+AF8-65	15.4137	9.00309	10.9799	12.2198	14.8954	9.61417	9.70131	4.1401	0.5840966153	1.1129245257	0.6454455738	2.3432549938	1.0347959773	2.6520856984
C100191+AF8-65	14.2361	18.9665	30.6465	15.0071	11.7809	16.9802	20.1195	5.1936	1.3322820154	0.489683977	1.4413330051	3.8739024954	1.2084051303	5.9008202403
C101125+AF8-65	49.4891	7.89897	49.4991	7.24121	85.4444	4.20668	13.7913	6.72849	0.159610298	0.1462897305	0.0492329515	2.0496872255	0.5791965301	7.3566431696
C100197+AF8-65	9.66032	13.1579	11.4883	9.15079	8.43026	15.1395	9.96339	4.48333	1.3620563294	0.7965312535	1.7958520852	2.2223191244	1.1459100906	2.5624480018
C100199+AF8-65	10.2485	10.2576	9.28324	15.2292	13.2031	11.4948	9.85402	5.82706	1.0008879348	1.6405048237	0.8706137195	1.6910792063	0.7762192212	1.5931258645
C100201+AF8-65	16.3803	22.7321	16.3072	4.97247	16.7483	27.8253	7.59144	4.21768	1.3877706758	0.3049248185	1.661380558	1.7999089547	0.9780276207	3.8663910017
C100205+AF8-65	56.3235	50.4433	75.6758	55.1762	54.2903	46.446	59.3338	16.8152	0.8955995277	0.7291128736	0.8555119423	3.5285812836	1.0374505206	4.500440078
C100207+AF8-65	15.4645	6.84992	14.0756	19.1209	10.5114	6.55037	15.3244	7.98776	0.4429448091	1.3584429793	0.6231681793	1.9184852825	1.4712122077	1.7621460835
C100211+AF8-65	6.71341	9.14495	39.7393	55.1359	6.2815	7.80938	79.2765	11.0109	1.3621914943	1.3874401411	1.2432348961	7.1998201782	1.0687590544	3.6090873589
C100215+AF8-65	26.9361	67.7912	100.758	132.661	25.7931	75.8494	146.846	20.2098	2.5167414733	1.316629945	2.9406856873	7.266078833	1.044314177	4.985601045
C100217+AF8-65	24.2678	14.9329	22.3935	15.8534	41.788	11.2379	19.9345	3.88117	0.6153380199	0.7079465023	0.2689264861	5.1362089267	0.5807360965	5.769780762
C99525+AF8-65	3.83147	12.1337	9.86445	17.6372	3.88479	9.15091	10.8322	1.93248	3.1668524091	1.7879557401	2.3555739178	5.6053361484	0.9862746764	5.104554769
C100221+AF8-65	10.1241	6.43956	9.54197	4.49493	12.1565	3.87914	6.44696	2.10596	0.6360624648	0.4710693913	0.3191000699	3.0612927121	0.8328137211	4.5309360102
C100227+AF8-65	4.86649	12.083	3.53528	5.50226	4.90212	15.8172	4.42972	2.04961	2.4828983518	1.5563859157	3.2266039999	2.1612501891	0.9927317161	1.7248549724
C100229+AF8-65	21.7691	28.3985	28.935	39.8212	24.6521	40.374	36.676	13.8626	1.3045325714	1.3762294799	1.6377509421	2.6456797426	0.8830525594	2.0872707861
C100233+AF8-65	7.75762	10.3571	56.8692	66.0654	5.652	17.7435	51.4329	4.55415	1.3350873077	1.1617079192	3.1393312102	11.2936332795	1.3725442321	12.4873357268
C100239+AF8-65	4.00313	14.3442	2.73587	27.2967	5.24005	16.4705	15.4028	1.74335	3.5832461099	9.9773381045	3.1431951985	8.8351736599	0.7639488173	1.5693176929
C100245+AF8-65	7.77419	6.56816	10.2697	14.4986	6.63636	5.84765	13.5845	2.55852	0.8448674396	1.4117841806	0.8811532225	5.3095148758	1.1714539296	4.0139221112
C100249+AF8-65	16.5337	31.6983	17.3571	77.3792	20.5154	29.0889	35.3747	6.20395	1.9171933687	4.4580719129	1.4179055734	5.7019640713	0.805916531	2.7977498207
C100251+AF8-65	21.9557	1.32295	35.0019	44.2286	14.6135	1.34216	41.7345	14.1212	0.0602554234	1.26360569	0.091843843	2.9554499618	1.5024258391	2.4786774495
C100255+AF8-65	35.7661	30.4316	33.2189	22.6908	32.9212	28.8214	30.3323	10.814	0.8508503863	0.6830689758	0.8754662649	2.8049103015	1.0864154405	3.0718420566
C100259+AF8-65	9.37611	23.5134	9.08046	17.5063	10.2307	22.7011	8.6614	3.48037	2.5077990766	1.9279089385	2.2189195265	2.4886434488	0.9164680814	2.6090501872
C100261+AF8-65	23.0654	14.8477	32.2849	21.5133	22.9519	13.9465	28.1674	12.6532	0.6437217651	0.6663579568	0.6076403261	2.2261088104	1.0049451244	2.551520564
C100263+AF8-65	4.80168	6.46578	4.59524	8.22723	5.32229	4.97587	4.07481	0.676124	1.3465662018	1.7903809159	0.9349114761	6.0267199508	0.9021830828	6.7964456224
C100265+AF8-65	34.8063	49.0751	39.1102	43.019	31.043	48.8827	45.3442	13.5363	1.4099487736	1.0999432373	1.5746770609	3.3498223296	1.1212286184	2.8892828912
C100267+AF8-65	15.6318	40.6661	26.3684	36.8168	10.2094	58.1598	36.8651	13.6957	2.601498228	1.396247023	5.6966912845	2.6917280606	1.5311183811	1.9253050227
C100271+AF8-65	27.1632	40.3337	52.8973	47.9352	24.5367	35.4808	43.6041	17.3092	1.4848655534	0.9061936999	1.4460298247	2.5191285559	1.1070437345	3.056022231
C100273+AF8-65	908.191	181.633	658.037	135.574	967.342	242.972	504.405	113.427	0.1999942743	0.2060279285	0.2511748689	4.4469570737	0.9388520296	5.8014141254
C100277+AF8-65	47.0468	40.9536	28.0781	21.1614	46.3146	48.9872	19.7219	10.7393	0.8704864093	0.7536621068	1.0577053456	1.8364232306	1.0158092696	2.6145186372
C100279+AF8-65	17.6426	13.1384	19.9762	22.5893	13.6089	11.1331	19.1316	5.66603	0.7446974936	1.1308106647	0.8180749363	3.3765440705	1.2964016195	3.5256078771
scaffold11572+AF8-65	25.083	38.5024	5.70829	5.85293	26.0704	55.1057	5.78961	7.53272	1.5349998007	1.0253385865	2.1137266785	0.7685948768	0.9621256291	0.7577993076
C101353+AF8-65	21.0825	19.5069	23.8424	39.6654	20.2102	17.7652	26.3063	7.44349	0.9252650302	1.6636496326	0.8790214842	3.5341351973	1.043161374	3.2031211166
C100289+AF8-65	7.14173	518.474	0.219327	0.128377	3.72869	739.7	0.563972	51.5912	72.5978159354	0.5853223725	198.3806645229	0.0109315542	1.915345604	0.0042512483
C100293+AF8-65	13.7576	21.468	26.741	23.4399	14.5367	22.7284	24.2248	5.78748	1.5604465895	0.8765528589	1.5635185427	4.1857250479	0.9464046173	4.6204911291
C100295+AF8-65	15.1007	45.292	18.2802	57.5241	8.04678	41.3701	44.0393	10.5367	2.9993311568	3.1467981751	5.1411993369	4.1796103144	1.8766139996	1.7349075137
C100297+AF8-65	14.983	13.2749	21.7963	31.6567	10.6253	13.6938	28.2292	7.12088	0.8859974638	1.4523887082	1.2887918459	3.9642853131	1.4101248906	3.0608997764
C100299+AF8-65	44.6666	55.5277	58.9891	34.5628	42.9087	46.8791	53.7352	15.3712	1.2431593181	0.5859184154	1.0925313515	3.4958363693	1.0409683817	3.8376379203
C100301+AF8-65	87.8427	57.0386	148.004	92.4944	75.3329	61.6486	115.969	39.1855	0.6493265804	0.6249452717	0.8183489551	2.9594875656	1.1660602472	3.7770093529
C100303+AF8-65	13.1944	9.18766	12.8333	13.2998	11.4996	8.72699	10.8147	3.59488	0.6963302613	1.0363507438	0.758895092	3.0083618925	1.1473790393	3.5698827221
C100315+AF8-65	10.2043	9.82504	10.9009	8.22753	11.7335	8.89382	9.08929	3.50906	0.9628333154	0.7547569467	0.7579852559	2.5902349917	0.8696723058	3.1065014562
C100319+AF8-65	37.4941	20.767	48.5403	32.1107	35.3412	16.582	46.2869	23.38	0.5538738095	0.6615266078	0.469197424	1.9797647562	1.0609175693	2.0761462789
C100321+AF8-65	9.21262	11.1201	4.88383	13.0028	5.17225	10.0774	9.05919	2.35207	1.207050763	2.6624186346	1.9483590314	3.8515817982	1.7811629368	2.0763965358
C100323+AF8-65	23.0211	14.5412	27.2782	21.4431	26.0123	10.9894	24.0835	7.85044	0.6316466198	0.7860892581	0.4224693703	3.0677898309	0.8850082461	3.4747351741
C100327+AF8-65	13.2351	21.5666	17.8772	17.0804	12.3534	23.2688	17.0291	4.64492	1.6295003438	0.9554292619	1.8835947998	3.6661772431	1.0713730633	3.8487638108
C100329+AF8-65	13.2351	9.68974	17.2967	28.5804	10.5274	8.55896	21.4853	4.23265	0.7321244267	1.6523614331	0.8130174592	5.0760870849	1.2572050079	4.0864942766
C100331+AF8-65	77.8374	42.2357	102.653	70.2346	82.2895	27.9017	77.9114	36.9395	0.5426144758	0.6841943246	0.3390675603	2.1091622789	0.9458971072	2.7789493631
C100333+AF8-65	46.8847	57.8509	83.6527	98.8456	39.1273	55.7084	81.6212	20.7691	1.2338971989	1.1816187642	1.4237731712	3.9299343737	1.1982605495	4.0277479525
C100341+AF8-65	8.66816	7.57944	17.4413	19.9303	10.3359	6.17746	11.5015	3.80148	0.8744001034	1.1427072523	0.5976702561	3.0255321612	0.8386458847	4.588028873
C100343+AF8-65	19.6645	17.6397	89.8042	64.2894	19.0022	16.9564	83.152	8.61464	0.8970327239	0.7158841123	0.8923387818	9.6524056722	1.034853859	10.4246027692
C100347+AF8-65	18.0001	31.8641	18.6763	67.5366	14.8703	34.2022	37.0635	12.258	1.7702179432	3.6161659429	2.3000342966	3.0236172296	1.2104732252	1.5236009137
C100349+AF8-65	176.088	69.3881	76.4595	46.8879	206.134	43.6733	52.4311	23.5013	0.3940535414	0.6132383811	0.2118684933	2.230987222	0.8542404455	3.2534157685
C100353+AF8-65	19.6478	11.711	27.6073	13.082	18.9346	9.75838	9.03062	7.84292	0.5960463767	0.4738601747	0.5153729152	1.1514359448	1.0376664941	3.5200282548
C100359+AF8-65	44.9917	25.7318	52.0771	36.3969	39.7691	23.2408	38.1255	16.8437	0.5719232658	0.6989041248	0.584393411	2.2634872386	1.1313230624	3.0917850591
CL54Contig1	7.49731	2.58687	1.97581	1.32158	6.74997	1.33535	3.50501	0.743414	0.3450397543	0.6688801049	0.1978305089	4.7147484443	1.1107175291	2.657751939
scaffold4247+AF8-65	4.50568	5.22848	6.65734	8.49405	4.93088	5.34885	6.39593	1.7806	1.1604197369	1.2758924736	1.0847658025	3.5920083118	0.9137679278	3.7388183758
C100369+AF8-65	11.2951	6.80395	13.7914	13.2535	14.9835	7.32517	9.48835	6.03585	0.6023806783	0.9609974332	0.4888824373	1.5719989728	0.7538358861	2.2849143037
C100371+AF8-65	9.30734	6.91677	5.78133	10.9658	10.5289	4.42291	10.7293	1.53291	0.7431521788	1.89676078	0.420073322	6.9993019812	0.8839802828	3.7714738634
C100375+AF8-65	20.5153	6.68812	2.26962	2.37661	24.6693	5.5674	2.8771	1.21757	0.326006444	1.0471400499	0.2256813124	2.3629852904	0.8316125711	1.8640570973
C100377+AF8-65	22.6579	12.3353	26.0126	13.0301	23.7788	10.466	15.9016	8.26307	0.5444149723	0.5009149412	0.4401399566	1.9244179222	0.9528613723	3.1480551417
C100381+AF8-65	7.00928	35.1771	19.6472	80.8434	12.616	50.0754	71.5507	10.5293	5.0186467084	4.1147542652	3.969197844	6.7953900069	0.5555865568	1.8659550018
C100387+AF8-65	26.9459	17.811	23.4267	19.4515	23.0706	16.671	20.6373	9.64547	0.660991097	0.830313275	0.7226079946	2.1395846962	1.167975692	2.4287774468
C100389+AF8-65	29.2258	66.6959	45.5654	97.5119	32.8898	72.1573	62.1872	13.4709	2.2820897974	2.140042664	2.1939111822	4.6164101879	0.8885976807	3.3825059944
scaffold7841+AF8-65	20.9333	7.85216	21.0266	11.6405	16.3492	9.31431	12.8656	11.7643	0.375103782	0.5536082866	0.5697104445	1.0936137297	1.2803868079	1.7873226626
C100395+AF8-65	38.2797	17.9941	55.9279	13.8237	41.0037	12.9904	28.3025	18.5638	0.4700689922	0.2471700171	0.3168104342	1.5246070309	0.9335669708	3.0127398485
C100397+AF8-65	10.0908	20.1492	17.3391	27.6475	13.056	19.4465	19.1663	6.38815	1.9967891545	1.5945175932	1.4894684436	3.0002895987	0.7728860294	2.714259997
C100399+AF8-65	19.2634	12.3367	15.736	14.7522	16.8741	11.7978	15.3863	6.22156	0.6404217324	0.9374809354	0.6991661778	2.4730614187	1.1415956999	2.5292691865
C100401+AF8-65	59.725	47.7031	159.406	152.374	68.2306	24.9729	117.893	52.1874	0.798712432	0.9558862276	0.366007334	2.2590318736	0.8753403898	3.0544920805
C100403+AF8-65	43.0921	50.4748	52.8055	32.1966	46.7188	57.8025	30.8532	14.2513	1.1713237461	0.6097205783	1.237242823	2.1649393389	0.9223717219	3.7053110944
C100405+AF8-65	11.8371	26.8588	7.9563	8.46019	13.0076	20.1824	10.4848	5.14139	2.2690354901	1.0633322022	1.5515852271	2.0392928761	0.9100141456	1.5474998006
C100407+AF8-65	13.7711	42.2512	39.673	102.449	11.6283	41.4384	95.7455	10.4737	3.0681063967	2.5823355935	3.5635819509	9.1415163696	1.1842745715	3.7878686615
C100413+AF8-65	10.8643	7.59425	20.2858	8.87077	11.6106	7.0934	13.8728	4.22389	0.6990096003	0.4372896312	0.6109417257	3.2843658334	0.9357225294	4.8026345383
C100415+AF8-65	12.5405	6.50565	16.8159	7.01896	12.9226	4.51556	11.3762	2.94309	0.5187711814	0.4174001986	0.349431229	3.8653931752	0.9704316469	5.7136886741
C100417+AF8-65	0.194005	0.0777568	15.1977	22.3487	0.0439795	0.0865049	19.947	2.03019	0.4007979176	1.4705317252	1.9669368683	9.8251887754	4.4112597915	7.485851078
scaffold6796+AF8-65	1.34821	0.584951	13.458	1.60251	1.15173	0.817749	4.21951	3.8119	0.4338723196	0.1190748997	0.710017973	1.1069309268	1.1705955389	3.5305228364
C100423+AF8-65	5.53829	7.81538	12.3728	20.9131	4.93815	9.29512	15.8218	4.12666	1.4111539844	1.6902479633	1.8823081518	3.8340449661	1.1215313427	2.9982600941
C100425+AF8-65	14.125	38.8265	25.2959	49.3048	17.1883	19.9132	61.6665	11.522	2.7487787611	1.9491221898	1.1585322574	5.3520656136	0.8217799317	2.1954434994
C100427+AF8-65	16.0952	9.5339	11.0555	5.41113	17.0124	9.64963	5.1453	2.42424	0.5923443014	0.4894514043	0.5672115633	2.1224383724	0.946086384	4.5603983104
C100429+AF8-65	0.814455	0.483604	36.2847	20.6892	0.344352	0.371805	74.7699	6.63262	0.5937762062	0.5701907416	1.0797236549	11.2730564995	2.3651815584	5.4706435767
C100431+AF8-65	0.0310269	0	341.67	8.2921	0.0146533	0.449624	25.0491	297.051	0	0.0242693242	30.6841462333	0.0843259238	2.1174001761	1.1502065302
C100433+AF8-65	14.761	28.2563	16.133	23.3164	12.1988	26.0523	19.7151	8.2397	1.9142537768	1.4452612657	2.1356444896	2.392696336	1.2100370528	1.9579596345
C100435+AF8-65	25.7175	47.0353	28.5431	25.074	28.0631	51.8824	27.0008	9.08003	1.8289219403	0.8784609941	1.8487765072	2.9736465628	0.9164169318	3.1435028298
C100439+AF8-65	12.2424	28.1055	11.7756	18.3822	14.0975	34.0784	12.5661	5.81285	2.2957508332	1.5610414756	2.4173364072	2.1617795058	0.8684092924	2.0257876945
C100441+AF8-65	23.4043	19.0421	16.9349	12.4233	23.0875	12.0426	16.039	5.36122	0.8136154467	0.7335915772	0.5216069302	2.9916698065	1.0137217109	3.1587772932
C100443+AF8-65	0.185911	36.3238	0.641125	5.39642	0.307306	51.4005	1.33599	3.7811	195.382736901	8.4171105479	167.2616219664	0.353333686	0.6049702902	0.1695604454
C100445+AF8-65	8.21109	5.32975	15.0623	7.32691	8.75822	5.12057	7.34792	6.71893	0.6490916553	0.4864403179	0.5846587549	1.0936146083	0.9375295437	2.2417706391
C100449+AF8-65	6.80597	26.6886	1.44813	8.72429	4.32962	35.6985	4.18593	7.08299	3.9213514018	6.0245212792	8.2451808704	0.5909834688	1.5719555065	0.2044517923
C100451+AF8-65	1.71117	58.489	1.85593	5.14815	2.56705	82.4276	3.10735	7.38208	34.1807067679	2.7738923343	32.1098537231	0.420931499	0.6665900547	0.2514101717
C100453+AF8-65	9.54267	19.6542	11.1805	20.1962	10.7388	19.2216	14.1522	3.03033	2.0596122469	1.8063771745	1.7899206615	4.6701844354	0.8886160465	3.6895321632
C100455+AF8-65	25.5632	28.2621	27.8016	35.5742	22.9031	26.0113	29.4852	8.66973	1.105577549	1.2795738375	1.1357108863	3.4009363613	1.1161458493	3.2067434626
C100459+AF8-65	18.4193	6.76954	14.3104	17.0013	12.8896	8.66658	13.7097	6.15303	0.3675242816	1.1880380702	0.6723699727	2.2281217546	1.429004779	2.3257484524
C100461+AF8-65	16.3615	7.64803	15.0172	18.8399	15.9731	5.32067	17.4472	5.02566	0.4674406381	1.2545547772	0.3331019026	3.4716236275	1.0243158811	2.9881050449
C100463+AF8-65	17.5064	26.2772	15.3747	9.80327	23.2582	22.49	10.3144	4.25143	1.5010053466	0.6376234983	0.9669707888	2.4261013353	0.7526979732	3.6163596719
C99813+AF8-65	37.8106	29.7167	56.1399	43.1625	33.7872	30.207	44.1292	25.9873	0.78593569	0.768838206	0.894036795	1.6981063827	1.1190805986	2.1602821378
C100471+AF8-65	74.1215	234.305	83.7917	105.769	60.2583	331.259	109.383	50.7817	3.1610936098	1.262284928	5.497317382	2.1539846047	1.2300629125	1.6500373166
C100475+AF8-65	12.809	4.46399	62.9362	40.6697	10.238	3.1778	49.2736	11.8827	0.3485041768	0.6462052046	0.3103926548	4.1466670033	1.2511232663	5.2964561926
C100477+AF8-65	1.66873	1.30737	17.3969	16.5251	1.77323	1.65349	22.5656	3.24196	0.7834520863	0.9498876237	0.9324735088	6.9604806969	0.9410679946	5.3661673802
C100479+AF8-65	10.615	19.5332	15.2379	20.294	11.2888	18.0506	16.1854	4.78834	1.8401507301	1.3318108138	1.5989830629	3.380169328	0.9403125221	3.1822928196
C100481+AF8-65	24.2275	24.582	8.41198	15.8635	28.5979	40.2866	18.4061	6.00916	1.0146321329	1.8858223629	1.4087258155	3.0630071424	0.84717759	1.3998595478
C100485+AF8-65	9.22024	16.8421	7.6197	18.3159	10.6346	14.8662	11.107	3.64728	1.8266444257	2.4037560534	1.3979087131	3.0452830603	0.8670039306	2.0891458841
C100487+AF8-65	30.8131	40.2518	42.794	45.7433	31.5908	42.875	39.2029	18.6484	1.3063210128	1.06891854	1.3571989313	2.1022125223	0.9753820733	2.2947813217
C100811+AF8-65	10.913	13.9166	10.3316	7.61319	13.0501	11.9974	10.9674	3.27498	1.2752313754	0.7368839289	0.9193339515	3.3488448784	0.8362388028	3.1547062883
C100495+AF8-65	46.8263	27.9984	38.9014	27.7748	47.0854	21.0749	32.4922	14.0415	0.5979203994	0.7139794455	0.4475888492	2.3140120358	0.9944972327	2.7704589965
C100503+AF8-65	10.8968	3.19392	16.0977	7.73953	12.0773	2.87986	7.53689	0.825973	0.293106233	0.4807848326	0.2384523031	9.124862435	0.902254643	19.4893779821
C100505+AF8-65	31.8666	20.1505	39.7209	61.9406	39.4995	13.7227	32.1368	22.2778	0.632339189	1.5593956834	0.3474145242	1.442548187	0.8067595792	1.7829812639
C100511+AF8-65	42.8594	29.9979	36.7135	32.8953	44.6418	29.2797	36.2369	13.9073	0.6999141379	0.896000109	0.6558808113	2.6056028129	0.9600732945	2.6398725849
C100517+AF8-65	23.8671	15.2881	7.98017	8.46286	30.4585	17.7197	8.08029	2.56927	0.640551219	1.0604861801	0.5817653529	3.1449750318	0.7835940706	3.1060067646
C100519+AF8-65	25.1687	273.231	7.45037	8.46286	26.2029	493.491	11.5968	47.9778	10.8559838212	1.1358979487	18.8334497327	0.2417117917	0.9605310863	0.1552878623
C100525+AF8-65	5.74536	5.39328	4.32121	4.29812	6.27792	5.46873	2.81831	1.63622	0.9387192447	0.9946565892	0.871105398	1.7224517485	0.9151693555	2.640971263
C100527+AF8-65	143.655	39.2446	14.3397	28.7402	309.51	24.6799	23.5918	5.67692	0.2731864537	2.0042399771	0.0797386191	4.1557393798	0.4641368615	2.5259647837
C100529+AF8-65	9.86901	20.7322	8.51447	11.9331	12.4557	32.712	13.498	4.04143	2.1007375613	1.4015082559	2.626267492	3.3399069141	0.7923288133	2.1067963567
C100531+AF8-65	8.77587	6.05082	10.0204	6.6295	9.42361	3.58699	9.73629	1.85176	0.6894837777	0.6616003353	0.38063863	5.2578573897	0.9312641334	5.4112843997
C100533+AF8-65	17.2284	31.5482	25.4607	53.1768	12.8993	36.3419	36.1707	15.206	1.8311741079	2.0885835818	2.8173544301	2.3787123504	1.3356073585	1.6743851111
C100539+AF8-65	13.8982	14.3344	13.2523	15.4748	15.6412	11.7803	14.7275	4.68606	1.0313853593	1.1677067377	0.7531583254	3.1428321447	0.8885635373	2.828026103
C100541+AF8-65	8.72193	3.33099	34.3749	5.18048	7.91868	2.37492	15.969	2.83594	0.3819097379	0.1507053111	0.299913622	5.6309371848	1.1014373608	12.1211661742
C100543+AF8-65	33.9725	36.6666	6.44839	3.87796	31.2824	16.3243	6.28386	2.28226	1.0793023769	0.6013842215	0.5218365599	2.7533497498	1.0859940414	2.8254405721
C100545+AF8-65	21.128	112.08	73.6687	134.463	25.4052	159.196	117.421	34.0853	5.3048087846	1.8252392129	6.2662761954	3.4449161369	0.8316407665	2.1613041399
C100547+AF8-65	18.2126	10.6561	24.4021	19.1815	19.512	6.95876	26.5182	7.49166	0.5850949343	0.7860593965	0.3566400164	3.5396961421	0.9334050841	3.2572353791
C100549+AF8-65	16.4136	31.2666	15.7998	31.5277	18.4663	28.1693	20.9851	5.76386	1.90492031	1.9954493095	1.525443646	3.6408066816	0.8888407532	2.7411838594
C100551+AF8-65	17.8897	21.92	31.5914	34.9675	13.2888	21.6733	40.6102	8.0856	1.2252860585	1.1068676918	1.6309448558	5.0225338874	1.3462238878	3.9071188285
C100553+AF8-65	34.2265	21.0983	27.9637	17.7686	32.9315	20.5335	23.4159	17.6695	0.6164317123	0.6354166294	0.6235215523	1.3252157673	1.0393240514	1.5825971306
C100555+AF8-65	33.5427	27.9418	31.6021	24.3932	29.4328	27.0946	26.5149	8.89156	0.8330217901	0.7718854127	0.9205580169	2.9820301499	1.1396367318	3.5541682224
C100557+AF8-65	11.6266	10.7798	14.1904	14.1228	13.9942	9.16572	13.3806	3.08978	0.9271670136	0.995236216	0.6549656286	4.3305995896	0.8308156236	4.5926894471
C100559+AF8-65	10.2903	3.88241	11.9302	9.12031	8.85668	2.96744	14.2239	2.49501	0.3772883201	0.7644725151	0.3350510575	5.7009390744	1.1618687815	4.7816241217
C100567+AF8-65	18.1336	33.4713	7.99431	11.4208	15.9114	19.7525	10.4096	4.81963	1.8458166056	1.4286161032	1.2414055331	2.1598338462	1.1396608721	1.6586978668
C88491+AF8-67	24.1299	46.2425	30.5498	29.8096	26.0932	46.1602	26.2211	8.55451	1.9163983274	0.9757707088	1.7690509405	3.0651784848	0.9247581745	3.5711922717
C100571+AF8-65	78.3309	37.1676	65.8748	61.8036	67.7449	31.9663	61.0418	32.97	0.4744947396	0.9381979148	0.4718628266	1.8514346375	1.1562626855	1.9980224446
C100573+AF8-65	7.41445	15.4936	3.85705	6.8023	5.71421	16.2396	6.44241	1.42704	2.089649266	1.7636017163	2.8419676561	4.5145265725	1.2975459425	2.7028324364
C100575+AF8-65	18.0186	18.874	11.7442	36.4462	13.3549	13.5045	24.8202	4.80617	1.0474731666	3.1033361148	1.011201881	5.1642368039	1.3492126485	2.4435673312
C100579+AF8-65	25.4678	9.06168	7.78483	7.85385	23.5489	9.05597	9.09164	3.71405	0.3558092964	1.0088659611	0.384560213	2.4479045786	1.0814857594	2.0960487877
C100587+AF8-65	25.8625	32.1027	9.55176	21.7525	35.9048	52.0317	20.86	5.51481	1.2412837119	2.2773289949	1.4491572157	3.7825419189	0.7203075912	1.7320197795
C100589+AF8-65	19.7646	22.8062	25.378	44.4117	17.5833	17.6855	37.0365	10.8279	1.1538913006	1.7500078808	1.0058123333	3.4204693431	1.1240552115	2.3437601012
C100595+AF8-65	26.7087	24.2539	26.8895	21.6766	28.8876	23.9686	28.3344	7.85177	0.9080898733	0.8061362242	0.8297193259	3.6086640337	0.9245731733	3.4246418324
C100597+AF8-65	63.1755	35.534	2.5586	4.83863	52.595	20.7329	4.12093	1.78737	0.5624648796	1.8911240522	0.3941990684	2.3055830634	1.2011693127	1.4314887237
C93641+AF8-65	52.4965	26.8485	17.6946	6.2099	62.9317	26.1888	9.50516	5.89008	0.5114340956	0.3509488771	0.4161463936	1.6137573683	0.8341821371	3.0041357673
scaffold11074+AF8-65	4.60275	4.44113	10.6735	7.10254	3.38948	3.58207	10.1113	2.22991	0.9648862093	0.6654368295	1.0568199252	4.5343982493	1.3579516622	4.7865160477
C101313+AF8-65	59.7539	53.018	92.5827	66.4054	64.6179	53.3242	82.771	29.2931	0.8872726299	0.7172549515	0.8252233514	2.8256142231	0.9247267398	3.1605634091
C100609+AF8-65	28.6643	54.107	18.478	24.6613	34.6776	33.1713	18.3211	10.7637	1.8876093259	1.3346303713	0.9565627379	1.7021191598	0.8265941126	1.7166959317
C100613+AF8-65	29.9713	29.5385	71.776	64.9004	20.6419	24.4886	74.2645	14.3606	0.9855595186	0.9042075346	1.1863539694	5.1714064872	1.4519642087	4.9981198557
C100615+AF8-65	27.3145	25.0936	15.5791	17.5119	25.3382	22.7404	20.3403	10.5041	0.9186915375	1.1240636494	0.8974749588	1.9364153045	1.0779968585	1.4831446768
C100617+AF8-65	7.70155	11.3389	10.6105	15.0564	7.78693	8.20187	12.8647	2.91109	1.4722880459	1.4190094717	1.0532867253	4.4192038034	0.9890354735	3.6448546764
C100619+AF8-65	10.3788	12.9154	17.1483	19.694	12.5589	12.7358	17.6463	3.55345	1.2444020503	1.1484520331	1.0140856285	4.965962656	0.8264099563	4.8258171636
C100625+AF8-65	17.0537	15.5613	22.2855	16.8868	14.9977	8.47545	21.2929	11.5805	0.912488199	0.7577483117	0.5651166512	1.8386857217	1.1370876868	1.9243987738
C100627+AF8-65	60.9322	58.0045	58.0932	32.7599	63.8485	52.9546	62.4355	26.351	0.9519515133	0.5639197014	0.8293789204	2.3693787712	0.9543246905	2.2045918561
C100629+AF8-65	91.9097	75.6395	33.7728	13.3537	54.5975	65.8039	34.8045	10.6691	0.8229762473	0.3953980718	1.2052548194	3.2621776907	1.6834049178	3.1654778754
C100631+AF8-65	12.7045	7.96839	18.019	11.0791	13.9028	5.65632	16.6101	10.4098	0.6272100437	0.6148565403	0.4068475415	1.5956214336	0.9138087292	1.7309650522
C100639+AF8-65	17.0004	8.43562	21.3899	10.5358	14.4866	5.1885	12.6284	12.2051	0.4962012659	0.4925595725	0.3581585741	1.034682223	1.1735258791	1.7525378735
C100641+AF8-65	15.1691	10.8652	17.937	9.92643	17.247	11.4487	11.3377	6.22981	0.7162718948	0.5534052517	0.6638081985	1.8199110406	0.8795210761	2.8792210356
C100643+AF8-65	14.8574	6.03735	2.23806	4.30788	18.8872	5.56443	3.09457	1.05793	0.4063530631	1.9248277526	0.2946138125	2.925117919	0.78663857	2.1155085875
C100645+AF8-65	27.5899	17.2723	25.542	15.412	28.7173	14.2346	19.3937	7.26841	0.6260370643	0.6033983243	0.4956803042	2.6682176707	0.9607414346	3.5141110642
C100653+AF8-65	43.2412	13.716	68.7676	25.5718	58.81	11.3707	58.3327	15.514	0.3171974876	0.3718582588	0.1933463697	3.7600038675	0.735269512	4.4326157019
C100655+AF8-65	33.293	20.5055	33.3366	13.7848	41.7326	12.9966	11.9883	10.6637	0.6159102514	0.4135034767	0.3114256001	1.1242157975	0.7977696094	3.1261757176
C100661+AF8-65	37.163	50.4823	23.0716	19.8399	46.808	56.0647	26.5176	8.61278	1.3584021742	0.8599273566	1.1977589301	3.0788665216	0.7939454794	2.678763419
C101869+AF8-65	12.007	6.18016	109.832	78.8982	9.96988	4.63718	80.0054	28.0304	0.514713084	0.7183534853	0.4651189382	2.8542368286	1.2043274342	3.9183172556
C100665+AF8-65	92.1243	216.352	201.399	123.31	74.6255	204.131	154.482	45.0502	2.3484791743	0.612267191	2.7354054579	3.4291079729	1.2344882111	4.4705461907
C100669+AF8-65	11.5574	11.4855	10.9251	11.6702	15.1092	8.69924	11.7	2.94096	0.9937788776	1.0682007487	0.5757578164	3.9782928024	0.7649246817	3.7148074098
C100671+AF8-65	3.15963	1.3647	7.11157	34.4098	1.41671	0.746861	32.4485	4.55849	0.4319176612	4.8385658863	0.5271798745	7.1182562647	2.2302588391	1.5600714272
C100675+AF8-65	44.459	21.7494	16.3846	12.2142	68.2886	25.2464	18.0219	4.24916	0.4892012866	0.7454683056	0.3697015314	4.2412853364	0.6510457089	3.8559621196
C100677+AF8-65	23.5232	29.1461	6.17592	8.96297	31.8297	31.5241	8.41356	2.68579	1.2390363556	1.4512768948	0.9903989042	3.1326201974	0.7390330415	2.2994798551
scaffold8203+AF8-65	15.1255	16.5107	28.5533	30.4553	13.4193	15.3072	17.6097	7.36394	1.0915804436	1.0666122655	1.1406854307	2.3913421348	1.1271452311	3.8774487571
C100683+AF8-65	9.87375	14.9223	19.28	23.3052	10.5981	14.1779	19.6539	6.31752	1.5113102924	1.2087759336	1.3377775262	3.1110150819	0.9316528434	3.0518304651
C100685+AF8-65	20.143	19.8174	26.1482	28.4215	18.8106	17.1627	25.4651	7.51958	0.9838355756	1.0869390627	0.9123951389	3.3865056293	1.070832403	3.4773484689
C101217+AF8-65	88.8511	49.2829	85.4473	94.2593	85.1353	60.7668	108.453	32.7651	0.5546684284	1.1031278929	0.7137673797	3.31001584	1.0436458202	2.6078754528
C100689+AF8-65	28.5057	20.9261	28.7521	15.4958	30.7819	25.1056	21.503	9.21179	0.7341023023	0.5389449814	0.8155961783	2.3342911638	0.9260539473	3.1212283389
C100691+AF8-65	10.8427	8.4314	5.34504	6.28467	12.6259	8.13685	6.82582	2.20282	0.7776107427	1.1757947555	0.6444570288	3.0986735185	0.8587665038	2.4264533643
C100693+AF8-65	8.31829	5.19767	9.61127	8.77951	8.59681	3.42426	7.92703	4.77945	0.6248483763	0.9134599278	0.3983175155	1.6585653161	0.9676019361	2.0109573277
C100703+AF8-65	48.6201	52.6501	69.441	65.2769	51.2845	45.7297	76.5048	28.8516	1.0828875301	0.9400339857	0.891686572	2.6516657655	0.9480466808	2.4068335898
C100705+AF8-65	4.13271	4.98167	7.97787	10.3873	4.74312	5.24197	7.39095	2.13419	1.2054245277	1.3020141968	1.105173388	3.4631171545	0.8713062288	3.7381254715
C100709+AF8-65	36.5318	29.1371	17.4021	11.8389	38.8007	29.1652	14.2487	8.46266	0.7975818328	0.6803144448	0.7516668514	1.6837141041	0.9415242509	2.0563392598
C100711+AF8-65	10.8996	4.47028	17.1329	6.22253	12.3672	3.94284	10.3467	4.75775	0.4101324819	0.3631918706	0.3188142829	2.1747044296	0.8813312633	3.6010509169
C100713+AF8-65	13.6321	15.2361	9.8963	7.80738	12.8404	15.1876	9.99422	2.87864	1.1176634561	0.788919091	1.1827980437	3.4718547648	1.0616569577	3.4378387016
C100717+AF8-65	317.366	56.0195	295.806	89.4472	257.729	39.8335	189.439	101.476	0.1765138673	0.302384671	0.1545557543	1.8668355079	1.2313942164	2.9150340967
C100719+AF8-65	10.529	7.58697	22.8465	11.5972	6.35806	7.67254	17.4565	6.8411	0.7205784025	0.5076138577	1.2067423082	2.5517095204	1.6560082793	3.3395945097
C100721+AF8-65	16.5402	16.1951	17.2734	18.665	13.8975	19.0546	18.9985	9.19689	0.9791356816	1.0805631781	1.3710811297	2.065752662	1.190156503	1.8781783842
C100723+AF8-65	70.1323	110.979	87.9906	101.734	65.4851	112.479	87.6211	23.1485	1.5824235053	1.1561916841	1.7176273687	3.7851739854	1.0709657617	3.8011361427
C100725+AF8-65	27.1482	77.0597	17.9988	21.9449	26.373	114.202	15.874	17.0554	2.838482846	1.2192423939	4.3302620104	0.9307316158	1.0293936981	1.0553138595
C100735+AF8-65	24.0888	1.48338	9.90291	3.95537	25.9996	1.23207	4.37723	3.30973	0.0615796553	0.3994149195	0.0473880367	1.3225338623	0.9265065616	2.9920597753
C100737+AF8-65	50.7894	51.1765	76.1149	94.8561	49.1675	38.8947	81.3511	15.9904	1.0076216691	1.2462224873	0.7910652362	5.0874962477	1.0329872375	4.7600372724
C100743+AF8-65	45.5336	40.9678	25.0487	37.7361	49.3317	46.6767	39.3857	10.558	0.8997267952	1.5065093198	0.9461806506	3.730412957	0.9230089375	2.3724853192
C100745+AF8-65	35.2845	14.5113	98.2006	91.7129	30.8001	14.3189	79.7234	18.2527	0.4112655699	0.9339342122	0.4648978412	4.3677592904	1.1455969299	5.3800588406
scaffold11355+AF8-65	66.05	76.5437	101.578	79.4281	57.6178	68.908	78.3159	30.7365	1.1588750946	0.7819419559	1.1959498627	2.5479771607	1.1463471358	3.3048004815
C100749+AF8-65	18.1673	19.4185	28.3978	31.6387	17.7668	15.9806	25.3319	6.17004	1.0688709935	1.1141250379	0.8994641691	4.1056297852	1.0225420447	4.6025309398
C100751+AF8-65	23.7823	20.3104	27.4068	16.6519	22.3923	20.0326	20.9958	11.398	0.8540132788	0.6075827897	0.8946200256	1.8420600105	1.0620749097	2.40452711
C100753+AF8-65	17.4116	12.9148	14.0202	20.215	15.504	12.771	16.1082	5.5066	0.7417353948	1.4418481905	0.8237229102	2.9252533324	1.1230392157	2.5460719863
C100757+AF8-65	8.17325	14.4146	14.8666	16.9281	13.4709	6.85426	23.4502	3.20968	1.7636313584	1.1386665411	0.5088197522	7.3060865881	0.6067337743	4.6318013011
C100761+AF8-65	14.3536	7.24618	16.8729	26.7071	12.2169	5.87492	22.4967	6.04535	0.5048336306	1.5828399386	0.4808846761	3.7213230003	1.1748970688	2.7910542814
C100763+AF8-65	53.7448	43.0568	6.8498	4.96217	61.9833	62.9576	6.31911	5.72717	0.8011342493	0.7244255307	1.0157187501	1.103356457	0.8670851665	1.1960182778
scaffold8649+AF8-65	17.1488	8.75896	3.03994	4.69842	24.571	5.58246	5.61429	1.52265	0.5107622691	1.5455633993	0.2271971023	3.6871835287	0.6979284522	1.9964798214
C100771+AF8-65	72.9804	47.3195	155.559	125.304	69.7961	46.3782	106.247	29.1672	0.6483864161	0.805507878	0.6644812533	3.6426876766	1.045622893	5.3333539044
C100773+AF8-65	31.5502	40.9941	57.1017	48.2581	29.11	39.7427	50.1451	14.339	1.2993293228	0.8451254516	1.365259361	3.4971127694	1.0838268636	3.982265151
C100777+AF8-65	0.61053	0.125874	82.5893	9.18906	0.484125	0.201652	16.9828	18.0383	0.2061716869	0.1112621126	0.4165287891	0.9414856167	1.2610999225	4.5785523026
C100779+AF8-65	7.00979	10.4056	4.80434	4.51112	6.37194	15.2499	5.49981	2.3557	1.4844381929	0.9389676834	2.3932899556	2.3346818355	1.1001029514	2.0394532411
C100781+AF8-65	29.2852	16.1636	4.122	5.3791	33.6677	8.9444	6.21375	1.52128	0.5519374974	1.3049733139	0.2656670934	4.0845537968	0.869830728	2.7095603702
C100783+AF8-65	13.3655	16.0965	15.7753	53.24	13.2578	12.3542	40.6393	5.14589	1.2043320489	3.3748961985	0.9318438957	7.8974288218	1.0081235197	3.0656115852
C100789+AF8-65	10.6411	20.9189	56.8896	70.3689	10.6842	26.3095	56.449	11.0939	1.9658587928	1.2369378586	2.4624679433	5.0882917639	0.9959660059	5.1280072833
C100791+AF8-65	3.3437	1.85294	16.8451	148.758	0.334325	0.747142	130.447	13.712	0.5541585669	8.8309359992	2.2347775368	9.5133459743	10.0013459957	1.2284932905
C100793+AF8-65	12.6744	11.4698	8.37802	7.63036	12.5621	9.46939	7.58481	3.72882	0.9049580256	0.9107593441	0.7538062903	2.0341046229	1.0089395881	2.2468287555
C100795+AF8-65	11.5071	12.5094	8.39421	19.4056	12.9462	11.778	17.709	3.60982	1.0871027453	2.3117839558	0.9097650276	4.905784776	0.8888399685	2.325381875
C100797+AF8-65	11.2613	15.1523	9.96026	12.5089	11.8456	13.5182	10.2696	3.93867	1.3455196114	1.2558808706	1.1412001081	2.6073776173	0.9506736679	2.528838415
C100799+AF8-65	25.6465	23.3067	32.4295	29.0233	25.3621	22.7485	30.6673	35.6463	0.9087672782	0.8949660032	0.8969485965	0.8603221092	1.0112135825	0.909757815
C100803+AF8-65	19.3534	24.8822	17.5498	17.4053	17.6333	26.8351	19.0162	6.18557	1.2856759019	0.9917662879	1.5218421963	3.0742841808	1.0975483886	2.8372162953
C100805+AF8-65	29.821	17.8354	34.3577	85.9958	36.7066	7.08441	86.3759	7.32908	0.5980818886	2.5029556693	0.1930009862	11.7853673312	0.812415206	4.6878598678
C100809+AF8-65	15.531	16.8389	17.3082	15.9211	12.8938	16.5079	20.4299	6.32546	1.0842122207	0.9198587953	1.2802975073	3.2297888217	1.2045324109	2.7362753065
C100813+AF8-65	9.54007	15.4171	10.2463	15.2921	9.40877	14.7325	10.6469	3.86755	1.6160363603	1.4924509335	1.5658263514	2.7528797301	1.0139550653	2.6492999444
C100829+AF8-65	37.036	29.2852	49.6503	29.0726	40.2565	24.7961	41.294	18.6454	0.7907225402	0.5855473179	0.6159527033	2.2147017495	0.9200004968	2.6628712712
C100831+AF8-65	25.7789	67.8198	220.196	53.8341	19.8553	75.8942	87.1596	34.1547	2.6308259856	0.2444826427	3.8223648094	2.5519064726	1.2983384789	6.4470190047
C100833+AF8-65	15.3848	6.28317	6.30813	2.2819	19.5718	4.79358	4.34761	1.22546	0.4084011492	0.361739533	0.2449227971	3.5477371762	0.7860697534	5.1475609159
C100835+AF8-65	17.2985	10.7987	21.4561	15.5116	18.3304	10.1767	19.3816	7.98178	0.6242564384	0.7229459221	0.5551815563	2.4282302945	0.9437055383	2.6881347268
C100841+AF8-65	5.36876	8.15604	7.75341	7.81379	3.76082	9.83798	6.72301	3.1334	1.5191664369	1.0077875412	2.6159135508	2.1455958384	1.4275503747	2.4744399055
C100843+AF8-65	18.5807	8.90736	15.1119	24.4515	10.298	8.60092	21.6032	15.6538	0.4793877518	1.6180294999	0.835202952	1.3800610714	1.8043018062	0.9653822075
C100847+AF8-65	38.2096	50.3336	52.2525	41.4031	39.5458	42.2006	51.6976	12.3176	1.317302458	0.7923659155	1.0671322871	4.1970513736	0.9662113296	4.2421007339
C99331+AF8-65	17.0768	43.667	6.95428	11.934	18.5236	42.8238	12.042	5.49576	2.5570950061	1.7160655021	2.3118508281	2.1911437181	0.9218942322	1.2653900461
C100853+AF8-65	65.514	48.0723	67.6479	63.0819	59.1772	38.7166	63.3314	22.5823	0.7337714076	0.932503448	0.6542485957	2.8044707581	1.1070817815	2.9956160356
C102071+AF8-65	21.3709	15.6714	27.0897	19.7082	23.5255	12.8728	24.0854	7.58328	0.7333055697	0.7275163623	0.5471849695	3.1761190408	0.9084142739	3.5722932557
C98383+AF8-65	16.7325	7.41784	30.8265	17.7266	12.0321	6.5347	20.2985	1.54627	0.4433192888	0.575044199	0.5431055261	13.127396897	1.3906549979	19.9360396309
C100861+AF8-65	27.8528	6.60856	10.0089	7.96595	27.9064	6.22468	7.05897	6.87369	0.2372673483	0.7958866609	0.2230556431	1.0269549543	0.9980792936	1.4561174566
C100863+AF8-65	7.51525	9.35032	10.3227	11.2575	6.39861	10.5135	7.27413	2.78628	1.2441795017	1.0905577029	1.6430912339	2.6106959817	1.174512902	3.7048322495
C100865+AF8-65	35.3753	10.5541	33.4318	15.5291	24.8201	9.4998	18.0079	7.42248	0.2983465865	0.4645008644	0.382746242	2.4261298111	1.4252682302	4.5041280003
C100871+AF8-65	11.4078	19.9582	28.7987	42.4612	9.36306	22.3582	38.2162	5.6966	1.7495222567	1.4744137756	2.3879159164	6.7085981112	1.2183837335	5.0554190219
C100873+AF8-65	7.33359	10.2704	7.60947	8.11389	8.21916	12.6333	5.81838	2.96643	1.4004600748	1.0662884537	1.5370548815	1.9614081573	0.892255413	2.5651945268
C101007+AF8-65	45.0187	13.5161	2.93509	0.67462	53.6203	10.4234	0.652732	1.30877	0.3002330143	0.2298464442	0.1943927953	0.4987369821	0.839583143	2.2426323953
C100877+AF8-65	10.2328	10.0703	10.6296	10.8595	9.05162	8.66747	11.057	5.14088	0.9841196935	1.0216282833	0.9575600832	2.150799085	1.130493768	2.0676615677
C100881+AF8-65	22.6047	26.986	12.9948	25.2117	23.7198	29.7402	14.8509	4.40267	1.1938225236	1.9401375935	1.2538132699	3.3731576521	0.9529886424	2.9515725685
C100883+AF8-65	29.771	26.5259	23.0198	21.3034	33.1511	30.0766	23.6193	7.51799	0.890997951	0.9254381011	0.9072579794	3.1417040991	0.8980395824	3.0619620404
C100885+AF8-65	12.45	18.1463	12.2836	11.4699	16.0084	17.6618	9.00568	4.03404	1.4575341365	0.9337572047	1.1032832763	2.232422088	0.7777166987	3.0449871593
C100887+AF8-65	7.14316	45.0846	18.0008	5.15853	8.94449	87.606	5.98472	9.29526	6.3115763892	0.2865722635	9.7944097428	0.6438464336	0.798610094	1.9365569118
C100889+AF8-65	202.946	38.6843	153.007	54.7924	181.953	15.9586	112.325	14.2047	0.1906137593	0.3581038776	0.0877072651	7.9075939654	1.1153759487	10.7715756053
C100893+AF8-65	11.4182	11.3928	6.97771	9.22256	13.6714	12.7365	6.97093	2.70886	0.9977754812	1.3217172969	0.931616367	2.5733814224	0.8351887883	2.5758843203
C100897+AF8-65	67.9352	36.8421	5.02299	0.23666	67.449	11.3905	0.823986	1.40023	0.54231238	0.0471153636	0.1688757432	0.5884647522	1.0072084093	3.5872606643
C99909+AF8-65	15.8441	13.6609	23.0656	16.7126	16.8478	9.95504	18.462	6.14744	0.8622073832	0.7245681881	0.5908807085	3.0032013326	0.9404254561	3.7520659006
C100903+AF8-65	7.47971	14.0089	20.8841	28.6092	8.20496	10.497	23.2347	3.49253	1.8729202068	1.3699034193	1.2793481016	6.6526844437	0.9116083442	5.9796479916
C100905+AF8-65	62.1546	31.7917	119.347	145.605	37.5838	19.9975	115.514	27.3516	0.51149392	1.220013909	0.5320776505	4.223299551	1.6537603968	4.3634376051
C100909+AF8-65	11.7211	5.96097	6.17129	4.44251	11.8661	5.33758	4.34691	2.14431	0.5085674553	0.7198673211	0.4498175475	2.0271835695	0.9877803154	2.8779840601
scaffold6+AF8-65	9.01307	10.4896	10.6423	7.70288	9.8579	10.7227	8.32841	3.5511	1.1638209844	0.723798427	1.0877265949	2.3453042719	0.9142991915	2.9969023683
C100913+AF8-65	14.82	19.2758	13.5454	15.4705	12.5992	20.3288	15.3146	5.95965	1.3006612686	1.1421220488	1.6134992698	2.5697146645	1.1762651597	2.2728515936
C100915+AF8-65	8.7759	9.53843	9.83302	6.59645	8.1487	10.9195	7.33226	2.3917	1.086889094	0.6708467999	1.340029698	3.0657105824	1.0769693325	4.1113099469
C100917+AF8-65	5.64789	18.2679	37.3958	31.7224	3.29995	18.0604	47.413	7.90307	3.2344645522	0.8482877756	5.4729314081	5.9993141906	1.7115077501	4.7318067536
C100919+AF8-65	19.2258	15.0843	2.31125	1.96162	14.6529	6.56049	2.87077	1.92038	0.7845863371	0.8487268794	0.4477263886	1.4948968433	1.3120815675	1.2035378415
C101519+AF8-65	6.61736	1.24089	42.3227	8.70786	4.87323	0.507919	16.1972	6.41251	0.1875204009	0.2057491606	0.104226355	2.5258752033	1.3579002017	6.6000208967
C100923+AF8-65	6.85997	14.3554	8.51722	9.90116	7.2597	13.5025	11.5736	1.90732	2.0926330582	1.1624872905	1.8599253413	6.0679906885	0.9449384961	4.4655432754
C100925+AF8-65	12.8643	4.43169	19.4097	10.0801	14.2102	2.90287	12.1247	7.51169	0.344495231	0.5193331169	0.2042807279	1.614110806	0.9052863436	2.5839325105
C100927+AF8-65	137.468	52.3543	7.12262	22.4917	185.868	16.3071	18.4177	3.4996	0.380847179	3.1577846354	0.0877348441	5.262801463	0.7396001463	2.0352668876
C100931+AF8-65	0.669054	0.388992	24.9784	10.6867	0.744306	0.555216	14.884	2.41473	0.5814059852	0.4278376517	0.745951262	6.1638361225	0.8988964216	10.3441792664
C100933+AF8-65	13.3439	22.4374	21.1589	24.349	10.3922	32.7246	20.8672	9.90692	1.6814724331	1.1507687073	3.1489578723	2.1063256794	1.2840303304	2.1357697448
C100939+AF8-65	19.7063	14.4196	14.4247	13.156	16.7888	8.47377	14.4833	3.44441	0.7317253873	0.9120466977	0.5047275565	4.204871081	1.1737765653	4.1878580076
C100941+AF8-65	17.2393	6.44457	29.9357	13.9854	14.3393	3.28017	17.4407	8.75454	0.3738301439	0.4671813253	0.2287538443	1.9921891955	1.2022413925	3.4194486518
C100947+AF8-65	12.0549	11.7176	18.2108	38.7935	11.9688	8.12239	33.5937	4.98182	0.9720196766	2.1302468865	0.678630272	6.7432584879	1.0071937036	3.6554512206
C100953+AF8-65	0	0.0330631	620.872	64.3661	0.0140255	0.182075	395.359	52.039	0.0330631	0.1036704828	12.9817118819	7.5973596726	0	11.9308979804
C100957+AF8-65	19.7171	5.46726	17.5575	3.59742	23.7738	3.72108	6.23281	11.631	0.2772851991	0.2048936352	0.1565202029	0.5358791162	0.8293625756	1.5095434614
C100959+AF8-65	44.0705	40.0712	67.3595	64.0184	43.827	42.8338	57.8339	17.44	0.9092522209	0.9503989786	0.9773381705	3.3161639908	1.0055559358	3.8623566514
scaffold6888+AF8-65	29.3107	17.6787	12.6136	11.3485	37.7532	11.5149	11.0903	4.34129	0.6031483383	0.8997034946	0.3050046089	2.5546093442	0.7763765721	2.9054958319
C100963+AF8-65	14.8223	8.28819	11.7159	5.95746	16.4447	2.76069	7.49256	2.21324	0.5591703042	0.5084935856	0.1678771884	3.3853355262	0.9013420737	5.2935515353
C100965+AF8-65	19.7087	17.2698	18.0521	37.9851	17.3272	16.2335	22.8302	6.52256	0.8762526194	2.104192864	0.9368795882	3.5001901094	1.1374428644	2.767640313
C100971+AF8-65	52.697	68.1008	68.1782	55.6196	49.9292	66.0629	77.5157	19.8586	1.2923088601	0.815797425	1.3231315543	3.9033819101	1.0554344952	3.433182601
C100977+AF8-65	15.0264	20.0917	13.9873	35.1922	20.1712	14.4812	20.3034	4.84782	1.3370933823	2.5160109528	0.7179146506	4.1881505501	0.7449432855	2.8852762685
C100981+AF8-65	5.31762	8.06935	16.9088	9.42213	5.56767	8.48345	6.02613	5.1034	1.5174739827	0.5572323287	1.5236984232	1.180806913	0.9550889331	3.3132421523
C100985+AF8-65	6.47601	10.0906	6.8258	10.7554	7.38083	8.90012	9.775	1.94703	1.5581507749	1.5756980867	1.2058427033	5.0204670704	0.8774094512	3.505749783
C100989+AF8-65	21.8085	12.675	21.3197	15.557	18.672	11.4053	18.8062	8.90442	0.5811954055	0.7297006994	0.6108236932	2.1120072953	1.1679787918	2.3942828393
C100993+AF8-65	10.0867	11.5425	4.3765	6.16467	12.2845	7.32299	6.87062	1.51804	1.1443286704	1.4085844853	0.596116244	4.5259808701	0.8210916195	2.8829938605
C100995+AF8-65	19.3015	10.4977	39.0787	23.4997	24.1921	9.74477	25.6688	9.57531	0.5438800093	0.6013429311	0.4028079414	2.6807278302	0.7978430975	4.0811942381
C100999+AF8-65	32.7882	56.1172	41.9361	32.3241	22.2143	55.7183	41.1653	11.335	1.7115059686	0.7707941368	2.5082176796	3.6316982797	1.4759951923	3.6997000441
C101009+AF8-65	9.40964	9.96661	10.9233	4.77915	11.4811	7.33831	4.49569	7.59344	1.059191425	0.4375188817	0.6391643658	0.5920491898	0.8195765214	1.4385179839
C101013+AF8-65	27.339	17.3294	86.4611	98.6087	28.8125	14.7033	145.187	16.9938	0.6338710267	1.1404978655	0.5103097614	8.5435276395	0.9488590022	5.0878026104
C101015+AF8-65	10.1433	7.88448	16.1441	9.68909	12.7792	7.12961	13.4079	4.83131	0.7773091597	0.6001629078	0.5579073807	2.7752100362	0.7937351321	3.3415574658
C101017+AF8-65	12.9761	17.0091	11.886	8.42561	13.3088	12.9846	9.92546	3.08271	1.3108021671	0.7088684166	0.9756401779	3.2197190135	0.9750015028	3.8556983952
C101019+AF8-65	40.4479	34.355	33.7075	52.9954	34.3938	30.2042	43.5187	10.66	0.8493642439	1.572213899	0.8781873477	4.0824296435	1.1760230041	3.162054409
C101023+AF8-65	30.9021	29.3861	24.0654	25.1561	35.5574	29.9328	22.5912	4.75359	0.9509418454	1.04532233	0.8418163308	4.7524502534	0.8690764792	5.06257376
C101025+AF8-65	31.2341	27.2754	24.4936	24.0985	30.5475	32.4903	21.0824	11.6314	0.8732571132	0.9838692556	1.0635993125	1.8125419124	1.0224764711	2.1058170126
C101027+AF8-65	14.4294	12.5987	0.0951516	0.0283929	14.4167	10.9123	0.0407784	1.02325	0.8731270878	0.2983964537	0.7569207932	0.0398518446	1.0008809228	0.092989592
C101035+AF8-65	29.3552	25.589	25.997	30.1192	37.5064	29.4434	23.6251	9.21831	0.8717024582	1.1585644497	0.785023356	2.5628450334	0.7826717574	2.8201481616
C101039+AF8-65	19.723	33.2366	66.5528	275.365	22.5752	41.1134	200.317	21.5127	1.6851695989	4.1375419216	1.8211754492	9.311569445	0.8736578192	3.0936516569
C101041+AF8-65	15.6266	11.8116	5.72557	5.12548	17.6134	13.2062	5.70984	2.00509	0.7558649994	0.8951912211	0.7497814164	2.847672673	0.8871995185	2.8555177074
C101043+AF8-65	16.5917	12.2054	17.1213	11.2718	14.4331	13.8632	11.8106	5.25204	0.7356328767	0.6583495412	0.9605143732	2.2487642897	1.1495589998	3.2599332831
C101045+AF8-65	1.92293	0.582379	43.6981	8.68425	2.11555	0.394215	9.79876	5.07093	0.3028602185	0.1987328969	0.1863416133	1.9323398272	0.9089503912	8.6173739334
C101051+AF8-65	24.1716	10.6743	27.0333	73.8318	19.7872	6.2748	63.5417	17.7773	0.4416050241	2.7311427018	0.317114094	3.5743166848	1.2215775855	1.5206639928
C101053+AF8-65	30.7351	30.5319	15.1538	8.11385	30.1221	14.2639	8.76129	12.9325	0.9933886664	0.5354333566	0.4735360416	0.6774629809	1.0203505068	1.1717610671
C101061+AF8-65	7.49162	17.6062	23.4701	39.219	4.27074	23.0455	44.2488	6.77702	2.3501191999	1.671019723	5.3961374375	6.529241466	1.7541737497	3.4631888352
C101063+AF8-65	24.1805	27.5348	26.4335	28.622	21.3954	23.0782	24.6685	8.20988	1.1387192159	1.0827926684	1.0786524206	3.0047333213	1.1301728409	3.2197181932
C101067+AF8-65	19.1641	19.8646	20.6937	14.0455	18.6564	20.1678	15.4885	6.63948	1.036552721	0.678733141	1.081012414	2.3327881099	1.0272131815	3.1167651684
C101069+AF8-65	10.4926	13.7172	20.0702	20.1639	9.84143	13.9472	16.625	6.49767	1.3073213503	1.0046686132	1.4171924202	2.5586094708	1.0661661974	3.0888303038
C101071+AF8-65	9.11215	5.47706	10.1417	6.9733	9.67498	7.60384	10.3094	2.82339	0.6010721948	0.6875868937	0.7859282396	3.6514261225	0.9418262363	3.5920294398
C101073+AF8-65	29.4878	9.13116	38.6488	16.6596	33.6093	6.56435	26.3337	13.8333	0.3096589098	0.4310508994	0.1953134995	1.903645551	0.8773702517	2.7938958889
C101077+AF8-65	15.399	16.5643	19.6668	31.5968	16.5895	14.3279	23.3429	8.34707	1.075673745	1.6066060569	0.8636728051	2.7965381865	0.9282377407	2.3561321518
C101079+AF8-65	17.3872	21.4323	18.8704	17.5209	15.453	27.4455	15.0617	5.95115	1.232648155	0.9284858827	1.7760629004	2.5308889878	1.1251666343	3.1708829386
C101081+AF8-65	27.8048	63.9293	1.76639	1.15064	29.5339	59.9533	1.69515	4.34099	2.2992181206	0.6514076733	2.0299824947	0.3904984808	0.9414537193	0.4069094838
C101085+AF8-65	11.9482	8.74847	3.88434	3.6465	14.5121	13.18	4.43285	1.66028	0.7321998293	0.9387695207	0.9082076336	2.6699412147	0.8233267411	2.3395692293
C101091+AF8-65	173.116	167.44	201.483	25.0071	187.81	191.687	100.997	47.3301	0.967212736	0.1241151859	1.0206432032	2.133885202	0.9217613546	4.2569738919
C101095+AF8-65	31.2646	28.7386	36.4643	14.9958	34.7078	29.6242	20.875	9.22417	0.9192057471	0.4112460681	0.8535314828	2.2630762443	0.9007946341	3.9531253218
C101101+AF8-65	20.4778	16.5444	13.5247	20.1762	16.3746	15.512	16.5909	12.4223	0.8079188194	1.4918038847	0.9473208506	1.3355739275	1.2505832204	1.0887436304
C101109+AF8-65	7.48392	16.4445	15.2637	28.9523	6.75832	20.9459	25.2177	5.56926	2.1973110349	1.8968074582	3.0992761515	4.5280162894	1.1073639603	2.7407052283
C101111+AF8-65	14.047	55.8835	7.99713	8.59356	10.9141	60.5567	6.06808	5.40244	3.9783227735	1.0745805058	5.5484831548	1.1232109936	1.2870506959	1.4802811322
C101115+AF8-65	18.6362	9.1419	16.6079	15.9849	14.7392	7.18263	17.5343	6.82395	0.4905452828	0.9624877317	0.4873147796	2.5695235164	1.2643969822	2.433766367
C101117+AF8-65	22.2743	48.9059	32.1085	31.9065	19.0382	51.8257	33.8167	9.6972	2.1956200644	0.993708831	2.7221953756	3.487264365	1.1699793048	3.3111104236
C101119+AF8-65	13.2319	20.4468	17.6369	14.341	13.4018	18.2583	22.1448	8.11606	1.5452656081	0.8131247555	1.3623766957	2.7285160534	0.9873225985	2.1730864484
C101121+AF8-65	20.914	31.9906	21.8441	27.3399	44.9646	23.3296	24.4456	4.56448	1.5296260878	1.251591963	0.5188437126	5.3556155356	0.4651214511	4.7856710951
C101123+AF8-65	15.4891	6.07863	10.6232	5.04286	17.3054	4.48333	6.59302	5.84418	0.3924456553	0.4747025378	0.259071157	1.1281343148	0.8950443214	1.8177400422
scaffold7069+AF8-65	18.5616	10.3085	19.122	20.4415	20.4545	10.1526	20.9674	5.81163	0.5553669942	1.0690042883	0.4963504363	3.607834635	0.9074580166	3.2902989351
C101131+AF8-65	13.5986	18.1953	8.29301	7.90844	13.3961	13.3279	6.99651	2.31973	1.338027444	0.9536272114	0.994908966	3.0160880792	1.0151163398	3.5749893307
C99385+AF8-65	11.5691	59.3381	24.4931	48.8216	13.0594	53.4676	28.2421	7.73482	5.129016086	1.99327974	4.0941850315	3.6512937599	0.8858829655	3.1666024549
C101135+AF8-65	15.9203	3.89908	22.108	10.8818	17.9183	3.47291	9.82487	6.16198	0.2449124702	0.4922109644	0.1938191681	1.594433932	0.8884938861	3.587807815
C101141+AF8-65	6.18927	4.45582	6.79372	5.54155	7.03736	3.56751	5.64172	3.712	0.7199265826	0.8156871346	0.5069386816	1.5198599138	0.8794874783	1.8302047414
C101145+AF8-65	32.3106	17.3047	22.2603	31.7138	47.0176	18.6911	24.4587	5.00269	0.5355734651	1.4246798111	0.3975341149	4.889109659	0.6872022392	4.4496660796
C101147+AF8-65	109.072	38.2845	65.0106	40.9762	161.791	35.7494	43.5761	17.5158	0.3510020904	0.6303002895	0.2209603748	2.4878167141	0.6741536921	3.7115404378
C101149+AF8-65	32.4563	29.2143	32.3408	70.909	26.3205	32.6058	53.9686	19.2943	0.9001118427	2.1925555336	1.238798655	2.7971266125	1.2331186718	1.676184158
C101155+AF8-65	50.9079	16.6173	32.4467	19.6792	55.2376	11.5412	24.0678	13.4358	0.3264188859	0.6065085201	0.2089373905	1.7913187157	0.9216167973	2.414943658
C101157+AF8-65	22.2244	20.0375	27.5323	27.1246	20.2501	21.2304	28.4389	7.95766	0.9015991433	0.9851919382	1.0484096375	3.5737767133	1.0974958148	3.4598487495
C101159+AF8-65	32.1036	16.1984	11.3382	8.42088	23.7201	12.5614	6.71565	12.3644	0.5045664661	0.7426998995	0.5295677506	0.5431440264	1.353434429	0.9170036557
C101167+AF8-65	3.68885	3.74679	2.16808	5.52528	0	4.07155	3.47153	0.433922	1.0157067921	2.5484668462	4.07155	8.0003549025	3.68885	4.9964740207
C101169+AF8-65	8.80962	7.99531	15.743	11.1415	8.52027	6.53878	11.17	3.67558	0.9075658201	0.7077113638	0.7674381211	3.0389761616	1.0339601914	4.2831335463
C99237+AF8-65	16.1022	6.0824	11.2174	6.81109	19.0917	5.11903	6.96558	5.01896	0.3777372036	0.6071897231	0.2681285585	1.3878532604	0.84341363	2.2350048616
C101173+AF8-65	3.42211	14.8191	7.16922	14.1779	2.75197	15.8663	11.2536	2.37281	4.3303984968	1.9776070479	5.7654334895	4.7427311921	1.243512829	3.0214050008
C101177+AF8-65	6.48276	9.64213	11.5173	14.662	8.72213	11.2484	11.1559	3.54349	1.487349524	1.2730414246	1.2896391134	3.1482803677	0.743254228	3.2502702138
C101179+AF8-65	14.686	15.1946	16.4099	22.0314	14.4135	14.6472	18.7082	5.32798	1.034631622	1.3425675964	1.0162139661	3.5113119794	1.0189058868	3.0799477476
C101181+AF8-65	14.3098	20.2052	15.5996	20.4093	12.5431	17.2053	17.4569	3.96246	1.411983396	1.3083220083	1.3716943977	4.4055712865	1.140850348	3.936847312
C101183+AF8-65	44.192	56.9802	35.5437	65.2008	40.8987	55.6362	51.1032	9.95075	1.289378168	1.8343841525	1.3603415267	5.1356128935	1.0805233418	3.5719619124
C101187+AF8-65	14.2313	11.5722	8.45145	6.00227	18.1833	12.8885	6.87239	2.17781	0.8131512933	0.710205941	0.708809732	3.1556425951	0.7826577134	3.8807104385
C101189+AF8-65	8.91449	8.05933	17.0666	12.6257	8.14617	7.45494	14.675	4.40655	0.9040707881	0.7397899992	0.9151466272	3.3302697121	1.0943167157	3.8730072279
C101191+AF8-65	15.9219	13.5369	32.724	20.6992	14.9227	11.9698	25.394	6.56887	0.8502063196	0.6325388094	0.8021202597	3.8658094923	1.0669583922	4.9816787362
C101193+AF8-65	68.6523	27.9053	73.1968	29.3709	75.1956	23.7311	50.5174	30.7184	0.4064729077	0.4012593447	0.3155916038	1.6445322673	0.9129829405	2.3828324392
C101195+AF8-65	38.3982	3.16427	13.2719	3.3487	39.125	2.08522	3.97582	3.39901	0.0824067274	0.2523150416	0.0532963578	1.1696994125	0.9814236422	3.9046369384
scaffold940+AF8-65	2.60995	1.98756	2.79493	3.18351	2.00701	2.41186	1.89861	0.647353	0.7615318301	1.1390303156	1.2017179785	2.9328820597	1.3004170383	4.3174743919
C101201+AF8-65	6.76181	13.6281	9.97122	13.6821	7.56433	20.9323	10.6886	4.96277	2.0154514841	1.3721590738	2.7672378122	2.1537568737	0.8939073256	2.009204537
C99599+AF8-65	12.4175	10.8617	11.3899	7.25463	12.3439	7.587	9.38298	2.3727	0.8747090799	0.636935355	0.614635569	3.9545580984	1.0059624592	4.8003961731
C101205+AF8-65	11.7141	7.83146	5.73105	6.48269	11.4068	8.47925	6.38323	1.36101	0.6685498673	1.1311522321	0.7433504576	4.6900684051	1.0269400708	4.2108801552
C101207+AF8-65	7.50515	8.87996	18.2522	12.7841	7.44484	8.01895	11.6612	3.66328	1.1831822149	0.7004141966	1.0771151563	3.1832674543	1.0081009128	4.9824747221
C101211+AF8-65	6.37961	4.41797	23.8954	12.6185	5.11619	4.35086	14.058	11.6464	0.6925141192	0.5280723487	0.8504101685	1.2070682786	1.2469454809	2.0517413106
C101213+AF8-65	19.863	11.6415	15.2012	10.3749	25.451	10.5502	11.8084	2.97517	0.5860897145	0.6825053285	0.4145298809	3.968983285	0.7804408471	5.1093550957
C101215+AF8-65	15.6641	26.399	38.5984	47.2429	13.2761	49.9445	42.6215	10.4767	1.6853186586	1.2239600605	3.7619858242	4.0682180458	1.179872101	3.6842135405
C101219+AF8-65	50.3127	75.8149	77.5471	54.174	38.8913	94.9683	65.1505	22.4282	1.5068740099	0.6985947895	2.4418906028	2.9048474688	1.293674935	3.4575712719
C101221+AF8-65	5.88474	2.44982	2.73087	25.1081	3.7535	1.56533	9.22414	0.876928	0.4163004653	9.1941762149	0.4170321034	10.518697088	1.5678007193	3.1141325172
C101223+AF8-65	17.9652	13.3878	18.0427	11.6264	15.1444	9.96879	16.454	5.97079	0.745207401	0.6443824926	0.6582492538	2.7557492392	1.1862602678	3.0218279323
C101225+AF8-65	28.2899	28.0403	39.8805	48.5802	23.6324	24.2687	48.6181	10.8999	0.9911770632	1.2181442058	1.0269248997	4.460417068	1.1970811259	3.6587950348
C101229+AF8-65	26.593	21.3778	36.249	26.2006	30.9729	20.0099	25.6742	10.1461	0.8038882413	0.7227951116	0.6460454139	2.5304501237	0.8585892829	3.5727028119
C101231+AF8-65	14.9708	6.5945	11.6295	11.5102	10.0146	5.35317	11.8096	6.09528	0.4404908221	0.9897416054	0.5345365766	1.9374991797	1.4948974497	1.9079517266
C101233+AF8-65	26.8028	25.5809	17.8408	20.1324	15.7256	26.9432	13.1529	4.73654	0.9544114794	1.1284471548	1.7133336725	2.7769004379	1.7044055553	3.7666313385
C101235+AF8-65	10.5229	6.90047	6.91087	10.9256	7.99941	8.44091	6.22065	2.93335	0.6557574433	1.5809297527	1.0551915704	2.1206640871	1.3154595151	2.3559650229
C101237+AF8-65	18.1599	16.749	26.4431	31.525	14.1621	14.3927	29.3559	6.24505	0.9223068409	1.1921824597	1.0162828959	4.7006669282	1.2822886436	4.2342495256
C101245+AF8-65	36.9829	6.73101	292.696	22.6163	34.7004	1.10311	44.9754	37.3503	0.1820033042	0.077268907	0.0317895471	1.2041509707	1.0657773397	7.8365100146
C101247+AF8-65	13.9119	15.6011	1.76244	1.03559	8.56251	17.3277	0.830512	1.30631	1.1214212293	0.5875887973	2.0236706293	0.6357694575	1.6247455477	1.349174392
C101249+AF8-65	16.7076	4.52566	8.7309	3.96002	17.2202	1.9558	6.09853	10.725	0.2708743326	0.4535637792	0.1135759167	0.5686275058	0.9702326338	0.8140699301
C101255+AF8-65	8.71838	3.06942	51.3241	11.9307	10.7096	1.92281	23.8653	8.36355	0.3520631126	0.232458046	0.1795407858	2.853489248	0.8140714873	6.1366405414
C101257+AF8-65	7.27191	5.37326	6.692	6.66395	6.51437	5.45238	7.02661	2.60936	0.7389062846	0.995808428	0.8369773286	2.6928480547	1.1162875305	2.5646135451
scaffold7753+AF8-65	12.5811	2.74129	1.35956	1.712	15.3402	1.97395	1.87382	0.710671	0.2178895327	1.2592309277	0.1286782441	2.6366912397	0.820139242	1.913065258
scaffold7206+AF8-67	47.3558	38.1088	31.2506	27.7094	53.2152	40.2459	29.6853	5.58861	0.8047335279	0.8866837757	0.756285798	5.311750149	0.8898923616	5.5918376841
C101265+AF8-65	8.54526	43.8353	13.6032	15.1681	7.69684	55.8677	13.8241	7.45763	5.1297795503	1.1150391084	7.2585242775	1.8536854202	1.1102296527	1.8240647498
C101267+AF8-65	21.3706	35.8172	36.4851	51.3871	19.7161	33.2116	43.055	13.8908	1.6760034814	1.4084407059	1.6844913548	3.0995335042	1.0839161903	2.6265657845
C101269+AF8-65	12.0183	15.9392	12.0817	10.8847	12.5565	15.7504	11.7256	3.54227	1.3262441443	0.9009245388	1.2543622825	3.3101937458	0.9571377374	3.4107225028
C101271+AF8-65	89.5522	53.074	115.75	70.8946	85.7162	32.7402	104.603	32.1454	0.5926599235	0.6124803456	0.3819604695	3.2540581234	1.0447523339	3.6008262457
C101279+AF8-65	26.1941	15.1857	9.55255	11.6716	29.5637	15.2609	12.0749	3.53492	0.5797374218	1.22183082	0.5162039934	3.4158906001	0.8860223856	2.7023383839
C101285+AF8-65	6.50448	8.04181	11.3563	9.86179	6.4018	8.11599	11.1323	3.24321	1.2363494084	0.8683981579	1.2677668781	3.4324943497	1.016039239	3.5015617243
C101289+AF8-65	33.177	21.5879	8.92685	7.7009	33.0951	15.2642	9.49942	1.90475	0.6506887301	0.8626671222	0.4612223562	4.9872266702	1.0024746866	4.6866255414
C101291+AF8-65	21.481	214.927	3.66032	26.4969	6.81988	306.166	6.02053	22.1885	10.0054466738	7.2389572496	44.8931652756	0.2713356018	3.1497621659	0.164964734
C101293+AF8-65	36.7189	17.1247	102.62	44.6362	30.15	15.5686	48.3549	13.5729	0.4663729033	0.4349658936	0.516371476	3.56260637	1.2178739635	7.5606539502
C101295+AF8-65	46.6835	55.4935	0.0463331	0.041477	108.799	7.67216	0	1.03437	1.1887176411	0.8951915585	0.0705168246	0	0.4290802305	0.0447935458
C101301+AF8-65	20.6592	21.2104	47.375	58.5723	18.056	18.4427	68.4169	14.57	1.0266806072	1.2363546174	1.0214167036	4.6957378174	1.1441736819	3.251544269
C101303+AF8-65	13.2512	18.2774	19.2123	12.1289	13.0551	22.5093	16.2037	5.69508	1.3793014972	0.6313091093	1.7241767585	2.8452102517	1.0150209497	3.3734908026
C101305+AF8-65	15.7995	15.0966	16.9439	6.49959	18.9307	12.779	10.682	2.29389	0.9555112504	0.383594686	0.6750410709	4.6567185	0.8345967133	7.3865355357
C101315+AF8-65	103.656	48.5536	79.4275	70.0835	83.5693	39.407	80.6585	26.027	0.4684108976	0.8823581253	0.4715487625	3.0990317747	1.2403597972	3.051734737
C101319+AF8-65	14.0016	7.28839	6.82899	11.2834	15.6041	4.40245	11.1845	3.06517	0.5205397955	1.6522794732	0.2821341827	3.6489003873	0.897302632	2.2279318928
scaffold10816+AF8-65	9.41023	6.37676	5.47591	4.72692	9.49341	3.32624	5.34259	1.22674	0.6776412479	0.8632209076	0.3503735749	4.3551119227	0.9912381326	4.4637902082
C101323+AF8-65	8.36745	10.5976	16.0277	20.4517	11.8688	14.1665	15.6076	4.16892	1.2665268391	1.2760221367	1.1935916015	3.7437993533	0.7049954503	3.8445688572
C88401+AF8-67	50.0972	50.4794	65.0038	45.2944	46.5484	57.823	61.3894	18.3725	1.0076291689	0.6967961873	1.2422124069	3.3413743366	1.0762389255	3.5381031433
C101331+AF8-65	15.4635	21.2415	28.0887	27.6062	15.0785	20.6149	23.9135	5.23195	1.3736540887	0.9828222737	1.3671718009	4.5706667686	1.0255330437	5.3686866274
C101333+AF8-65	21.7071	68.9943	52.0159	73.3549	19.2148	68.3245	63.6642	11.8391	3.1784208853	1.4102399459	3.5558267585	5.377452678	1.1297073089	4.3935687679
scaffold1048+AF8-65	0.0328502	0.228582	5.49068	8.4238	0.0310288	0.128167	7.90822	1.44197	6.9583138002	1.5341997712	4.130581911	5.4843165947	1.0587003042	3.8077629909
C101337+AF8-65	88.5068	98.6804	140.393	230.814	63.575	102.857	183.467	42.3776	1.1149471001	1.6440563276	1.6178843885	4.3293390848	1.3921635863	3.3129058748
C101339+AF8-65	30.6784	5.3201	19.1403	5.29216	31.7166	3.86172	6.88603	6.9856	0.1734151716	0.2764930539	0.121757061	0.9857463926	0.9672663526	2.739965071
C101343+AF8-65	19.5847	5.8505	13.154	16.0417	8.79418	1.51221	15.874	6.6317	0.2987280888	1.2195301809	0.1719557707	2.393654719	2.2270069523	1.9835034757
C101357+AF8-65	20.2534	11.048	18.6489	13.5024	22.5873	10.9426	17.2096	5.66174	0.5454886587	0.7240319804	0.4844580804	3.0396309262	0.8966720237	3.2938460615
C101361+AF8-65	23.7821	23.5398	42.6787	33.5191	21.2511	24.8889	38.6465	12.5083	0.9898116651	0.7853824039	1.1711817271	3.0896684601	1.1190997172	3.4120304118
C101363+AF8-65	15.8787	19.0542	25.5704	13.8948	12.9527	19.9922	16.3353	4.39481	1.1999848854	0.5433939242	1.5434774217	3.7169524962	1.2258988473	5.8183175154
C101365+AF8-65	7.04683	8.09929	8.78451	7.32905	6.48113	9.23731	7.03446	3.0901	1.1493522619	0.8343151752	1.4252622614	2.2764506003	1.0872841619	2.8427914954
C101367+AF8-65	48.7079	24.1947	27.5942	13.8971	68.9301	3.89985	46.6575	28.2237	0.4967305098	0.50362395	0.0565768801	1.6531319423	0.7066274385	0.9776960498
C101373+AF8-65	10.192	16.628	2.30432	5.37288	11.2953	11.3295	6.22841	2.43855	1.6314756672	2.3316553256	1.003027808	2.5541448812	0.9023222048	0.9449549937
C101377+AF8-65	51.9437	132.853	66.0207	98.6482	44.6216	108.901	85.8044	20.467	2.5576345158	1.4942010612	2.4405444897	4.1923291152	1.1640931746	3.2257145649
C101379+AF8-65	5.88045	2.87366	11.6632	4.44725	6.50813	1.93403	5.98235	1.94764	0.4886802881	0.3813061595	0.2971713841	3.0715892054	0.9035544772	5.9883756752
C101381+AF8-65	8.15584	7.62352	10.2416	7.9161	7.83796	7.00691	6.46189	3.80788	0.9347314317	0.7729358694	0.8939711353	1.6969783712	1.0405564713	2.689580554
scaffold9418+AF8-65	6.82847	4.69481	4.22716	1.57425	6.68203	4.04141	1.50306	0.782218	0.6875346893	0.3724131568	0.6048176976	1.9215359401	1.0219154957	5.4040689424
C101385+AF8-65	20.959	19.5929	28.6835	35.7539	18.8507	18.5642	27.6722	5.47636	0.9348203636	1.2464971151	0.9848016254	5.0530279237	1.1118420006	5.2376943809
C101389+AF8-65	21.8098	118.253	2.90839	5.28913	23.002	147.36	3.29763	9.41448	5.422012123	1.8185766008	6.4063994435	0.350272134	0.9481697244	0.308927312
C101391+AF8-65	6.48133	6.87601	6.47062	8.19002	9.38075	7.06664	4.65404	0.93483	1.0608949089	1.2657241501	0.7533129014	4.9784880673	0.6909181036	6.9217076902
C101399+AF8-65	36.521	20.2392	39.1716	27.2986	51.0579	24.2227	26.4525	11.324	0.554179787	0.6968977525	0.4744162999	2.3359678559	0.7152859793	3.4591663723
C101401+AF8-65	12.7714	27.317	37.6785	30.2855	17.2915	36.7054	69.7982	10.9632	2.1389197739	0.8037873058	2.1227423879	6.3665900467	0.7385941069	3.4368158932
C101405+AF8-65	33.4592	42.2222	36.4443	48.3096	32.3806	41.3271	41.5671	11.9587	1.2619010616	1.3255735465	1.2762919773	3.4758878473	1.0333100684	3.0475135257
C101407+AF8-65	18.3766	21.7127	18.1997	8.33347	22.5549	23.5951	10.4988	5.40872	1.181540655	0.4578905147	1.0461185818	1.941087725	0.8147497883	3.3648811549
scaffold8917+AF8-65	12.3474	8.94196	12.0254	5.67415	11.5196	8.12323	6.87637	2.27903	0.7241978068	0.4718470903	0.705165978	3.0172354028	1.071860134	5.2765430907
C101411+AF8-65	17.2719	8.09821	45.2148	13.0993	18.7069	4.25138	16.4589	4.84524	0.4688661931	0.2897126605	0.2272626678	3.3969215147	0.9232903367	9.3317978057
C101413+AF8-65	5.96485	3.78127	8.68551	14.1342	9.5974	4.00686	7.7679	5.4043	0.633925413	1.6273310376	0.4174943214	1.4373554392	0.6215068664	1.6071480118
C101415+AF8-65	39.7586	26.9494	37.7842	21.4805	39.6394	29.9016	25.9556	12.8212	0.677825678	0.5685048248	0.7543403785	2.0244282906	1.0030071091	2.9470096403
C101417+AF8-65	13.0494	13.4416	9.93636	7.67673	17.2896	8.80677	8.69524	4.6694	1.0300550217	0.7725897612	0.5093680594	1.8621750118	0.7547543032	2.1279736155
C101421+AF8-65	18.4522	25.7126	35.2616	118.253	15.9071	24.5396	94.0852	9.71584	1.3934706973	3.3535914422	1.5426821985	9.6836917858	1.1599977369	3.6292899019
C101423+AF8-65	17.9433	29.5286	0.486158	0.578005	35.6792	32.2599	0.875066	2.55615	1.6456616119	1.1889241769	0.9041654521	0.3423374998	0.5029064553	0.1901914989
C101425+AF8-65	53.9784	56.4293	86.1563	76.6503	46.4464	55.7596	112.266	22.0251	1.0454051991	0.8896656426	1.2005150022	5.0971845758	1.1621654208	3.9117325233
C101429+AF8-65	14.9832	17.2789	13.7208	12.6634	19.4904	19.0646	10.9495	5.03579	1.1532182711	0.9229345228	0.9781533473	2.1743361022	0.7687476912	2.7246569059
C101431+AF8-65	21.8284	13.8578	14.2295	9.98522	23.2804	16.2139	10.9026	3.16287	0.6348518444	0.7017266945	0.696461401	3.4470591583	0.9376299376	4.4989202844
C101433+AF8-65	2.64201	0.0157296	7.52478	11.7729	1.07428	0.0314987	13.7454	1.41399	0.0059536489	1.5645507244	0.0293207544	9.7210022702	2.4593309007	5.3216642268
C101437+AF8-65	63.879	22.6557	15.5532	14.0521	131.422	24.305	22.2635	3.27184	0.3546658526	0.9034860993	0.1849385948	6.8045809086	0.4860601726	4.7536554355
scaffold11230+AF8-65	5.25897	3.214	10.3032	7.11308	5.87631	2.57776	9.35205	3.44465	0.6111462891	0.6903758056	0.4386698455	2.7149492692	0.8949442763	2.9910731134
C101441+AF8-65	4.59723	3.08049	10.432	21.3329	3.15528	2.23797	14.0386	1.74746	0.670075241	2.0449482362	0.709277782	8.03371751	1.4569958926	5.9698076065
C101445+AF8-65	10.4324	2.73472	22.1235	7.55243	14.5876	2.03001	10.4411	4.4492	0.262137188	0.3413759125	0.1391599715	2.346736492	0.7151553374	4.9724669604
C101447+AF8-65	24.2289	8.88421	20.8935	9.7422	22.0524	7.67628	15.3121	8.57268	0.3666782231	0.4662789863	0.3480927246	1.7861508886	1.0986967405	2.437219166
C101449+AF8-65	30.346	14.4064	25.823	21.9284	28.0637	14.5425	23.5727	7.30908	0.4747380215	0.8491809627	0.5181961039	3.2251254604	1.0813256983	3.5330027856
C101453+AF8-65	20.5503	33.1376	16.9891	10.2905	24.3385	31.4896	10.7324	5.39689	1.6125117395	0.6057118976	1.2938184358	1.9886267832	0.8443535962	3.1479426114
C101455+AF8-65	22.1275	25.914	36.4565	45.6884	23.0972	21.7753	30.4466	9.19326	1.1711219071	1.2532305625	0.9427679546	3.3118393258	0.9580165561	3.9655682533
C101457+AF8-65	7.61468	11.2225	10.6153	23.8313	8.11732	11.9119	13.3792	5.52855	1.4737979797	2.2449954311	1.4674670951	2.4200197158	0.9380780849	1.9200875456
C101459+AF8-65	20.6885	14.1948	22.124	19.7781	25.849	12.6186	25.6137	5.19461	0.6861203084	0.893965829	0.4881658865	4.9308225257	0.8003597818	4.2590300331
C101463+AF8-65	41.1983	37.5891	38.0011	30.0412	37.6637	32.2126	35.2171	13.6241	0.9123944435	0.7905350108	0.8552691318	2.5849120309	1.0938463295	2.7892558041
C101467+AF8-65	16.7936	24.3309	18.7697	25.5118	14.2469	23.7965	16.9867	5.67236	1.4488197885	1.3592012659	1.6702931866	2.9946442045	1.1787546765	3.3089754529
C101469+AF8-65	13.8727	7.75768	34.7855	6.26451	18.9206	7.73603	14.5589	4.659	0.5592047691	0.1800896925	0.408868112	3.1248980468	0.7332061351	7.4663017815
C101471+AF8-65	6.91592	6.20362	10.4587	13.0858	9.13747	6.14083	12.6007	2.44591	0.8970057491	1.2511880062	0.6720492653	5.151743114	0.7568747148	4.2759954373
C101473+AF8-65	20.1556	22.7844	16.721	7.58575	32.9081	12.849	13.8162	1.88925	1.1304252912	0.4536660487	0.3904509832	7.3130607384	0.6124814255	8.8506020908
C101475+AF8-65	52.1543	27.4509	50.4503	56.592	37.7972	23.4872	55.7703	17.2255	0.52634011	1.1217376309	0.621400527	3.2376592842	1.379845597	2.9288148385
C101477+AF8-65	15.3461	18.8306	27.2097	106.069	13.1738	18.5016	38.1366	10.1583	1.2270609471	3.8982054194	1.4044239324	3.7542305307	1.1648954744	2.6785682644
C101481+AF8-65	18.3338	33.8105	16.9409	54.1001	13.4926	40.2552	36.6056	9.28197	1.8441621486	3.1934607961	2.9835020678	3.9437317725	1.3588040852	1.8251405682
C101483+AF8-65	17.6167	25.8196	14.3794	22.9509	18.7316	29.2452	19.7483	5.505	1.4656320423	1.5960958037	1.5612761323	3.5873387829	0.940480258	2.612061762
C101487+AF8-65	8.77668	31.8722	11.0049	17.0186	10.0158	37.043	14.5275	4.76248	3.6314642895	1.5464565784	3.6984564388	3.0504065109	0.8762834721	2.3107498614
scaffold6025+AF8-65	11.1825	6.50483	0.0171588	0.0460813	13.4274	1.35243	0.097068	0.196204	0.5816972949	2.6855782456	0.1007216587	0.4947299749	0.8328120113	0.0874538745
C101493+AF8-65	4.57972	5.48975	8.82599	13.5039	6.93322	3.23378	10.0564	1.25797	1.1987086547	1.5300153297	0.4664182011	7.994149304	0.6605473359	7.0160576166
C102351+AF8-65	47.7172	35.0473	110.192	19.9091	48.7355	16.8486	42.082	9.14112	0.7344793911	0.1806764556	0.3457151358	4.6035934328	0.9791055801	12.0545403627
C101501+AF8-65	166.081	37.8733	55.1608	51.2171	261.969	51.8604	71.2902	9.57889	0.2280411366	0.9285053879	0.1979638812	7.4424280893	0.6339719585	5.7585795431
C101503+AF8-65	43.3107	44.32	63.2256	57.882	42.4738	38.5079	69.5931	22.5265	1.0233037102	0.9154836016	0.9066271443	3.0893880541	1.0197039116	2.8067209731
C101505+AF8-65	13.2454	8.88072	3.19732	3.82754	16.3412	6.62393	3.61436	1.17022	0.6704757878	1.1971088286	0.4053515042	3.0886158158	0.8105524686	2.7322383825
C101509+AF8-65	20.7942	19.2689	43.3222	35.6629	19.6545	20.3801	38.2766	10.2609	0.9266478153	0.8232014995	1.0369177542	3.7303355456	1.0579867206	4.2220662905
C101511+AF8-65	8.49588	7.2561	20.4357	7.45256	7.16336	6.40496	11.099	4.60695	0.8540727976	0.3646833727	0.8941278953	2.409186121	1.1860188515	4.4358415003
C101513+AF8-65	12.5369	10.9974	15.4663	21.9189	13.399	10.7922	15.5201	4.32364	0.8772024982	1.4172038561	0.8054481678	3.5895911778	0.9356593776	3.5771479587
C101515+AF8-65	14.8881	13.9754	31.5457	19.69	14.5726	15.5877	19.9718	5.76252	0.9386960055	0.6241738177	1.0696581255	3.465810097	1.0216502203	5.4742890263
scaffold4730+AF8-65	8.82845	6.83942	7.33686	7.10695	7.81587	7.65914	6.44285	3.05274	0.7747022411	0.9686637063	0.97994721	2.1105138335	1.1295543554	2.4033687769
C101521+AF8-65	14.7208	9.15449	35.6168	16.1746	14.2357	10.9632	27.0548	7.01561	0.6218744905	0.4541283889	0.7701201908	3.8563717196	1.0340763011	5.0767930372
C101523+AF8-65	19.0312	12.0216	14.6944	11.7519	17.4598	9.24039	14.0836	4.01081	0.6316785069	0.7997536476	0.5292380211	3.5114104134	1.0900010309	3.6636988538
C101527+AF8-65	23.7164	10.0595	27.043	7.87185	29.7516	5.56698	11.5225	3.84932	0.4241579666	0.2910864179	0.1871153148	2.9933858448	0.7971470442	7.0253966934
C101529+AF8-65	16.9574	25.2554	12.6355	8.45477	18.2459	29.4002	8.80092	4.97873	1.4893438853	0.6691282498	1.6113318609	1.767703812	0.9293813953	2.5378962105
C101533+AF8-65	20.023	8.40728	16.497	3.09097	21.2397	4.83694	6.45295	7.92589	0.4198811367	0.1873655816	0.2277310885	0.8141609333	0.9427157634	2.0814066307
C101539+AF8-65	6.39671	6.3113	4.86711	8.66685	5.60574	5.01637	3.64429	2.11357	0.9866478236	1.7806973748	0.8948631224	1.7242343523	1.1411000153	2.3027910124
C101545+AF8-65	11.4824	10.8685	12.5826	15.0252	12.0149	9.9467	14.5113	3.63437	0.9465355675	1.1941252205	0.8278637359	3.9927965507	0.9556800306	3.4621131035
C101553+AF8-65	10.3174	6.79395	8.8584	15.0864	8.5701	6.24924	11.4297	3.85383	0.6584943881	1.7030615009	0.7291910246	2.9658028507	1.2038832686	2.2985964612
C102411+AF8-65	57.1613	99.5082	153.525	128.683	41.6296	114.448	154.98	28.5614	1.7408316466	0.83818922	2.7491976863	5.4262045978	1.3730927033	5.3752617169
C101563+AF8-65	9.70843	6.57852	13.0554	52.6759	5.60764	5.22427	31.8986	3.0536	0.677609047	4.0347978614	0.9316343417	10.4462274037	1.7312862452	4.2754126277
C101565+AF8-65	50.9308	29.339	25.1349	16.7275	53.3781	27.7486	18.5631	5.94777	0.5760561389	0.6655089139	0.519849901	3.1210184657	0.954151609	4.2259367797
C101567+AF8-65	34.0982	55.9485	26.2835	81.6416	39.4118	71.1855	29.8832	13.9558	1.6408050865	3.1061920977	1.8061976362	2.1412745955	0.8651774342	1.8833388269
scaffold3954+AF8-65	10.4048	7.02344	91.8617	48.0261	9.94175	5.39582	63.5302	7.80044	0.6750192219	0.522808744	0.5427434808	8.1444380061	1.046576307	11.7764767116
C101573+AF8-65	6.29048	12.3589	11.8269	4.52784	5.55922	13.8142	9.50937	3.93498	1.9646990373	0.3828425031	2.4849169488	2.4166247351	1.1315400362	3.0055807145
C101575+AF8-65	8.14761	4.27509	47.0076	600.141	4.90635	3.69676	244.542	19.1355	0.5247047907	12.766893013	0.753464388	12.7794936114	1.6606255159	2.4565650231
C101577+AF8-65	5.77151	7.6843	11.0045	22.5764	5.88657	9.47546	16.9588	4.23973	1.3314193339	2.0515607252	1.6096742245	3.9999716963	0.9804538127	2.5955662271
C101585+AF8-65	8.57363	5.71941	10.699	8.42407	9.57307	5.62558	6.72754	2.44776	0.6670931682	0.7873698476	0.5876463872	2.7484475602	0.8955987995	4.370935059
C101587+AF8-65	6.32218	12.6106	12.4822	18.4847	6.46544	11.2667	16.0058	3.30447	1.9946600698	1.4808847799	1.7426037516	4.8436814376	0.9778421886	3.7773682315
C101589+AF8-65	10.5838	6.46956	17.0607	13.9317	11.7213	5.53011	14.3355	2.4223	0.6112700542	0.8165960365	0.4718000563	5.9181356562	0.9029544504	7.0431820997
C101593+AF8-65	60.8796	26.3176	125.351	76.2114	51.5898	29.2233	116.848	43.1682	0.4322893054	0.607983981	0.5664549969	2.7068073258	1.180070479	2.903781024
C101599+AF8-65	7.20687	5.70018	8.3297	6.40577	8.81793	5.75387	7.96763	1.52678	0.790936981	0.7690276961	0.6525193554	5.2185842099	0.8172972568	5.4557303606
C101609+AF8-65	19.5458	17.9303	145.205	35.6416	9.05378	29.2189	92.3918	8.75056	0.9173479725	0.2454571124	3.2272597744	10.5583871204	2.1588551964	16.59379514
C101613+AF8-65	4.3356	12.5779	14.8022	10.3693	3.38642	16.0093	14.9175	4.23323	2.9010748224	0.7005242464	4.7274998376	3.5239049142	1.2802900999	3.4966680289
C101617+AF8-65	16.6615	24.6685	24.4363	16.8944	12.7647	24.6298	24.5424	6.11196	1.4805689764	0.6913648957	1.9295243915	4.0154713054	1.3052794034	3.9981118986
C101619+AF8-65	16.0431	14.8522	14.5333	5.93677	16.7746	14.3131	10.5313	3.40367	0.9257687105	0.4084942855	0.8532602864	3.0941013671	0.9563924028	4.2698910294
scaffold7183+AF8-65	7.58621	7.68	9.83787	6.09972	8.83079	5.64911	8.86238	3.65625	1.0123632222	0.6200244565	0.6397060739	2.4238988034	0.8590635719	2.6906994872
C101623+AF8-65	37.8436	10.7283	22.4466	28.6246	42.9521	5.23157	47.5411	18.821	0.2834904713	1.2752309927	0.1218000982	2.5259603634	0.8810651866	1.1926358854
C101625+AF8-65	30.8471	8.80015	0.55199	0.253746	40.4899	4.9123	0.199479	0.621428	0.2852828953	0.4596931104	0.1213216135	0.3210009848	0.7618467815	0.8882605869
C101627+AF8-65	1.18669	4.34213	9.6822	24.6935	0.930803	6.38212	17.9915	2.6563	3.6590263675	2.5504017682	6.8565743772	6.7731430938	1.2749099433	3.6449949177
C101629+AF8-65	4.0928	3.49857	7.91117	3.3441	7.54172	3.15498	5.79025	2.38728	0.8548108874	0.4227061231	0.4183369311	2.4254590999	0.5426878749	3.3138844208
scaffold10984+AF8-67	550.447	297.282	1337.87	186.597	340.734	201.35	279.62	186.358	0.5400737946	0.1394731925	0.5909301684	1.5004453793	1.6154742409	7.1790317561
C101639+AF8-65	39.2022	28.3098	40.3351	40.141	35.7524	23.1397	45.5005	11.3625	0.7221482468	0.9951878141	0.6472208859	4.0044444444	1.0964914244	3.5498437844
C101641+AF8-65	33.784	44.1078	22.2379	25.9807	39.4631	46.9822	27.2084	6.27733	1.3055825243	1.1683072592	1.1905349554	4.3343905769	0.8560908798	3.5425730366
C101647+AF8-65	10.8874	2.56768	44.3762	8.71007	10.5127	1.96871	21.0872	6.54235	0.2358395944	0.1962779598	0.1872696833	3.2231843298	1.0356426037	6.7829143962
C101651+AF8-65	10.9316	8.9255	10.3138	10.3786	11.0709	7.72508	9.1464	2.33389	0.8164861502	1.0062828443	0.6977824748	3.9189507646	0.9874174638	4.4191457181
scaffold6908+AF8-65	12.0134	11.7947	23.1559	22.6312	10.1366	12.5521	22.8643	7.3235	0.9817953285	0.9773405482	1.2382948918	3.1220454701	1.1851508395	3.1618624974
C101655+AF8-65	174.302	99.4356	86.6358	100.256	223.01	163.196	134.984	20.3769	0.5704788241	1.1572121456	0.7317878122	6.624363863	0.7815882696	4.2516673292
C101657+AF8-65	9.52237	7.77395	1.82242	3.78223	13.1778	5.76256	3.85602	0.959913	0.8163881471	2.0753887688	0.4372930231	4.0170515453	0.7226069602	1.8985262206
C101663+AF8-65	19.6035	15.9589	25.7537	18.3238	19.6138	17.8212	20.2585	6.51977	0.8140842197	0.7115016483	0.9086051658	3.1072415131	0.9994748595	3.9500933315
C101667+AF8-65	18.8687	34.1018	29.4793	38.5111	19.1402	34.7759	34.5892	6.93641	1.8073211191	1.3063776955	1.8169036896	4.9866141131	0.9858151952	4.2499362062
C101671+AF8-65	19.158	15.2801	29.3711	20.8322	18.487	11.7131	28.9426	5.63661	0.797583255	0.7092754442	0.633585763	5.134752981	1.0362957754	5.2107738517
C101679+AF8-65	17.1906	19.7606	22.9248	25.0073	17.1428	19.0859	24.7304	9.55264	1.1495003083	1.0908404872	1.1133478778	2.5888550181	1.0027883426	2.3998392068
C101681+AF8-65	19.4316	19.2539	23.7327	21.4443	18.1198	15.4117	19.6456	6.42897	0.990855102	0.9035760786	0.850544708	3.0557927631	1.0723959426	3.6915244588
C101683+AF8-65	11.5018	9.46576	13.2301	13.6814	14.0034	8.60136	12.7235	5.21824	0.8229807508	1.0341116091	0.6142336861	2.4382742074	0.8213576703	2.5353567486
C101691+AF8-65	25.731	28.6088	32.3289	50.4852	20.4791	26.3952	32.7569	8.83987	1.1118417473	1.5616120561	1.2888847654	3.7055861681	1.2564516995	3.6571691665
C101695+AF8-65	19.146	49.7063	29.1118	21.6156	21.4399	34.3508	26.5102	6.61216	2.5961715241	0.74250304	1.6021903087	4.0093101195	0.8930078965	4.4027670232
C101697+AF8-65	11.011	8.06018	14.5427	9.65462	10.693	8.48455	8.91692	3.43164	0.7320116247	0.6638808474	0.7934676891	2.5984427271	1.0297390816	4.2378279773
C101703+AF8-65	16.6343	6.7879	10.5431	10.9196	18.8933	3.95372	9.37746	4.85168	0.4080664651	1.0357105595	0.2092657185	1.9328273917	0.8804338046	2.1730823138
scaffold2393+AF8-65	5.70665	6.84589	7.66231	8.58011	6.25578	7.81256	6.73523	2.20813	1.1996337606	1.1197811104	1.2488546592	3.05019632	0.9122203786	3.470044789
C101709+AF8-65	7.77482	14.4979	18.8695	10.2897	10.6328	14.9831	10.4559	2.48421	1.8647248425	0.5453085667	1.4091396434	4.2089436883	0.7312109698	7.5957749144
C101713+AF8-65	9.64601	15.8145	11.8294	9.42688	12.0683	17.0436	8.17465	3.15828	1.639486171	0.7969026324	1.4122618762	2.5883233912	0.7992849034	3.7455197133
C101715+AF8-65	6.41923	8.43848	7.34263	4.9942	5.87525	9.95675	5.57121	2.31447	1.31456265	0.680165009	1.6946938428	2.4071212848	1.0925884005	3.1724887339
C101719+AF8-65	10.6605	7.8208	7.89722	5.61733	10.3286	4.31296	7.00021	6.5886	0.7336241264	0.7113047376	0.4175745019	1.0624730595	1.0321340743	1.1986188265
C101723+AF8-65	44.0473	14.923	12.5228	3.07113	61.6732	8.03202	6.45152	1.80389	0.3387948864	0.2452430766	0.1302351751	3.5764486748	0.7142048734	6.9421084434
C101727+AF8-65	14.2395	19.6584	13.5977	21.063	13.7152	17.4154	24.7157	6.07309	1.3805540925	1.5490119653	1.2697882641	4.069707513	1.0382276598	2.2390084784
C101729+AF8-65	21.6897	23.4542	18.6627	10.3692	19.5753	33.016	13.3067	7.34494	1.0813519781	0.5556109245	1.6866152754	1.8116826005	1.1080136703	2.5408920971
C101731+AF8-65	20.5874	21.8458	20.3259	44.8301	15.9797	28.4749	34.7881	5.14506	1.0611247656	2.2055653132	1.781942089	6.7614566205	1.2883470904	3.9505661742
C101733+AF8-65	8.89361	7.08122	18.3904	88.1449	10.3082	6.2048	39.6854	12.6343	0.7962143606	4.7929843832	0.6019285617	3.1410841914	0.8627704158	1.4555931077
C101737+AF8-65	10.9159	11.2767	18.2066	15.4621	8.95957	12.3055	16.6835	3.62896	1.0330527029	0.8492579614	1.3734476097	4.5973226489	1.2183508807	5.0170296724
C101739+AF8-65	16.2754	12.4783	17.0309	18.3451	16.5809	11.1524	18.2353	5.11496	0.7666969783	1.0771656225	0.6726052265	3.5650914181	0.9815751859	3.3296252561
C101747+AF8-65	10.4955	3.9178	11.4429	1.70945	10.4815	1.49292	1.87346	6.07072	0.3732837883	0.1493895778	0.142433812	0.3086058985	1.0013356867	1.8849329239
C101749+AF8-65	11.9851	15.7853	13.492	13.7414	13.4375	17.3209	15.0179	3.86319	1.3170770373	1.0184850282	1.2889972093	3.8874349954	0.8919144186	3.4924505396
C101751+AF8-65	5.47324	79.7635	34.101	40.4746	3.62077	85.2564	55.7733	16.2926	14.5733605689	1.1869036099	23.5464832066	3.4232289506	1.5116232183	2.0930361023
C101753+AF8-65	12.3355	20.5775	11.9083	21.7147	12.3161	28.872	18.2213	3.66978	1.6681528921	1.8234928579	2.3442485852	4.9652295233	1.001575174	3.2449629133
C101755+AF8-65	4.98613	5.32307	20.8284	16.2071	6.16128	4.2105	23.6205	1.71496	1.0675754543	0.77812506	0.6833807261	13.7732075384	0.8092685286	12.1451229183
C101769+AF8-65	13.1293	11.9154	14.1416	15.2438	13.6891	11.2996	12.0357	3.0282	0.9075426717	1.0779402614	0.8254450621	3.9745393303	0.9591061501	4.6699689585
C101771+AF8-65	5.60347	6.28405	7.54709	7.14964	5.22195	6.36793	7.15964	2.39383	1.121456883	0.9473373181	1.2194544184	2.9908723677	1.0730608298	3.1527259663
C101773+AF8-65	30.1579	43.4419	22.3995	28.6576	30.5462	49.2564	16.9269	9.35988	1.4404815985	1.2793857006	1.6125213611	1.8084526725	0.9872881078	2.3931396556
C101775+AF8-65	33.3487	25.0201	23.7237	21.4995	38.0004	29.3052	19.7378	6.56848	0.7502571315	0.9062456531	0.771181356	3.0049265584	0.8775881307	3.6117488369
C101777+AF8-65	14.9308	21.4612	35.275	44.8369	17.2877	21.4502	44.3473	10.3452	1.4373777694	1.2710673281	1.2407781255	4.2867513436	0.8636660747	3.4097939141
C101779+AF8-65	12.4583	7.60621	9.59118	8.90053	13.3245	7.09185	8.44926	3.04974	0.6105335399	0.9279911335	0.5322413599	2.7704853528	0.9349919322	3.1449172716
C99095+AF8-65	13.4198	7.67503	11.5378	1.82704	14.2268	4.56694	3.14882	2.83832	0.5719183594	0.1583525455	0.3210096438	1.1093956989	0.9432760705	4.0650102878
C101795+AF8-65	13.7173	10.4563	12.4197	13.3298	22.9713	9.8099	12.7066	2.84195	0.7622710009	1.0732787426	0.4270502758	4.4710849945	0.5971494865	4.3701331832
C101803+AF8-65	8.72883	8.77199	9.78427	14.8749	8.29622	7.79785	15.8357	2.60211	1.0049445344	1.5202871548	0.9399280636	6.0857150543	1.0521454349	3.7601292797
C101807+AF8-65	20.7942	44.7885	2.53459	2.18393	24.9174	34.088	2.44918	2.26701	2.1538938743	0.8616502077	1.3680400042	1.0803569459	0.8345252715	1.1180321216
C101815+AF8-65	8.16537	305.458	37.2081	21.4479	3.87875	445.438	38.0077	50.316	37.4089600349	0.5764309384	114.8406058653	0.7553799984	2.1051550113	0.7394884331
C101819+AF8-65	25.7722	21.4838	51.7265	37.9584	31.5045	18.2421	42.7127	8.08012	0.8336036504	0.7338288885	0.5790315669	5.2861467404	0.8180482153	6.4016994797
C101821+AF8-65	13.2372	10.9756	12.8719	8.95056	12.4456	10.1499	10.7715	5.00343	0.8291481582	0.6953565519	0.8155412355	2.1528231633	1.0636048081	2.572615186
C101825+AF8-65	33.5583	30.6186	41.8081	63.0862	32.6906	31.1635	68.8927	8.93119	0.912400211	1.5089468309	0.9532862658	7.7137201202	1.0265427982	4.6811343169
C101833+AF8-65	120.676	63.1886	97.7187	64.0084	105.945	55.502	85.0745	42.9671	0.5236219298	0.655027134	0.5238755958	1.979991668	1.1390438435	2.2742679864
C101839+AF8-65	19.7063	23.8024	6.07272	4.04785	18.7352	21.0307	3.42262	1.72467	1.2078573857	0.666562924	1.1225233785	1.9845071811	1.0518329134	3.5210909913
C101843+AF8-65	13.6515	15.5002	18.2256	11.0246	14.0331	22.97	12.5846	3.448	1.135421016	0.6048964094	1.6368443181	3.6498259861	0.9728071488	5.2858468677
C101851+AF8-65	31.3618	43.1497	50.6849	45.7373	30.115	36.4382	49.8504	18.6522	1.3758680943	0.9023851285	1.2099684543	2.6726284299	1.041401295	2.7173684606
C101853+AF8-65	6.36032	7.11127	9.78934	13.5682	7.22199	6.57713	9.38061	1.9959	1.1180679588	1.3860178521	0.9107088213	4.6999398767	0.8806880098	4.9047246856
scaffold7662+AF8-67	6.34718	4.46942	39.4388	31.0808	6.83883	5.38468	61.6045	12.2515	0.7041583821	0.7880767163	0.7873685996	5.0283230625	0.9281090479	3.2190997021
C101865+AF8-65	16.7946	15.5151	23.1299	14.7163	14.9633	11.8657	19.1726	8.14039	0.9238147976	0.6362457252	0.7929868411	2.355243422	1.1223861047	2.8413749218
C101867+AF8-65	11.496	23.5661	13.6353	16.2185	10.0543	21.8705	13.778	3.77353	2.0499391093	1.1894494437	2.1752384552	3.6512231253	1.1433913848	3.6134070751
C101871+AF8-65	172.576	231.05	486.756	490.801	137.248	269.717	389.9	109.056	1.3388304283	1.0083101184	1.9651798205	3.5752274061	1.257402658	4.4633582746
C101873+AF8-65	125.881	93.0885	105.322	101.445	114.115	72.6702	109.403	33.6246	0.739496032	0.9631890773	0.6368154931	3.2536595231	1.1031065154	3.1322900495
C101875+AF8-65	10.1083	10.1195	10.9304	14.9077	8.75749	7.4468	12.6524	2.57101	1.0011080004	1.363875064	0.8503349704	4.9211788363	1.1542462509	4.2514031451
C101879+AF8-65	13.133	10.7388	19.1987	5.75047	15.2273	9.7673	22.8192	4.05043	0.8176958806	0.2995239261	0.641433478	5.6337722168	0.8624641269	4.7399165027
C101881+AF8-65	12.2628	15.117	39.4342	53.6299	5.19256	14.4517	42.4318	7.80478	1.2327527155	1.3599844805	2.7831551296	5.4366426728	2.3616096877	5.0525703479
C101883+AF8-65	21.9018	4.15285	21.961	40.2792	17.7566	4.39115	25.0191	4.63075	0.1896122693	1.8341241291	0.2472967798	5.402818118	1.2334455921	4.7424283323
C101887+AF8-65	32.9646	33.9755	74.511	93.107	24.628	37.0772	74.7224	19.7826	1.0306662298	1.2495738884	1.5054896865	3.777177924	1.3385008933	3.7664917655
C101889+AF8-65	7.2994	6.54334	8.00113	7.0236	7.63954	6.40128	5.77488	1.57394	0.8964216237	0.8778260071	0.8379143247	3.6690598117	0.9554763768	5.0835038184
C101893+AF8-65	3.32955	1.82343	104.388	38.8276	3.18951	1.71302	43.2929	4.01178	0.5476505834	0.3719546308	0.5370793633	10.7914441968	1.0439064308	26.0203700103
C101957+AF8-65	63.8189	21.893	57.0648	20.1579	59.9896	17.317	27.0235	22.7986	0.343048846	0.3532457837	0.2886667022	1.1853140105	1.063832731	2.502995798
C101897+AF8-65	7.33699	7.4034	13.9984	16.408	7.29928	8.47915	16.5507	2.25944	1.0090513957	1.1721339582	1.1616419702	7.3251336614	1.005166263	6.1955174734
C101899+AF8-65	76.9415	97.6009	82.0872	36.107	79.2886	94.0312	69.5973	25.071	1.2685078924	0.4398615131	1.1859359353	2.7760081369	0.9703980143	3.2741893024
C101903+AF8-65	10.6435	8.57437	9.71819	14.1345	9.88803	6.31878	10.9855	2.6714	0.8055968431	1.4544375033	0.6390332554	4.1122632328	1.0764024786	3.6378640413
C102959+AF8-65	29.7436	47.0344	33.3051	20.3872	34.6382	40.4087	31.4396	12.0612	1.5813284202	0.6121344779	1.1665935297	2.6066726362	0.8586935811	2.761342155
C101907+AF8-65	10.0904	27.2384	57.4034	64.8309	12.1678	28.2175	32.693	6.09457	2.6994370887	1.1293912904	2.3190305561	5.3642832882	0.8292706981	9.4187776988
C102477+AF8-65	55.3068	279.788	36.4083	41.624	73.6013	363.781	35.6916	32.013	5.0588354416	1.1432557961	4.9425893293	1.114909568	0.7514378143	1.137297348
C101911+AF8-65	1.78936	1.31062	4.64925	23.7743	2.2747	0.554901	31.3172	1.13387	0.7324518264	5.1135774587	0.243944696	27.6197447679	0.7866356003	4.1003377812
C101913+AF8-65	9.73383	5.24248	3.06576	2.39491	12.0788	5.51901	3.07891	1.08663	0.5385834764	0.7811798706	0.4569170779	2.8334483679	0.8058606815	2.8213467326
C101917+AF8-65	193.31	57.5925	118.557	40.9953	195.193	53.4897	87.3656	27.8163	0.2979281982	0.3457855715	0.2740349295	3.1408059303	0.9903531377	4.2621412625
C88409+AF8-67	38.0319	25.9862	33.0679	56.407	45.5804	27.1886	38.7308	4.92984	0.6832737781	1.7057932315	0.5964976174	7.8564010191	0.8343915367	6.7077024812
C101923+AF8-65	51.9855	58.1238	60.2888	107.772	48.4053	62.382	80.0762	19.9653	1.1180771561	1.787595706	1.2887431748	4.0107686837	1.0739629751	3.0196791433
C101927+AF8-65	31.4331	39.5119	30.8699	33.1536	33.9027	32.0595	24.3258	12.7127	1.2570156936	1.0739782118	0.9456326487	1.913503819	0.9271562442	2.4282725149
C101929+AF8-65	18.8727	13.462	13.43	11.5444	20.9337	12.2366	15.0678	7.12013	0.7133054624	0.8595979151	0.5845407166	2.116225406	0.9015463105	1.886201516
scaffold5237+AF8-65	4.59117	1.96018	4.54556	3.24234	4.41618	0.863939	3.14793	1.44954	0.426945637	0.7132982515	0.1956303864	2.1716751521	1.0396247436	3.1358637913
C101933+AF8-65	18.6444	20.3164	27.5384	19.1738	20.699	18.1341	21.6368	6.23601	1.0896784021	0.6962568631	0.8760858012	3.4696544746	0.9007391661	4.416028839
C101935+AF8-65	44.7373	23.0058	40.3538	23.6803	49.8068	20.1844	21.9252	12.7264	0.5142420307	0.5868171027	0.4052539011	1.7228124214	0.8982167094	3.1708731456
C101937+AF8-65	12.5568	8.05466	8.10827	6.08314	11.3091	6.4189	10.6918	1.66151	0.6414580148	0.7502389536	0.5675871643	6.4349898586	1.1103270817	4.8800609085
C101941+AF8-65	15.6928	15.1801	17.1056	17.0156	18.3116	13.8317	17.5347	5.16706	0.9673289662	0.9947385651	0.7553517989	3.3935545552	0.856986828	3.3105092645
C101947+AF8-65	12.7634	8.32891	9.71286	12.365	9.66233	11.0743	13.8439	3.30739	0.6525620133	1.2730544865	1.1461314196	4.1857476741	1.3209443271	2.9367144486
C101951+AF8-65	9.97661	7.90926	18.5612	30.9444	8.39256	5.59792	16.8407	4.70257	0.7927803132	1.6671551408	0.6670098278	3.5811694456	1.1887445547	3.947033218
C101953+AF8-65	9.07588	13.0255	9.16548	17.6205	9.45774	12.0048	11.2919	3.86637	1.4351776357	1.9224852381	1.2693095814	2.9205430417	0.9596246038	2.3705646381
C101955+AF8-65	13.7209	9.6648	5.43886	5.4742	20.2557	7.89375	6.80767	2.04483	0.7043852808	1.0064976852	0.38970512	3.3292107412	0.6773846374	2.659810351
C101959+AF8-65	8.67429	9.85854	13.4461	24.1831	8.6422	8.93829	20.1122	2.04483	1.136524142	1.7985215044	1.0342609521	9.8356342581	1.0037131749	6.5756566561
C101961+AF8-65	18.888	22.966	28.7698	23.2428	18.0114	29.0979	24.5002	7.95602	1.2159042778	0.8078888279	1.615526833	3.0794543	1.0486691762	3.6161045347
C101963+AF8-65	35.3996	29.959	15.1453	64.4998	37.0201	22.7175	52.1178	4.81641	0.8463089978	4.2587337326	0.6136531236	10.8208811127	0.9562264824	3.1445205039
C101965+AF8-65	9.04212	8.60746	12.1202	14.2927	9.27356	7.30614	11.7342	1.9493	0.9519294148	1.1792462171	0.7878463071	6.0196993793	0.9750430255	6.2177191812
C101967+AF8-65	11.8644	10.4987	16.4837	6.16498	14.163	7.35087	8.07418	3.12359	0.8848909342	0.3740046227	0.5190192756	2.5849039086	0.8377038763	5.2771650569
C101971+AF8-65	25.2805	18.8828	10.9915	7.31045	30.0948	28.9487	13.3682	4.55621	0.7469314294	0.6651003048	0.9619170089	2.9340614239	0.8400288422	2.4124217277
C101973+AF8-65	2.86803	1.31742	7.03502	14.0235	3.83934	0.983713	15.7356	6.3504	0.4593466596	1.9933845248	0.2562192981	2.4778911565	0.7470112051	1.1078073822
C101975+AF8-65	15.4299	8.26921	16.6067	3.60879	15.2437	5.58183	5.62461	8.06419	0.535921166	0.2173092788	0.3661729108	0.6974798461	1.0122148822	2.0593140787
C101977+AF8-65	73.3854	60.6384	63.502	53.0382	64.9214	70.0896	55.8101	25.2138	0.8263005993	0.8352209379	1.0796070325	2.2134743672	1.1303730357	2.5185414337
C101983+AF8-65	34.6904	37.3069	58.0366	15.165	40.4245	50.4819	26.8149	17.0932	1.0754243249	0.2613006275	1.2487946666	1.5687466361	0.8581528528	3.3953033955
C101987+AF8-65	25.2524	10.8714	26.6126	34.4129	33.9828	12.5729	31.9295	2.78726	0.4305095753	1.2931055214	0.369978342	11.4555154525	0.743093565	9.5479431413
C101989+AF8-65	11.1855	9.95805	10.5317	5.07657	12.2159	9.68801	6.76934	2.4125	0.8902641813	0.4820275929	0.7930655948	2.8059440415	0.915650914	4.3654715026
scaffold10921+AF8-67	2.56236	22.0553	7.59575	23.3421	4.23697	19.9943	8.44365	3.34431	8.6074166003	3.0730474278	4.7190091032	2.5247808965	0.6047623656	2.2712457876
C101995+AF8-65	8.77426	43.2834	57.5333	26.669	9.98814	57.578	74.5447	11.414	4.9329971986	0.4635402454	5.7646368593	6.53098826	0.8784678629	5.0405905029
C101997+AF8-65	23.3845	32.191	24.1758	9.62219	24.8127	28.674	7.72642	6.66766	1.3765956082	0.3980091662	1.1556178892	1.1587903402	0.9424407662	3.6258297514
scaffold9628+AF8-65	21.8034	16.7412	41.6803	52.2781	15.8722	17.0831	45.9665	8.39887	0.7678252016	1.2542640048	1.0762906213	5.4729386215	1.3736848074	4.9626080651
scaffold2452+AF8-65	0.0594573	0	0.763785	3.92501	0	0.500772	3.80775	138.511	0	5.1388937986	0.500772	0.0274905964	0.0594573	0.0055142552
C102003+AF8-65	14.833	15.3805	15.7147	12.6846	13.3569	16.0304	13.3236	3.10799	1.0369109418	0.807180538	1.2001587195	4.2868863799	1.1105121697	5.0562260496
C102005+AF8-65	34.3177	14.7821	14.1929	22.2039	31.4034	13.4215	18.9003	8.78313	0.4307427363	1.5644371482	0.4273900278	2.1518866281	1.0928020533	1.6159273516
C102007+AF8-65	18.4385	28.7054	24.8489	22.7817	19.645	33.1723	24.3384	8.35624	1.5568186132	0.9168091948	1.6885874268	2.9126018401	0.9385848816	2.9736939102
C102009+AF8-65	35.713	118.904	44.341	27.3273	29.699	105.63	34.7908	15.6618	3.3294318595	0.6162986852	3.5566854103	2.2213794072	1.2024984006	2.8311560612
C102011+AF8-65	7.28992	7.08864	9.66265	14.7189	6.18335	8.03746	11.3918	3.12416	0.9723892718	1.5232777758	1.2998552565	3.6463561405	1.1789596254	3.092879366
C102013+AF8-65	15.8751	18.4057	14.6168	18.8961	16.9695	18.9244	14.5645	5.02238	1.1594068699	1.2927658585	1.1152008014	2.8999199583	0.9355078229	2.9103333479
C102015+AF8-65	18.6951	21.4638	24.7514	17.8994	16.0356	25.3659	19.3704	7.92091	1.1480976299	0.7231671744	1.5818491357	2.445476593	1.1658497343	3.1248177293
C102017+AF8-65	27.1699	117.526	47.773	43.8571	41.3609	163.426	30.903	26.816	4.325595604	0.9180311054	3.9512196301	1.1524090095	0.6568981816	1.7815110382
C102019+AF8-65	32.0849	32.6951	25.9936	27.5493	37.7321	21.4226	29.638	4.44628	1.0190182921	1.0598493475	0.5677553065	6.6657970258	0.8503343307	5.8461455419
C102021+AF8-65	23.3454	10.0556	27.2088	13.2242	21.9509	8.90851	16.469	8.99388	0.430731536	0.4860265796	0.4058380294	1.83113406	1.0635281469	3.0252571749
C102025+AF8-65	29.3483	7.84963	1.43724	0.110356	33.9058	6.86969	0.252619	1.60563	0.267464555	0.0767832791	0.2026110577	0.1573332586	0.8655834695	0.8951252779
C102029+AF8-65	73.4178	53.2934	50.926	58.0524	73.5296	43.9529	69.8692	27.4737	0.7258920861	1.1399363783	0.5977579097	2.5431303392	0.9984795239	1.8536272872
C102031+AF8-65	51.6612	31.4293	56.8952	40.9074	43.1887	22.8655	55.1387	26.3929	0.6083734021	0.718995627	0.5294324673	2.0891489757	1.1961739992	2.155700965
C102033+AF8-65	9.04152	7.24107	9.11007	7.24503	9.55037	4.66522	8.4048	3.54326	0.8008686593	0.7952770945	0.4884857864	2.3720528553	0.9467193418	2.571098367
C102035+AF8-65	67.9378	31.6309	41.4905	51.6129	59.0462	28.0639	44.5769	15.3812	0.4655861685	1.2439691014	0.475287148	2.8981418875	1.1505871673	2.6974813409
C102037+AF8-65	143.041	41.8553	116.442	68.7769	131.073	26.1315	102.518	46.8292	0.2926105103	0.590653716	0.1993660022	2.1891896509	1.0913078971	2.4865255012
C102041+AF8-65	24.4093	21.9348	39.2274	76.4346	24.3923	17.5625	61.1862	11.0396	0.8986247045	1.948500283	0.7200018038	5.5424290735	1.0006969412	3.5533352658
C102047+AF8-65	7.63405	11.7489	14.6509	3.11362	8.2088	9.55521	4.22725	2.33062	1.5390127128	0.2125207325	1.1640203197	1.8137877475	0.9299836761	6.2862671735
C102049+AF8-65	16.9323	9.39619	26.0791	17.9065	16.2741	8.90004	17.6537	5.53087	0.5549269739	0.6866226212	0.5468836986	3.1918486603	1.0404446329	4.7151894729
C103111+AF8-65	15.4646	8.50171	17.7942	10.0325	20.9504	6.54169	10.8527	3.73874	0.5497529842	0.563807308	0.3122465442	2.9027693822	0.7381529708	4.7594109245
C102057+AF8-65	56.3423	82.2107	66.3208	67.9508	48.4681	93.9156	64.8403	20.5422	1.4591292865	1.0245775081	1.9376785969	3.1564438084	1.1624614953	3.2285149594
C102061+AF8-65	22.0149	15.77	21.141	18.5891	18.858	13.681	21.0013	22.1046	0.716333029	0.8792914242	0.7254745996	0.9500873121	1.1674037544	0.9564072636
C102065+AF8-65	23.4956	35.5258	24.5041	18.1763	25.8087	43.3264	21.088	6.7561	1.5120192717	0.7417656637	1.6787517388	3.121327393	0.9103751836	3.6269593404
C102067+AF8-65	26.8691	19.8205	17.8894	10.746	29.5303	15.4239	16.5426	6.20081	0.7376689208	0.6006909119	0.5223075959	2.6678127535	0.909882392	2.8850101842
C102069+AF8-65	44.5853	58.5367	61.8364	42.9704	40.826	49.106	57.1018	14.1724	1.3129147948	0.6949046193	1.2028119336	4.0290846998	1.0920810268	4.3631565578
C102075+AF8-65	13.2628	15.3518	31.7998	15.585	19.3069	10.0616	23.8053	10.0033	1.1575082185	0.490097422	0.5211401105	2.3797446843	0.6869461177	3.1789309528
C102077+AF8-65	6.89456	5.17099	6.40664	3.92473	6.00895	5.55149	4.96762	3.03794	0.7500101529	0.6126034864	0.9238702269	1.6351935851	1.1473818221	2.1088764097
C102079+AF8-65	16.1443	14.1067	18.435	11.2551	15.4791	15.4224	13.2736	4.57424	0.873788272	0.6105288853	0.9963369963	2.9018153835	1.0429740747	4.0301776907
scaffold9287+AF8-65	0.40695	0.958822	6.38836	9.32492	0.518475	0.643533	4.53046	4.07115	2.3561174591	1.4596735312	1.2412035296	1.1128207018	0.7848980182	1.569178242
C102083+AF8-65	14.2574	13.1129	17.5868	11.1243	18.3741	11.1574	11.2692	4.21455	0.9197258967	0.6325369027	0.6072351843	2.6738797736	0.7759509309	4.1728772941
C102089+AF8-65	15.0868	18.7947	13.5455	19.8807	14.6664	21.5296	18.5181	7.20242	1.2457711377	1.4676977594	1.4679539628	2.57109416	1.0286641575	1.8806873245
C102093+AF8-65	9.34438	13.8053	12.1136	10.8945	9.838	10.1161	13.9632	2.37682	1.4773906883	0.8993610487	1.0282679406	5.8747401991	0.9498251677	5.0965575853
C102095+AF8-65	10.7309	10.5497	16.6906	21.9788	10.7877	8.99534	21.1338	4.30366	0.9831141843	1.316837022	0.8338515161	4.9106574404	0.9947347442	3.8782338754
C102097+AF8-65	10.0437	11.9718	13.8741	17.4828	11.8011	9.67292	15.4104	2.67579	1.1919710864	1.2601033581	0.8196625738	5.7591963495	0.8510816788	5.185048154
scaffold9627+AF8-65	85.9369	91.3657	27.2979	36.7183	110.545	71.8436	49.6836	11.5562	1.063171932	1.3450961429	0.6499036591	4.2993025389	0.7773929169	2.3621865319
C102101+AF8-65	0.0853973	0.190153	88.9639	58.8954	0.0124092	0.234319	39.7242	15.6857	2.2266863238	0.6620145924	18.8826838152	2.5325105032	6.8817732005	5.6716563494
C102103+AF8-65	13.3412	61.168	0.33891	0.259145	6.8995	59.048	0.181555	3.97909	4.584894912	0.7646425305	8.5583013262	0.0456272665	1.9336473658	0.0851727405
C102107+AF8-65	42.7961	23.465	48.0888	41.4381	37.6953	18.2263	52.3498	28.4779	0.5482976253	0.8616996057	0.4835165127	1.8382605459	1.1353166045	1.6886357491
C102109+AF8-65	16.9675	32.68	14.9219	24.8338	18.1285	38.4721	16.4292	4.60994	1.926035067	1.6642518714	2.1221888187	3.5638641718	0.9359571945	3.2368967926
C102111+AF8-65	3.46439	4.95275	10.5648	18.3658	3.03679	5.52215	13.1949	2.39626	1.4296167579	1.7383954263	1.8184168151	5.5064558938	1.1408065754	4.4088704898
C102113+AF8-65	29.3489	30.6077	14.7611	18.1385	36.0697	30.4998	17.2354	4.57363	1.042890875	1.2288040864	0.8455795307	3.7684290159	0.8136718631	3.2274364127
C102115+AF8-65	274.698	143.225	109.062	100.939	349.434	151.842	137.084	44.3371	0.5213907637	0.9255194293	0.4345369941	3.0918576091	0.7861227013	2.4598361192
C102117+AF8-65	14.1802	9.79221	4.94905	5.76829	14.9614	8.44459	4.28546	1.80803	0.6905551403	1.1655347996	0.5644251206	2.3702372195	0.947785635	2.7372609968
C102119+AF8-65	11.3075	48.3331	16.6519	9.38451	15.2526	63.6452	13.77	9.45474	4.2744284767	0.563569923	4.172744319	1.4564123392	0.7413490159	1.7612224133
C102121+AF8-65	8.92978	6.99283	20.7542	37.4797	7.98258	5.67876	34.9448	3.11969	0.7830909608	1.8058850739	0.7113940606	11.2013693668	1.1186583786	6.6526481798
C102123+AF8-65	12.8981	10.8939	11.2502	13.3756	17.1353	12.0984	17.3173	5.06326	0.8446127724	1.1889210858	0.7060512509	3.4201877842	0.7527209912	2.2219281649
C102125+AF8-65	5.35251	10.299	4.98569	6.56234	6.89981	4.86383	4.65724	1.01227	1.9241439997	1.3162350648	0.7049223095	4.6007883272	0.7757474481	4.9252570954
C102127+AF8-65	9.70553	17.4112	5.54695	7.89577	15.8728	13.2062	14.6108	2.29974	1.7939463378	1.423443514	0.8320019152	6.3532399315	0.6114567058	2.411990051
C102133+AF8-65	12.126	7.97047	9.90382	12.4801	11.4104	7.28018	11.3514	3.01039	0.6573041399	1.2601299297	0.638030218	3.7707406682	1.0627147164	3.2898793844
C102139+AF8-65	12.4354	15.7529	16.5658	18.8894	12.37	15.5612	16.8941	4.43348	1.2667787124	1.1402648831	1.2579789814	3.810573184	1.0052869846	3.7365230022
C102153+AF8-65	7.16636	10.2456	12.0104	10.5883	6.74436	14.9148	13.6016	5.14542	1.4296797816	0.881594285	2.2114477875	2.6434382422	1.0625707999	2.3341923497
C102165+AF8-65	16.3387	12.8181	30.9592	6.42889	12.8371	13.7778	12.7142	3.83036	0.7845238605	0.2076568516	1.0732797906	3.3193224658	1.2727718877	8.082582316
C102167+AF8-65	12.6594	21.5471	22.2097	22.0938	11.8037	24.2237	24.0101	6.51732	1.7020632889	0.9947815594	2.0522124419	3.6840449755	1.0724942179	3.4077964562
C102173+AF8-65	11.8796	12.0315	14.9007	11.95	12.1238	12.4162	10.5241	3.92736	1.0127866258	0.8019757461	1.0241178508	2.6796881366	0.9798578004	3.7940754094
C102175+AF8-65	40.5306	23.4083	32.8869	16.4549	42.5794	18.8385	19.7467	9.75399	0.5775463477	0.5003481629	0.442432256	2.024474087	0.9518828354	3.3716356076
C102179+AF8-65	23.2086	20.2761	35.4011	32.6285	23.3395	18.6502	37.5755	12.8684	0.8736459761	0.9216803998	0.7990830995	2.9199822822	0.9943914823	2.7510102266
C102183+AF8-65	36.5723	17.4636	29.5195	41.219	25.7566	14.7498	28.5176	11.1374	0.4775089344	1.3963312387	0.5726609879	2.560525796	1.4199195546	2.650483955
C102187+AF8-65	75.1875	84.2287	90.6252	77.6797	71.8279	82.8224	83.4256	20.8079	1.1202487116	0.8571534187	1.1530672622	4.009323382	1.0467729114	4.3553265827
C102195+AF8-65	25.0942	21.6831	27.1753	32.0428	25.2471	15.621	23.9991	5.94615	0.8640681911	1.179114858	0.6187245268	4.036073762	0.9939438589	4.5702345215
C102197+AF8-65	23.1522	12.2382	22.6062	18.5084	19.6633	11.7186	23.4165	7.57224	0.5285977143	0.8187311446	0.5959630377	3.0924138696	1.1774320689	2.9854045831
C102199+AF8-65	58.1011	63.8553	59.1331	46.5455	62.7817	76.9047	49.1776	16.9891	1.0990377119	0.7871310653	1.2249540869	2.8946559853	0.9254464279	3.4806493575
C102201+AF8-65	21.3688	28.3103	25.1994	29.0231	21.4949	24.9337	23.8324	5.36319	1.3248427614	1.1517377398	1.1599821353	4.4436986197	0.9941334921	4.6985842381
C102203+AF8-65	10.5968	9.3718	30.2811	23.6066	10.1012	9.42694	38.5233	6.8321	0.8843990639	0.7795819835	0.9332495149	5.6385737914	1.0490634776	4.4321804423
C102205+AF8-65	12.4451	16.4476	5.31871	34.0402	13.4335	11.7548	11.1777	3.47298	1.3216125222	6.4000857351	0.8750362899	3.2184752	0.9264227491	1.5314542554
C102207+AF8-65	18.1709	21.8464	26.6433	18.1329	19.771	23.6147	16.1056	7.88517	1.2022739655	0.6805801083	1.194411006	2.0425177897	0.9190683324	3.3789125662
C102211+AF8-65	36.101	5.7603	53.5809	5.37099	27.4018	2.94512	10.395	4.46833	0.159560677	0.1002407574	0.1074790707	2.3263724926	1.3174681955	11.9912584791
C102213+AF8-65	56.3678	22.7299	11.3551	15.1914	52.5454	28.7114	10.4483	3.31874	0.4032426314	1.3378481916	0.5464112939	3.1482731398	1.0727447122	3.421509368
C102219+AF8-65	9.8678	13.5363	12.4915	16.7921	13	15.7028	13.1915	4.26049	1.3717647297	1.3442821118	1.2079076923	3.0962401038	0.7590615385	2.9319397534
C102221+AF8-65	9.16249	5.80643	14.8284	7.90104	9.57126	7.97763	8.7347	3.05619	0.633717472	0.5328315934	0.8334984109	2.8580356588	0.9572919344	4.8519234733
C102225+AF8-65	15.4714	18.01	23.4806	14.2953	14.6197	16.6189	20.617	4.83992	1.1640834055	0.6088132331	1.1367469921	4.2597811534	1.0582570094	4.8514438255
C102227+AF8-65	5.96375	8.32472	10.2272	7.39396	5.73083	10.0152	7.42995	2.7257	1.3958868162	0.7229701189	1.7476002603	2.7258869281	1.0406433274	3.7521370657
C102229+AF8-65	12.1235	11.2515	11.7246	12.8226	11.0177	10.0259	11.3302	2.74739	0.9280735761	1.0936492503	0.909981212	4.1239867656	1.1003657751	4.2675411936
C102233+AF8-65	27.7127	51.8158	21.3225	20.9293	34.4455	43.4046	24.4475	5.30177	1.8697492485	0.9815593856	1.2600949326	4.6111958836	0.8045376029	4.0217700881
C102235+AF8-65	136.992	165.734	118.08	53.4867	145.08	183.601	69.6754	73.2939	1.209807872	0.4529700203	1.2655155776	0.9506302707	0.9442514475	1.6110481227
C102237+AF8-65	11.2357	14.1707	15.2994	47.435	15.7757	13.6483	24.8364	3.65289	1.2612209297	3.1004483836	0.8651470299	6.799109746	0.7122156228	4.1883002226
C102239+AF8-65	125.603	686.173	97.8868	142.237	75.9432	691.571	128.139	64.7423	5.4630303416	1.4530764107	9.106424275	1.9792160612	1.6539071306	1.5119450498
C102241+AF8-65	30.4315	29.5427	95.4422	2.20079	36.9585	7.34634	5.89302	33.0802	0.9707934213	0.0230588775	0.1987726775	0.1781434211	0.8233965123	2.8851760267
C102245+AF8-65	17.6191	17.2286	22.1456	32.0673	15.6356	14.6872	24.1988	7.16697	0.9778365524	1.4480212774	0.9393435493	3.3764338347	1.1268579396	3.0899529369
C102247+AF8-65	28.982	16.8197	33.56	21.8921	25.5639	14.3579	25.5674	9.44282	0.5803498723	0.6523271752	0.5616474795	2.7076021782	1.1337080805	3.5540230567
C102255+AF8-65	13.8512	21.9714	15.8799	20.7087	14.0643	26.8461	21.7182	5.3579	1.5862452351	1.3040825194	1.9088116721	4.0534911066	0.9848481617	2.9638291122
C102257+AF8-65	22.8424	44.7019	30.1675	61.9045	26.0531	51.7169	48.2543	11.1987	1.9569703709	2.0520261871	1.9850574404	4.3089197853	0.8767632259	2.6938394635
C102259+AF8-65	7.06549	10.8878	5.82753	9.11846	5.31585	9.47862	6.78501	1.34697	1.5409830033	1.5647212455	1.7830864302	5.0372391367	1.3291364504	4.3263992517
C102261+AF8-65	16.6325	9.29103	41.2555	62.6087	16.4407	9.34579	53.9322	9.7647	0.5586069442	1.5175843221	0.5684545062	5.5231804357	1.0116661699	4.2249633885
C102271+AF8-65	34.2323	296.083	48.6985	134.684	29.4837	460.943	209.924	46.8642	8.6492289446	2.7656704005	15.6338247913	4.4794107229	1.1610584832	1.0391407514
C102275+AF8-65	18.0168	16.1772	22.311	12.9417	18.6643	14.1181	19.051	6.56172	0.8978952977	0.5800591636	0.7564226893	2.9033546082	0.9653081016	3.4001755637
C102277+AF8-65	71.9052	22.8287	20.2086	19.9899	85.7558	20.0333	23.4371	12.6218	0.3174832975	0.9891778748	0.2336086889	1.8568746138	0.8384878924	1.6010870082
C102279+AF8-65	29.1402	8.73345	35.3996	21.5614	32.3892	6.31461	15.2053	10.9397	0.2997045319	0.6090859784	0.1949603572	1.3899192848	0.8996887852	3.2358839822
C102281+AF8-65	37.4262	36.267	32.9079	31.4866	35.8123	37.5802	30.3312	14.6431	0.9690270452	0.956809763	1.0493657207	2.07136467	1.0450655222	2.2473315077
C102283+AF8-65	3.57103	60.251	9.25773	6.89075	3.94936	31.4234	13.2996	3.95826	16.8721629334	0.7443239325	7.9565803067	3.3599611951	0.9042047319	2.3388382774
C102289+AF8-65	22.8757	1.401	7.72917	1.6927	24.7486	0.916087	2.82503	1.95021	0.0612440275	0.2190015228	0.03701571	1.4485773327	0.924322992	3.9632501115
C102291+AF8-65	12.3097	7.48828	13.5624	7.78109	13.3912	7.99848	11.9629	4.45115	0.6083235172	0.5737251519	0.5972937451	2.6875975871	0.919238007	3.0469429249
C102297+AF8-65	29.4431	23.2979	25.9536	17.5007	29.7369	20.5033	20.4268	14.5372	0.7912855644	0.6743072252	0.6894901621	1.4051399169	0.9901200192	1.7853231709
C102299+AF8-65	9.57493	4.18405	6.82445	7.50998	11.2308	3.26708	6.7924	1.66654	0.4369796959	1.1004520511	0.2909035866	4.075749757	0.8525599245	4.0949812186
C102301+AF8-65	37.5483	20.9839	33.7651	47.9609	26.1835	22.8397	36.4159	24.1896	0.5588508668	1.4204281936	0.87229362	1.5054362205	1.4340443409	1.3958519364
C102303+AF8-65	27.4218	18.743	5.75861	16.1989	27.4026	17.4306	18.35	2.83552	0.6835072825	2.8129878564	0.6360929255	6.4714761314	1.0007006634	2.0308832242
scaffold9906+AF8-65	0.466586	0.281377	7.15364	17.6403	0.220358	0.296177	10.5819	3.17455	0.6030549566	2.465919448	1.3440719193	3.3333543337	2.1173998675	2.253434345
C102309+AF8-65	11.2875	10.6768	9.01343	9.09814	11.0792	8.74779	9.03704	3.63308	0.9458959025	1.009398198	0.7895687414	2.4874321512	1.0188009965	2.480933533
C102311+AF8-65	59.1257	111.575	13.6131	13.6134	50.8821	102.43	16.8913	8.39094	1.8870812523	1.0000220376	2.0130851518	2.0130402553	1.1620137534	1.6223569707
C102315+AF8-65	15.3369	20.433	23.5956	22.7123	14.2144	22.279	19.1435	5.88048	1.3322770573	0.9625650545	1.5673542323	3.2554315294	1.0789692143	4.0125295894
C102317+AF8-65	19.9028	12.4338	33.8653	15.5893	33.4612	16.09	16.2692	4.82357	0.6247261692	0.4603325528	0.4808554385	3.3728545455	0.5948023382	7.0207958006
C102319+AF8-65	9.74288	5.39501	9.99759	11.5183	8.88222	3.80337	10.6015	1.91073	0.5537387302	1.1521076579	0.4282003823	5.5484029664	1.0968969469	5.2323405191
C102321+AF8-65	16.823	5.29328	37.0799	30.0349	15.2858	4.39402	37.8202	4.9436	0.3146454259	0.8100048814	0.2874576404	7.6503357877	1.1005639221	7.500586617
C102327+AF8-65	109.521	213.034	15.4025	3.74698	134.348	231.079	6.88546	19.6475	1.9451429406	0.2432708976	1.7200032751	0.3504496755	0.8152037991	0.7839419774
C102329+AF8-65	20.908	22.0606	18.3923	31.7915	19.6159	20.6205	23.4754	4.99424	1.055127224	1.728522262	1.0512135563	4.7004949702	1.065870034	3.6827024732
C102333+AF8-65	30.0356	11.4929	25.9774	23.3531	26.2451	8.42204	23.2139	8.72028	0.3826425975	0.8989775728	0.3208995203	2.6620590165	1.1444269597	2.9789639782
C102335+AF8-65	15.8908	21.5901	23.6876	27.1256	14.6959	21.7881	23.2195	6.87717	1.358654064	1.145139229	1.482597187	3.37631613	1.0813083921	3.4443819187
C102337+AF8-65	33.1299	35.8174	38.6529	39.7354	33.5924	32.2655	38.6686	9.59214	1.0811200758	1.0280056606	0.960499994	4.031279777	0.9862320049	4.0296430202
C102339+AF8-65	23.6669	35.7178	11.1055	16.8029	32.1077	30.0931	17.7096	3.70223	1.5091879376	1.5130250777	0.9372549264	4.7834953528	0.7371097899	2.9996785721
C102341+AF8-65	7.87543	19.7759	1.93605	10.239	9.00133	34.653	3.41774	3.66722	2.5110882834	5.2886030836	3.8497644237	0.9319702663	0.8749184843	0.5279339663
C102347+AF8-65	0.15318	0.0142117	28.0384	181.164	0.0241145	0.163639	79.5944	12.9771	0.0927777778	6.4612816709	6.7859171868	6.1334504627	6.3521947376	2.1606059906
C102353+AF8-65	17.8451	13.7752	22.081	16.5572	19.434	14.61	19.2917	6.85332	0.7719317908	0.7498392283	0.7517752393	2.814942247	0.9182412267	3.221942066
C102355+AF8-65	28.5917	13.619	134.083	36.5202	25.4461	6.60474	43.2793	10.6271	0.476327046	0.2723700991	0.2595580462	4.0725409566	1.1236181576	12.6170827413
C102357+AF8-65	6.61378	23.0059	18.0912	11.4022	7.27721	27.0944	12.6566	5.28557	3.4784797801	0.6302622269	3.7231851218	2.3945572568	0.9088345671	3.4227528914
C102359+AF8-65	13.4522	6.68631	14.3155	15.8149	14.0492	5.18804	14.7806	7.47767	0.4970421195	1.1047396179	0.3692765424	1.9766317583	0.9575064772	1.9144332392
C102363+AF8-65	12.5232	3.26387	6.60368	2.30575	15.4346	1.34271	2.86062	2.13729	0.2606258784	0.3491613767	0.0869935081	1.3384332496	0.8113718529	3.0897444895
C102367+AF8-65	46.5278	19.186	8.22799	4.2527	33.4091	11.4863	4.08359	4.10371	0.4123556239	0.5168577016	0.3438075255	0.9950971194	1.3926684646	2.0050125374
C102371+AF8-65	20.5306	82.1235	13.836	7.00763	18.8932	32.5018	10.9865	5.54412	4.0000535786	0.5064780283	1.7202908983	1.9816490264	1.0866661021	2.495616978
C102373+AF8-65	22.6975	50.6105	18.8379	39.1809	24.3893	33.2508	29.4609	7.04793	2.2297830158	2.0798974408	1.3633355611	4.180078406	0.9306335155	2.6728273408
C102717+AF8-65	64.8998	92.346	92.6525	97.0062	73.3101	92.7127	85.04	19.8567	1.4229011492	1.0469895578	1.2646647597	4.2826854412	0.8852777448	4.6660573006
C103003+AF8-65	15.3741	3.09271	77.3711	54.0446	14.3519	2.14628	40.9954	11.6183	0.2011636454	0.6985114597	0.1495467499	3.5285196629	1.0712240191	6.65941661
C102383+AF8-65	32.3266	3.28726	14.0667	4.86954	33.9349	2.10224	5.97405	1.83958	0.1016890115	0.3461750091	0.0619492027	3.2475075833	0.9526063139	7.6466910925
C102387+AF8-65	257.884	137.222	55.4617	36.3269	422.21	123.298	73.6494	14.6279	0.5321074592	0.6549907414	0.2920300324	5.0348580452	0.6107955757	3.7915011724
C102391+AF8-65	300.515	153.442	118.607	211.644	426.357	139.069	209.304	26.5166	0.5105968088	1.7844140734	0.3261797039	7.8933196564	0.7048435935	4.4729339357
C102393+AF8-65	18.6288	21.0789	22.7438	48.2453	17.506	22.3215	36.1976	5.63519	1.1315221592	2.1212506265	1.2750771164	6.4234923756	1.0641380098	4.0360307283
C102885+AF8-65	22.581	30.044	42.7638	35.6749	20.2146	37.8996	29.4608	11.1897	1.3304990922	0.8342312891	1.874862723	2.632849853	1.1170639043	3.8217110378
C102397+AF8-65	18.6532	15.7923	21.1398	13.4537	20.6003	14.0741	20.7483	7.14456	0.8466268522	0.6364156709	0.6831987884	2.9040696698	0.905481959	2.9588666062
C102403+AF8-65	61.3274	7.87629	50.7311	10.1225	107.694	5.74696	14.9214	8.68508	0.128430196	0.1995324367	0.05336379	1.718049805	0.5694597656	5.8411782045
scaffold10850+AF8-65	66.1993	46.7604	65.8571	71.934	73.1936	38.7266	52.0363	23.0637	0.7063579222	1.0922740297	0.5290981725	2.2561991354	0.9044410987	2.855443836
C102413+AF8-65	68.088	56.1251	45.7904	27.2606	99.6687	72.8139	52.4566	9.37623	0.8243023734	0.5953343932	0.7305593431	5.5946366503	0.6831432536	4.883668596
C102417+AF8-65	21.5043	17.6254	24.9342	23.4697	21.4875	19.3236	23.6625	9.29517	0.8196221221	0.9412654106	0.8992949389	2.5456769484	1.0007818499	2.6824899383
C102419+AF8-65	3.88517	10.1983	4.46126	6.70476	4.65432	12.3026	5.748	1.56398	2.6249301832	1.5028848352	2.6432647519	3.6752388138	0.8347449251	2.8525045077
C102427+AF8-65	19.8283	21.4289	15.335	19.1703	19.8499	18.9436	17.385	4.93238	1.080723007	1.250101076	0.9543423393	3.5246676047	0.9989118333	3.1090467482
C102429+AF8-65	16.9562	23.2618	22.6821	22.5454	19.9738	19.3236	26.1622	5.8613	1.3718757741	0.9939732212	0.967447356	4.463549042	0.8489220879	3.8698070394
C102431+AF8-65	10.9005	14.6571	26.8371	24.5949	9.84326	15.6178	22.6029	6.72309	1.3446263933	0.9164514795	1.5866491386	3.3619808749	1.1074075052	3.9917805652
scaffold1904+AF8-65	44.73	67.461	30.7017	50.3808	47.9818	94.1862	42.3259	14.3061	1.5081824279	1.6409775354	1.9629567878	2.9585910905	0.93222847	2.1460565773
C102437+AF8-65	11.1069	9.10228	14.9807	11.6213	10.5149	7.96131	14.0216	2.78911	0.8195157965	0.7757514669	0.7571455744	5.0272667625	1.0563010585	5.3711398977
C102445+AF8-65	0.24575	0.119262	11.7174	26.1081	0.416632	0.182629	20.4047	2.30128	0.4852980671	2.2281478826	0.4383460704	8.8666741987	0.5898490754	5.091688104
C102455+AF8-65	25.2686	28.6651	24.169	20.2908	23.7308	25.6408	23.7313	9.2316	1.1344158363	0.8395382515	1.0804861193	2.570659474	1.0648018609	2.6180727068
C102457+AF8-65	10.9374	18.2198	16.7444	25.1439	10.0454	20.9731	17.6192	4.4776	1.6658255161	1.5016303958	2.0878312461	3.9349651599	1.0887968622	3.7395926389
C102459+AF8-65	9.1802	4.96669	8.35935	6.18152	9.24769	3.72443	11.5614	1.46936	0.5410219821	0.7394737629	0.4027416576	7.8683236239	0.9927019612	5.6891095443
C102461+AF8-65	11.0261	6.07131	41.0108	15.7901	12.8387	5.70031	20.0617	7.99569	0.5506307761	0.3850229696	0.4439943296	2.5090642584	0.8588174815	5.1291133098
C102463+AF8-65	11.1186	13.5473	14.0184	16.6012	12.8234	14.4611	15.9613	4.81159	1.2184357743	1.1842435656	1.1277118393	3.3172610301	0.8670555391	2.9134651955
C102467+AF8-65	24.4848	38.6756	24.5892	23.6564	21.2104	45.5529	15.3581	6.36533	1.5795759002	0.9620646463	2.1476681251	2.4127735718	1.154377098	3.8629890359
C102471+AF8-65	10.0554	11.3349	13.6572	10.0562	10.0496	12.8124	10.2072	3.55094	1.1272450624	0.7363295551	1.2749164146	2.8745064687	1.0005771374	3.8460801929
C102475+AF8-65	577.083	1796.42	9.85284	2.0661	429.818	916.696	1.67977	68.9316	3.112931762	0.2096958846	2.1327538633	0.0243686495	1.3426217608	0.1429364762
C102479+AF8-65	18.3017	27.7852	43.9261	26.4484	18.5619	20.8003	47.3875	10.7482	1.5181759072	0.6021112733	1.1205911033	4.4088777656	0.9859820385	4.0868331442
C102481+AF8-65	13.7448	16.5742	19.9212	13.1372	12.2083	17.9663	13.3361	6.16005	1.2058523951	0.6594582656	1.471646339	2.1649337262	1.1258569989	3.2339347895
C102543+AF8-65	9.58175	4.61323	16.9113	27.8735	8.13382	3.723	17.1702	2.86642	0.4814600673	1.6482174641	0.4577185136	5.9901200801	1.1780135287	5.8997983547
C102485+AF8-65	8.13391	88.9432	59.2306	16.9636	10.7715	79.533	44.0537	12.9703	10.9348640445	0.2863992598	7.383651302	3.3965058634	0.7551325256	4.566633
C102487+AF8-65	12.2466	6.13974	5.8265	3.8998	11.0758	6.77688	4.96629	1.72948	0.5013424134	0.6693212048	0.6118637028	2.8715509864	1.1057079398	3.368931702
C102489+AF8-65	55.8879	58.6803	72.1097	87.0211	52.1254	62.9431	99.1802	15.8848	1.0499643035	1.2067877137	1.2075322204	6.2437172643	1.0721817003	4.5395409448
C102491+AF8-65	22.3002	17.2884	40.4449	53.1774	22.2324	12.4442	42.7806	8.88652	0.775257621	1.3148110145	0.5597326424	4.8141004578	1.0030496033	4.5512641619
C102493+AF8-65	0.382569	1.31973	209.429	14.2659	0.195488	1.60097	31.2638	20.1736	3.4496522196	0.0681180734	8.1896075462	1.5497382718	1.9569948028	10.3813399691
C102495+AF8-65	6.75837	4.60671	6.65115	6.44268	7.84039	3.93459	5.44788	3.26932	0.6816303339	0.9686565481	0.5018360056	1.666364871	0.86199411	2.0344138842
C10249+AF8-65	0.641796	2.85812	1.72462	2.00703	2.27329	3.93485	3.54772	0.563437	4.4533153837	1.1637520149	1.7309054278	6.2965690929	0.2823203375	3.0608923447
C102501+AF8-65	65.4326	83.5606	0.444115	0.313235	69.4977	78.7875	0.539848	5.86968	1.2770484437	0.7053015548	1.1336706107	0.0919723051	0.9415074168	0.0756625574
C102503+AF8-65	3.11763	4.51641	1.33907	45.2023	2.53084	2.924	14.9842	0.769433	1.448667738	33.7564877116	1.1553476316	19.474340196	1.2318558265	1.7403334663
C102507+AF8-65	21.221	56.7344	16.4801	8.26161	37.0859	16.575	15.048	8.08712	2.6735026625	0.5013082445	0.4469353582	1.8607365787	0.5722120806	2.0378206333
C102511+AF8-65	13.1136	16.041	11.6824	12.4015	14.6016	16.2633	12.8524	5.31432	1.2232338946	1.0615541327	1.113802597	2.4184467627	0.8980933596	2.1982868928
C89433+AF8-67	41.9051	43.2115	44.3282	43.7255	41.2414	39.4063	54.278	15.2331	1.031175203	0.9864036888	0.9555034504	3.563161799	1.0160930521	2.9099920568
C102517+AF8-65	17.4597	12.741	16.2087	15.2612	19.7309	8.91319	11.2709	6.82218	0.7297376244	0.9415437389	0.4517376298	1.6520965439	0.8848912112	2.3758827823
C102519+AF8-65	35.7564	75.4376	47.384	44.9783	27.1064	90.629	44.2685	12.5256	2.1097649652	0.9492296978	3.3434539445	3.5342418726	1.3191128294	3.7829724724
C102521+AF8-65	10.6445	15.2377	10.8036	20.4305	11.6297	16.1691	16.0568	2.79687	1.4315092301	1.8910826021	1.3903282114	5.7409890342	0.9152858629	3.8627465703
C102525+AF8-65	45.7245	31.6211	51.3018	26.0197	52.0217	32.8576	41.5037	6.08293	0.6915570427	0.5071888316	0.631613346	6.8229784002	0.8789505149	8.4337317707
C102529+AF8-65	12.6439	12.6879	12.2899	9.78938	11.2889	13.0933	10.1099	3.82237	1.0034799389	0.7965386211	1.1598384254	2.6449297164	1.1200294094	3.2152565032
C102531+AF8-65	18.626	19.7993	14.2812	10.8157	18.3768	13.9416	13.289	5.1476	1.062992591	0.7573383189	0.7586522137	2.5815914212	1.0135605764	2.7743414407
C102533+AF8-65	9.34417	7.34748	7.66358	9.47127	9.76877	8.6848	7.77893	2.63951	0.7863170298	1.2358806198	0.8890372073	2.9471113957	0.9565349578	2.9034101026
C102545+AF8-65	26.5533	9.68084	59.7409	12.9099	19.5448	8.72786	23.0966	8.65084	0.3645814268	0.216098184	0.4465566289	2.6698678972	1.3585864271	6.9057918075
C102547+AF8-65	9.3245	8.30777	9.25271	6.73663	9.64883	6.86008	7.88481	2.58104	0.8909614457	0.7280710192	0.7109753203	3.0548964758	0.9663865982	3.5848766389
C102555+AF8-65	19.1771	18.5231	16.8731	18.0692	14.3864	25.3668	14.2375	7.95612	0.9658968249	1.0708879815	1.7632486237	1.7895029235	1.3330020019	2.120769923
scaffold7925+AF8-65	6.37432	5.15045	13.734	11.7619	7.26728	4.61075	11.6849	3.25083	0.8079999121	0.8564074559	0.6344533305	3.5944358825	0.8771259673	4.2247672133
C102559+AF8-65	19.8173	17.6644	21.8562	12.2973	18.7538	18.8796	18.0158	6.11789	0.8913625973	0.5626458396	1.0067079739	2.9447734431	1.0567085071	3.5725062072
C102563+AF8-65	19.4977	31.5473	23.1889	31.4756	23.0017	24.7	30.3032	9.54892	1.6180010976	1.3573563213	1.0738336732	3.1734688321	0.8476634336	2.428431697
C102565+AF8-65	24.3183	20.8626	41.339	31.1056	22.7059	20.2308	32.6828	11.8364	0.8578971392	0.75245168	0.8909930899	2.7612111791	1.07101238	3.492531513
C102571+AF8-65	16.577	10.2823	16.276	22.9907	15.8456	9.6652	18.3131	6.92482	0.6202750799	1.4125522241	0.6099611249	2.6445597142	1.046157924	2.3503860028
C102579+AF8-65	16.3917	39.1649	23.4275	37.5503	15.9751	50.5495	22.0591	10.3162	2.389312884	1.6028300075	3.1642681423	2.1382970474	1.026078084	2.270942789
C102583+AF8-65	64.2655	94.1347	80.8168	34.1711	49.4019	56.7467	38.2537	23.3582	1.4647781469	0.42282174	1.1486744437	1.6376989665	1.3008710191	3.4598898888
C102585+AF8-65	9.34933	7.37181	12.8482	10.738	11.0445	7.49164	12.2417	2.90649	0.7884853781	0.8357590947	0.678314093	4.2118500322	0.8465145548	4.420520972
C102589+AF8-65	20.5152	8.51071	49.8468	18.6782	19.3309	8.20349	21.6047	12.4097	0.41484899	0.3747121179	0.4243718606	1.7409526419	1.0612646074	4.0167610821
C102591+AF8-65	14.0995	8.12817	11.7311	14.2824	11.4562	5.2782	12.5936	2.49194	0.5764864002	1.2174817366	0.4607286884	5.053733236	1.2307309579	4.7076173584
C103433+AF8-65	20.5249	21.352	44.0493	59.9011	15.0959	16.5925	35.7602	11.8203	1.0402973949	1.3598649695	1.0991395015	3.0253208463	1.3596340728	3.7265805436
C102595+AF8-65	18.8593	18.5954	17.3136	14.181	17.1638	17.0436	16.554	4.58125	0.9860069038	0.8190670918	0.9929968888	3.6134242838	1.0987834862	3.7792305593
C102597+AF8-65	12.4607	27.6215	19.8974	11.8707	12.7759	32.7442	8.86676	5.86111	2.2166892711	0.5965955351	2.5629662098	1.5128124195	0.9753285483	3.3948177052
C102599+AF8-65	15.5393	15.9356	31.7286	37.5234	11.7071	16.487	36.2826	6.45688	1.0255030793	1.1826364857	1.4082906954	5.6192154725	1.3273398194	4.9139212747
C102601+AF8-65	32.7942	18.9203	28.8103	33.1629	29.7717	19.4062	26.4171	11.3335	0.5769404346	1.1510779131	0.6518337885	2.3308863105	1.1015225869	2.5420479111
C102607+AF8-65	8.45398	8.07634	11.5797	16.7987	9.38719	11.1956	18.7748	4.40856	0.9553299156	1.4507025225	1.1926465747	4.2587148638	0.9005868636	2.6266399913
C102609+AF8-65	27.2261	193.171	12.2534	13.5924	56.7527	259.461	10.6348	22.0024	7.095066866	1.1092757928	4.5717824879	0.4833472712	0.4797322418	0.5569119732
C102613+AF8-65	78.6542	55.7189	61.0601	36.0799	100.235	55.0594	40.5062	13.95	0.7084033656	0.590891597	0.5493031376	2.9036702509	0.7846979598	4.3770681004
C102615+AF8-65	9.3801	16.922	7.39598	10.9911	13.7155	14.0815	7.83227	2.9147	1.80403194	1.4860910927	1.0266851373	2.687161629	0.6839050709	2.5374755549
C102619+AF8-65	47.1278	25.1809	31.2221	34.9253	37.9176	21.6048	35.2894	14.8719	0.5343109587	1.1186082935	0.5697828977	2.3728911571	1.2429003945	2.0994022284
C102621+AF8-65	17.3901	8.19856	10.1476	15.3337	24.5574	1.66238	26.5837	6.49195	0.4714498479	1.5110666562	0.0676936484	4.0948713407	0.708140927	1.5631050763
C102623+AF8-65	17.9016	26.7938	48.7771	32.3728	16.1873	31.3415	42.7549	8.07166	1.4967265496	0.6636884932	1.936178362	5.2969153805	1.1059040112	6.0430072624
C102625+AF8-65	59.4789	34.3928	39.9278	9.03063	30.4653	11.1764	21.0857	4.6201	0.578235307	0.2261739941	0.366856719	4.5639055432	1.952349066	8.6421938919
C102627+AF8-65	12.6883	13.104	18.9637	21.0319	12.3864	13.3265	17.4613	6.43785	1.0327624662	1.1090609955	1.0758977588	2.7122874873	1.0243735064	2.9456573235
C102629+AF8-65	20.4875	16.6048	15.8327	13.8355	24.4701	14.3398	15.883	4.67088	0.8104844417	0.8738560069	0.5860131344	3.4004298976	0.837246272	3.3896610489
scaffold8210+AF8-65	20.9202	48.0414	9.30997	8.46836	19.4864	66.0443	4.47033	5.29779	2.2964120802	0.9096012125	3.3892509648	0.8438103436	1.0735795221	1.757330887
C102635+AF8-65	46.5603	37.5837	53.581	42.7213	42.8329	34.2673	52.2105	23.6571	0.8072048505	0.7973218118	0.8000228796	2.2069695778	1.0870218921	2.2649014461
C102637+AF8-65	24.5554	20.1559	35.6242	26.4766	25.1708	18.8774	35.6204	7.43617	0.8208337066	0.7432194969	0.74997219	4.7901540712	0.9755510353	4.790665087
C102639+AF8-65	21.4622	26.7915	24.8081	21.622	22.5092	24.2537	23.4694	6.31841	1.248310984	0.8715701726	1.0775016438	3.7144471473	0.9534856859	3.926320071
scaffold11272+AF8-65	10.4914	11.4143	9.66114	7.58338	10.593	10.6153	7.69089	2.83825	1.0879672875	0.7849363533	1.0021051638	2.7097295869	0.9904087605	3.4039073373
C102643+AF8-65	11.1608	7.74979	13.5431	24.4012	11.8547	6.52568	15.7789	4.02723	0.6943758512	1.8017440616	0.5504719647	3.9180528552	0.9414662539	3.3628821796
C102649+AF8-65	16.9231	15.2506	9.25024	15.9763	20.4582	12.8594	15.8912	3.0307	0.9011705893	1.7271227557	0.6285694734	5.2434091134	0.8272037618	3.0521793645
C102651+AF8-65	12.2319	13.3925	10.3162	10.1271	14.6045	16.2226	9.74856	3.77355	1.0948830517	0.981669607	1.1107946181	2.5833922964	0.837543223	2.7338182878
C102653+AF8-65	27.5488	13.9687	124.542	48.4088	36.8868	11.475	58.0431	16.8995	0.5070529388	0.3886945769	0.3110868929	3.4346045741	0.7468471106	7.369567147
C102659+AF8-65	34.0679	23.9036	54.3938	28.2521	37.065	18.742	28.5873	12.2931	0.7016458308	0.5193992698	0.5056522326	2.3254752666	0.9191393498	4.4247423351
C102661+AF8-65	36.4352	56.2591	33.6598	10.0361	64.4283	69.3031	21.2795	7.10577	1.5440864878	0.2981627936	1.075662403	2.9946789722	0.5655154645	4.7369672815
C102669+AF8-65	8.62754	7.34362	8.22119	8.43697	9.14326	5.63399	9.50443	2.04127	0.8511835355	1.0262468086	0.6161905054	4.656135641	0.9435956103	4.0274877895
C102685+AF8-65	37.7405	33.1328	36.8384	33.2594	34.1599	32.977	28.3788	9.71303	0.8779109975	0.9028459434	0.9653716785	2.9217247347	1.104818808	3.7926784948
C102687+AF8-65	33.9182	22.4465	28.5099	12.1851	30.0997	16.2605	22.0739	7.30086	0.6617833494	0.4273989035	0.5402213311	3.0234657287	1.1268617295	3.9050057117
C102691+AF8-65	28.8381	12.4129	2.90743	0.558142	36.1843	7.63677	0.985561	0.718293	0.4304340439	0.1919709159	0.2110520309	1.3720877135	0.7969782475	4.0476936292
C102693+AF8-65	8.73747	30.3311	11.9298	7.97874	9.83215	39.7009	10.1387	5.05665	3.4713824482	0.668807524	4.0378655737	2.0050230884	0.888663212	2.359229925
C102695+AF8-65	24.0721	12.8774	35.2726	19.7597	29.5275	8.36008	15.612	8.23268	0.5349512506	0.5601997018	0.2831286089	1.8963448112	0.8152434172	4.284461439
C102697+AF8-65	147.204	75.595	46.745	84.0902	160.344	79.7801	81.6173	19.0494	0.5135390343	1.7989132528	0.4975558799	4.2845076485	0.9180511899	2.4538830619
scaffold1351+AF8-67	0.0922231	0	0	0	0	0	0.10405	0	0	0	0	0.10405	0.0922231	0
scaffold9936+AF8-65	29.9445	25.4814	23.6404	20.2797	39.9714	28.4634	18.4639	5.03109	0.8509542654	0.8578408149	0.7120941473	3.6699601876	0.7491481409	4.6988624731
C102707+AF8-65	10.6637	13.0106	12.7182	11.4087	10.4921	10.9915	11.5	4.05033	1.2200830856	0.8970373166	1.0475977164	2.8392748245	1.0163551625	3.1400404411
C102709+AF8-65	47.2396	50.2359	44.0011	40.0217	47.3158	45.6869	50.0266	16.4414	1.0634277174	0.9095613519	0.9655738675	3.0427214227	0.9983895443	2.6762380333
C102711+AF8-65	19.7675	12.0196	12.3824	5.82323	20.4237	15.7299	7.18833	5.26494	0.6080485646	0.4702828208	0.7701787629	1.3653204025	0.9678706601	2.3518596603
C102713+AF8-65	15.6072	12.9202	18.0898	12.8228	17.9419	12.2449	16.5016	3.02227	0.8278358706	0.7088414466	0.6824751002	5.4600019191	0.869874428	5.9855009645
C102715+AF8-65	14.8591	20.1726	17.8153	21.7128	15.3623	18.3877	19.2048	4.16496	1.3575923172	1.218772628	1.1969366566	4.6110406823	0.9672444881	4.2774240329
C102721+AF8-65	14.7149	22.9938	22.3629	16.1006	16.0864	26.1664	15.8785	5.61342	1.5626202013	0.7199692348	1.6266162721	2.8286677284	0.9147416451	3.9838280407
C102723+AF8-65	19.4619	13.4661	31.1042	28.4933	23.1019	11.1387	24.8492	5.49603	0.6919211382	0.9160595675	0.4821551474	4.5212999201	0.8424372021	5.6593941445
C102725+AF8-65	8.79627	8.54375	12.9104	8.64474	9.70811	9.87945	9.57799	4.0257	0.9712923773	0.6695950551	1.0176491614	2.3792110689	0.9060744058	3.2069950568
C102729+AF8-65	10.9024	14.0923	15.1984	11.1626	11.4052	12.2345	11.6034	2.44215	1.2925869533	0.7344588904	1.072712447	4.7513052024	0.9559148459	6.2233687529
C102731+AF8-65	11.5726	22.8344	11.8321	14.074	12.1353	19.303	13.1902	3.53935	1.9731434596	1.1894760862	1.5906487685	3.7267294842	0.9536311422	3.3430149604
C102735+AF8-65	14.3626	21.3384	27.5249	17.6892	15.1532	24.3063	21.8466	7.43335	1.4856920056	0.6426617354	1.604037431	2.9389978946	0.9478262017	3.7028930428
C102737+AF8-65	14.9223	10.4053	15.6942	9.73365	13.8831	11.04	15.2846	3.33096	0.6972986738	0.620206828	0.7952114441	4.5886471167	1.074853599	4.7116146696
C102739+AF8-65	16.983	14.8994	21.9224	18.1901	14.7991	15.2762	13.6228	5.5445	0.8773126067	0.82974948	1.0322384469	2.4569934169	1.1475697846	3.9539002615
C102741+AF8-65	13.3841	6.03729	19.3879	12.1905	15.2403	3.9376	16.2237	2.35107	0.4510792657	0.6287684587	0.2583676174	6.9005601705	0.8782044973	8.2464154619
C102743+AF8-65	14.6505	12.3242	9.593	11.5142	17.7126	5.21412	14.0065	5.9681	0.8412136105	1.200271031	0.2943734968	2.3468943215	0.8271230649	1.6073792329
C102747+AF8-65	37.2233	18.7802	7.83291	10.0986	42.2828	11.7734	11.7569	5.03728	0.5045280778	1.2892526532	0.2784441901	2.3339778611	0.8803414154	1.5549880094
C102749+AF8-65	9.42056	7.65227	8.59108	10.8112	10.8127	8.17446	8.28784	2.2628	0.8122945982	1.2584215256	0.756005438	3.6626480467	0.8712495491	3.7966590065
C102753+AF8-65	3.8407	5.29277	7.56089	5.70341	4.69607	5.41403	5.47649	1.15755	1.3780743094	0.7543305087	1.1528852849	4.7311044879	0.817854078	6.5318042417
C102755+AF8-65	208.794	6.60798	17.2097	115.501	442.031	6.91272	95.2004	11.2279	0.0316483232	6.7113895071	0.0156385412	8.4789141335	0.4723514867	1.5327621372
C102757+AF8-65	28.0795	31.8334	33.85	38.5548	28.9929	27.7663	37.3805	10.5837	1.1336882779	1.1389896603	0.9576930904	3.5318933832	0.9684957352	3.1983143891
C103279+AF8-65	16.7227	18.3019	21.2952	12.1994	23.5746	14.1939	17.782	4.8106	1.0944345112	0.5728708817	0.6020844468	3.6964204049	0.7093524386	4.4267243171
C102763+AF8-65	22.4588	15.4957	20.8187	13.3111	23.1634	15.4344	16.4952	7.03678	0.6899611733	0.6393819018	0.6663270504	2.3441403597	0.9695813223	2.9585549072
C102765+AF8-65	12.343	18.6741	7.58402	14.0022	16.5159	15.024	11.1036	3.10509	1.5129304059	1.8462767767	0.9096688645	3.5759349971	0.7473404416	2.4424477229
C102773+AF8-65	7.36793	8.43117	7.44648	5.22723	8.25789	11.0159	5.74597	2.42431	1.1443064741	0.7019732813	1.3339848315	2.3701465572	0.8922291287	3.0715873795
C102779+AF8-65	15.3522	20.8285	21.4626	22.5003	15.4856	21.8285	23.5075	5.45883	1.3567110903	1.0483492214	1.4095998863	4.3063257145	0.9913855453	3.9317216327
C102783+AF8-65	1.1986	89.6956	0.194222	0.0289777	0.67701	127.172	0.0932247	8.59785	74.8336392458	0.1491988549	187.843606446	0.0108427921	1.7704317514	0.0225896009
C102785+AF8-65	21.1231	27.708	27.8126	40.4239	20.3046	25.7621	34.7196	6.39815	1.3117392807	1.4534383697	1.2687814584	5.4265060994	1.0403110625	4.3469752975
C102789+AF8-65	6.27722	7.76513	6.37883	7.20871	6.67316	6.45449	6.36152	1.80527	1.2370332727	1.1300990934	0.9672314166	3.5238606967	0.9406667905	3.5334492901
C102793+AF8-65	117.543	180.45	1.02078	3.74191	114.812	122.593	2.26596	10.0574	1.5351828692	3.6657360058	1.0677716615	0.2253027621	1.0237867122	0.1014954163
C102795+AF8-65	66.1295	85.6448	31.3877	47.171	69.313	156.609	31.9583	17.6709	1.2951073273	1.5028498425	2.2594462799	1.8085270133	0.954070665	1.7762366376
C102801+AF8-65	14.0333	11.6409	21.5485	11.3084	12.5522	7.92868	15.8663	5.78582	0.8295197851	0.5247882683	0.631656602	2.7422733511	1.1179952518	3.7243640487
C102803+AF8-65	17.2985	11.9174	10.5642	9.71096	18.306	13.2701	9.65844	2.90771	0.6889267856	0.9192328809	0.7249044029	3.3216655031	0.9449634	3.6331683696
C102807+AF8-65	12.4238	14.2122	14.1789	15.0237	11.1119	15.5201	12.3961	5.75875	1.1439495163	1.0595814908	1.3967098336	2.1525678316	1.1180626176	2.4621489038
C102809+AF8-65	8.78713	3.10306	18.0783	9.7874	9.95877	2.3252	15.407	1.72598	0.3531369173	0.5413894006	0.233482649	8.9265229029	0.8823509329	10.4742233398
C102811+AF8-65	1.04894	16.6631	7.1772	17.3428	0.888872	20.2453	17.8456	2.07328	15.8856559956	2.4163740735	22.7763952515	8.6074239852	1.1800799215	3.4617610742
C102813+AF8-65	25.9927	12.6414	2.62772	3.23443	38.2875	9.65827	2.96772	1.20987	0.4863442428	1.2308883747	0.2522564806	2.4529246944	0.6788821417	2.1719027664
C102815+AF8-65	13.1656	11.1166	10.9579	16.7314	12.4582	8.28615	13.7143	4.028	0.8443671386	1.5268801504	0.6651161484	3.4047418073	1.0567818786	2.7204319762
C102819+AF8-65	59.0276	64.1666	65.8472	71.2524	57.1173	58.6638	71.8085	17.5468	1.0870609681	1.0820870136	1.0270758597	4.092398614	1.0334452084	3.7526614539
C102821+AF8-65	51.785	50.1467	31.3006	25.5376	69.6659	62.0598	31.0163	7.1466	0.9683634257	0.8158821237	0.8908203296	4.3400078359	0.7433335391	4.3797889906
C102823+AF8-65	20.1408	22.2035	24.0413	20.0246	21.087	25.0728	20.1235	6.30365	1.1024140054	0.8329250082	1.1890169299	3.1923568092	0.9551287523	3.8138697421
C102829+AF8-65	281.757	148.602	61.898	9.84091	359.875	153.273	10.1769	29.2396	0.5274119188	0.1589859123	0.4259062174	0.3480519569	0.7829301841	2.1169236241
C102839+AF8-65	8.01704	7.57083	8.65577	7.73134	6.8626	6.23715	7.94005	1.44535	0.9443423009	0.8932007204	0.9088610731	5.4935136818	1.1682219567	5.9887016986
C102841+AF8-65	43.7148	31.0164	14.8251	14.3615	68.2194	28.0309	20.0674	3.80058	0.7095171429	0.9687287101	0.4108933822	5.2800888285	0.6407971926	3.9007467281
C102847+AF8-65	5.17055	7.90528	9.73235	13.9282	5.06392	6.66683	10.8137	1.65254	1.5289050488	1.4311240348	1.3165354113	6.5436842679	1.0210568097	5.8893279437
C102849+AF8-65	8.50055	2.51841	16.7896	35.9651	3.9359	1.61911	24.903	4.19123	0.2962643594	2.1421058274	0.4113696994	5.9416925342	2.1597474529	4.0058884862
C102851+AF8-65	12.6913	14.6267	14.966	11.8681	12.3306	14.2469	13.0833	5.03784	1.152498168	0.7930041427	1.1554101179	2.5970058597	1.0292524289	2.9707176091
C102855+AF8-65	32.7409	52.5173	33.4908	38.8272	21.3365	66.1751	42.2956	22.2968	1.6040273786	1.1593392812	3.101497434	1.8969358832	1.5345019099	1.5020451365
C102857+AF8-65	88.0707	30.8797	62.9712	35.5119	91.8941	17.5985	43.1245	20.8236	0.3506239873	0.563938753	0.1915084864	2.0709435448	0.9583934115	3.024030427
C102861+AF8-65	29.182	32.6414	33.9931	31.7688	27.71	37.9307	26.525	10.375	1.1185456788	0.9345661325	1.3688451822	2.556626506	1.0531216167	3.2764433735
C102863+AF8-65	62.8284	88.6057	62.6381	138.79	64.6679	97.3249	86.4889	17.556	1.4102810194	2.2157440919	1.5049955233	4.9264581909	0.9715546662	3.5679027113
C103593+AF8-65	6.82732	11.2955	32.9208	40.4127	5.99127	15.3418	36.5323	5.55496	1.6544559212	1.227573449	2.5606924742	6.5765190028	1.1395447042	5.9263793079
C102873+AF8-65	8.80979	3.87566	5.70846	12.7925	6.50893	2.62234	11.2109	4.72499	0.4399264909	2.2409721711	0.4028834232	2.3726822702	1.3534928168	1.2081422395
C102875+AF8-65	37.3037	21.5255	15.0921	11.586	39.0022	25.3761	14.283	5.9705	0.5770339135	0.7676864055	0.6506325284	2.3922619546	0.9564511745	2.527778243
C102879+AF8-65	43.0039	27.9775	25.2129	13.9966	55.2669	30.8628	17.9443	9.02039	0.6505805287	0.5551364579	0.5584319005	1.9893042319	0.7781131201	2.795100877
scaffold49+AF8-65	17.5656	14.2014	17.2551	14.0923	16.591	13.9214	18.6203	2.95994	0.8084779341	0.8167034674	0.8390934844	6.2907694075	1.0587426918	5.8295438421
scaffold10971+AF8-65	9.97357	10.6208	20.3914	19.1984	9.65963	10.6687	15.5089	5.24173	1.0648945162	0.9414949439	1.1044625933	2.9587369056	1.0325002096	3.8902041883
C102887+AF8-65	13.6957	23.6734	15.4091	10.5494	14.3021	26.1738	14.2372	4.08935	1.7285279321	0.684621425	1.8300669133	3.4815312947	0.9576006321	3.7681049556
C102891+AF8-65	22.2482	56.0249	59.1868	67.4629	21.9578	68.2778	39.0812	13.8147	2.5181767514	1.1398301648	3.1095009518	2.8289575597	1.0132253687	4.2843348028
C102893+AF8-65	14.0321	6.31218	13.556	16.5542	11.9627	6.3201	15.1796	4.9878	0.4498385844	1.221171437	0.5283171859	3.0433457637	1.1729877034	2.7178315089
C102895+AF8-65	13.3219	11.1155	16.7493	9.3619	14.3721	12.7721	12.0652	4.19807	0.8343779791	0.5589427618	0.8886731932	2.8739873323	0.9269278672	3.989761962
C102897+AF8-65	1.98784	0.961653	32.031	37.0363	1.23498	1.41131	40.5	4.903	0.4837678083	1.156264244	1.1427796402	8.2602488272	1.6096131111	6.5329390169
C102917+AF8-65	18.4967	19.831	19.7738	16.969	24.1977	15.3769	13.2088	5.74947	1.072137192	0.8581557414	0.6354694868	2.2973943685	0.7643990958	3.4392387472
C102905+AF8-65	18.4573	74.011	49.5061	138.81	15.0168	86.1536	105.753	16.1364	4.0098497613	2.8038968935	5.7371477279	6.5536922734	1.2291100634	3.0679767482
C102907+AF8-65	19.609	25.9358	27.3896	13.6096	19.7942	28.3261	15.3431	6.76355	1.3226477638	0.4968893303	1.4310303018	2.2684980521	0.9906437239	4.0495893429
C102913+AF8-65	8.33067	12.8112	11.3786	13.9696	9.09565	13.7486	12.0951	3.20324	1.5378354922	1.2277081539	1.5115577226	3.7758956556	0.9158960602	3.5522158814
C102915+AF8-65	62.1371	69.5864	33.7754	39.356	71.3188	28.5669	47.2548	21.7933	1.1198848997	1.1652267627	0.4005521686	2.1683177857	0.8712583498	1.5498065919
C102919+AF8-65	12.6942	18.4455	16.7373	18.4608	13.4495	17.2856	16.7328	4.18236	1.4530651794	1.1029735979	1.285222499	4.0008033742	0.9438417785	4.0018793217
C102921+AF8-65	6.30878	3.31997	55.13	37.6762	3.64222	2.93133	44.358	13.5409	0.526245962	0.6834064937	0.8048195881	3.275853156	1.7321249128	4.0713689637
C102925+AF8-65	10.4159	4.29374	27.0117	6.36243	11.3122	3.64277	8.73585	5.12779	0.4122293801	0.2355434867	0.3220213575	1.7036286587	0.9207669596	5.267707921
C102927+AF8-65	12.2118	8.76447	19.3854	15.6993	13.5369	9.19554	18.012	4.0216	0.7177050066	0.8098517441	0.6792943732	4.4788144022	0.902112005	4.8203202705
C102929+AF8-65	25.4959	30.2838	22.0136	17.2113	29.4863	26.1989	18.8066	6.26683	1.1877909782	0.7818484937	0.8885109356	3.0009749746	0.8646693549	3.5127169558
C102931+AF8-65	15.0882	22.6376	19.1252	19.8026	16.0067	22.8036	16.6744	5.36862	1.5003512679	1.0354192374	1.4246284368	3.1059005853	0.9426177788	3.5624052364
C102935+AF8-65	36.1912	22.8524	41.0301	25.695	31.625	25.7641	30.907	8.50431	0.631435266	0.6262475597	0.8146750988	3.6342748559	1.1443857708	4.82462422
C102937+AF8-65	17.7575	20.6269	27.5315	19.9588	16.4121	21.2423	23.1984	6.31416	1.1615880614	0.7249441549	1.2943072489	3.6740278992	1.081976103	4.3602791187
C102941+AF8-65	13.3713	9.00823	7.72184	9.1883	21.4823	9.7352	6.08187	4.88352	0.6736988924	1.1899106949	0.4531730774	1.2453865245	0.6224333521	1.5812037219
C102943+AF8-65	18.8249	17.1691	8.26277	7.93316	21.8384	16.1702	8.57003	3.23523	0.9120420294	0.9601090191	0.7404480182	2.6489708614	0.8620091215	2.5539977065
C102947+AF8-65	9.07795	12.3672	4.79367	3.41041	14.4499	14.7769	3.89901	1.8855	1.3623340071	0.7114402952	1.0226299144	2.0678918059	0.6282361816	2.5423866348
C102949+AF8-65	25.714	11.1978	16.8725	12.5406	24.7483	8.3729	9.60155	6.23349	0.4354748386	0.7432567788	0.3383222282	1.5403169011	1.039020862	2.7067501512
C103209+AF8-65	12.6832	7.58486	17.7977	15.5483	14.4147	6.90848	12.974	4.68161	0.5980241579	0.8736128826	0.4792663045	2.7712688584	0.8798795674	3.8016195283
C102955+AF8-65	41.5392	4.88182	20.9951	10.9711	45.061	3.862	11.6787	4.86851	0.117523207	0.5225552629	0.0857060429	2.3988242809	0.921843723	4.3124282378
C102957+AF8-65	46.4887	34.8723	23.1045	18.9631	64.5741	35.5824	25.9409	4.6405	0.7501242237	0.8207535329	0.5510320701	5.5901088245	0.7199279587	4.978881586
C102961+AF8-65	24.9474	6.50684	21.3075	6.86334	22.8783	4.51089	8.12534	5.56277	0.2608223703	0.3221091165	0.197168933	1.4606643812	1.090439412	3.8303758739
C102965+AF8-65	3.99708	4.32628	11.6624	43.2301	2.13924	4.45566	30.2408	4.0999	1.0823601229	3.7067927699	2.0828238066	7.3759847801	1.868457957	2.8445571843
C102967+AF8-65	30.0294	7.33395	19.959	8.20741	32.7023	5.75844	14.4297	2.73235	0.2442256589	0.4112134876	0.1760866973	5.2810584296	0.9182656877	7.3047010815
C102973+AF8-65	23.5836	9.28529	20.9738	11.3462	27.8036	5.94405	14.3537	6.17331	0.3937180922	0.5409701628	0.2137870635	2.3251221792	0.8482210937	3.3974966428
C102975+AF8-65	0.659744	0.279505	15.5195	33.4936	0.413604	0.292872	40.1421	3.24963	0.4236567517	2.1581623119	0.7080976006	12.3528217059	1.5951102987	4.7757744728
C102977+AF8-65	18.1859	8.51954	18.1369	14.0978	14.7921	6.24813	14.5408	6.23668	0.4684695286	0.777299318	0.4223964143	2.3314968862	1.2294332786	2.9081017464
C102985+AF8-65	3.60889	5.67688	5.57464	9.1462	4.33796	5.81378	7.43269	1.42061	1.5730266093	1.6406799363	1.3402106059	5.2320411654	0.8319325213	3.9241171046
C102989+AF8-65	13.1331	9.56843	13.491	13.9583	16.2138	8.0237	16.8289	4.12758	0.7285736041	1.0346379068	0.4948685688	4.0771832405	0.8099951893	3.2685011556
C102993+AF8-65	37.1839	37.5369	56.2587	53.2297	37.6408	39.993	56.2592	17.6454	1.009493356	0.9461594385	1.0624907016	3.1883210355	0.9878615757	3.1882926995
C102999+AF8-65	21.6273	25.764	33.155	38.1984	18.6637	26.2232	32.7419	8.32197	1.1912721422	1.1521158196	1.4050375863	3.9343929382	1.1587895219	3.9840326269
C103009+AF8-65	14.622	7.55563	16.0843	21.8989	15.8915	3.83747	14.8072	4.03979	0.5167302695	1.3615078057	0.2414794072	3.6653390399	0.9201145266	3.9814693338
C103011+AF8-65	24.4835	27.6968	30.6945	22.1481	25.1289	28.4485	22.2065	9.40945	1.1312434905	0.7215657528	1.1321028776	2.3600210427	0.9743164245	3.262092896
C103013+AF8-65	10.1701	10.2652	13.5088	7.9022	9.36001	10.7429	9.0666	3.76252	1.0093509405	0.5849668364	1.1477445003	2.4097147656	1.0865479845	3.5903596526
C103015+AF8-65	13.6636	9.42379	11.9609	12.5067	12.5889	7.93185	9.63325	3.96458	0.6897003718	1.0456320177	0.6300669638	2.4298286325	1.0853688567	3.0169400037
C103017+AF8-65	22.7729	11.1272	8.19392	3.48947	33.2052	3.55254	4.25229	4.22465	0.4886158548	0.4258608822	0.1069874598	1.0065425538	0.6858233048	1.9395500219
C103019+AF8-65	11.5273	14.9908	16.5433	17.2025	13.9584	15.1257	13.1789	3.54424	1.3004606456	1.0398469471	1.0836270633	3.7183994312	0.8258324736	4.6676579464
C103021+AF8-65	17.2187	6.86622	34.1641	24.3099	19.4523	4.01408	13.1318	5.74413	0.3987652959	0.7115627223	0.2063550326	2.2861251399	0.8851755319	5.947654388
C103023+AF8-65	38.8491	32.1753	27.6937	43.8818	41.8328	31.1086	24.4051	5.89046	0.8282122366	1.5845408884	0.7436413532	4.1431569012	0.9286755847	4.7014494624
C103025+AF8-65	23.8087	38.8481	30.3175	39.0831	21.6328	37.1022	24.5165	6.75787	1.631676656	1.289126742	1.7150900484	3.6278442764	1.1005833734	4.4862508453
C103027+AF8-65	10.5445	14.4469	14.885	21.7504	11.6986	12.4544	18.4145	2.39962	1.3700886718	1.4612294256	1.0646060212	7.6739233712	0.9013471697	6.2030654854
C103031+AF8-65	8.19459	12.0874	11.3849	10.4966	10.206	13.1753	10.7607	3.86517	1.4750463415	0.9219755993	1.2909367039	2.7840172619	0.8029188713	2.9455108055
C103037+AF8-65	21.859	19.606	29.1563	21.7799	25.6268	19.4383	28.8128	11.1648	0.8969303262	0.7470049355	0.7585145239	2.5806821439	0.8529742301	2.6114484809
C103047+AF8-65	12.1982	14.1167	14.2575	9.16146	13.1299	11.0417	11.2044	2.94896	1.1572773032	0.6425712783	0.8409584231	3.7994411589	0.9290398251	4.8347553036
C103049+AF8-65	9.73511	7.95028	9.71306	4.25936	8.97898	7.92834	6.05879	3.308	0.8166605205	0.4385188602	0.8829889364	1.8315568319	1.0842111242	2.9362333736
C103051+AF8-65	13.5846	22.2751	10.5836	18.3648	14.7563	22.2903	15.8097	2.86465	1.6397317551	1.735212971	1.5105615906	5.5188941057	0.9205966265	3.6945525631
scaffold7004+AF8-65	5.98074	3.17662	7.81901	16.0253	6.42205	2.45481	10.2573	4.52158	0.5311416313	2.0495305672	0.3822471018	2.2685211806	0.9312820673	1.7292649914
C103059+AF8-65	12.1385	11.3911	11.5192	11.0151	14.8307	12.3473	10.27	2.416	0.938427318	0.9562382804	0.8325500482	4.2508278146	0.8184711443	4.7678807947
C103065+AF8-65	25.0199	30.4599	36.8777	43.2299	25.7884	29.7794	35.7101	9.66767	1.2174269282	1.1722504386	1.1547595043	3.6937648885	0.9701997797	3.81453856
C103067+AF8-65	10.4895	10.6114	24.8857	15.0931	11.8906	12.7866	23.1809	8.71306	1.011621145	0.6064969038	1.0753536407	2.6604774901	0.8821674264	2.8561377977
C103195+AF8-65	69.3251	45.1764	78.6497	54.8991	74.529	40.926	68.192	29.4104	0.6516600769	0.6980204629	0.5491285272	2.3186355847	0.930176173	2.6742138835
C103073+AF8-65	13.4834	9.69056	13.3541	16.7121	16.6744	8.33748	10.9329	2.55047	0.7187029978	1.2514583536	0.5000167922	4.2866216815	0.8086287962	5.2359369057
C103075+AF8-65	24.8998	33.2609	45.1085	44.8275	25.9066	30.0409	47.2271	9.18565	1.3357898457	0.9937705754	1.1595848162	5.1413999009	0.9611373164	4.9107575403
C103079+AF8-65	9.97839	11.4259	6.8609	8.97733	11.1984	10.229	5.7863	2.3873	1.1450644844	1.308477022	0.913434062	2.4237841913	0.8910549721	2.8739161396
C103083+AF8-65	13.7468	11.2159	16.4932	18.6704	14.1929	12.6305	15.6442	3.95293	0.8158916984	1.1320059176	0.8899167894	3.9576213088	0.9685687914	4.1723987017
scaffold8610+AF8-65	0	0	14.3823	12.5803	0.0101474	0.0119755	16.7407	4.4799	0	0.8747071053	1.1801545223	3.7368468046	0	3.2104064823
C103091+AF8-65	40.3765	100.254	62.9943	61.4371	43.3153	110.08	48.1856	18.2136	2.4829789605	0.9752803031	2.5413652912	2.64558352	0.9321533038	3.4586407959
C103097+AF8-65	32.8896	47.7105	64.2805	73.7319	33.7841	47.6189	62.0636	11.8957	1.4506257297	1.1470337038	1.409506247	5.2173138193	0.9735230478	5.4036752776
C103099+AF8-65	39.552	27.2551	16.7694	12.5897	56.8484	17.4111	19.6085	2.79398	0.6890953681	0.7507543502	0.306272472	7.0181246824	0.6957451749	6.0019756763
C103103+AF8-65	6.8579	67.5515	12.9014	21.2325	5.07319	50.3113	15.6512	5.53915	9.8501727934	1.6457516239	9.9170935841	2.8255598783	1.3517924619	2.3291299207
C103107+AF8-65	17.4406	4.16417	18.1158	38.6862	13.6193	2.80899	31.9565	9.01756	0.2387630013	2.1354949823	0.2062506884	3.5438078593	1.2805797655	2.0089469879
C103113+AF8-65	31.6758	54.5013	35.2855	33.5159	30.0635	60.077	31.4238	9.89402	1.7205974277	0.9498490882	1.9983368537	3.1760396684	1.0536298169	3.5663461364
C103115+AF8-65	12.3202	10.6991	12.5447	12.0123	15.9624	6.45773	12.029	4.23321	0.8684193438	0.9575597663	0.4045588383	2.8415788491	0.7718262918	2.9634012959
C103117+AF8-65	9.79314	25.7776	19.4328	23.7832	9.88993	25.7155	25.061	6.68967	2.6322098939	1.2238689226	2.600170072	3.7462236553	0.9902132775	2.9048966541
C103121+AF8-65	43.6992	33.3722	90.0678	60.73	45.4481	35.137	63.0981	17.8473	0.7636798843	0.6742698278	0.7731236289	3.5354423358	0.9615187434	5.0465784741
C103125+AF8-65	24.6271	25.3302	28.6623	31.8627	25.3362	25.2051	33.982	15.2771	1.0285498496	1.111658869	0.9948255855	2.224375045	0.9720123775	1.8761610515
C103131+AF8-65	15.7798	23.5684	26.3378	35.6993	18.2348	27.4336	24.674	7.85113	1.4935804003	1.3554397102	1.5044639919	3.1427323201	0.8653673196	3.3546508592
C103133+AF8-65	8.07613	3.48377	12.9456	16.3543	5.4435	3.29994	14.8645	2.45065	0.4313662608	1.2633095415	0.6062165886	6.0655336339	1.4836281804	5.2825168833
scaffold11457+AF8-65	10.6546	12.9056	0.570935	1.22663	9.16662	20.445	0.51124	1.66776	1.2112702495	2.1484582308	2.230374991	0.3065429079	1.1623259173	0.3423364273
scaffold11656+AF8-65	41.8613	36.4115	55.4687	35.5867	41.8822	34.9965	45.8714	10.9215	0.8698129298	0.6415636206	0.8355936412	4.2001007188	0.9995009813	5.0788536373
C103147+AF8-65	21.5091	13.6196	8.31773	15.1457	19.7812	15.6196	10.6769	3.09379	0.6332017611	1.8208934409	0.7896184256	3.451074572	1.0873506157	2.6885244312
C103153+AF8-65	24.9734	22.9089	30.0038	30.8578	22.3403	21.5267	34.1544	9.26338	0.9173320413	1.0284630613	0.9635815096	3.6870343222	1.1178632337	3.2389689293
C103161+AF8-65	16.1427	56.1707	35.9051	1.66307	15.4484	26.2376	5.01513	8.38717	3.4796347575	0.0463184896	1.6984024236	0.5979525871	1.0449431656	4.2809553163
C103163+AF8-65	23.4066	19.3421	8.64882	20.015	32.7407	14.8598	12.2401	3.80934	0.8263523963	2.3141885251	0.4538632344	3.213181286	0.7149083557	2.270424798
C103165+AF8-65	14.1245	35.4409	12.4353	14.3064	14.8783	42.373	10.0456	3.9566	2.509179086	1.1504668162	2.8479732227	2.5389475813	0.9493356096	3.1429257443
C103173+AF8-65	16.6693	17.6069	28.7495	5.60629	16.1672	13.1019	10.3014	4.61975	1.056247113	0.1950047827	0.8104000693	2.2298609232	1.0310567074	6.2231722496
scaffold9140+AF8-65	6.7956	6.15551	11.806	4.21099	8.24044	6.33496	6.95152	3.21588	0.90580817	0.3566821955	0.7687647747	2.1616229461	0.8246647024	3.671156884
C103177+AF8-65	13.5937	31.4433	23.9665	21.9488	12.9191	39.4794	27.3849	7.1555	2.3130788527	0.9158116538	3.0558939864	3.8271120117	1.0522172597	3.3493815946
C103179+AF8-65	0.362754	31.1722	5.20686	4.55373	0.49024	66.4601	5.8306	7.98611	85.9320641537	0.8745635565	135.5664572454	0.7300926233	0.7399518603	0.6519895168
scaffold11038+AF8-67	18.1638	15.7284	24.6543	14.1128	22.9589	12.5962	14.6034	6.61298	0.8659201268	0.5724275279	0.5486412677	2.2082933866	0.791144175	3.7281679364
C103183+AF8-65	8.63357	13.0209	12.6131	10.6311	10.7678	14.4237	9.23046	3.94642	1.5081710115	0.8428617866	1.3395215364	2.3389451706	0.8017951671	3.1960865797
C103185+AF8-65	7.82793	6.83425	17.9307	7.84868	7.38337	4.37543	10.1398	2.71168	0.8730596722	0.4377230114	0.5926060864	3.7393055228	1.0602109877	6.6123952679
C103187+AF8-65	26.8675	19.0566	30.5262	24.2547	25.1515	16.2358	27.6092	11.0647	0.7092807295	0.7945535311	0.6455201479	2.495250662	1.0682265471	2.7588818495
C103327+AF8-65	70.8908	75.9309	62.7442	76.7492	63.3847	61.0015	64.6729	20.8589	1.0710966726	1.2232078822	0.9624010211	3.1004942734	1.1184213225	3.0080301454
scaffold526+AF8-67	19.8785	31.7073	20.369	8.7835	25.1902	25.4488	12.1826	3.76295	1.5950549589	0.4312190093	1.0102658971	3.2375131214	0.7891362514	5.4130403008
C103193+AF8-65	16.4724	20.1774	16.7317	25.5001	19.2978	18.5605	18.6721	4.73417	1.2249216872	1.5240591213	0.9617935723	3.9441126956	0.8535895283	3.5342414827
C103201+AF8-65	18.2946	15.4289	41.3876	17.4538	16.1527	19.6446	24.0131	6.5901	0.8433581494	0.421715683	1.2161805766	3.6438142062	1.132603218	6.2802688882
C103203+AF8-65	11.9224	15.5723	13.8173	14.0034	11.125	17.4913	13.457	4.55117	1.3061380259	1.0134686227	1.5722516854	2.9568220919	1.0716764045	3.035988548
C103205+AF8-65	13.0671	14.9125	14.6777	18.158	12.8405	13.5581	17.575	2.90324	1.1412249084	1.2371148068	1.0558856742	6.0535815158	1.0176472879	5.0556275058
C103207+AF8-65	82.259	84.224	95.0799	71.5268	83.9716	74.588	85.2618	31.6629	1.0238879636	0.7522809763	0.888252695	2.692798196	0.9796050093	3.0028803426
C103211+AF8-65	16.4311	19.3417	16.8693	22.6865	16.5875	25.8871	18.6371	7.24651	1.1771396924	1.3448394421	1.5606390354	2.571872529	0.9905712133	2.3279206128
C103217+AF8-65	25.7465	5.1019	24.7533	10.7732	26.5982	2.32588	9.94902	8.14329	0.1981589731	0.4352227784	0.0874450151	1.2217445283	0.9679790362	3.0397173624
C103219+AF8-65	1.98008	0.615778	788.047	146.412	0.386598	0.48091	296.066	176.038	0.3109864248	0.185790949	1.2439536676	1.6818300594	5.1218061138	4.4765732399
C103221+AF8-65	54.3103	77.4767	65.9624	55.627	69.0072	74.4284	63.5171	17.4235	1.4265562886	0.8433137666	1.0785599184	3.6454845467	0.7870236729	3.7858294832
C103223+AF8-65	25.3717	20.4232	28.3869	23.3241	24.0484	20.4858	25.511	13.4439	0.8049598568	0.8216501273	0.8518570882	1.8975892412	1.0550265298	2.1115078214
C103225+AF8-65	7.85603	5.81043	3.20809	8.10596	8.66066	6.07601	6.44079	2.57663	0.739614029	2.5267246243	0.701564315	2.4996953385	0.9070936857	1.2450720515
C103227+AF8-65	9.69315	5.26378	10.2647	6.58244	9.78623	3.82518	5.5381	4.36865	0.5430412198	0.6412695939	0.3908737072	1.2676913921	0.9904886764	2.3496274593
C103229+AF8-65	7.74627	12.0738	11.1708	8.35014	9.43109	9.8826	9.36246	3.81409	1.5586598453	0.7474970459	1.0478746359	2.454703481	0.8213546896	2.9288244378
C103231+AF8-65	28.0872	42.9291	36.6002	34.0316	30.1324	53.5444	34.7203	12.5999	1.5284221994	0.9298200556	1.7769709681	2.7556012349	0.9321262163	2.9048008318
C103233+AF8-65	12.5625	11.5141	17.7909	15.7407	12.1938	8.10742	13.3525	4.39212	0.9165452736	0.8847613106	0.664880513	3.0401036402	1.0302366777	4.0506406929
C103237+AF8-65	15.342	18.6245	12.9477	15.403	15.8999	17.0776	21.2992	3.27541	1.2139551558	1.1896321354	1.0740696482	6.5027584333	0.964911729	3.9530013037
C103239+AF8-65	37.634	40.6125	33.4782	44.4616	35.0484	37.2958	37.4515	11.8746	1.0791438593	1.3280761809	1.064122756	3.1539167635	1.0737722692	2.8193118084
C103241+AF8-65	12.4034	12.2224	15.0593	12.2472	12.7969	10.2564	11.8268	2.86961	0.9854072271	0.8132648928	0.8014753573	4.1213962873	0.9692503653	5.2478559804
C103245+AF8-65	3.54372	5.45005	5.97636	10.8427	4.53044	5.62225	7.70195	1.03219	1.5379460002	1.8142648703	1.2409942522	7.461756072	0.7822021702	5.7899805268
C103247+AF8-65	9.96869	13.6911	13.9739	15.6696	14.6142	13.3287	13.1037	2.88344	1.3734101472	1.1213476553	0.9120376073	4.5444677191	0.6821235511	4.8462600228
C103251+AF8-65	14.9675	8.48471	20.4378	9.37767	16.6529	7.19168	11.8248	4.15508	0.5668755637	0.4588395033	0.4318575143	2.8458657836	0.8987924025	4.9187500602
C103253+AF8-65	5.55126	7.03538	10.0058	5.10927	6.02066	9.13546	8.09001	2.10928	1.2673483137	0.5106308341	1.5173519182	3.8354367367	0.9220351257	4.7437040127
C103255+AF8-65	11.5084	20.1229	21.7391	15.3964	12.1657	15.8862	17.4414	3.71772	1.7485401967	0.7082353915	1.3058188185	4.6914237759	0.9459710498	5.8474279935
C103257+AF8-65	24.092	18.4068	17.7415	30.2598	24.036	16.7667	22.4568	4.64234	0.7640212519	1.7055942282	0.6975661508	4.8373880414	1.0023298386	3.8216718293
C103259+AF8-65	16.3469	14.0541	30.0549	36.5978	17.5849	10.0373	23.3954	7.57751	0.8597409906	1.2176982788	0.570790849	3.0874786044	0.9295986898	3.9663293087
C103261+AF8-65	29.1843	27.1314	28.3456	15.4338	36.6771	29.7878	14.629	12.228	0.9296573843	0.5444866223	0.812163448	1.1963526333	0.7957090392	2.3180896304
C103263+AF8-65	10.3445	25.3101	15.1376	15.2126	13.2609	31.1778	12.5516	5.88106	2.4467204795	1.0049545503	2.3511073909	2.1342411062	0.7800752588	2.5739577559
C103265+AF8-65	9.77126	5.75353	11.6633	7.01859	12.2059	4.97881	9.8636	2.53066	0.5888217077	0.6017670814	0.4079019163	3.897639351	0.8005358065	4.6087977049
C103471+AF8-65	7.88426	26.2981	9.85112	32.9266	9.25412	24.4218	16.8212	4.80258	3.3355191229	3.3424219784	2.6390191612	3.5025340546	0.8519729591	2.0512141391
C103273+AF8-65	50.6853	28.9385	21.7909	11.1544	64.0054	16.2291	18.9705	6.78149	0.5709446329	0.5118834009	0.2535582935	2.797394083	0.7918909967	3.2132908845
C103275+AF8-65	18.2633	16.9515	17.4402	9.65323	22.6047	12.76	15.3479	9.18617	0.9281728932	0.553504547	0.5644843771	1.6707615905	0.807942596	1.8985278957
C103287+AF8-65	9.34956	6.62455	14.7382	6.2592	8.19926	3.28612	8.2259	1.87176	0.7085413645	0.4246922962	0.4007825096	4.3947407787	1.1402931484	7.87397957
C103535+AF8-65	10.1466	16.9854	19.5572	60.4825	9.59877	14.8423	37.1959	4.25225	1.6739991721	3.0925950545	1.5462710326	8.747345523	1.0570729375	4.5992592157
C103295+AF8-65	23.7527	37.7322	12.4912	8.72093	47.5541	31.7624	12.8598	4.12858	1.5885436182	0.6981659088	0.667921378	3.1148239831	0.4994879516	3.0255438916
C103297+AF8-65	12.8158	13.712	14.5809	27.4952	14.239	12.2401	21.391	3.03207	1.069929306	1.8856997853	0.8596179507	7.0549162783	0.9000491608	4.8088929345
C103301+AF8-65	8.17853	11.9331	12.0751	15.9845	7.68918	13.521	11.9098	4.01164	1.4590763866	1.3237571531	1.7584449837	2.9688107607	1.0636413766	3.0100158539
C103305+AF8-65	28.8646	25.4876	46.0081	130.948	30.425	23.8509	71.7559	10.6466	0.8830054808	2.8461944745	0.7839244043	6.7397948641	0.9487132293	4.321388988
C103309+AF8-65	18.0923	23.2545	22.0553	18.1019	26.0686	25.2341	15.5825	6.7623	1.2853258016	0.8207505679	0.9679883078	2.3043195363	0.69402653	3.2615086583
C103311+AF8-65	23.3085	14.6892	23.2155	15.023	23.565	14.3275	17.2611	5.55871	0.6302078641	0.6471107665	0.6079991513	3.1052348477	0.9891152132	4.1764186295
C103315+AF8-65	11.0041	11.8175	13.526	33.7588	10.997	9.98695	20.336	3.58116	1.0739179033	2.4958450392	0.9081522233	5.6786069318	1.0006456306	3.7769884618
C103319+AF8-65	55.4858	32.3928	66.9673	42.775	54.0293	25.8298	62.4075	21.8764	0.5838034236	0.6387445813	0.4780702323	2.8527317109	1.0269575952	3.0611663711
C103321+AF8-65	2.90522	13.0583	8.96696	23.8888	3.86325	34.2789	8.63681	5.78495	4.4947714803	2.6640912862	8.8730731897	1.492979196	0.7520144956	1.5500496979
C103325+AF8-65	14.1307	6.8738	7.75113	4.73497	18.8422	3.93195	3.42784	3.55661	0.4864444083	0.6108748015	0.2086778614	0.9637941748	0.7499495813	2.1793589963
C103329+AF8-65	4.06491	8.09557	10.0325	6.98636	4.39022	8.9482	7.37064	4.14205	1.9915742292	0.6963727884	2.038212208	1.7794666892	0.9259012077	2.4221098248
C103333+AF8-65	11.7987	9.08157	14.8973	9.12592	13.3969	10.9693	10.6166	6.35603	0.7697093748	0.6125888584	0.8187939001	1.670319366	0.8807037449	2.3438058033
C103335+AF8-65	14.3029	9.63716	8.28399	5.5164	18.059	10.7434	6.85097	2.58518	0.6737906299	0.6659109922	0.5949055872	2.6500939973	0.7920095243	3.2044151664
C10333+AF8-65	3.55853	3.96182	2.32824	3.42407	6.57631	3.96679	2.90786	0.543314	1.1133305044	1.4706688314	0.6031938884	5.3520800127	0.5411134816	4.285256776
C103581+AF8-65	16.1144	19.114	14.5276	14.4665	15.2551	18.349	14.8909	3.50157	1.1861440699	0.9957942124	1.2028108633	4.2526352465	1.0563287032	4.1488817873
C103343+AF8-65	9.95123	8.14139	10.9394	12.6115	11.6731	6.71697	10.96	3.347	0.8181290152	1.1528511619	0.575422981	3.2745742456	0.8524924827	3.2684194801
C103347+AF8-65	69.8251	110.256	61.4465	102.698	74.5617	88.9545	59.9533	22.4909	1.5790310361	1.6713401089	1.1930320795	2.6656692262	0.9364740879	2.7320605223
C103353+AF8-65	9.9819	12.2688	9.8159	8.6629	9.21509	12.7158	7.39075	2.92735	1.2291046795	0.8825375157	1.3798888562	2.5247237262	1.0832124266	3.3531692486
C103355+AF8-65	58.5556	53.9683	68.638	73.1255	59.2447	44.3208	76.4405	21.3347	0.9216590727	1.065379236	0.7480972982	3.5829189068	0.9883685798	3.2172001481
C103359+AF8-65	8.74487	14.3256	14.9516	23.3091	10.3364	12.4623	17.4463	3.08597	1.6381718653	1.5589702774	1.2056712202	5.6534250171	0.8460266631	4.845024417
C103373+AF8-65	9.93493	15.2214	17.1852	21.4767	10.0931	15.4915	21.4753	3.89734	1.5321094361	1.2497206899	1.5348604492	5.5102454495	0.984328898	4.4094690225
C103377+AF8-65	1.14701	2.44063	8.67059	28.8451	1.93395	1.87011	20.6569	1.65633	2.1278192867	3.3267747639	0.9669898394	12.4714881696	0.5930918586	5.2348203558
C103381+AF8-65	7.82543	11.7138	10.9232	11.7639	7.89275	9.11755	10.3344	2.82328	1.4968889888	1.0769646258	1.1551803871	3.6604233374	0.9914706534	3.8689750928
C103383+AF8-65	15.5394	20.5208	15.5629	22.0547	15.7049	25.222	17.233	6.06631	1.3205657876	1.4171330536	1.605995581	2.840771408	0.9894618877	2.5654640135
C103385+AF8-65	16.8732	16.5431	22.1554	31.3683	14.5463	15.1368	24.2625	5.35152	0.9804364317	1.4158309035	1.0405945154	4.5337586331	1.159965077	4.1400200317
C103387+AF8-65	70.6371	29.1264	100.142	46.9958	59.8648	31.6529	43.4024	11.6341	0.4123385586	0.4692916059	0.5287397603	3.7306194721	1.1799438067	8.6076275776
C103389+AF8-65	13.7119	8.52341	10.581	13.8528	16.9741	8.01526	10.8357	2.67715	0.6216067795	1.30921463	0.472205301	4.0474758605	0.8078130799	3.9523373737
C103395+AF8-65	6.61838	9.40828	9.34741	9.43681	8.52695	8.30659	9.95089	2.83247	1.4215382012	1.0095641466	0.9741572309	3.5131493008	0.7761720193	3.3000914396
C103397+AF8-65	133.469	244.39	53.5129	39.2309	173.486	252.333	44.9276	31.8601	1.8310618945	0.7331110816	1.454486241	1.4101525105	0.7693358542	1.679621219
C103399+AF8-65	7.66597	3.78001	10.3975	3.09744	9.14191	2.90998	4.04873	2.24021	0.4930895894	0.2979023804	0.3183120376	1.8072993157	0.8385523375	4.641305949
C103401+AF8-65	48.1323	37.0161	53.1014	46.2521	54.0885	29.8642	57.4849	18.3097	0.7690490585	0.8710147002	0.5521358514	3.1395872133	0.8898804737	2.9001785939
C103405+AF8-65	0.687808	0.189955	39.934	48.2308	0.508658	0.3685	44.5755	5.9915	0.2761744557	1.2077628086	0.7244553315	7.4397897021	1.3522012826	6.6651089043
C103411+AF8-65	3.02477	4.7549	93.4673	13.6301	4.15983	5.25358	83.6485	5.33897	1.5719872916	0.1458274712	1.2629314179	15.6675351238	0.7271378878	17.5066164447
C103413+AF8-65	10.9847	9.15438	11.5554	14.0979	11.3207	7.54034	12.7796	3.2145	0.8333755132	1.2200270004	0.666066586	3.9756105149	0.9703198565	3.5947736818
C103415+AF8-65	14.2311	18.5872	15.9545	31.1609	17.5541	15.1519	18.4222	3.16778	1.3060972096	1.9531104077	0.8631544767	5.8154922375	0.8106994947	5.0364924332
C103421+AF8-65	16.0221	5.73508	14.0593	13.7049	11.9435	4.94309	12.3001	4.0468	0.3579480842	0.9747924861	0.4138728179	3.0394632796	1.3414911877	3.4741771276
scaffold10233+AF8-65	19.3371	17.4683	14.5164	10.5761	19.1626	18.9689	12.4338	4.34637	0.9033567598	0.728562178	0.9898917683	2.8607320592	1.0091062799	3.3398905293
C103425+AF8-65	25.8096	20.8995	38.4898	22.9347	27.4065	19.1391	33.457	9.52372	0.8097568347	0.5958643589	0.6983416343	3.5130180224	0.9417328006	4.0414669898
C103427+AF8-65	19.9479	30.5678	29.9052	59.3582	18.9371	27.3021	39.6109	9.17051	1.5323818547	1.9848788839	1.4417255018	4.3193780935	1.053376705	3.2610181986
C103429+AF8-65	59.3007	55.2641	91.0784	57.5242	51.0308	48.5189	61.1593	30.891	0.9319299772	0.6315899269	0.9507767858	1.9798420252	1.1620570322	2.948379787
C103437+AF8-65	11.1553	15.8677	16.5374	22.9602	12.5721	16.885	20.1644	4.91755	1.4224359721	1.3883802774	1.3430532687	4.1004971988	0.8873060189	3.3629347948
C103443+AF8-65	13.1087	14.4413	16.233	17.8135	15.6984	11.8363	15.8079	2.72038	1.1016576777	1.0973633956	0.7539812975	5.810916122	0.8350341436	5.9671810556
C103445+AF8-65	10.745	7.0352	9.70799	11.1684	9.8396	5.983	8.20208	2.33043	0.6547417403	1.1504338179	0.6080531729	3.5195564767	1.0920159356	4.1657505267
C103447+AF8-65	25.6174	20.8108	14.4609	12.1009	24.0023	11.0666	13.8218	6.73856	0.8123697175	0.8368013056	0.461064148	2.0511503941	1.0672893848	2.1459926156
C103449+AF8-65	15.8642	4.77894	30.8083	11.8924	16.857	5.23279	11.4256	9.43955	0.301240529	0.3860128602	0.3104223765	1.210396682	0.9411045856	3.2637466828
C103451+AF8-65	21.2709	22.9931	10.3326	14.2838	30.6639	17.9204	14.9861	2.76512	1.0809650744	1.3824013317	0.5844135938	5.4196924546	0.6936788862	3.7367636848
C103457+AF8-65	16.0252	13.2297	10.1127	1.80243	15.3958	9.10536	2.5143	1.23222	0.8255559993	0.1782342994	0.5914184388	2.0404635536	1.0408812793	8.2068948727
C103461+AF8-65	46.4836	27.7786	41.9466	50.3715	55.8246	21.7039	34.2447	10.0678	0.5976000138	1.2008482213	0.3887873805	3.4014084507	0.8326723344	4.1664117285
C103463+AF8-65	51.4844	75.3018	99.0151	68.0858	44.3149	74.5848	84.3346	31.5741	1.462613918	0.6876304725	1.6830637099	2.671005666	1.1617853137	3.1359595365
C103465+AF8-65	7.52588	10.3972	18.7959	19.8077	6.80494	14.0762	17.4214	5.79271	1.3815261471	1.0538308887	2.068526688	3.0074697335	1.1059436233	3.2447507298
C103467+AF8-65	12.3271	8.30838	14.9438	11.9069	14.7947	8.21893	12.7543	3.39604	0.6739930722	0.7967785971	0.5555320486	3.7556389206	0.8332105416	4.4003604198
C103473+AF8-65	9.29629	11.1121	15.6933	12.9032	10.0992	11.4608	13.8529	3.44022	1.1953263076	0.8222107524	1.1348225602	4.0267482894	0.9204976632	4.5617140764
C103475+AF8-65	13.4175	10.6248	14.3768	8.48883	17.8444	8.02118	9.27041	5.08326	0.7918613751	0.5904533693	0.4495068481	1.8237135224	0.7519165677	2.828263752
C103477+AF8-65	5.10591	8.46823	7.14032	8.43311	6.39395	7.60457	8.54298	1.3124	1.6585153283	1.1810549107	1.1893383589	6.5094330997	0.7985533199	5.4406583359
C103481+AF8-65	15.6867	11.3188	13.1055	10.461	14.2354	14.3305	12.031	4.33331	0.7215539278	0.7982144901	1.0066805288	2.7763995652	1.1019500681	3.0243624389
C103483+AF8-65	21.1056	28.1771	15.4707	20.4145	24.2186	28.1421	20.9257	4.14727	1.335053256	1.3195589081	1.162003584	5.0456565403	0.8714624297	3.7303334483
C103485+AF8-65	16.4082	57.4964	9.21969	17.033	9.26924	76.5451	13.64	8.50439	3.5041259858	1.8474590794	8.2579693697	1.6038775268	1.7701774903	1.0841095011
C103487+AF8-65	9.89223	21.4997	12.7301	15.0595	12.4534	22.6991	11.4655	4.72774	2.1733926526	1.1829836372	1.8227231118	2.4251545136	0.7943396984	2.6926396122
scaffold4523+AF8-65	11.863	15.3747	16.8986	22.9552	13.5993	16.8553	18.7821	4.83262	1.2960212425	1.3584083889	1.239424088	3.8865253217	0.8723243108	3.4967781452
C103499+AF8-65	37.161	23.6172	33.6068	31.2563	37.0875	20.6215	36.1913	8.83918	0.6355372568	0.9300587976	0.5560229188	4.0944182605	1.0019817998	3.8020268848
C103501+AF8-65	54.7188	53.7125	22.1673	23.2463	74.9059	55.8501	19.9755	9.39573	0.9816096113	1.048675301	0.7456034838	2.1260189469	0.7305005347	2.3592951266
scaffold11433+AF8-65	15.3119	15.4601	23.8198	81.0091	9.02809	9.07292	58.1833	7.68977	1.0096787466	3.4009143654	1.0049656129	7.5663251307	1.6960287281	3.0975958969
C103507+AF8-65	22.3064	28.8072	33.0614	58.6783	21.911	31.4368	37.7013	9.30157	1.2914320554	1.7748280472	1.4347496691	4.0532189727	1.0180457305	3.5543892053
C103509+AF8-65	18.1457	28.5769	26.2385	35.157	18.3914	28.7588	24.7868	9.41832	1.5748579553	1.3399012901	1.5637091249	2.631764476	0.986640495	2.7859002455
C103511+AF8-65	85.3132	58.1683	82.7844	79.1185	75.6691	45.7331	72.8524	25.4175	0.6818206327	0.9557175023	0.6043827665	2.8662299597	1.1274509674	3.2569843612
C103829+AF8-65	13.0817	16.176	12.7171	13.8971	15.2638	15.5208	12.7346	3.12447	1.2365365358	1.0927884502	1.0168372227	4.0757632494	0.8570408417	4.0701622995
C103521+AF8-65	13.638	12.3029	11.6475	6.94111	15.0198	10.2905	6.91757	4.38716	0.9021044141	0.5959313157	0.6851289631	1.57677632	0.9080014381	2.6549065911
C103525+AF8-65	7.1832	8.66614	8.31063	11.8481	6.72078	9.74271	8.5479	2.54999	1.2064455953	1.4256560574	1.449639774	3.3521307927	1.0688045138	3.259083369
C103529+AF8-65	13.5201	11.4754	13.5722	13.2706	15.9927	9.75436	11.2278	3.4856	0.8487659115	0.9777781052	0.6099257786	3.2211957769	0.8453919601	3.8937915997
C103531+AF8-65	8.14199	12.8499	19.9283	4.37699	13.8469	4.45946	9.56152	2.21911	1.578225962	0.2196368983	0.3220547559	4.3087183601	0.5880009244	8.9803119269
C103537+AF8-65	13.7534	6.38243	10.8451	4.4129	19.3508	6.33815	6.85067	1.6654	0.4640619774	0.4069026565	0.3275394299	4.1135282815	0.7107406412	6.5120091269
C103539+AF8-65	6.00353	11.0548	15.4414	21.4346	5.90182	9.36226	17.7876	3.33694	1.8413833195	1.388125429	1.586334385	5.3305123856	1.0172336669	4.627413139
C103541+AF8-65	21.7842	21.5235	23.9692	27.1268	19.7504	20.4945	19.4857	6.96435	0.9880326108	1.1317357275	1.0376751863	2.7979208397	1.1029751296	3.4416995125
C103543+AF8-65	9.88416	7.06015	11.7314	7.95395	9.52285	8.39119	6.19994	3.49835	0.7142893276	0.6780051827	0.8811637272	1.7722469164	1.0379413726	3.3534094645
C103549+AF8-65	27.3255	50.3915	37.8215	66.8	30.679	44.1124	45.8578	10.8291	1.8441199612	1.7661911876	1.4378695525	4.2346824759	0.8906907005	3.4925801775
C103551+AF8-65	17.1414	16.0066	16.1239	15.8588	19.2633	19.6062	12.7584	5.08158	0.9337977061	0.9835585683	1.0178006884	2.5107151713	0.8898475339	3.1730091822
C103555+AF8-65	15.9632	11.7095	29.2446	9.7505	14.7986	10.4858	10.7439	4.67595	0.733530871	0.3334119803	0.7085670266	2.2976935168	1.0786966335	6.2542584929
C103559+AF8-65	27.3676	35.6619	65.174	14.1977	37.4154	18.1946	23.9987	11.2684	1.3030700536	0.2178430049	0.4862863954	2.1297344787	0.7314528242	5.7837847432
C103561+AF8-65	10.3608	9.42667	33.6438	30.5519	7.93883	6.44849	28.3408	4.82801	0.9098399737	0.9080989662	0.8122720854	5.8700789766	1.30507896	6.9684611258
C103563+AF8-65	31.1975	13.7572	21.4872	14.4463	32.8773	5.36891	29.5496	15.1764	0.4409712317	0.6723211959	0.1633014268	1.9470757228	0.9489069966	1.4158298411
C103565+AF8-65	13.1063	14.1827	14.21	13.0194	14.6194	12.3605	12.0186	3.89746	1.082128442	0.9162139338	0.8454861349	3.0837006666	0.8965005404	3.6459642947
C103569+AF8-65	130.96	390.72	19.6993	7.69213	161.272	456.024	14.5299	32.5697	2.9835064142	0.3904773266	2.8276700233	0.4461170966	0.8120442482	0.6048351689
C103571+AF8-65	9.37291	14.069	13.4941	19.2022	11.345	11.6418	13.7764	3.31503	1.5010279625	1.423007092	1.0261613045	4.1557391637	0.8261710004	4.0705815634
C103573+AF8-65	13.2692	7.88159	13.5623	13.9371	12.0352	6.54837	14.6641	3.32312	0.5939762759	1.0276354306	0.544101469	4.412750668	1.1025325711	4.0811947808
C103575+AF8-65	32.2266	34.641	25.6405	27.9289	40.3746	38.9271	32.1524	6.20134	1.0749194765	1.0892494296	0.9641482516	5.1847503927	0.7981899511	4.1346708937
C103577+AF8-65	16.8943	16.5355	22.0822	20.4791	16.4849	17.265	16.9859	5.69118	0.9787620677	0.9274030667	1.0473220948	2.9846007331	1.0248348489	3.8800740795
C103583+AF8-65	20.3139	33.9039	28.9854	44.8179	25.9054	29.4959	34.5352	8.13465	1.6690000443	1.546223271	1.1386004462	4.2454438728	0.7841569711	3.5632018587
C103591+AF8-65	26.8301	24.1742	52.9479	56.4171	19.1857	20.6721	45.7551	14.2945	0.9010104323	1.0655210122	1.0774743689	3.2008884536	1.3984425901	3.7040749939
C103595+AF8-65	16.1139	23.3319	21.7902	31.2231	16.9316	27.9794	25.5758	4.62664	1.4479362538	1.4328964397	1.6524959248	5.5279425242	0.9517056864	4.7097245517
C103597+AF8-65	12.8807	14.5809	34.925	13.0224	10.2675	14.645	14.1721	7.94496	1.1319959319	0.3728675734	1.4263452642	1.7837849404	1.2545118091	4.3958685758
C103599+AF8-65	28.2964	53.5606	40.125	39.8142	36.8249	50.7504	44.0448	8.63112	1.8928414922	0.9922542056	1.3781544553	5.103022551	0.7684039875	4.6488752329
C103603+AF8-65	52.8273	53.6425	60.8598	59.3509	50.0291	47.6391	62.3249	15.9338	1.0154314152	0.9752069511	0.9522278034	3.91149004	1.0559314479	3.8195408503
C103605+AF8-65	11.106	10.8055	8.42523	10.0645	13.5428	9.52675	8.47294	2.63905	0.9729425536	1.1945667952	0.7034549724	3.2106023001	0.8200667513	3.1925238249
C103609+AF8-65	25.4237	30.6908	32.6119	29.406	25.5685	34.7469	28.7252	12.0892	1.2071728348	0.9016953934	1.358972955	2.3761042914	0.9943367816	2.6976061278
C103613+AF8-65	11.4003	9.60053	10.3483	10.7033	11.6345	7.85913	10.5192	3.86842	0.8421295931	1.0343051516	0.6755021703	2.7192497195	0.9798702136	2.6750714762
C103615+AF8-65	90.2055	118.41	31.1386	16.3437	108.525	133.892	28.247	11.9905	1.3126694049	0.5248694546	1.2337433771	2.3557816605	0.8311955771	2.5969392436
C103619+AF8-65	28.9439	22.0199	55.2071	50.976	29.8174	20.052	60.634	10.094	0.7607786097	0.9233594954	0.6724932422	6.0069348128	0.9707050246	5.4692985932
C103621+AF8-65	4.40243	2.3966	17.9609	9.06749	4.35152	1.35655	11.3397	3.42052	0.5443811713	0.5048460823	0.3117416443	3.3151976892	1.0116993602	5.2509267597
C103623+AF8-65	13.6163	21.9793	16.8892	18.7008	14.1026	19.4362	13.9174	3.21403	1.6141903454	1.1072638136	1.3781997646	4.3302022694	0.9655169969	5.2548358292
C103627+AF8-65	6.0333	18.7065	23.7766	18.7973	7.01128	22.8928	14.1649	4.20684	3.1005419919	0.7905798138	3.2651384626	3.3671116563	0.8605133442	5.6518907303
C103635+AF8-65	9.04361	8.78728	17.7064	11.1175	12.0581	10.3025	13.8546	5.40919	0.9716562302	0.6278803145	0.8544049228	2.5613077004	0.7500029026	3.2733921345
C103641+AF8-65	16.8852	26.2959	35.249	18.2521	18.9135	29.8719	28.7371	9.13533	1.5573342335	0.5178047604	1.5793956698	3.1457101167	0.8927591403	3.8585360354
C103643+AF8-65	12.6021	13.731	16.8707	13.4873	12.2578	16.7161	12.4186	4.28291	1.089580308	0.7994511194	1.3637112696	2.899570619	1.0280882377	3.9390741342
C103781+AF8-65	35.0422	58.409	51.182	93.8685	31.1005	53.5091	60.6157	10.1875	1.6668188641	1.8340139111	1.7205221781	5.950007362	1.1267407276	5.024
C103647+AF8-65	20.1067	13.1457	14.4572	15.9567	20.1939	9.74305	9.97119	4.38848	0.653796993	1.1037199458	0.4824749058	2.2721283907	0.9956818643	3.2943524865
C103649+AF8-65	32.5537	23.4961	49.4222	22.9599	31.012	25.7742	28.1678	9.80667	0.7217643463	0.4645665308	0.8311040887	2.8723103765	1.0497130143	5.0396515841
C103651+AF8-65	9.67537	11.6465	9.5227	13.26	10.7714	11.2204	8.43857	2.48281	1.2037265758	1.3924622218	1.0416844607	3.398798136	0.8982462818	3.8354525719
C103653+AF8-65	17.82	17.8426	12.8257	12.3688	8.72466	21.0166	13.0967	5.6403	1.0012682379	0.9643762134	2.4088732398	2.3219864192	2.0424864694	2.2739393295
C10365+AF8-65	1.2268	2.3902	2.80213	7.52532	2.31755	1.1966	4.40796	0.538506	1.9483208347	2.6855713332	0.516321115	8.1855355372	0.5293521175	5.2035260517
C103659+AF8-65	6.2613	8.55187	19.2343	6.21437	6.03347	10.9398	5.93335	3.26527	1.3658297798	0.3230879211	1.8131854472	1.8171085393	1.0377610231	5.8905695394
C103661+AF8-65	10.5285	10.1243	12.0281	18.5842	11.0756	10.7959	11.4164	14.1572	0.9616089661	1.5450653054	0.9747462891	0.806402396	0.9506031276	0.8496100924
C103665+AF8-65	9.92942	6.92747	11.5035	7.56661	11.7021	6.68282	7.51008	2.53621	0.6976711631	0.6577658973	0.5710786953	2.9611428076	0.8485160783	4.5357048509
C103669+AF8-65	12.5736	11.0033	6.07119	2.13218	17.3594	15.4566	2.77906	1.83458	0.8751113444	0.3511963882	0.8903879166	1.5148208309	0.7243107481	3.3093078525
C103671+AF8-65	16.3798	20.6912	10.8534	9.7741	19.3229	16.7909	8.94844	2.64917	1.2632144471	0.9005565076	0.8689637684	3.3778277725	0.847688494	4.0969058233
C103673+AF8-65	6.15631	10.0844	9.60586	14.3917	7.11142	11.0139	11.855	2.58715	1.6380591621	1.4982208777	1.5487624131	4.582262335	0.8656934902	3.7129118915
C103675+AF8-65	24.2902	18.287	16.1642	7.18403	26.2455	10.0491	12.8443	13.1889	0.7528550609	0.4444408013	0.3828884952	0.9738719681	0.9254996095	1.2255912169
C103677+AF8-65	7.01512	7.69784	10.2291	12.3112	6.77859	7.10597	10.9114	2.74503	1.0973212147	1.2035467441	1.0482961796	3.9749656652	1.0348936873	3.7264073617
C103679+AF8-65	18.3786	18.526	23.2865	23.7948	16.064	24.2339	20.0075	7.36601	1.0080201974	1.0218280978	1.5085844124	2.7161923484	1.1440861554	3.1613451516
C103681+AF8-65	32.8504	30.6454	46.7887	48.6306	34.6457	33.397	42.9758	12.0451	0.9328775296	1.0393663427	0.9639580092	3.5679072818	0.9481811596	3.8844592407
C103683+AF8-65	20.7812	27.8506	22.1594	30.6473	22.4405	29.053	21.2131	5.61351	1.3401824726	1.3830383494	1.2946681224	3.7789368862	0.9260577973	3.9475123408
C103685+AF8-65	32.6926	30.5787	32.7812	54.9395	32.0633	28.8352	40.609	11.359	0.9353401075	1.6759453589	0.8993210306	3.5750506207	1.0196268007	2.8859230566
C103687+AF8-65	21.0085	34.2256	45.1575	17.17	20.6665	30.0269	24.062	17.793	1.629131066	0.3802247689	1.4529262333	1.3523295678	1.0165485206	2.5379362671
C103689+AF8-65	10.4762	6.79857	9.94782	9.41571	11.0773	5.53496	10.3978	3.05838	0.6489538191	0.9465098886	0.4996668863	3.3997737364	0.9457358743	3.2526435564
C103691+AF8-65	10.142	9.89393	12.2023	13.0455	10.4253	10.921	10.8588	2.48498	0.9755403274	1.0691017267	1.0475477924	4.3697735998	0.972825722	4.9104218143
C103699+AF8-65	19.628	18.265	19.2747	16.6738	24.594	18.8328	19.1301	4.42283	0.930558386	0.8650614536	0.7657477434	4.325307552	0.7980808327	4.358001551
C103705+AF8-65	45.849	56.8788	47.6008	19.3816	74.7438	49.2214	34.6369	7.13633	1.2405679513	0.4071696274	0.6585348885	4.8536012208	0.6134154271	6.6702072354
scaffold9912+AF8-65	10.3481	7.2867	13.1925	11.3253	12.1264	6.63603	9.20652	2.49664	0.7041582513	0.858465037	0.547238257	3.6875640861	0.8533530149	5.2841018329
C103709+AF8-65	65.2291	123.029	43.0421	91.5789	97.9856	134.834	52.0065	16.8401	1.8861060478	2.1276587341	1.3760593393	3.0882536327	0.6657008785	2.5559290028
C103711+AF8-65	14.2524	23.901	19.3684	21.159	15.213	21.4881	19.4159	5.38359	1.676980719	1.092449557	1.412482745	3.60649678	0.9368566358	3.5976736713
C103713+AF8-65	21.9054	16.6035	25.9064	29.3452	25.8353	14.4749	25.4264	6.32594	0.7579637898	1.1327394003	0.5602760564	4.0193868421	0.847886419	4.0952648934
C103719+AF8-65	1.7502	5.09494	13.3019	14.9849	0.922586	9.00886	15.3316	2.33306	2.911061593	1.1265232786	9.764791575	6.5714555134	1.8970589192	5.7014821736
C103721+AF8-65	18.9916	21.1384	9.76252	14.8164	21.7021	22.7815	11.2834	4.06717	1.113039449	1.51768191	1.0497371222	2.7742631855	0.8751042526	2.400322583
C103723+AF8-65	9.10958	9.83347	12.2489	11.6697	9.73556	8.05867	12.9268	3.66636	1.0794646954	0.9527141213	0.8277561845	3.525785793	0.9357016956	3.3408885107
C103725+AF8-65	2.5179	8.91644	5.13635	5.53571	4.99488	7.96263	5.58925	1.79792	3.5412208587	1.0777517108	1.5941584182	3.1087312005	0.5040961945	2.8568290024
C103727+AF8-65	18.6337	10.6122	15.0123	11.9023	23.3257	8.61391	12.7845	4.60941	0.5695165211	0.7928365407	0.3692883815	2.7735653804	0.7988484804	3.2568810325
C103737+AF8-65	32.2492	27.7959	32.5582	29.5969	30.6242	23.3537	30.8203	7.92694	0.8619097528	0.9090459546	0.7625897166	3.8880450716	1.0530626106	4.1072847782
C103739+AF8-65	6.58019	9.37433	13.7269	21.2919	6.1175	10.7827	15.5966	3.05728	1.4246290761	1.5511076791	1.7625991009	5.1014627381	1.0756338374	4.4899060603
C103745+AF8-65	7.32162	15.5183	15.1624	6.20584	7.53929	20.3491	9.17848	2.91539	2.1195172653	0.4092914051	2.6990737855	3.1482854781	0.9711285811	5.2008136133
C103859+AF8-65	9.96759	11.6936	18.3483	10.7369	12.5502	10.2048	12.8705	4.43409	1.1731622188	0.5851713783	0.813118516	2.9026248903	0.794217622	4.1380080242
C103749+AF8-65	12.4541	19.8728	14.6871	18.8177	16.5071	16.0816	16.7433	3.77405	1.5956833493	1.2812399997	0.974223213	4.4364277103	0.754469289	3.8916018601
C103751+AF8-65	9.08714	6.57494	9.57356	9.34468	8.33364	5.39372	7.49672	1.9929	0.7235433811	0.9760924881	0.6472225822	3.761714085	1.0904166727	4.8038336093
C103753+AF8-65	20.9652	22.225	22.5772	20.4899	21.576	25.5399	21.8145	9.95778	1.060090054	0.9075483231	1.18371802	2.1906991317	0.9716907675	2.267292509
C103759+AF8-65	28.0171	25.4335	36.0228	27.851	30.9369	25.5092	27.9146	9.78858	0.9077848885	0.7731492277	0.8245557894	2.8517517352	0.9056207959	3.6800843432
C103761+AF8-65	35.4027	26.2074	54.3221	38.1721	42.4068	25.4364	43.3218	10.5353	0.740265573	0.7026992697	0.599818897	4.1120613556	0.8348354509	5.1561986844
C103763+AF8-65	12.7376	8.65507	10.5334	9.11322	11.2716	9.10879	8.9905	4.96903	0.6794898568	0.8651736381	0.8081186344	1.8093068466	1.1300613932	2.1198101038
C103771+AF8-65	10.9703	17.1251	14.2993	18.6597	11.9281	13.4174	17.6869	3.66687	1.5610420864	1.304938004	1.1248564315	4.8234325187	0.9197022158	3.8995928408
C103775+AF8-65	15.0379	21.6413	20.2848	13.0787	16.5661	21.2384	17.6782	5.01662	1.439117164	0.6447537072	1.2820398283	3.5239264684	0.9077513718	4.0435193417
C103777+AF8-65	21.3034	22.0507	18.4529	23.0748	21.4674	26.9877	16.37	5.12089	1.0350789076	1.2504701158	1.2571480477	3.1967099469	0.9923605094	3.6034556493
C103779+AF8-65	16.5091	33.4643	31.2966	37.1159	16.3262	36.0779	28.8632	5.29215	2.0270214609	1.1859403258	2.2098161238	5.4539648347	1.0112028519	5.9137779541
C103783+AF8-65	123.811	55.1194	155.779	102.262	153.218	32.649	94.1497	24.8781	0.4451898458	0.6564556198	0.2130885405	3.784440934	0.8080708533	6.2616920102
C103785+AF8-65	6.94212	6.26987	8.8443	9.54862	7.4407	5.66409	7.69108	1.97591	0.9031635869	1.0796354714	0.7612307982	3.8924242501	0.9329928636	4.4760641932
C103787+AF8-65	5.26627	44.1061	9.67689	8.77517	4.61075	56.6463	9.39841	5.13223	8.3752067403	0.9068171696	12.2857018923	1.8312526913	1.1421720978	1.8855137046
C103789+AF8-65	25.2015	16.441	14.2717	19.5644	33.8162	11.5715	15.5727	3.5649	0.6523818027	1.3708528066	0.3421880637	4.3683413279	0.7452493184	4.0033942046
scaffold3307+AF8-65	3.96638	2.07565	4.34283	2.26653	4.15054	1.57782	2.53996	2.27195	0.5233109284	0.5219016171	0.3801481253	1.1179647439	0.9556298698	1.9114989326
C103793+AF8-65	33.1603	25.8169	56.8441	40.291	31.6751	21.0391	38.5303	10.0765	0.778548445	0.7087982746	0.6642157404	3.8237780976	1.0468885655	5.6412544038
C103795+AF8-65	22.8278	10.855	21.5083	9.88178	34.4378	6.89374	10.9081	4.20516	0.4755166946	0.4594403091	0.200179454	2.5939797772	0.6628704505	5.1147399861
C103799+AF8-65	400.547	217.017	67.8322	20.8515	636.294	218.183	38.6053	25.3433	0.5418015863	0.3073982563	0.3428965227	1.5232941251	0.6294998853	2.6765338373
scaffold6938+AF8-65	3.58083	3.87802	8.51066	13.8619	3.7325	2.38194	7.0439	3.16077	1.0829947247	1.6287690966	0.6381620898	2.2285392483	0.9593650368	2.6925907295
C103811+AF8-65	14.5983	18.6629	19.6232	48.459	13.8436	15.6321	25.0022	5.18406	1.2784296802	2.4694749073	1.1291932734	4.8228994263	1.0545161663	3.7852956949
C103813+AF8-65	18.5556	24.6385	22.1465	34.3516	21.5148	21.0183	24.0499	5.92905	1.3278201729	1.5511073985	0.9769228624	4.0562822037	0.8624574711	3.7352526965
C103815+AF8-65	16.0052	27.8739	22.566	28.3472	17.0064	27.1767	22.7137	6.35139	1.7415527454	1.2561907294	1.5980278013	3.576177813	0.9411280459	3.5529230609
C103819+AF8-65	30.7418	28.5466	25.8918	25.0802	34.3339	43.1962	18.2995	2.73018	0.9285923401	0.9686541685	1.2581209825	6.7026716187	0.8953774549	9.4835505351
C103825+AF8-65	16.9043	18.4122	10.8181	3.47853	17.7563	16.3291	7.51919	1.64188	1.0892021557	0.3215472218	0.9196228944	4.5796221405	0.9520170306	6.5888493678
C103831+AF8-65	24.9617	24.9382	28.7526	19.2824	23.8909	21.5295	24.2062	7.38485	0.9990585577	0.6706315255	0.9011590187	3.2778187776	1.0448204128	3.8934575516
C103833+AF8-65	6.75168	8.18025	8.11979	7.10692	9.61818	10.2957	8.04878	2.13469	1.2115873383	0.8752590892	1.0704416012	3.7704678431	0.7019706431	3.8037326263
C103835+AF8-65	10.742	7.1778	14.4587	13.2299	11.1629	4.40741	5.68835	2.77517	0.6681995904	0.9150131063	0.3948266132	2.0497302868	0.9622947442	5.2100231698
C103837+AF8-65	63.7748	60.455	69.6136	56.4744	64.8038	60.4184	68.3027	25.1874	0.9479449563	0.811255272	0.9323280425	2.7117804934	0.9841213015	2.7638263576
C103839+AF8-65	36.2559	47.2659	63.9495	65.9373	46.4636	47.4163	51.1774	10.6561	1.3036747123	1.0310839021	1.0205042227	4.8026388641	0.7803075956	6.0012105742
C103843+AF8-65	100.352	98.6115	28.8057	10.6509	116.707	124.917	13.9039	12.6422	0.9826560507	0.369749737	1.0703471086	1.0998006676	0.8598627332	2.2785353815
C103849+AF8-65	9.20831	8.7149	8.93941	13.6757	9.85232	7.29914	13.4077	5.14247	0.9464168778	1.5298213193	0.7408549458	2.6072490457	0.93463367	1.7383494702
C103853+AF8-65	19.5323	15.532	25.3976	17.5773	19.3498	16.641	17.6905	6.60329	0.7951956503	0.6920850789	0.860008889	2.6790433254	1.009431622	3.8462039377
C103855+AF8-65	19.397	38.8192	35.0388	78.3054	23.8573	35.2865	42.6932	9.44127	2.00129917	2.2348196856	1.479065108	4.5219763867	0.8130425488	3.7112380008
C103857+AF8-65	9.06863	14.5292	12.7619	23.0237	9.18056	14.238	18.4646	4.19287	1.6021383605	1.8040965687	1.5508857847	4.4038093239	0.9878079333	3.0437146871
C103863+AF8-65	5.9195	10.7765	10.9434	8.63339	4.65715	13.5967	7.45285	1.87067	1.8205084889	0.7889129521	2.919532332	3.9840538417	1.2710563327	5.8499895759
C103865+AF8-65	11.1162	12.6525	14.1504	9.35458	12.746	13.4242	8.60486	3.57998	1.1382037027	0.6610823722	1.0532088498	2.4036056067	0.8721324337	3.9526477802
C103867+AF8-65	15.3379	22.3323	24.3266	19.935	14.1628	23.7812	20.894	4.68537	1.4560207069	0.8194733337	1.6791312452	4.4594130239	1.0829708815	5.1920339269
C103873+AF8-65	16.4428	14.1074	18.8051	17.3244	15.8549	17.6604	16.6623	6.78075	0.8579682293	0.9212607218	1.1138764672	2.4572945471	1.0370800194	2.7733067876
C103877+AF8-65	19.1933	45.3518	27.3524	53.4729	14.7766	46.329	30.9188	6.8316	2.3628974694	1.9549619046	3.1352949934	4.5258504596	1.2988982581	4.0038058434
C103881+AF8-65	14.2649	7.27554	10.7097	6.67133	19.781	6.21153	5.76723	2.98094	0.510030915	0.6229240782	0.3140149639	1.9347018055	0.7211414994	3.5927257845
C103887+AF8-65	13.8183	14.7207	16.8462	15.8089	13.7314	14.7128	15.9674	4.26108	1.0653047046	0.9384252829	1.0714712265	3.7472659514	1.0063285608	3.9535047453
C103889+AF8-65	20.1054	15.7688	8.95956	6.5821	32.2439	16.0207	8.03336	2.53339	0.7843067037	0.7346454513	0.4968598712	3.1709922278	0.6235411969	3.5365893131
C103891+AF8-65	10.4907	4.78231	13.2266	18.1242	9.14574	4.64609	13.6251	3.1944	0.4558618586	1.3702841244	0.5080059131	4.2653080391	1.1470586306	4.1405584773
C103893+AF8-65	17.3994	30.5742	26.771	35.8658	18.3088	27.1843	29.4991	12.8571	1.7571985241	1.3397258227	1.4847668881	2.2943820924	0.950329896	2.0821958295
C103897+AF8-65	13.4541	6.41502	66.1241	10.4756	27.7609	4.90278	28.1522	6.86896	0.4768078132	0.1584233283	0.1766073866	4.0984661433	0.4846420685	9.6265082341
C103901+AF8-65	15.0658	13.4301	19.0211	16.8824	14.3551	12.086	17.8183	8.46719	0.8914295955	0.8875617078	0.8419307424	2.1043935473	1.049508537	2.2464477589
C103911+AF8-65	36.8737	23.5784	25.2022	20.378	76.9753	13.4041	19.4126	7.62706	0.6394367801	0.8085802033	0.1741350797	2.5452271255	0.4790328846	3.3043138509
C103913+AF8-65	13.1104	16.3186	25.1058	16.8502	15.0796	19.5105	21.8871	4.79709	1.2447064926	0.6711676186	1.293834054	4.5625785633	0.8694129818	5.2335478384
C103917+AF8-65	23.0812	20.521	29.433	22.6474	24.9463	17.4163	21.5615	6.21705	0.8890785574	0.7694560527	0.6981516297	3.4681239495	0.9252354057	4.7342389075
C104023+AF8-65	28.1154	8.14688	20.2553	8.16107	29.8974	5.55206	6.78823	6.08354	0.2897657512	0.4029103494	0.1857037736	1.1158355168	0.9403961548	3.3295252435
C103921+AF8-65	9.55926	11.2947	19.6937	16.4618	10.304	13.1946	16.1789	4.49226	1.1815454334	0.8358916811	1.2805318323	3.6015057009	0.9277232143	4.3839181169
C103927+AF8-65	7.87744	9.27075	10.3097	16.6783	9.06417	9.36592	11.1166	2.54917	1.1768734513	1.6177289349	1.0332904171	4.360870401	0.8690746091	4.0443359996
C103929+AF8-65	12.0939	11.4159	14.6149	15.5745	12.7987	10.2872	16.4894	5.15451	0.9439386798	1.0656590192	0.8037691328	3.1990237675	0.9449319071	2.8353616542
C103939+AF8-65	14.3695	10.6896	16.6211	12.2343	16.4339	9.27528	13.5194	4.4239	0.7439089739	0.7360704165	0.5643991992	3.0559913199	0.8743816136	3.757114763
C103941+AF8-65	4.02836	5.04681	16.2952	16.4129	4.79378	8.75183	12.9216	4.06167	1.2528200062	1.0072229859	1.8256636725	3.181351513	0.8403305951	4.0119458252
C103943+AF8-65	1.4526	0.338006	5.76851	31.9138	0.427943	0.317604	14.5154	2.79653	0.2326903483	5.5324165166	0.7421642602	5.190503946	3.3943772886	2.0627384652
C103947+AF8-65	20.8334	22.8619	19.4787	26.1445	21.3931	27.4167	20.9584	7.05533	1.0973676884	1.3422096957	1.2815674213	2.9705768547	0.9738373588	2.7608488901
C103955+AF8-65	13.5485	8.71183	21.6495	13.2871	15.0326	7.21973	14.9273	4.70221	0.6430106654	0.6137370378	0.4802715432	3.1745285727	0.9012745633	4.6041116837
C103957+AF8-65	26.7876	65.4739	33.4347	29.7381	30.8695	71.3179	30.828	13.2377	2.4441868626	0.8894382184	2.3103030499	2.328803342	0.8677691573	2.5257182139
C103959+AF8-65	21.7617	14.843	32.0322	21.4313	25.1683	15.3641	24.6137	6.87819	0.6820698751	0.6690548885	0.6104544208	3.5785141149	0.8646471951	4.6570682113
C103961+AF8-65	10.4278	7.43963	14.2704	10.785	12.1628	5.96746	11.1535	2.9781	0.7134419532	0.7557601749	0.4906320913	3.7451730969	0.8573519255	4.791779994
C103967+AF8-65	8.27588	12.8993	11.7679	12.1895	8.97429	12.029	12.1703	2.86559	1.5586620396	1.0358262732	1.3403845875	4.2470486008	0.9221765733	4.1066237668
C103969+AF8-65	19.9638	19.7041	19.9627	22.6617	19.9225	18.5486	17.1182	5.90977	0.9869914545	1.135202152	0.9310377714	2.8965932684	1.002073033	3.3779148766
C103971+AF8-65	6.43868	3.66909	20.7176	26.8719	6.76712	2.81839	18.4218	3.28684	0.5698512739	1.2970566089	0.4164829351	5.6047145587	0.9514653205	6.3031969916
C10397+AF8-67	3.93271	3.01015	7.00123	10.5246	3.71466	0.958978	14.5381	1.94206	0.7654136715	1.5032501432	0.25816037	7.485917016	1.0586998541	3.6050533969
C103979+AF8-65	10.4405	8.69593	15.9034	14.7072	10.3191	8.78399	13.6797	3.0863	0.8329035966	0.9247833797	0.8512360574	4.4323947769	1.0117645919	5.1529015326
C103981+AF8-65	22.7425	23.0493	26.677	27.9609	24.6994	21.046	27.6728	8.44706	1.0134901616	1.0481276006	0.8520854758	3.2760273989	0.9207713548	3.1581402287
scaffold9366+AF8-65	9.05177	7.27058	10.0123	11.2463	9.9101	6.69839	9.27735	1.74725	0.8032219113	1.1232484045	0.6759154802	5.3096866505	0.9133883614	5.7303190728
C103985+AF8-65	12.2127	18.7345	14.5845	20.1279	17.045	19.4446	15.1788	3.83346	1.5340178666	1.3800884501	1.1407802875	3.959556119	0.7164975066	3.8045264591
C103987+AF8-65	23.4063	25.1946	30.1215	35.8229	22.894	26.2095	26.9792	8.05004	1.076402507	1.1892800823	1.1448196034	3.351436763	1.022377042	3.7417826495
C103989+AF8-65	7.26916	9.61551	14.9363	8.9904	7.65502	9.469	11.6539	2.95715	1.3227814493	0.6019161372	1.2369660693	3.940922848	0.9495938613	5.050910505
C103991+AF8-65	2.87891	4.8435	4.47416	11.2614	3.10467	5.87673	7.17146	1.41664	1.6824075779	2.5169864287	1.892867841	5.0623023492	0.9272837371	3.1582900384
C103993+AF8-65	16.1507	12.2152	23.2713	11.2055	17.2248	11.8014	15.4488	4.33732	0.7563263512	0.4815158586	0.6851400307	3.561830808	0.9376422368	5.3653638652
C103999+AF8-65	20.5058	13.0383	13.7443	7.88534	25.5397	13.4833	8.54883	5.18481	0.6358347394	0.5737171045	0.5279349405	1.6488222326	0.802899016	2.6508782385
C104001+AF8-65	18.9213	18.2477	17.6125	16.295	17.7857	17.4237	16.3797	4.58072	0.9643999091	0.9251951739	0.97964657	3.5757915786	1.0638490473	3.844919576
C104003+AF8-65	2.04966	110.026	4.37189	104.492	3.72111	166.537	24.6789	12.2712	53.6801225569	23.9008758226	44.7546565407	2.0111236065	0.5508195135	0.3562724102
C104005+AF8-65	19.2382	24.6	29.6388	26.2123	22.4206	27.913	24.4082	6.56207	1.278705908	0.8843914059	1.2449711426	3.7195884835	0.8580591064	4.5166845218
C104009+AF8-65	10.4753	16.0426	16.1835	25.214	11.1325	15.6792	16.2486	3.70565	1.5314692658	1.5580066117	1.4084167977	4.3848177783	0.9409656411	4.3672500101
C104013+AF8-65	14.2162	28.5036	22.2975	51.499	15.2747	22.9173	24.7522	5.5649	2.0050083707	2.3096311246	1.5003437056	4.4479146076	0.9307024033	4.0068105447
C104021+AF8-65	25.238	46.7313	40.2639	68.4215	31.6425	65.2903	43.1373	13.9113	1.8516245344	1.6993261954	2.0633736272	3.1008820168	0.797598167	2.8943305083
C104031+AF8-65	29.7767	10.9118	51.8855	15.1229	37.0431	9.30948	19.964	2.33192	0.3664543082	0.2914667874	0.2513148198	8.5611856324	0.8038393115	22.2501200727
C104039+AF8-65	23.9812	34.511	29.2159	15.0821	29.275	34.5393	24.7634	7.31635	1.4390856171	0.5162291766	1.179822374	3.3846658511	0.8191699402	3.9932343313
C104049+AF8-65	14.0229	6.59844	22.679	9.59365	17.0437	4.74686	11.7349	2.70956	0.4705474617	0.4230190926	0.2785111214	4.3309245782	0.8227614896	8.3699936521
C104055+AF8-65	7.34892	7.10144	11.0043	13.8812	8.64003	5.80042	12.7948	2.67289	0.9663243034	1.2614341666	0.6713425764	4.786878622	0.8505664911	4.1170044409
C104059+AF8-65	67.5625	71.448	89.8995	67.2383	61.9059	90.4924	64.9386	21.1762	1.0575097132	0.7479274078	1.4617734335	3.0665841841	1.0913741663	4.2453084123
C104061+AF8-65	16.573	12.8896	15.7119	8.34757	17.7656	10.9885	12.5638	3.46473	0.7777469378	0.5312896594	0.6185268159	3.6261988669	0.9328702661	4.5348122365
C104063+AF8-65	10.2016	9.02782	14.2655	12.3771	10.7104	8.54386	11.7746	2.48866	0.8849415778	0.8676246889	0.7977162384	4.7313011822	0.9524947714	5.7322012649
C104065+AF8-65	15.2695	21.0116	18.4876	24.099	16.8078	21.503	18.2452	5.81242	1.3760502963	1.3035223609	1.2793464939	3.1390023433	0.9084770166	3.1807061431
C104071+AF8-65	18.1673	17.3803	26.418	28.6916	20.1667	16.1373	26.3131	7.72074	0.9566804093	1.0860625331	0.8001953716	3.4081059588	0.9008563622	3.4216927393
C104073+AF8-65	23.403	3.05262	8.78939	5.85766	34.3926	2.32919	5.01482	2.0356	0.1304371234	0.6664467045	0.0677235801	2.4635586559	0.6804661468	4.3178374926
C104077+AF8-65	24.9802	23.7674	24.2052	21.9944	26.7805	20.2834	25.9719	6.44689	0.951449548	0.908664254	0.7573943728	4.028593632	0.9327757137	3.7545545216
C104083+AF8-65	8.96317	9.93002	14.0899	11.2258	9.53329	10.898	12.3247	2.31549	1.1078692025	0.7967267333	1.1431520493	5.3227178697	0.940196931	6.0850619091
C104085+AF8-65	35.1006	22.8476	44.8864	35.3847	39.1622	18.4205	40.5152	8.42199	0.6509176481	0.7883167285	0.4703642798	4.8106445151	0.8962877469	5.3296667415
scaffold4758+AF8-65	3.9439	3.62375	7.93674	5.57111	3.96808	3.30158	4.44549	1.50774	0.9188240067	0.7019393353	0.8320346364	2.9484460185	0.9939063729	5.2639977715
C104089+AF8-65	34.2056	29.4118	29.3568	27.5956	33.7662	31.9158	26.1153	7.9796	0.8598533573	0.9400070852	0.9451996375	3.272758033	1.013013013	3.6789814026
C104091+AF8-65	79.166	26.1605	9.1745	8.4505	129.099	24.4406	10.9569	3.88575	0.3304512038	0.9210856177	0.1893167259	2.8197645242	0.6132193123	2.3610628579
C104093+AF8-65	23.128	19.9838	25.09	21.4335	29.9923	21.7738	22.1798	5.49842	0.8640522311	0.8542646473	0.7259796681	4.0338497241	0.771131257	4.5631290443
C104101+AF8-65	20.8726	17.6782	20.3107	16.502	19.9538	15.6377	15.4657	5.70289	0.846957255	0.8124781519	0.7836953362	2.711905718	1.0460463671	3.5614749715
C104103+AF8-65	28.234	43.7805	12.9959	7.60355	31.1823	48.3181	29.6172	34.7937	1.5506304456	0.5850729846	1.549536115	0.8512230662	0.9054495659	0.373513021
C104107+AF8-65	16.1759	26.6577	18.9719	27.212	21.6716	20.1214	28.9673	5.79644	1.6479886745	1.4343318276	0.9284685948	4.9974294567	0.7464100482	3.2730262023
C104109+AF8-65	58.9708	53.112	30.6879	39.1775	64.3492	42.2501	33.1557	8.22499	0.9006491348	1.2766432372	0.6565753731	4.0310930469	0.9164185413	3.731056208
C104113+AF8-65	10.8292	15.7446	10.7475	8.96852	10.2083	15.3137	6.99789	4.66383	1.453902412	0.8344749942	1.5001224494	1.5004599224	1.0608230557	2.3044364825
C104115+AF8-65	18.8453	14.8358	16.7292	5.08117	18.8103	27.1701	6.30421	3.91481	0.7872413811	0.3037306028	1.4444267237	1.6103489058	1.0018606827	4.2733108376
C104125+AF8-65	11.9446	22.3925	8.50213	11.0038	13.9655	24.0496	12.9719	3.49667	1.8746965156	1.2942403845	1.7220722495	3.70978674	0.8552934016	2.4314933923
C104127+AF8-65	72.2509	41.2791	107.719	57.5377	89.762	30.7413	67.7898	12.0598	0.5713299073	0.5341462509	0.3424756579	5.6211379957	0.8049163343	8.932071842
C104129+AF8-65	16.6235	20.5989	24.6051	26.1295	20.4566	17.9892	28.1876	7.01955	1.2391433814	1.0619546354	0.8793836708	4.0155850446	0.812622821	3.5052246939
C104133+AF8-65	9.1242	5.86971	20.0806	15.1819	12.6095	6.33063	13.2863	3.3238	0.6433122904	0.7560481261	0.5020524208	3.9973223419	0.7235972878	6.0414585715
C104137+AF8-65	15.3476	6.66843	14.7025	14.854	12.0127	7.04799	11.4078	4.02526	0.434493341	1.01030437	0.5867115636	2.8340529556	1.2776145246	3.6525590894
scaffold8871+AF8-65	85.4616	129.708	119.201	136.63	88.2543	140.635	127.673	38.3371	1.5177342807	1.1462152163	1.5935200891	3.3302727645	0.9683562161	3.1092857832
C104141+AF8-65	5.8046	9.28767	9.70492	14.7327	5.60361	9.62737	7.96862	1.2356	1.6000534059	1.5180650639	1.7180656755	6.4491906766	1.0358679494	7.8544189058
C104143+AF8-65	40.7179	33.1334	51.3869	35.7564	47.2925	31.3556	38.8041	11.0075	0.8137305706	0.6958271466	0.66301422	3.5252418805	0.8609800708	4.6683533954
C104145+AF8-65	11.7761	13.2856	15.4843	21.2602	14.6583	12.5683	14.9495	3.10298	1.1281833544	1.3730165393	0.8574186638	4.8177880618	0.8033741976	4.990138512
C104159+AF8-65	16.7116	18.8344	32.61	18.3819	20.0821	24.3784	21.8116	6.98558	1.1270255391	0.5636890524	1.2139367895	3.1223749495	0.8321639669	4.6681878956
C104155+AF8-65	35.2422	92.7963	42.5057	43.2602	38.1993	114.904	39.8234	14.3479	2.6331017927	1.0177505605	3.0080132358	2.7755560047	0.9225875867	2.9625032235
C104157+AF8-65	22.1324	16.4521	27.5391	27.7303	20.0398	15.6247	26.8384	6.11759	0.7433491171	1.0069428558	0.77968343	4.3870870719	1.1044221998	4.5016256402
C104161+AF8-65	22.1241	11.6611	28.0716	15.0189	24.1899	9.50201	20.8185	5.21666	0.5270768076	0.5350211602	0.3928089823	3.9907718732	0.9146007218	5.3811442571
C104163+AF8-65	14.8476	22.4456	7.93693	3.4378	22.0106	13.4731	4.25058	3.35695	1.5117325359	0.4331397656	0.6121187064	1.2662029521	0.674565891	2.364327738
C104165+AF8-65	15.9451	4.39266	11.9815	6.0928	19.8102	1.50022	6.45983	2.96477	0.2754865131	0.5085172975	0.0757296746	2.1788637904	0.8048934387	4.0412915673
C104167+AF8-65	16.7531	27.0353	28.7053	15.759	23.6221	27.1343	18.1343	6.46434	1.6137490972	0.5489926947	1.1486828013	2.8052825192	0.7092129828	4.4405616041
C104171+AF8-65	5.81775	2.90751	22.4119	42.9948	5.55017	2.15555	14.7579	4.86284	0.4997653732	1.9183915688	0.3883754912	3.0348314976	1.0482111359	4.6088088442
C104173+AF8-65	14.4266	12.2475	11.3731	10.3611	15.2446	11.3638	10.1948	3.27031	0.8489526292	0.9110181041	0.7454311691	3.1173803095	0.9463416554	3.4776825439
C104175+AF8-65	15.8865	11.2608	20.7208	17.8173	19.1742	9.59805	16.3139	6.19456	0.7088282504	0.8598751013	0.5005710799	2.633584952	0.8285352192	3.3449994834
C104179+AF8-65	10.7483	4.69136	19.0588	8.18508	12.164	3.37831	12.6815	4.80366	0.4364746053	0.4294646043	0.2777301874	2.6399661924	0.883615587	3.9675580703
C104181+AF8-65	12.4692	18.7573	14.467	18.2403	15.456	15.0635	12.0818	2.95309	1.504290572	1.2608211792	0.9746053313	4.0912400232	0.8067546584	4.8989363683
C104185+AF8-65	29.9194	19.5733	25.4483	18.0194	39.8875	17.8406	19.9582	3.94487	0.6542009532	0.7080787322	0.4472729552	5.05927952	0.7500946412	6.4509857106
C104187+AF8-65	10.3839	6.46295	23.2103	13.0109	12.6784	4.63008	17.8659	1.65286	0.6224010247	0.5605657833	0.3651943463	10.8090824389	0.8190229051	14.0425081374
C104189+AF8-65	6.95121	9.57264	14.4508	16.1773	6.04334	11.2549	10.236	3.93547	1.3771185161	1.1194743544	1.8623641893	2.600959987	1.1502265304	3.6719375322
C104191+AF8-65	24.7403	28.3665	26.1712	23.3726	24.8809	26.424	18.4505	7.20969	1.1465705751	0.89306566	1.0620194607	2.5591252883	0.994349079	3.6300035092
C104193+AF8-65	13.5634	10.7389	13.5018	4.47596	13.9371	7.43333	7.0485	11.5345	0.7917557545	0.3315083915	0.533348401	0.6110798041	0.9731866744	1.1705578915
C104195+AF8-65	28.1114	34.6519	24.3369	30.3293	28.8459	32.8253	22.4114	10.2335	1.2326636169	1.2462269229	1.1379537473	2.1900034201	0.9745371093	2.3781599648
C104197+AF8-65	11.0182	7.72702	11.4757	12.0089	8.74993	9.38508	9.9864	3.92705	0.7012960375	1.0464633966	1.0725891521	2.5429775531	1.259232931	2.9222189684
C104199+AF8-65	4.86038	2.50383	19.0554	49.4545	3.48986	1.82743	42.4547	4.72982	0.5151510787	2.5953010695	0.5236399168	8.9759652587	1.392714894	4.0287791079
C104203+AF8-65	6.66829	7.19972	23.721	12.5558	7.34702	7.70371	17.2033	6.97298	1.0796950942	0.5293115805	1.0485489355	2.4671374362	0.9076183269	3.401845409
C104207+AF8-65	6.30313	9.25631	8.22341	13.0718	7.54748	9.89796	9.53583	2.15014	1.4685259546	1.5895838831	1.3114258004	4.434980978	0.8351304011	3.8245928172
C104209+AF8-65	14.9447	14.6263	26.0886	19.6521	15.5026	11.2399	18.7689	5.31263	0.9786947881	0.7532830432	0.7250332202	3.53288296	0.9640124882	4.910675127
C104211+AF8-65	14.9715	14.467	10.8541	9.97202	17.5754	15.496	7.98011	2.38126	0.9663026417	0.9187330133	0.8816869033	3.3512132233	0.8518440548	4.5581330892
C104217+AF8-65	10.2035	10.8166	18.8795	37.515	10.3676	10.4312	24.6069	4.84839	1.060087225	1.9870759289	1.0061344959	5.07527241	0.984171843	3.8939730508
C104219+AF8-65	18.2617	21.0946	54.7439	19.5393	33.5747	26.173	8.68398	9.17541	1.1551279454	0.3569219584	0.7795453124	0.9464405405	0.5439125294	5.9663709851
C104223+AF8-65	24.8975	39.1943	36.8551	44.0457	23.0037	43.5662	39.2257	8.48242	1.5742263279	1.1951046124	1.8938779414	4.6243524843	1.0823258867	4.3448803525
C104225+AF8-65	18.2849	35.9678	20.2855	11.2731	22.8673	42.1793	10.3136	6.88774	1.9670766589	0.5557220675	1.8445247143	1.4973852091	0.7996090487	2.9451605316
C104229+AF8-65	43.8512	60.3534	29.7212	46.2237	61.7847	77.4139	34.8665	8.80481	1.3763226548	1.5552433953	1.252962303	3.9599378067	0.7097420559	3.3755640383
C104233+AF8-65	28.1873	35.6848	46.3863	40.5198	33.5819	38.5394	34.613	11.219	1.2659885835	0.8735294688	1.1476241666	3.0852125858	0.8393598933	4.1346198413
C104237+AF8-65	23.8192	27.8583	36.7122	37.423	29.9692	25.1661	33.9984	8.87093	1.1695732854	1.0193614112	0.839732125	3.8325632149	0.794789317	4.1384837892
C104241+AF8-65	26.0106	30.3228	26.4191	42.4419	25.9059	30.4361	29.5105	9.59635	1.1657862564	1.6064854594	1.1748713614	3.0751796256	1.0040415504	2.7530363107
C104243+AF8-65	0.138438	0.0924764	195.179	37.5949	0.0635131	0.0881833	137.864	4.18777	0.6679986709	0.1926175459	1.3884269544	32.9206236255	2.1796763187	46.6069053458
C104247+AF8-65	17.2102	69.0285	58.3183	67.3322	13.1954	78.2065	55.9434	21.9056	4.010906323	1.1545638333	5.9268002486	2.5538401139	1.3042575443	2.6622553137
C104249+AF8-65	10.3364	11.3807	19.2483	25.2134	11.9102	12.1327	12.2811	5.29802	1.1010313068	1.3099026927	1.0186814663	2.3180546695	0.867861161	3.6331119928
C104253+AF8-65	8.99704	11.5379	13.677	9.53862	13.3575	11.0941	11.1241	3.06593	1.2824106595	0.6974204869	0.8305521243	3.6282954927	0.6735571776	4.4609629052
C104257+AF8-65	7.05193	9.92501	9.75463	9.11258	8.35389	9.84586	8.83469	1.91706	1.4074175438	0.934179974	1.1785958398	4.6084577426	0.8441492526	5.0883279605
C104261+AF8-65	19.8822	8.55719	29.3136	8.91099	22.7161	4.64281	14.8719	7.71863	0.4303945237	0.3039882512	0.2043841152	1.926753841	0.8752470715	3.7977724026
C104263+AF8-65	9.34395	13.7865	8.8133	12.0768	10.9844	16.5427	10.4512	4.36219	1.4754466794	1.3702926259	1.506017625	2.3958607947	0.8506563854	2.0203842565
scaffold5546+AF8-65	7.22521	5.31664	10.0423	7.60314	7.48627	5.75168	6.62044	2.55831	0.7358457401	0.7571114187	0.7682971627	2.5878177391	0.9651281613	3.9253647916
C104267+AF8-65	14.1765	12.6628	15.7177	14.0965	15.847	14.9894	12.9091	5.48669	0.8932247029	0.8968551378	0.9458825014	2.3528028739	0.894585726	2.8646962012
C104269+AF8-65	18.4426	21.7687	21.7302	16.9128	25.3509	27.5815	13.9348	4.70288	1.1803487578	0.7783085291	1.0879889866	2.9630354166	0.7274929095	4.6206154527
C104273+AF8-65	16.0194	27.7182	20.8033	41.7291	17.4982	32.6274	23.551	6.55572	1.730289524	2.0058884888	1.8646146461	3.5924353084	0.9154884502	3.1733051442
C104275+AF8-65	7.96955	7.10544	6.49541	7.8741	9.53849	5.51812	6.29404	1.80652	0.8915735518	1.2122560393	0.5785108544	3.4840688174	0.8355148456	3.5955372761
C104277+AF8-65	103.303	122.973	19.1232	44.6834	217.674	90.5794	39.4959	11.2835	1.1904107335	2.336606844	0.4161241122	3.5003234812	0.4745766605	1.6947932822
C104281+AF8-65	7.45676	12.9588	14.6805	17.7226	9.45536	17.9898	14.9378	3.23936	1.7378593384	1.2072204625	1.9026033911	4.6113429813	0.7886278259	4.5319137114
C104283+AF8-65	22.8007	35.1829	24.2679	27.8303	22.7578	37.655	23.1994	6.45269	1.5430622744	1.1467947371	1.6545975446	3.5953067635	1.001885068	3.7608966183
C104285+AF8-65	13.5684	13.9412	16.7267	15.2502	13.0695	16.9025	14.3227	3.41203	1.0274756051	0.9117279559	1.2932782432	4.1977063508	1.0381728452	4.9022722543
C104289+AF8-65	22.9982	24.6901	16.615	14.0357	38.2452	28.2987	12.4775	5.21448	1.073566627	0.8447607584	0.7399281478	2.392856047	0.6013355924	3.186319633
C104291+AF8-65	8.22003	10.927	11.8391	10.3426	10.8556	9.94608	9.54106	2.05326	1.3293138833	0.8735968106	0.916216515	4.6467860865	0.7572156306	5.7660013832
C104295+AF8-65	15.6322	20.1023	11.819	18.0593	17.2258	22.5731	9.51841	5.7714	1.2859546321	1.5279888315	1.310423899	1.64923762	0.9074876058	2.0478566726
C104301+AF8-65	7.70572	10.755	11.6955	13.1034	9.68694	7.96369	11.5368	2.66914	1.3957164288	1.1203796332	0.8221058456	4.322291075	0.7954751449	4.3817484283
C104303+AF8-65	71.019	29.7164	230.902	325.625	36.7022	15.8912	295.868	34.0702	0.4184288711	1.4102303142	0.4329767698	8.6840699497	1.9350066209	6.7772422821
C104305+AF8-65	11.5153	7.1064	9.76439	20.1808	10.2862	4.74355	6.3818	3.29399	0.6171267792	2.0667752927	0.4611566954	1.9374072174	1.1194901907	2.9643046882
C104307+AF8-65	13.9801	23.8783	15.2765	14.6441	16.4478	26.6748	11.9944	3.3799	1.7080206865	0.9586030832	1.6217852844	3.5487440457	0.8499677768	4.5198082784
C104309+AF8-65	18.2427	27.2415	17.2748	23.2248	27.2412	28.6687	19.0803	3.37199	1.4932822444	1.3444323523	1.0524022437	5.658468738	0.6696731422	5.1230282415
C104315+AF8-65	30.3153	17.4957	134.558	54.531	24.3641	13.465	87.7011	14.1478	0.5771244223	0.4052601852	0.5526573935	6.1989213871	1.2442610234	9.5108780164
C104317+AF8-65	36.3037	47.3853	52.2554	55.407	37.9844	60.6522	40.2206	18.5849	1.3052471236	1.0603114702	1.5967660408	2.1641547708	0.955752888	2.8117127345
C104319+AF8-65	15.286	25.4077	24.2086	34.467	18.6863	28.1759	20.1456	5.28333	1.662154913	1.4237502375	1.5078372926	3.8130497243	0.8180324623	4.5820722915
C104325+AF8-65	19.3471	35.8056	28.9305	22.6505	25.3546	32.2171	22.1133	6.02795	1.8506959699	0.7829280517	1.2706609452	3.6684610854	0.7630607464	4.7993928284
C104329+AF8-65	19.018	19.9937	23.0198	17.2765	25.2295	27.1653	16.4192	7.02661	1.0513040278	0.7505060861	1.0767276403	2.3367171367	0.7538001149	3.2760890387
C104331+AF8-65	10.2765	12.1441	13.5586	11.0965	13.4895	12.4757	10.4671	2.93979	1.1817350265	0.8184104554	0.92484525	3.5604924161	0.7618147448	4.6120981431
C104339+AF8-65	29.5913	17.7118	21.8255	22.2599	34.9348	16.3203	22.9316	7.91721	0.5985475461	1.0199033241	0.4671645465	2.8964243717	0.8470436356	2.7567160654
C104345+AF8-65	14.1747	58.1255	19.2109	17.9069	16.14	65.9181	14.9457	6.18495	4.1006511602	0.9321218683	4.0841449814	2.4164625421	0.8782342007	3.1060719973
C104351+AF8-65	13.0068	17.1487	15.2667	13.8747	15.6659	20.899	11.2833	3.75421	1.3184411231	0.9088211598	1.3340440064	3.0055058188	0.8302619064	4.0665546147
C104353+AF8-65	12.523	9.56269	37.8516	68.9432	5.82373	11.0286	53.7217	6.80887	0.7636101573	1.8214078137	1.8937347714	7.8899582456	2.1503400741	5.5591603306
C104363+AF8-65	13.1641	16.2502	18.3025	15.6254	16.0247	16.0509	14.2593	4.56688	1.2344330414	0.8537303647	1.001634976	3.1223285919	0.8214880778	4.0076594962
C104367+AF8-65	33.4408	22.5497	44.6647	39.4988	31.8002	23.7619	34.2551	40.0682	0.674317002	0.8843404299	0.7472248602	0.8549198616	1.0515908705	1.1147169077
scaffold6956+AF8-65	4.08904	5.19022	2.26849	5.81297	4.54223	3.41127	3.74987	0.641862	1.2693003737	2.5624842957	0.751012168	5.8421747977	0.9002274213	3.5342332152
C104373+AF8-65	14.7749	18.9521	26.0208	18.5133	18.5776	20.3992	18.8874	5.52705	1.2827227257	0.7114808153	1.0980535699	3.4172659918	0.7953072517	4.7079002361
C104375+AF8-65	7.33857	6.68304	7.68447	10.7644	9.87684	6.12972	7.98985	1.40727	0.9106733328	1.4007992744	0.6206155005	5.6775529927	0.7430078851	5.4605512801
C104381+AF8-65	6.49361	9.6295	10.2909	12.4933	8.91755	9.76396	10.3162	2.37143	1.4829193623	1.2140143233	1.0949150832	4.3502021987	0.7281831893	4.3395335304
C104383+AF8-65	18.7621	19.1928	26.3766	23.3796	21.3993	23.5718	18.0267	4.63883	1.0229558525	0.886376561	1.1015220124	3.8860445414	0.876762324	5.6860458348
C104389+AF8-65	14.2018	11.4211	19.738	16.6988	15.8171	10.8696	15.4384	3.84462	0.8042008759	0.8460229	0.6872056192	4.0155854155	0.897876349	5.1339274103
C104395+AF8-65	117.869	329.919	135.121	151.929	145.408	438.231	176.752	48.3166	2.7990311278	1.1243922114	3.0138025418	3.6582044266	0.8106087698	2.7965750901
C104397+AF8-65	46.7324	48.7071	40.2121	25.4968	90.7924	36.3045	35.267	6.51937	1.0422554801	0.6340579079	0.3998627638	5.4095717838	0.5147170909	6.168095997
C104401+AF8-65	31.085	47.3594	32.6958	40.0356	34.3357	67.1519	26.0979	12.9507	1.5235451182	1.2244875489	1.955745769	2.015172925	0.9053259436	2.524635734
C104405+AF8-65	17.8356	14.7757	27.1437	21.7108	20.4149	13.9928	19.367	5.86083	0.8284386284	0.7998467416	0.6854209425	3.3044807647	0.8736560062	4.631374737
C104407+AF8-65	21.5258	34.5619	25.1726	29.3983	24.8153	36.2364	25.3059	9.36432	1.6056035083	1.1678690322	1.4602442848	2.7023745451	0.8674406515	2.688139662
C104409+AF8-65	11.6838	13.7395	18.0126	18.3115	15.1839	13.4708	17.7189	4.17043	1.1759444701	1.0165939398	0.8871765488	4.2486985754	0.7694861004	4.3191229681
C104415+AF8-65	13.7273	18.4294	12.6318	17.0527	15.7874	18.2348	11.8325	3.45192	1.3425364056	1.349981792	1.1550223596	3.4278024983	0.8695098623	3.6593547939
C104419+AF8-65	42.5701	54.2718	10.6798	17.7713	63.6456	32.6853	21.7833	3.87981	1.2748807261	1.664010562	0.5135516045	5.6145275155	0.6688616338	2.7526605684
C104423+AF8-65	12.7098	15.5192	17.3807	23.6269	13.8289	15.6006	17.648	4.03577	1.2210420306	1.3593756293	1.1281157576	4.372895383	0.9190752699	4.3066626691
C104427+AF8-65	27.4299	17.3505	38.4396	28.361	37.1447	15.3481	31.678	8.50261	0.6325396739	0.737806845	0.413197576	3.7256795266	0.7384606687	4.5209176947
C104429+AF8-65	11.0151	14.7167	16.7592	16.6051	12.1065	12.8954	14.0222	3.65504	1.3360477889	0.9908050504	1.065163342	3.8364012432	0.9098500805	4.5852302574
C104433+AF8-65	8.05053	10.726	10.3523	10.505	10.8738	12.088	9.15091	2.27404	1.3323346413	1.0147503453	1.1116628961	4.0240760936	0.7403603156	4.5523825438
C104437+AF8-65	16.4211	13.6397	21.0027	13.1079	21.0802	11.8564	16.106	5.84176	0.8306203604	0.6241054722	0.5624424816	2.7570458218	0.7789821728	3.5952692339
C104441+AF8-65	6.76348	8.01359	9.94908	8.30883	8.07371	9.73627	6.13342	2.57983	1.1848323644	0.83513551	1.2059226799	2.3774512274	0.8377164897	3.8564866677
C104445+AF8-65	14.9034	14.7774	16.9513	11.1668	20.2501	15.2535	11.7279	3.59829	0.9915455534	0.6587577354	0.7532555395	3.2592981666	0.735966736	4.7109321372
C104451+AF8-65	10.4177	10.3691	12.7858	9.71884	14.5371	11.5247	8.9871	2.31149	0.9953348628	0.7601276416	0.7927784771	3.8880116289	0.7166284885	5.5314104755
C104453+AF8-65	11.4877	13.2654	16.8274	22.0801	14.7049	17.4357	14.2703	3.4909	1.1547481219	1.3121516099	1.1857068052	4.0878569996	0.7812157852	4.8203615114
C104457+AF8-65	14.16	22.3947	20.3679	18.3897	19.7469	23.7685	16.8357	4.13289	1.5815466102	0.9028765852	1.2036572829	4.0735901512	0.7170745788	4.9282463361
C104461+AF8-65	33.5066	27.2781	3.29052	2.08096	43.3941	27.1705	2.78597	2.56636	0.8141112497	0.6324106828	0.6261335066	1.0855725619	0.7721464439	1.282173974
C104463+AF8-65	9.54008	7.97117	8.66611	6.73413	13.287	7.00786	5.69087	2.37744	0.8355454042	0.7770649115	0.5274222925	2.3936965812	0.7180010537	3.6451435157
C104467+AF8-65	9.88886	13.7012	15.1911	20.2872	11.793	15.7017	13.5417	3.20221	1.3855186543	1.3354661611	1.3314423811	4.2288606931	0.8385364199	4.7439424647
C104473+AF8-65	7.49524	29.5416	15.7987	10.3756	9.59027	48.5104	8.20566	6.55579	3.9413814634	0.6567375797	5.0582934578	1.2516660845	0.7815462964	2.4098850024
C104475+AF8-65	7.87682	10.3051	8.35336	6.50542	11.3413	11.5396	5.45342	1.79207	1.3082817685	0.7787788387	1.0174847681	3.0430842545	0.694525319	4.6612911326
C104477+AF8-65	21.6078	18.4075	47.0707	19.9382	26.6899	17.1875	36.6459	4.75768	0.8518914466	0.423579849	0.643970191	7.7024726337	0.8095871472	9.8936246238
C104481+AF8-65	14.476	25.6876	21.4123	16.7942	17.0772	23.4322	18.2431	4.20674	1.774495717	0.7843248974	1.372133605	4.3366359699	0.8476799475	5.0899984311
C104485+AF8-65	6.60572	33.9958	12.6688	93.8047	5.81978	33.4562	27.0617	4.95474	5.1464185585	7.4043871558	5.7487052775	5.4617800329	1.135046342	2.556905105
C104491+AF8-65	23.6265	21.2833	28.8354	16.9566	31.8183	24.9097	16.4297	6.45972	0.9008232282	0.5880480243	0.7828733779	2.5434074542	0.7425443848	4.4638776913
C104501+AF8-65	14.953	30.5025	18.8799	19.4307	21.5644	28.2732	17.3664	4.68629	2.0398916605	1.0291738833	1.3111053403	3.7057885876	0.6934113632	4.0287519552
C104503+AF8-65	18.6542	30.873	27.9633	22.5406	25.4578	31.5156	23.6894	5.91086	1.6550160286	0.8060779665	1.2379545758	4.0077755183	0.7327498841	4.7308344302
C81327+AF8-65	6.38515	6.69787	6.70454	11.542	6.36231	4.29942	10.3031	3.0458	1.0489761399	1.7215200446	0.6757639914	3.3827237507	1.0035898911	2.2012410533
C10599+AF8-65	0	0	0.15143	0	0	0.157045	0.778768	34.6308	0	0	0.157045	0.0224877277	0	0.0043726971
C10607+AF8-65	0.281764	0.313696	0	0.542236	0.266142	0.31409	1.40178	21.7679	1.1133288852	0.542236	1.1801594637	0.0643966575	1.0586979883	0
C10609+AF8-65	0	0	0	0.406677	0	0.471135	0.467261	28.6941	0	0.406677	0.471135	0.0162842187	0	0
C10619+AF8-65	0	0	0	0.271118	0	0	0.155754	19.789	0	0.271118	0	0.0078707363	0	0
C10635+AF8-65	0.563528	3.13696	5.14863	1.49115	2.2622	0.471135	1.71329	1.9789	5.5666444258	0.2896207341	0.2082640792	0.8657789681	0.2491061798	2.601763606
C10685+AF8-65	0	0	0	0	0	0	3.11507	37.5991	0	0	0	0.0828495895	0	0
C10693+AF8-65	0.140882	0	2.72575	0	0	0	0.778768	12.1208	0	0	0	0.0642505445	0.140882	0.224882021
C10709+AF8-65	0	0	0	0.134466	0	0	0.61799	27.4812	0	0.134466	0	0.0224877371	0	0
C98527+AF8-65	28.0044	71.1478	49.2013	78.8947	20.1096	85.1246	40.3443	14.8255	2.540593621	1.6035084439	4.2330329793	2.7212775286	1.3925886144	3.3186941419
C44041+AF8-65	0.994258	0.948803	0.763358	1.50337	1.60994	2.13749	1.09921	0.374085	0.9542824901	1.9694167088	1.3276830192	2.9383963538	0.617574568	2.0406003983
C10721+AF8-65	0.558984	1.08908	5.40753	3.09271	0.659988	0.934672	0.926985	0.245368	1.9483205244	0.5719265543	1.416195446	3.7779376284	0.8469608538	22.0384483714
C10731+AF8-65	0	0	0	0.403397	0	0	0.61799	17.9118	0	0.403397	0	0.0345018368	0	0
C10763+AF8-65	0.69873	0	4.20585	2.95825	0.395993	0	3.08995	0.981471	0	0.7033655504	0	3.1482845647	1.7645008876	4.2852514236
C10767+AF8-65	0.419238	0	3.15439	0.806795	0.659988	0.623114	2.47196	6.62493	0	0.2557689442	0.9441292872	0.3731299802	0.6352206404	0.4761393705
scaffold11303+AF8-65	0.606905	0.0605091	4.03091	0.749578	0.616035	0.504876	5.29766	50.2269	0.0997011064	0.1859575133	0.8195573303	0.1054745565	0.9851794135	0.0802540073
scaffold6790+AF8-65	5.94162	8.15738	7.42967	3.84943	7.04672	6.62329	6.74901	2.17233	1.3729218631	0.5181158786	0.9399110508	3.1068069768	0.8431752645	3.420138745
C10785+AF8-65	1.95644	1.55583	0.300418	3.22718	1.71597	0.311557	1.54497	0.245368	0.7952352232	10.7422990633	0.1815631975	6.2965423364	1.1401364826	1.2243568844
C10795+AF8-65	1.67695	2.48933	3.00418	0.672329	4.09193	2.02512	1.23598	0.245368	1.4844390113	0.2237978417	0.4949058268	5.0372501712	0.4098188385	12.2435688435
C10807+AF8-65	0	0	0	0.537863	0	0	0.463492	19.6294	0	0.537863	0	0.0236121328	0	0
C10809+AF8-65	5.86933	1.24467	0.300418	0.537863	3.82793	0.155779	0.154497	0.245368	0.2120633871	1.7903820677	0.0406953628	0.6296542336	1.5332908387	1.2243568844
C10811+AF8-65	0	0	1.20167	0.268932	0	0	0	18.6479	0	0.223798547	0	0	0	0.0644399637
scaffold7645+AF8-65	5.7892	2.54763	0.0630675	0.0376383	5.28348	1.02469	0.0216227	0.103021	0.4400659849	0.5967939113	0.1939422502	0.2098863339	1.0957172167	0.6121810116
C10819+AF8-65	1.39746	2.48933	1.6523	1.74805	0.923983	1.55779	1.54497	0.736103	1.7813246891	1.0579495249	1.685950932	2.0988502968	1.5124304235	2.2446586959
C10825+AF8-65	1.95644	2.17817	0.901254	1.21019	1.05598	3.11557	0.61799	0.736103	1.1133334015	1.342784609	2.9504062577	0.8395428357	1.8527244834	1.2243585476
C10847+AF8-65	0.558984	0.311167	0.150209	0.403397	0	0	0.463492	15.4582	0.5566653071	2.6855714371	0	0.0299835686	0.558984	0.0097171081
C26731+AF8-65	0.744169	0.236716	0.342808	0.818344	0.200831	0.474026	0.705191	23.3325	0.3180944114	2.387178829	2.3603228585	0.0302235508	3.70544886	0.0146922962
C10857+AF8-65	0.69873	1.40025	2.40335	1.74805	2.11196	1.09045	1.08148	0	2.0039929587	0.7273389228	0.5163213318	1.08148	0.3308443342	2.40335
C41753+AF8-65	3.4657	2.85191	4.37304	1.15991	2.34841	1.00782	1.66589	9.39225	0.8228958075	0.2652411137	0.4291499355	0.1773685752	1.4757644534	0.4656008944
C10893+AF8-65	0	0	0	0	0	0	0	18.8933	0	0	0	0	0	0
C10899+AF8-65	0	0	0	0.134466	0	0.155779	0.154497	17.9118	0	0.134466	0.155779	0.0086254313	0	0
C10923+AF8-65	3.3539	2.64492	0	0	4.09193	1.40201	0.154497	0	0.7886102746	0	0.3426280508	0.154497	0.8196376771	0
C10925+AF8-65	2.09619	0.9335	2.55355	0.672329	0.659988	0.467336	1.08148	3.43515	0.4453317686	0.2632918878	0.708097723	0.3148275912	3.1761032019	0.7433590964
C10937+AF8-65	0.558984	0.155583	0.300418	0.403397	0.131998	0.467336	0.772487	14.2313	0.278331759	1.3427857186	3.540477886	0.0542808457	4.2347914362	0.0211096667
C10939+AF8-65	0.558984	0.622333	3.15439	3.22718	0.52799	1.55779	1.08148	0.245368	1.1133288252	1.0230757769	2.9504157276	4.407583711	1.0587018694	12.8557513612
C10941+AF8-65	0.838476	0.46675	0.300418	0.672329	0.263995	0.311557	0.463492	15.2128	0.5566647107	2.2379784167	1.1801625031	0.0304672381	3.1761056081	0.0197477125
C10969+AF8-65	0	0	0.450627	0	0	0	0.463492	13.986	0	0	0	0.0331397111	0	0.0322198627
C93393+AF8-65	12.6709	42.833	8.58916	11.8898	18.3183	46.6274	13.7479	3.88202	3.3804228587	1.38427972	2.5453999552	3.541429462	0.6917071999	2.2125491368
C11003+AF8-65	0	0	0.901254	0.537863	0	0.155779	0.61799	15.7035	0	0.5967940226	0.155779	0.0393536473	0	0.057391919
C11009+AF8-65	3.91289	1.24467	4.65648	2.28592	1.71597	0.467336	3.24445	0	0.3180948097	0.4909115899	0.2723450876	3.24445	2.2802787928	4.65648
C11015+AF8-65	0.139746	0.46675	6.6092	3.09271	0.791986	2.1809	3.70794	1.96294	3.3399882644	0.467940144	2.7537102929	1.8889726635	0.1764500888	3.3669903308
C11015+AF8-67	0	0	1.31168	1.64389	0	0.408096	9.44393	138.844	0	1.2532706148	0.408096	0.0680182795	0	0.0094471493
C11023+AF8-65	1.53721	0.777917	0.300418	1.07573	0.263995	0.778893	0.926985	31.4071	0.506057728	3.5807774501	2.9504081517	0.0295151415	5.8228754332	0.0095652894
scaffold4160+AF8-65	4.06389	1.08314	3.38816	5.54187	6.94452	1.03493	5.12593	0.439253	0.2665278834	1.6356577021	0.1490282986	11.6696527969	0.5851937931	7.7134589861
C11059+AF8-65	4.33212	2.8005	0.150209	0.268932	4.48792	0.934672	0.308995	0.245368	0.6464502368	1.7903853963	0.2082639619	1.2593125428	0.9652845862	0.6121784422
scaffold3940+AF8-65	2.43666	3.20763	4.7998	6.24385	2.05461	2.96102	6.89075	1.06499	1.3164044224	1.3008562857	1.4411591494	6.4702485469	1.1859476981	4.5068967784
C11073+AF8-65	2.79492	1.55583	6.15857	6.85775	4.35592	0.934672	9.73334	1.22684	0.5566635181	1.1135296018	0.214575107	7.9336669818	0.6416371283	5.019864041
scaffold4697+AF8-65	9.20705	6.83111	10.3248	7.78814	8.35259	7.33753	8.16594	4.53609	0.7419434021	0.754313885	0.8784736232	1.8002156042	1.1022988079	2.2761453146
C11093+AF8-65	1.25771	3.88958	1.35188	0	1.84797	2.95979	0	0	3.0925889116	0	1.6016439661	0	0.6805900529	1.35188
C11101+AF8-65	20.4029	18.9812	42.5092	59.0305	10.0318	19.9397	52.3746	37.5413	0.9303187292	1.3886523388	1.9876492753	1.3951195084	2.0338224446	1.1323315921
C11111+AF8-65	0.419238	1.40025	0.901254	1.61359	0.52799	1.55779	1.23598	28.9534	3.3399882644	1.7903831772	2.9504157276	0.0426885962	0.794026402	0.0311277432
C11113+AF8-65	0.838476	0.155583	0.150209	0.537863	0.395993	0.311557	1.08148	16.685	0.185554506	3.5807641353	0.7867740086	0.0648175007	2.1174010652	0.0090026371
C11117+AF8-65	0	0	0	0	0	0	0.308995	16.4396	0	0	0	0.0187957736	0	0
C11121+AF8-65	6.42831	1.24467	0.300418	0	4.75191	0.467336	0	0.490735	0.1936232073	0	0.0983469805	0	1.3527844593	0.6121796896
C11121+AF8-67	12.9661	6.34084	0.781507	5.13039	19.2292	6.61896	4.68894	0.212766	0.4890321685	6.5647396632	0.3442140079	22.0380135924	0.6742922222	3.6730821654
C11139+AF8-65	0	0	0	0.94126	0	0.467336	1.85397	30.1802	0	0.94126	0.467336	0.0614300104	0	0
scaffold8729+AF8-65	1.6568	1.51194	3.62009	3.60655	2.28327	0.938578	4.35402	1.66912	0.912566393	0.9962597615	0.4110674603	2.6085721817	0.7256259663	2.168861436
C11165+AF8-65	0.138628	0	1.49007	0	0	0	1.37935	26.5311	0	0	0	0.0519899288	0.138628	0.0561631444
C11175+AF8-65	0.831768	4.63016	1.49007	2.13424	0.523767	6.64489	0.306523	0.730214	5.5666483923	1.4323085493	12.6867290226	0.4197714643	1.588049648	2.0405935794
scaffold5606+AF8-65	3.72741	1.87626	0.426223	0.877566	7.8093	1.45869	0.767184	0.139248	0.5033682906	2.0589362845	0.1867888287	5.5094794898	0.4773039837	3.0608913593
C99929+AF8-65	0.153136	0.0179464	8.33402	52.7278	0.0152258	0.16172	28.7633	2.33499	0.1171925609	6.3268146705	10.6214451786	12.3183825198	10.0576652787	3.5691887331
C11205+AF8-65	0	0	0.298015	0.13339	0	0	2.14566	32.6162	0	0.4475949197	0	0.0657851007	0	0.0091370239
C11207+AF8-65	0	0	0	0	0	0.154532	0.613046	23.1235	0	0	0.154532	0.026511817	0	0
C11217+AF8-65	2.77256	0.308677	1.19206	0.26678	2.22601	0.154532	0.153261	0.973619	0.1113328476	0.2237974599	0.0694210718	0.1574137317	1.2455289958	1.2243598369
C11247+AF8-65	0	0	1.49007	0	0.130942	0	0.613046	9.49279	0	0	0	0.0645801708	0	0.1569686046
C11255+AF8-65	3.18844	3.85847	0.298015	0	4.05919	1.23626	0	0	1.2101435185	0	0.3045582986	0	0.7854867597	0.298015
C26175+AF8-65	5.48915	0.359484	1.73533	0.103564	4.87981	0.359936	0.118992	2.6457	0.065489921	0.0596797151	0.0737602489	0.0449756208	1.1248696158	0.6559058094
C11279+AF8-65	1.10902	0.308677	0.745037	0.93373	0.392825	0.463597	0.919569	18.4988	0.2783331229	1.2532666163	1.1801616496	0.0497096568	2.8231909884	0.0402748827
C11281+AF8-65	0	0	0.298015	0.13339	0	0	0.153261	16.0647	0	0.4475949197	0	0.0095402342	0	0.0185509222
C11289+AF8-65	0	0	0.149007	0.66695	0	0.309065	0.459784	31.3992	0	4.4759642164	0.309065	0.0146431756	0	0.0047455668
C11299+AF8-65	0.831768	3.39545	3.27816	5.06882	0.78565	4.7905	4.29132	1.21702	4.0822080195	1.5462393538	6.0974988863	3.5260883141	1.0587004391	2.6935958324
C11309+AF8-65	1.38628	2.31508	2.0861	1.3339	1.5713	1.08173	2.75871	0	1.6699945177	0.6394228465	0.6884299625	2.75871	0.8822503659	2.0861
scaffold5111+AF8-65	0.792915	0.864385	3.39137	6.43744	1.37308	0.791813	3.25078	1.07316	1.0901357649	1.8981827403	0.57666924	3.0291662008	0.5774718152	3.160171829
C95419+AF8-65	6.07476	43.766	9.65051	13.0081	3.51084	54.208	27.5584	7.14089	7.2045644602	1.3479184002	15.4401795582	3.8592388344	1.730286769	1.3514435876
C11323+AF8-65	0.554512	0	0.745037	0.40017	0.130942	0.61813	0.919569	21.663	0	0.5371142641	4.7206396725	0.0424488298	4.2347909762	0.0343921433
C11341+AF8-65	0	0	0.298015	0	0	0	1.07283	13.1439	0	0	0	0.081621893	0	0.0226732553
C11385+AF8-65	0.138628	0	0.59603	0	0	0	0.613046	10.4664	0	0	0	0.0585727662	0.138628	0.0569469923
C11389+AF8-65	0	0	0.149007	0.13339	0	0	0.459784	15.8213	0	0.8951928433	0	0.0290610759	0	0.0094181262
C11405+AF8-65	0	0.154339	0	0	0	0	0.919569	19.7158	0.154339	0	0	0.0466412218	0	0
scaffold6844+AF8-65	1.89647	0.0827997	0.359728	6.44051	0.105371	0.0829036	3.12443	2.48106	0.043659905	17.903832896	0.7867781458	1.2593125519	17.9980260223	0.1449896415
C11421+AF8-65	0.554512	0.308677	0.745037	0.66695	0.130942	0.309065	0.306523	18.012	0.5566642381	0.8951904402	2.3603198363	0.0170177104	4.2347909762	0.0413633689
C11435+AF8-65	3.18844	3.39545	1.49007	2.00085	1.5713	2.16345	1.9924	1.94724	1.0649251672	1.3427892649	1.3768535607	1.0231917997	2.029173296	0.7652215443
C11437+AF8-65	0.831768	0.463016	2.53313	1.06712	2.48789	1.85439	1.68588	0.48681	0.5566648392	0.421265391	0.7453665556	3.4631170272	0.3343266784	5.2035290976
scaffold7092+AF8-65	3.4657	1.58296	2.54714	1.85264	4.05695	2.37742	1.73565	1.40426	0.45675044	0.7273412533	0.586011659	1.2359890619	0.8542624385	1.813866378
C11469+AF8-65	0	4.7845	1.34107	0.13339	0.654708	0.61813	0.613046	3.40767	4.7845	0.0994653523	0.9441308186	0.1799018097	0	0.3935445627
scaffold2385+AF8-65	4.81762	2.45312	1.84654	2.4795	3.80972	1.4987	2.436	0.393434	0.5091974876	1.3427816348	0.3933884905	6.1916357	1.2645601252	4.6933920302
C11475+AF8-65	2.21805	0	8.19541	0.40017	0.654708	0.309065	2.14566	3.40767	0	0.0488285516	0.4720654093	0.6296560406	3.3878461849	2.4049893329
C11481+AF8-65	1.10902	1.38905	2.98015	1.3339	2.22601	0.61813	0.766307	2.43405	1.2525022092	0.4475949197	0.2776851856	0.3148279616	0.4982098014	1.2243585793
C11491+AF8-65	1.10902	0.463016	2.53313	3.20136	0.130942	0.463597	4.13806	0.48681	0.4175001353	1.2637961731	3.5404759359	8.5003594832	8.4695514044	5.2035290976
C81503+AF8-65	0	0	2.59622	0.985988	0	0	1.09241	40.032	0	0.3797782931	0	0.0272884193	0	0.0648536171
C11495+AF8-65	0.277256	0	2.53313	0.13339	0.261883	0.154532	2.45218	5.1115	0	0.0526581739	0.590080303	0.479737846	1.0587017867	0.4955746845
C11497+AF8-65	1.24765	0	5.51327	2.26763	1.04753	0.309065	3.9848	49.898	0	0.4113039993	0.2950416695	0.0798589122	1.1910398748	0.1104908012
C11517+AF8-65	1.10902	0.926032	3.72519	1.20051	3.27354	0.309065	1.83914	0	0.8350002705	0.3222681259	0.0944130819	1.83914	0.3387830911	3.72519
scaffold5360+AF8-65	2.82869	2.45494	2.82501	1.92884	4.29179	1.73799	1.57595	0.31286	0.8678717003	0.6827728043	0.4049569061	5.0372371029	0.6590932921	9.0296298664
scaffold5466+AF8-65	0	0	1.76325	0.80034	0	0	1.25164	37.2004	0	0.4539004679	0	0.0336458748	0	0.0473986839
C11531+AF8-65	0.138628	0.617355	0	0.40017	0.392825	0.309065	1.53261	23.1235	4.4533211184	0.40017	0.7867752816	0.0662793262	0.3529001464	0
C11539+AF8-65	0	0	0.298015	0.66695	0	0	2.91197	6.08512	0	2.2379745986	0	0.4785394536	0	0.0489743834
C11547+AF8-65	1.24765	2.16074	0.298015	10.8046	0.523767	1.39079	0.613046	5.1115	1.731847874	36.2552220526	2.6553601124	0.1199346571	2.3820706536	0.0583028465
C11559+AF8-65	0	0.308677	0	0.53356	0	0	0.766307	15.8213	0.308677	0.53356	0	0.0484351476	0	0
C11563+AF8-65	4.4361	5.09318	3.12916	1.46729	3.40448	2.78158	4.44458	15.5779	1.1481210974	0.4689085889	0.8170352007	0.285313168	1.3030183758	0.2008717478
C11577+AF8-65	3.32707	1.38905	2.38412	9.47069	2.74977	2.93612	6.7435	1.70383	0.4174994815	3.9724049125	1.0677693043	3.9578479074	1.2099448317	1.399271054
C11599+AF8-65	0	0	0.447022	0	0	0	0.306523	27.9915	0	0	0	0.0109505743	0	0.0159699194
C11611+AF8-65	0.554512	0.617355	0.59603	0.40017	0	0.61813	0.306523	23.3669	1.1133302796	0.6713923796	0.61813	0.0131178291	0.554512	0.0255074486
C11613+AF8-65	0	0	1.34107	0	0	0.309065	0.459784	27.2613	0	0	0.309065	0.0168658134	0	0.0491931786
C11617+AF8-65	0.554512	0	0.894044	0	0.130942	0	1.68588	8.51917	0	0	0	0.1978925177	4.2347909762	0.1049449653
C11619+AF8-65	2.21805	0.617355	1.19206	2.00085	1.96412	0.309065	1.9924	0.243405	0.2783323189	1.6784809489	0.1573554569	8.1855343974	1.1292843614	4.8974343173
scaffold8664+AF8-65	3.91204	2.89385	2.11658	1.61685	3.62073	2.83895	1.82869	0.968087	0.7397291439	0.7638974194	0.7840822155	1.8889727886	1.0804561511	2.186353086
scaffold3546+AF8-65	7.8751	8.7159	8.41118	13.1162	10.595	8.64161	7.43545	3.38009	1.1067668982	1.5593769245	0.815630958	2.1997787041	0.7432845682	2.4884485324
C11721+AF8-65	0	0	1.62607	0.396994	0	0.459918	0.456135	16.9031	0	0.2441432411	0.459918	0.0269852867	0	0.0961995137
C11727+AF8-65	0	0	0	0	0	0	0.60818	32.3574	0	0	0	0.0187957005	0	0
C11729+AF8-65	0.137528	0	3.99127	1.98497	0	0.153306	0.760226	48.5361	0	0.4973279182	0.153306	0.0156631044	0.137528	0.0822330183
scaffold8322+AF8-65	3.1016	4.24131	3.94986	0.908298	3.88494	2.78098	1.04361	2.48614	1.367458731	0.2299570111	0.7158360232	0.4197712116	0.7983649683	1.5887520413
C11747+AF8-65	0.412583	0	4.13909	0.793988	0	0.306612	1.52045	6.51977	0	0.1918267059	0.306612	0.2332060794	0.412583	0.6348521497
C11751+AF8-65	0	0	1.1826	0.793988	0	0	0.456135	19.3178	0	0.6713918485	0	0.0236121608	0	0.0612181511
C11759+AF8-65	1.37528	1.68425	0.886949	3.30828	0.909317	1.07314	1.06432	0	1.2246597057	3.7299551609	1.1801604941	1.06432	1.5124318582	0.886949
C11787+AF8-65	0	0	0	0	0	0	1.06432	11.8322	0	0	0	0.0899511503	0	0
C11823+AF8-65	0.687639	1.0718	2.51302	3.83761	0.649512	0.613224	0.912271	0.724419	1.5586666841	1.5270909105	0.9441303625	1.2593140158	1.058700994	3.4690144792
C11843+AF8-65	0	0	0.443474	0.132331	0	0	1.6725	15.6957	0	0.2983962983	0	0.1065578471	0	0.0282544901
C11861+AF8-65	0	0	0.147825	0.132331	0	0	0.30409	26.8035	0	0.8951868764	0	0.0113451601	0	0.0055151379
C11867+AF8-65	0	0	0.147825	0	0	0	0.152045	26.0791	0	0	0	0.0058301475	0	0.0056683321
C11875+AF8-65	0	0	0	0	0	0	0.152045	21.7326	0	0	0	0.0069961716	0	0
C11881+AF8-65	0	0	1.62607	0	0	0	0.60818	17.6275	0	0	0	0.0345017728	0	0.0922462062
C11891+AF8-65	0	0	1.47825	0	0	0	0.456135	11.1078	0	0	0	0.0410643872	0	0.1330821585
C11893+AF8-65	2.88808	0.765569	1.33042	0.793988	3.76717	0.613224	0.30409	0.965892	0.2650788759	0.5967949971	0.1627810797	0.3148281588	0.7666444572	1.3774003719
C11895+AF8-65	1.37528	2.44982	1.1826	1.72031	1.94854	0.613224	1.52045	0.482946	1.7813245303	1.4546845933	0.3147094748	3.1482815884	0.7058002402	2.448720975
C11899+AF8-65	0	0	0.591299	0	0	0.153306	0.912271	22.457	0	0	0.153306	0.0406230129	0	0.0263302756
C11907+AF8-65	0	0	0	0.396994	0	0	0.60818	31.8744	0	0.396994	0	0.019080516	0	0
C11913+AF8-65	0.275056	0	2.21737	0.396994	0	0	0.60818	14.0054	0	0.17903823	0	0.0434246791	0.275056	0.1583225042
C11913+AF8-67	10.705	4.08789	0.899183	1.60988	13.2393	1.04139	1.71759	1.03382	0.3818673517	1.7903808235	0.0786589925	1.6614014045	0.8085774928	0.8697674644
C11927+AF8-65	3.71325	1.37802	0.443474	2.24963	1.42893	1.07314	0.760226	0	0.3711088669	5.0727438362	0.7510094966	0.760226	2.5986227457	0.443474
C11935+AF8-65	1.37528	1.37802	0.886949	2.1173	1.16912	0.76653	1.21636	0.965892	1.0019923216	2.3871722049	0.6556469823	1.2593126354	1.1763377583	0.9182693303
C11949+AF8-65	2.88808	0	1.33042	0.529326	4.67649	0.306612	0.152045	5.07093	0	0.3978638325	0.065564558	0.0299836519	0.6175742918	0.2623621308
C31555+AF8-65	0	0	0.517387	0.277896	0	0	0.745021	18.2554	0	0.5371143844	0	0.0408109929	0	0.0283415866
C11959+AF8-65	0.137528	0.306228	0.886949	6.61657	0	0	5.92976	0.241473	2.2266592985	7.4599215964	0	24.5566170959	0.137528	3.6730773213
C11967+AF8-65	3.98831	3.52162	0.443474	0.396994	3.89707	1.68637	0	0.241473	0.8829855252	0.8951911499	0.4327276646	0	1.0234124612	1.83653659
C55635+AF8-65	2.97911	0.829183	5.28357	1.1944	3.65811	1.6051	2.03104	0.174359	0.278332455	0.2260592743	0.4387784949	11.6486100517	0.814385024	30.3028234849
C11985+AF8-65	5.08853	2.29671	2.06955	0.529326	3.50737	0.76653	0.30409	0	0.45135039	0.2557686454	0.218548371	0.30409	1.4508107214	2.06955
C11997+AF8-65	0	0	3.25215	2.64663	0	0.306612	3.0409	0	0	0.8138093261	0.306612	3.0409	0	3.25215
C84825+AF8-65	6.92499	10.8151	9.18374	8.99241	7.76747	11.4184	7.78004	1.43544	1.5617495477	0.9791664398	1.4700282074	5.4199687901	0.8915373989	6.397857103
C12009+AF8-65	3.85078	2.44982	1.1826	3.04362	3.24756	1.22645	4.10522	0.241473	0.6361879931	2.5736681887	0.3776527608	17.0007412837	1.1857456059	4.89744195
C12029+AF8-65	1.51281	3.52162	3.10432	2.24963	0.649512	2.29959	1.06432	0	2.3278666852	0.724677224	3.5404888593	1.06432	2.3291486531	3.10432
scaffold1012+AF8-65	1.19883	1.27402	4.74434	4.29952	1.33824	0.911158	2.34953	0.287034	1.0627194848	0.9062419641	0.6808629244	8.1855459632	0.8958258608	16.5288432729
C12049+AF8-65	0.550111	0.306228	0.443474	1.05865	0.129902	1.07314	1.21636	21.7326	0.5566658365	2.3871748964	8.2611507136	0.0559693732	4.2348154763	0.0204059339
C12053+AF8-65	4.81347	3.98096	1.03477	1.98497	5.5858	0.919836	0.760226	0.965892	0.8270457695	1.9182716932	0.1646739948	0.7870714324	0.8617333238	1.07131025
C12061+AF8-65	0.550111	0.459341	0.443474	0.529326	0.259805	0.153306	0.456135	14.9713	0.834996937	1.1935897031	0.5900810223	0.0304672941	2.1173995882	0.0296216093
C12075+AF8-65	0.412583	0.612455	0	0.396994	0.51961	0	0	24.6302	1.4844407065	0.396994	0	0	0.7940243644	0
C12077+AF8-65	3.43819	2.60293	1.62607	0.92632	6.36522	0.613224	0.760226	0.724419	0.7570640366	0.5696679725	0.0963397966	1.0494285766	0.5401525792	2.2446539917
C12085+AF8-65	0.137528	0	5.32169	2.64663	0.129902	0	2.58477	0.965892	0	0.4973288561	0	2.6760445267	1.0587057936	5.5096118407
C52253+AF8-65	0.664351	0.862916	0.297539	1.2785	0.418344	0.246857	0.795687	24.2044	1.2988856794	4.2969156984	0.5900813684	0.0328736511	1.5880495477	0.012292765
scaffold6401+AF8-65	5.47049	0.457665	1.46152	1.18664	5.34638	0.352492	0.97886	0.111042	0.0836606958	0.8119218348	0.0659309664	8.8152230687	1.0232138381	13.1618666811
C12133+AF8-65	0	0	0.29565	0.132331	0	0	0.456135	22.9399	0	0.4475934382	0	0.0198839141	0	0.0128880248
C12151+AF8-65	0	0	1.1826	0	0	0	1.82454	39.843	0	0	0	0.0457932385	0	0.0296814999
C12153+AF8-65	0.825167	0.306228	1.03477	3.96994	0.259805	0.153306	2.12863	1.20736	0.3711103328	3.8365433865	0.5900810223	1.7630449907	3.1761013067	0.8570517493
C12167+AF8-65	0	0	0.591299	0.396994	0	0	0.30409	22.9399	0	0.6713929839	0	0.0132559427	0	0.025776006
C12171+AF8-65	5.63864	8.29133	0	0	6.23532	4.75248	0	0	1.4704485479	0	0.7621870249	0	0.904306435	0
C12185+AF8-65	0.137528	0.612455	0	0.661657	0.259805	0.153306	0.456135	15.6957	4.4533113257	0.661657	0.5900810223	0.0290611441	0.5293508593	0
C50625+AF8-65	2.80057	2.40342	3.2611	0.729828	4.95991	1.43086	0.774048	0.102443	0.8581895828	0.2237981049	0.2884850733	7.5558896167	0.5646412939	31.8333121834
C12191+AF8-65	3.98831	0.918683	2.80867	0.132331	6.10541	0.153306	0.30409	0	0.2303439301	0.0471151826	0.0251098616	0.30409	0.6532419608	2.80867
C12197+AF8-65	7.50447	1.36717	0	0	2.06207	1.67309	0	0	0.1821807536	0	0.8113643087	0	3.6392896458	0
C12203+AF8-65	5.73068	0.455724	2.49323	0.393868	7.99053	0.608395	0.301696	3.59357	0.0795235469	0.1579749963	0.0761395051	0.0839543963	0.7171839665	0.6938030983
C12213+AF8-65	0	0	0	0.262579	0	0	0.150848	24.4363	0	0.262579	0	0.0061731113	0	0
C79609+AF8-67	49.7834	47.6617	116.095	50.8789	46.6888	51.0091	79.0218	39.1942	0.9573813761	0.4382522934	1.0925339696	2.0161605544	1.0662814208	2.9620454047
C12237+AF8-65	4.50268	0.759541	0.439983	0.262579	4.25303	0.304198	0.301696	3.83315	0.1686864268	0.5967935125	0.0715250069	0.0787070686	1.0586993273	0.1147836636
C12243+AF8-65	0.682224	1.06336	0.586643	1.83805	0.386639	1.06469	1.65933	0.479143	1.5586669481	3.1331661675	2.7537056531	3.4631206133	1.7644986667	1.2243589075
C12247+AF8-65	0	0	1.17329	0.656447	0	0	0.452544	15.5722	0	0.5594925381	0	0.029061019	0	0.0753451664
C12253+AF8-65	0	0.303816	0	0	0	0	0.150848	18.2074	0.303816	0	0	0.008284983	0	0
scaffold7707+AF8-65	5.02165	4.32013	0.408912	0.20133	5.15646	2.71407	0.315439	1.06874	0.8603008971	0.4923553234	0.5263436544	0.295150364	0.9738560951	0.3826112993
C12263+AF8-65	0.545779	0.151908	0.586643	0.393868	0.12888	0.152099	0.301696	15.8117	0.2783324386	0.6713929937	1.1801598386	0.0190805543	4.2347842955	0.0371018297
C12267+AF8-65	0	0	0	0.131289	0	0.152099	0.905087	20.3636	0	0.131289	0.152099	0.044446316	0	0
C12279+AF8-65	0	0	0.586643	0.525158	0	0.152099	0.603392	30.9047	0	0.8951917947	0.152099	0.0195242795	0	0.0189823231
C12313+AF8-65	0.545779	0.151908	0	0.131289	0.386639	0.304198	0.603392	14.1347	0.2783324386	0.131289	0.7867752606	0.0426887023	1.4115984161	0
C12321+AF8-65	0	0	0	0	0	0	0.150848	19.4053	0	0	0	0.0077735464	0	0
scaffold4657+AF8-65	1.85807	2.7432	3.77729	2.02106	2.21288	2.79167	2.59008	0.425533	1.4763706427	0.5350555557	1.2615550775	6.086672479	0.8396614367	8.8766088646
C12347+AF8-65	0	0	10.4129	0.656447	0	0	0.905087	0.718715	0	0.0630417079	0	1.2593128013	0	14.4882185567
C12349+AF8-65	2.7289	2.12671	0.293322	0.131289	3.22199	0.456296	0.301696	0	0.7793286672	0.4475934297	0.1416193098	0.301696	0.8469610396	0.293322
C12363+AF8-65	7.64091	0.303816	0	0	4.63966	0.456296	0	0	0.0397617561	0	0.0983468616	0	1.6468685205	0
C12381+AF8-65	0.27289	0	0.146661	0.131289	0	0	0.150848	16.2909	0	0.8951868595	0	0.009259648	0.27289	0.0090026334
C12389+AF8-65	0	0	1.02663	0.393868	0	0.152099	0.452544	20.3636	0	0.3836513642	0.152099	0.0222231825	0	0.0504149561
C22897+AF8-65	1.14003	2.41154	0.490156	0.109696	1.61523	3.04998	0.630187	0.200168	2.1153302983	0.2237981377	1.8882635909	3.148290436	0.7058004123	2.4487230726
C38969+AF8-65	3.72482	1.71287	2.00185	1.24664	1.83563	1.08317	1.70092	0	0.4598530936	0.6227439618	0.5900807897	1.70092	2.0291779934	2.00185
C44421+AF8-65	3.0167	5.31125	0.150817	0.202515	4.24102	6.25637	0.465369	0.246361	1.7606159048	1.3427862907	1.4752040783	1.8889718746	0.7113147309	0.6121788757
scaffold8060+AF8-65	1.81692	1.11708	3.87676	1.87873	3.07375	1.60215	1.7089	0.0952288	0.6148206856	0.4846134401	0.5212362749	17.9452014517	0.5911085807	40.7099532914
C15399+AF8-65	0.781737	2.32088	0.280089	0.501466	1.59985	2.03332	0.864256	0.686292	2.9688757216	1.7903809146	1.270944151	1.2593123627	0.4886314342	0.4081192845
C12467+AF8-67	0.356065	0	0	0	0	0.661526	0.524868	114.55	0	0	0.661526	0.0045819991	0.356065	0
C12475+AF8-65	0.27289	0.151908	0.146661	0.656447	0.12888	0.608395	0.452544	22.0406	0.5566638572	4.4759479344	4.7206315953	0.0205322904	2.1173960273	0.0066541292
C95787+AF8-65	216.941	177.55	189.869	158.225	188.784	174.912	201.571	86.5206	0.8184252861	0.8333377223	0.9265191965	2.3297457484	1.1491492923	2.1944947215
C12495+AF8-65	0.545779	0.607633	0.293322	0.919026	0.257759	1.06469	1.20678	29.9465	1.1133315866	3.1331642359	4.1305638212	0.0402978645	2.1174003624	0.0097948675
C12497+AF8-65	1.50089	1.97481	3.07988	1.05032	1.93319	2.28148	1.81017	0.239572	1.3157593161	0.3410262738	1.1801633569	7.5558495985	0.776379973	12.8557594377
scaffold2457+AF8-65	0	0	16.4055	1.04211	0	0	1.55213	5.81044	0	0.0635219896	0	0.2671277907	0	2.8234522687
C12515+AF8-65	0	0	1.90659	0	0.12888	0.152099	1.20678	10.5412	0	0	1.1801598386	0.1144822221	0	0.1808702994
C12529+AF8-65	0.682224	1.36717	0	0.525158	0.515518	0.608395	0.301696	16.77	2.0039898919	0.525158	1.1801624774	0.0179902206	1.3233757114	0
C88465+AF8-65	14.6326	1.09844	5.54147	3.62357	17.7721	1.02237	8.23458	1.07356	0.0750679989	0.6539004993	0.0575266851	7.6703491188	0.8233467064	5.1617701852
C12555+AF8-65	0.27289	0.911449	0	0.525158	0.257759	0.304198	0.301696	20.6032	3.3399868079	0.525158	1.1801644171	0.0146431622	1.058702121	0
C12561+AF8-65	0.818669	0.303816	0.439983	0.919026	0.515518	0.456296	1.20678	25.3946	0.3711096915	2.0887761573	0.8851213731	0.0475211265	1.5880512417	0.0173258488
C12589+AF8-65	0	0	1.02663	0.393868	0	0	0.452544	20.3636	0	0.3836513642	0	0.0222231825	0	0.0504149561
C12593+AF8-65	4.77557	0.607633	1.02663	0.656447	7.73277	0.760494	0.905087	0.479143	0.1272377957	0.639419265	0.0983469054	1.8889705161	0.6175755906	2.1426380016
C12611+AF8-65	0.818669	0.455724	0.146661	1.05032	0.257759	0.456296	0.603392	22.2802	0.5566645372	7.1615494235	1.7702427461	0.0270819831	3.1761024833	0.0065825711
C12621+AF8-65	1.228	0.455724	0.879965	0.525158	0.257759	0.304198	1.65933	21.801	0.3711107492	0.5967941907	1.1801644171	0.0761125636	4.7641401464	0.0403635154
C12629+AF8-65	0.27289	0	0.439983	0.262579	0	0	0.905087	20.124	0	0.5967935125	0	0.0449755019	0.27289	0.0218635957
scaffold3839+AF8-67	0	0	0	0.0976215	0	0	0	6.45803	0	0.0976215	0	0	0	0
C12633+AF8-65	5.18491	2.12671	0	0	5.28406	0.608395	0	0	0.4101729828	0	0.1151377918	0	0.9812360193	0
C12645+AF8-65	0.545779	0.607633	0.293322	0.525158	0.12888	0.456296	1.05594	25.6342	1.1133315866	1.7903805374	3.5404717567	0.0411926255	4.2347842955	0.011442604
C12653+AF8-65	1.91023	0.607633	1.02663	1.05032	2.83535	0.912593	1.96102	0	0.3180941562	1.0230754994	0.3218625567	1.96102	0.6737192939	1.02663
C12655+AF8-65	0	0	0	0	0	0.152099	0	40.7272	0	0	0.152099	0	0	0
C12659+AF8-65	0	0	1.46661	0.919026	0	0	0.603392	16.0513	0	0.6266328472	0	0.0375914723	0	0.0913701694
C12663+AF8-65	7.09513	0.759541	0.146661	0	3.60863	1.67309	0	0.479143	0.1070510336	0	0.4636357842	0	1.9661561313	0.3060902486
C12671+AF8-65	0.136445	0	11.5862	0.525158	0.257759	0	1.65933	2.39572	0	0.0453261639	0	0.6926226771	0.5293510605	4.8362079041
C12707+AF8-65	0.406137	2.71298	0	0	1.15085	3.92367	0	0	6.6799626727	0	3.4093669896	0	0.3529017683	0
C12727+AF8-65	0.812273	0.301443	0.58206	0.781582	0.383618	0.452732	0.748347	17.8275	0.3711104518	1.3427859671	1.1801636002	0.041977114	2.1174006433	0.0326495583
C12729+AF8-65	0.406137	0.150721	7.42127	1.4329	0.255745	1.20728	0.598678	0.2377	0.3711087638	0.1930801601	4.7206396997	2.5186285233	1.5880545074	31.2211611275
C12735+AF8-65	2.70758	2.71298	1.01861	0.521055	2.42958	3.47094	0.449008	0	1.0019944009	0.5115353276	1.4286172919	0.449008	1.114423069	1.01861
C12747+AF8-65	0	0.301443	0.145515	0.130264	0	0	0.598678	26.6224	0.301443	0.8951929354	0	0.0224877547	0	0.0054658859
C54013+AF8-65	0	0	0.0562717	0.151122	0	0.233433	0.289391	46.3498	0	2.6855772973	0.233433	0.00624363	0	0.0012140656
C12753+AF8-65	6.49819	1.50721	0.145515	0.390791	6.39363	0.452732	1.34702	0	0.2319430488	2.6855719342	0.0708098529	1.34702	1.0163537771	0.145515
C12769+AF8-65	0.270758	0.452164	0.29103	5.08028	1.53447	0.603642	2.69405	0.2377	1.6699931304	17.4562072639	0.393387945	11.3338241481	0.1764505008	1.224358435
C12773+AF8-65	0	0	2.32824	0.781582	0	0	0.149669	14.262	0	0.3356964918	0	0.0104942505	0	0.1632477913
C12793+AF8-65	2.30144	0.602885	6.11163	2.60527	0.639363	0.301821	4.19074	0.9508	0.2619599034	0.426280714	0.4720651649	4.4075936054	3.5995827097	6.4278817838
C12807+AF8-65	0.135379	0.150721	0	0.651319	0.255745	0.150911	1.19736	25.6716	1.1133262914	0.651319	0.5900838726	0.0466414248	0.5293515025	0
C12819+AF8-65	3.65523	2.71298	1.01861	1.17237	4.09193	2.26366	2.24504	0.7131	0.7422186839	1.1509508055	0.5532010567	3.1482821484	0.8932777442	1.4284251858
C70477+AF8-65	0	0	1.50258	5.04053	0.0810282	0.446257	4.21454	184.062	0	3.3545834498	5.5074282781	0.0228973933	0	0.0081634449
C12843+AF8-65	4.92083	1.95938	3.52304	4.11444	1.15085	4.6032	6.28612	141.232	0.3981807947	1.1678663881	3.9998262154	0.0445091764	4.2758222184	0.0249450549
C80999+AF8-65	0	0	0.0200927	1.33102	0	0.479267	2.12863	76.5071	0	66.2439592489	0.479267	0.0278226465	0	2.6262529882847477E+AC0-4
C32555+AF8-65	4.23795	2.62124	0.911051	0.634328	5.42625	2.30959	0.937061	0.992139	0.6185160278	0.6962595947	0.4256328035	0.9444856013	0.7810089841	0.9182695167
C12851+AF8-65	4.19675	2.56226	2.32824	0.651319	2.04596	0.905463	0	1.4262	0.6105343421	0.2797473628	0.4425614382	0	2.0512375609	1.6324779133
C12859+AF8-65	1.75993	2.56226	7.56678	0	1.02298	0.452732	0.299339	0	1.4558874501	0	0.4425619269	0.299339	1.7203953156	7.56678
C12865+AF8-65	0.676894	0.602885	1.16412	0.260527	0.127873	0.150911	0.898016	28.7617	0.8906638262	0.2237973748	1.1801631306	0.0312226329	5.2934865061	0.040474659
scaffold7646+AF8-65	0	0	2.46902	1.37655	0	0	2.20536	51.0867	0	0.5575288981	0	0.0431689657	0	0.0483299959
C12879+AF8-65	1.08303	0	13.8239	1.95396	0.383618	0	2.39471	0.2377	0	0.1413465086	0	10.0745056794	2.82319912	58.156920488
C12881+AF8-67	2.4755	6.56202	7.2223	5.55792	1.55883	5.65042	4.43103	1.65581	2.6507856999	0.7695498664	3.6247826896	2.6760497883	1.5880500119	4.3617927178
C12883+AF8-65	0.541516	0	0.29103	0.390791	0.383618	0.603642	0.299339	18.3029	0	1.3427859671	1.5735497292	0.0163547307	1.4116021667	0.0159007589
C12907+AF8-65	0.135379	0	3.78339	0.521055	0	0	1.34702	9.508	0	0.1377217258	0	0.141672276	0.135379	0.3979164914
scaffold4971+AF8-65	2.02581	14.2032	12.3503	15.904	2.09012	21.5169	11.8415	8.55492	7.0111214773	1.2877419982	10.294576388	1.3841742529	0.9692314317	1.4436488009
scaffold4969+AF8-65	4.32755	5.0933	3.8	2.51164	6.35416	4.55348	2.92631	0.95683	1.1769476956	0.6609578947	0.7166139978	3.0583384718	0.6810577637	3.9714473835
C12945+AF8-65	0	0.150721	0.58206	0.260527	11.1249	0	0	0	0.150721	0.4475947497	0	0	0	0.58206
C12947+AF8-65	3.11371	4.9738	1.45515	2.08422	3.70831	3.01821	1.19736	0.2377	1.5973870399	1.4323059478	0.813904447	5.0372738746	0.8396574181	6.121792175
C12949+AF8-65	0	0	0.727575	0	0	0	1.04769	24.0077	0	0	0	0.0436397489	0	0.0303059019
C12951+AF8-65	0	0	2.18273	0.390791	0	0	1.19736	17.5898	0	0.1790377188	0	0.0680712686	0	0.1240906662
C12973+AF8-65	1.48917	1.35649	0.727575	1.69343	0.255745	1.05637	1.49669	30.901	0.9109033891	2.3274988833	4.1305597372	0.0484350021	5.8228704373	0.0235453545
C12981+AF8-65	4.73826	1.35649	0.145515	0.260527	3.45256	0.603642	0.449008	9.508	0.2862844166	1.7903789987	0.1748389601	0.0472242322	1.3723903422	0.0153044804
C13005+AF8-65	1.62455	9.49545	0	0	2.30171	6.64006	0	0	5.8449724539	0	2.8848377945	0	0.705801339	0
C13055+AF8-65	1.62455	0	5.67509	1.82369	0.127873	0.150911	4.19074	0.4754	0	0.3213499698	1.1801631306	8.8151872108	12.7044020239	11.9375052587
C13081+AF8-65	0.812273	0.301443	0.58206	0.521055	0.767236	0.754553	0.598678	20.4422	0.3711104518	0.8951912174	0.9834692324	0.0292863782	1.0587003217	0.028473452
C13089+AF8-65	0	0	0	0	0	0.452732	0.748347	30.4256	0	0	0.452732	0.0245959652	0	0
C13095+AF8-65	0	0.753607	1.30964	4.81976	0	0	1.49669	26.8601	0.753607	3.6802174643	0	0.0557216838	0	0.0487578229
C13109+AF8-65	1.21841	3.01443	2.9103	1.4329	1.79022	3.16912	2.99339	0	2.4740686633	0.4923547401	1.7702405291	2.99339	0.6805923294	2.9103
C13119+AF8-65	0.947652	0.753607	0.58206	1.30264	0	1.20728	0.598678	18.7783	0.7952360149	2.2379823386	1.20728	0.0318813737	0.947652	0.0309964161
C90715+AF8-65	14.3247	21.667	8.16665	7.12855	18.1201	20.5124	7.26959	6.89174	1.5125622177	0.8728854549	1.1320246577	1.0548265025	0.7905419948	1.1849910182
C16039+AF8-65	0.258634	1.29575	1.38999	3.85736	3.29797	0.720767	1.71561	1.36234	5.0099754866	2.7750991014	0.218548683	1.2593111852	0.0784221809	1.0202959614
C13143+AF8-65	1.21841	1.35649	0.87309	3.25659	1.91809	0.452732	2.99339	0.4754	1.1133280259	3.7299591107	0.23603272	6.2965713084	0.6352204537	1.8365376525
C13165+AF8-65	2.16606	1.05505	3.34685	0.781582	2.04596	0.452732	0.449008	0	0.487082537	0.2335276454	0.2212809635	0.449008	1.0587010499	3.34685
C13167+AF8-65	2.5722	1.35649	3.49236	3.51712	2.30171	0.603642	2.99339	4.2786	0.5273656792	1.0070897617	0.2622580603	0.6996190343	1.1175169765	0.8162389567
C13169+AF8-65	2.43682	2.56226	0	0	3.32469	3.01821	0.598678	1.9016	1.0514769248	0	0.9078169694	0.3148285654	0.7329465304	0
C13187+AF8-65	0.135379	0	1.30964	0.781582	0	0	0.449008	19.7291	0	0.5967914847	0	0.0227586661	0.135379	0.0663811324
C34513+AF8-65	1.34677	1.59936	6.27298	0	3.30746	0.800686	1.29041	0.315291	1.1875524403	0	0.2420848627	4.092758753	0.4071916214	19.8958422537
C13203+AF8-65	0	0	0.144387	0.258508	0	0.149741	0.891055	27.5953	0	1.7903827907	0.149741	0.0322901001	0	0.0052323041
C30551+AF8-65	4.03675	1.97308	1.26995	0.473686	3.99893	1.53654	0.979654	0	0.4887793398	0.3729957872	0.3842377836	0.979654	1.0094575299	1.26995
C13219+AF8-65	0.940306	0.149553	0.144387	0.904777	0.126881	0.149741	0.742546	14.859	0.1590471612	6.2663328416	1.1801688196	0.0499728111	7.4109283502	0.0097171411
C13229+AF8-65	0	0	0	0.387762	0	0	0.148509	21.2272	0	0.387762	0	0.0069961653	0	0
C13231+AF8-65	0.402988	1.94419	2.16581	1.29254	0.761289	2.24611	1.33658	0.235857	4.8244364596	0.5967928858	2.9504038545	5.6669083385	0.5293495637	9.1827251258
C13233+AF8-65	0	0	0	0.64627	0	0	0	24.765	0	0.64627	0	0	0	0
C13239+AF8-65	0	0.149553	2.59897	0.387762	0	0	0.891055	9.43429	0.149553	0.1491983363	0	0.0944485489	0	0.2754812498
C13267+AF8-65	1.74628	0.897318	2.45458	0.64627	4.56773	0.748703	1.48509	0.471715	0.5138454314	0.2632914796	0.1639113958	3.1482780916	0.3823080611	5.2035233139
C13269+AF8-65	0	0	0.577548	0.775523	0	0.449222	3.41571	23.5857	0	1.3427853616	0.449222	0.1448212264	0	0.0244872105
C13277+AF8-65	1.34329	1.49553	0.433161	2.19732	1.26881	1.04818	1.6336	1.651	1.1133336807	5.0727558575	0.8261126567	0.9894609328	1.0587006723	0.2623628104
C39153+AF8-65	0	0	1.38612	1.24084	0	0.359378	0.445528	45.4261	0	0.8951894497	0.359378	0.0098077537	0	0.0305137355
C13301+AF8-65	5.37318	2.5424	0.721935	0.775523	4.69461	4.7917	1.93062	0.471715	0.473164867	1.0742282893	1.0206811641	4.0927678789	1.1445423582	1.53044741
C13307+AF8-65	0	0	0	0.258508	0	0	0.742546	22.1706	0	0.258508	0	0.0334923728	0	0
C13309+AF8-65	2.14927	1.34598	0.721935	1.03403	2.53763	1.94663	1.33658	1.17929	0.626249843	1.4323034622	0.7671055276	1.1333768623	0.8469595646	0.6121776662
C13315+AF8-65	0.268659	0.897318	0.288774	0.258508	0.380644	0.598963	0.742546	18.8686	3.3399886101	0.8951913953	1.5735516651	0.0393535291	0.7058012211	0.0153044741
C13325+AF8-65	0.537318	0.448659	0.577548	0.387762	0	0.449222	0.297018	13.4439	0.8349971525	0.6713935465	0.449222	0.0220931426	0.537318	0.0429598554
C13341+AF8-65	0.940306	0.448659	0.577548	0.129254	0.253763	0	0.148509	13.9156	0.4771414837	0.2237978488	0	0.0106721234	3.705449573	0.0415036362
C13361+AF8-65	0	0	4.90916	1.93881	0	0	0.594037	36.5579	0	0.3949372194	0	0.0162492102	0	0.1342845185
C13371+AF8-65	1.20897	2.5424	6.20864	1.6803	1.01505	1.94663	2.07913	3.302	2.1029471368	0.2706389805	1.9177675977	0.6296577832	1.1910447761	1.8802665051
C13379+AF8-65	0.537318	0	0.433161	5.42866	0.634407	0	1.6336	0.471715	0	12.532661066	0	3.4631080207	0.8469610203	0.918268446
C78283+AF8-65	97.7688	62.9159	665.331	1145.73	20.0094	60.7292	836.776	271.733	0.6435171548	1.7220451174	3.0350335342	3.0794051514	4.8861435125	2.4484733176
C32347+AF8-65	1.79913	1.15965	2.1374	3.55342	2.14658	1.05555	1.25624	0.16626	0.6445615381	1.6624964911	0.4917356912	7.5558763383	0.8381378751	12.8557680741
C13387+AF8-65	0	0	0.144387	0	0	0	1.03956	17.2176	0	0	0	0.060377753	0	0.008386012
C13393+AF8-65	0.402988	0.299106	0.288774	1.03403	0.253763	0.299481	0.594037	14.1514	0.742220612	3.5807586556	1.1801602282	0.0419772602	1.5880486911	0.0204060376
C13405+AF8-65	2.55226	5.0848	3.17651	4.00687	4.06021	2.69533	2.22764	1.17929	1.9922735145	1.2614063863	0.6638400477	1.8889670904	0.628602954	2.6935783395
scaffold6060+AF8-65	56.791	26.2395	52.9636	30.4765	70.3351	18.9008	41.9629	9.6969	0.4620362381	0.5754234984	0.2687250036	4.3274551661	0.8074346948	5.4619105075
C17917+AF8-65	3.98929	0.693969	2.81399	0.359865	4.12136	0.555872	0.413475	0	0.1739580226	0.1278842498	0.1348758662	0.413475	0.9679547528	2.81399
C13439+AF8-65	2.55226	2.5424	2.31019	1.29254	3.17204	1.79689	2.52466	0.707572	0.9961367572	0.5594951065	0.5664777241	3.5680609182	0.8046115434	3.2649539552
C13445+AF8-65	0	0	2.31019	0.387762	0	0	0.297018	26.6519	0	0.1678485319	0	0.0111443462	0	0.0866801241
scaffold2400+AF8-65	0.782325	0.60969	0.798855	0.809223	0.443369	0.610455	0.64868	26.3391	0.7793308408	1.0129785756	1.3768553958	0.0246280245	1.7645009011	0.030329624
C13481+AF8-65	1.88061	2.69195	1.58826	0.904777	1.90322	2.24611	0.297018	0	1.4314238465	0.5696655459	1.180163092	0.297018	0.9881201332	1.58826
C13495+AF8-65	2.82092	3.14061	1.44387	0.517016	1.90322	2.54559	0	0	1.1133282759	0.3580765581	1.3375174704	0	1.482182827	1.44387
C13499+AF8-65	0	0	0.288774	0	0	0	0.148509	21.2272	0	0	0	0.0069961653	0	0.013603961
C13505+AF8-65	0.805977	0.897318	0.433161	0.258508	0.380644	0.149741	0.445528	22.6423	1.1133295367	0.5967942636	0.393388573	0.0196767996	2.1174036633	0.0191306095
C13509+AF8-65	2.95525	3.14061	4.18722	5.17016	4.94838	1.94663	4.15826	0.943429	1.0627222739	1.2347476369	0.3933873308	4.4076024799	0.5972156544	4.4382990135
C13519+AF8-65	2.14927	0.897318	0.721935	0.387762	2.66451	2.69533	1.18807	0.943429	0.4174989648	0.5371148372	1.0115668547	1.2593104516	0.8066286109	0.7652245161
C13523+AF8-65	1.07464	3.73882	1.1551	0.904777	0.761289	3.44404	0.742546	4.00957	3.4791371994	0.7832888927	4.5239587069	0.1851934247	1.4116058422	0.2880857548
scaffold5149+AF8-65	0.0424718	0.0472851	0	0.367803	0.0802338	0.0473445	0.892147	42.4691	1.113329315	0.367803	0.5900817361	0.0210069674	0.5293504732	0
C13527+AF8-65	0	0	0	0.258508	0	0	0.148509	17.4534	0	0.258508	0	0.0085088865	0	0
C13541+AF8-65	2.82092	6.28122	0.721935	1.6803	1.26881	9.28392	2.07913	0.707572	2.2266565518	2.3274948576	7.3170293425	2.9384006151	2.2232800813	1.0202989943
C13549+AF8-65	0.671647	0.747765	1.73264	1.29254	0.634407	0.748703	1.6336	0.943429	1.1133303655	0.7459945517	1.1801619465	1.7315558457	1.0587004872	1.8365345988
C13553+AF8-65	1.07464	0.448659	0.433161	0.904777	0	1.34767	0.891055	21.463	0.4174970223	2.0887776139	1.34767	0.0415158645	1.07464	0.0201817546
C13557+AF8-65	0	0	0	0.258508	0	0.149741	0.148509	17.9252	0	0.258508	0.149741	0.0082849285	0	0
C44963+AF8-65	0	0	10.9826	7.17436	0.13042	0.384792	6.41134	229.222	0	0.6532478648	2.9504063794	0.0279700029	0	0.047912504
C13569+AF8-65	0.134329	0	2.31019	0	0.253763	0.149741	3.41571	10.6136	0	0	0.5900820845	0.3218238863	0.5293482501	0.2176631869
C13585+AF8-65	0	0	0	0.258508	0	0.149741	0.297018	17.6893	0	0.258508	0.149741	0.0167908284	0	0
C13587+AF8-65	0.671647	0	0.433161	5.0409	0.380644	0.149741	4.75229	2.83029	0	11.6374742879	0.393388573	1.6790823555	1.7645017392	0.153044741
C13591+AF8-65	0	0.598212	2.88774	3.3606	0	0.299481	1.93062	0.235857	0.598212	1.1637474288	0.299481	8.1855531106	0	12.2436052354
C89849+AF8-65	12.7704	9.82844	15.3738	13.1071	13.0892	8.42453	18.4337	2.98967	0.7696266366	0.8525608503	0.6436245149	6.1657975629	0.9756440424	5.142306676
C13615+AF8-65	0	0	0	0.64627	0	0	0.742546	17.2176	0	0.64627	0	0.043127149	0	0
C13619+AF8-65	0	0	1.01071	1.29254	0	0	0.742546	14.1514	0	1.2788435852	0	0.0524715576	0	0.0714212021
scaffold6477+AF8-65	3.67911	3.60775	5.89669	4.71174	3.09793	4.86015	4.95769	1.0115	0.9806040048	0.7990482796	1.5688379014	4.9013247652	1.1876026895	5.8296490361
C13629+AF8-65	0.268659	0.448659	0.433161	0.258508	0.253763	0.598963	0.742546	13.4439	1.669994305	0.5967942636	2.3603243972	0.0552329309	1.058700441	0.0322198915
C13657+AF8-65	0	0	0	0.387762	0	0	0.297018	20.7554	0	0.387762	0	0.0143103963	0	0
C13661+AF8-65	1.34329	0.747765	2.88774	0.258508	3.67956	0	0.742546	4.48129	0.5566668404	0.0895191395	0	0.1656991625	0.365068106	0.644399269
C13665+AF8-65	10.7464	0.897318	0.288774	0	6.72472	0.449222	0	0	0.0834994045	0	0.0668015917	0	1.5980442308	0.288774
C13669+AF8-65	0	0	1.01071	0	0	0.299481	0.742546	14.6232	0	0	0.299481	0.0507786257	0	0.0691168828
C13673+AF8-65	1.47762	1.34598	2.02142	1.16329	1.90322	0.898444	1.78211	0.235857	0.910910789	0.5754815921	0.4720652368	7.5558919176	0.7763789788	8.5705321445
C13675+AF8-65	2.41793	1.64508	1.44387	0.517016	3.67956	2.24611	0.594037	0.471715	0.6803670909	0.3580765581	0.6104289643	1.2593133566	0.6571247649	3.06089482
C13687+AF8-65	1.47762	0.448659	0.866322	1.29254	0.88817	0.449222	0.742546	29.4822	0.3036362529	1.4919856589	0.5057838027	0.025186248	1.6636679915	0.0293845778
C13715+AF8-65	0	0	0.716382	0.641298	0	0	0.4421	21.532	0	0.8951899964	0	0.0205322311	0	0.033270574
C13725+AF8-67	0	0	0	20.8952	0	0	21.373	0	0	20.8952	0	21.373	0	0
scaffold4129+AF8-65	0.944287	5.53317	9.01025	1.4187	3.02004	6.83281	2.4176	4.65401	5.8596274226	0.1574540107	2.2624899008	0.5194660089	0.3126736732	1.9360186162
C89289+AF8-65	8.57036	23.5629	36.0409	40.1099	7.95582	30.2157	37.396	15.5896	2.749347752	1.1128995114	3.7979366049	2.398778673	1.0772440804	2.3118553395
C13751+AF8-65	1.59955	0.148403	1.28949	1.66738	1.76268	0.594355	1.62103	0	0.0927779688	1.293053843	0.3371882588	1.62103	0.9074534232	1.28949
C13763+AF8-65	0	0	0	0	0	0	0.294734	28.0852	0	0	0	0.0104942817	0	0
C25517+AF8-65	0.217969	0.121335	5.27149	4.19466	0.102942	0.121488	4.45808	0.382712	0.5566617271	0.7957256867	1.1801597016	11.6486548632	2.1173962037	13.774038964
C13769+AF8-65	4.79866	6.97492	3.43863	4.10431	6.54708	5.20061	3.0947	1.17022	1.453514106	1.1935887257	0.7943403777	2.6445454701	0.732946596	2.9384474714
C45015+AF8-65	0.552303	1.46038	1.70676	4.78291	0.71731	0.615667	2.97669	0.363653	2.6441645256	2.8023330755	0.8582997588	8.1855230123	0.7699641717	4.6933752781
C13805+AF8-65	2.93252	3.56166	2.00587	1.66738	1.76268	2.08024	3.38944	0	1.2145390313	0.8312502804	1.1801574875	3.38944	1.6636712279	2.00587
C13807+AF8-65	0.399888	0.742013	0.143276	0.256519	0.503622	0.742944	0.4421	20.8298	1.8555520546	1.7903835953	1.4752016393	0.0212243997	0.7940240895	0.0068784146
C13809+AF8-65	0.799777	1.03882	0.859658	2.05215	1.76268	2.22883	1.3263	0.234043	1.2988870648	2.3871702468	1.2644552613	5.6669073632	0.4537278462	3.6730771696
scaffold5023+AF8-65	6.05656	1.49843	1.42859	0.210445	6.73777	0.675141	0.204597	0.118158	0.2474061183	0.147309585	0.1002024409	1.7315543594	0.898896816	12.0905059327
C13861+AF8-65	4.39877	3.56166	0	0	5.16212	2.08024	0	0	0.8096945282	0	0.4029817207	0	0.8521247085	0
C13887+AF8-65	0.666481	0.59361	0.286553	0.12826	0.125905	0.445766	0.589467	17.5532	0.8906630497	0.4475960817	3.5404948175	0.0335817401	5.2935228942	0.0163248297
C13891+AF8-65	1.59955	2.37444	3.86846	4.36083	1.38496	2.6746	4.27364	0.468086	1.4844424995	1.1272780383	1.9311749076	9.1300316608	1.154943103	8.2644214952
C13899+AF8-65	4.79866	1.63243	2.00587	1.92389	6.04346	1.04012	1.3263	2.57447	0.3401845515	0.9591299536	0.1721067071	0.515173997	0.7940252769	0.7791390073
C13933+AF8-65	0.133296	0.148403	0.143276	0.12826	0.377716	1.18871	0.589467	16.6171	1.1133342336	0.8951952874	3.1470999375	0.0354735182	0.3529000625	0.0086222024
C13941+AF8-65	0.933073	1.78083	1.57604	1.15434	0.251811	0.891533	1.91577	62.2555	1.908564496	0.732430649	3.5404847286	0.0307727028	3.7054497222	0.0253156749
C13943+AF8-65	0.666481	0.296805	0.286553	0.641298	0.125905	0.594355	0.294734	20.8298	0.4453315248	2.237973429	4.7206624042	0.0141496318	5.2935228942	0.0137568772
C13963+AF8-65	3.99888	2.96805	0.143276	0	3.02173	3.41754	0	0.234043	0.7422203217	0	1.1309878778	0	1.3233743584	0.612178104
C13981+AF8-65	1.19967	1.03882	1.00293	1.79564	0.881338	0.445766	1.47367	29.9575	0.8659214617	1.7903941452	0.5057832523	0.049192022	1.3611917335	0.0334784278
C14001+AF8-65	0.933073	0.296805	0.286553	0.513039	0.125905	0.297178	0.294734	10.2979	0.3180940827	1.7903808371	2.3603351733	0.0286207868	7.4109288749	0.0278263529
C14009+AF8-65	0	0	0	0	0	0	0.736834	37.915	0	0	0	0.0194338389	0	0
C14017+AF8-65	0	0	0.716382	0.12826	0	0.148589	0.589467	16.6171	0	0.1790385576	0.148589	0.0354735182	0	0.0431111325
C14029+AF8-65	0	0	0.429829	0.256519	0	0	0.147367	18.0213	0	0.5967931433	0	0.008177379	0	0.023851165
C14045+AF8-65	0	0	0	0	0	0	0.4421	25.5107	0	0	0	0.0173299831	0	0
C14063+AF8-65	0	0	0.429829	0.641298	0	0.148589	0.294734	43.298	0	1.4919840216	0.148589	0.0068071043	0	0.0099272253
C14065+AF8-65	3.4657	0	1.14621	0.384779	5.28803	0	1.3263	0	0	0.3356967746	0	1.3263	0.6553858431	1.14621
C14067+AF8-65	1.59955	0.296805	0.429829	0.769558	0.503622	1.18871	1.03157	33.2341	0.1855553124	1.7903817565	2.3603218287	0.0310395046	3.1760923868	0.0129333727
C14071+AF8-65	1.73285	0.445208	0.286553	1.02608	0.503622	1.18871	1.47367	34.8724	0.2569224111	3.5807686536	2.3603218287	0.0422589211	3.4407750257	0.0082171861
scaffold7740+AF8-65	0.991867	1.10427	0.783919	0.617546	0.468436	0.650389	1.38684	33.294	1.1133246695	0.7877676137	1.388426594	0.0416543521	2.1174013099	0.0235453535
C14085+AF8-65	0	0	0	0.513039	0.125905	0	1.03157	29.4894	0	0.513039	0	0.034981044	0	0
C14097+AF8-65	0	0.445208	6.73399	3.71953	0.251811	0.594355	6.48414	0	0.445208	0.5523515776	2.3603218287	6.48414	0	6.73399
C69739+AF8-65	0.589405	0	6.87385	0.737275	0.0835087	0.459918	4.1378	18.9901	0	0.1072579413	5.5074261724	0.2178924808	7.0580071298	0.3619701845
C14111+AF8-65	0.266592	0.59361	0.286553	0.256519	0.377716	0	0.736834	13.3405	2.2266609651	0.8951886736	0	0.0552328623	0.705800125	0.0214799295
scaffold4668+AF8-65	23.739	33.6395	1.72046	11.0317	21.6433	44.3914	9.58424	7.78319	1.4170563208	6.4120642154	2.0510458202	1.2314025483	1.0968290418	0.221048182
scaffold5878+AF8-65	1.99843	1.11246	2.28938	2.25184	2.78176	0.674174	1.5989	0.230847	0.5566669836	0.9836025474	0.2423551996	6.9262325263	0.7184048947	9.917304535
C14119+AF8-65	0.666481	0.742013	1.57604	0.897818	0.125905	0.297178	0.736834	26.6809	1.1133295623	0.5696670135	2.3603351733	0.0276165347	5.2935228942	0.0590699714
scaffold3494+AF8-65	0	0	0.184415	0.605318	0	0.127502	0.695493	21.9908	0	3.2823685709	0.127502	0.0316265438	0	0.0083860069
C14149+AF8-65	0.92595	0.736349	0.284365	0.636403	0.249889	0.442364	0.292484	16.4902	0.7952362439	2.2379793575	1.7702419874	0.0177368376	3.7054452177	0.0172444846
C97287+AF8-65	34.1943	32.4132	49.5033	84.2502	25.341	49.6967	78.1446	15.503	0.9479123714	1.7019107817	1.9611183458	5.0406114945	1.349366639	3.1931432626
C14169+AF8-65	0	0	0.426548	0	0	0	1.46242	23.2256	0	0	0	0.0629658653	0	0.0183654244
C14183+AF8-65	0	0	0	0.254561	0	0	0	18.5805	0	0.254561	0	0	0	0
C14195+AF8-65	10.3177	0.14727	0	0	2.74877	0	0	0	0.01427353	0	0	0	3.7535697785	0
C14205+AF8-65	4.36519	0.589079	2.13274	2.16377	3.3735	0.884727	2.48611	1.39354	0.1349492233	1.014549359	0.2622578924	1.7840248576	1.2939647251	1.530447637
C14223+AF8-65	0	0	0.710913	0	0.124944	0	0.584967	18.3483	0	0	0	0.0318812642	0	0.0387454424
C14233+AF8-65	0	0	1.42183	0	0	0	0.146242	33.6772	0	0	0	0.0043424632	0	0.042219365
C14239+AF8-65	0	0	0	0.127281	0	0	0.584967	24.6192	0	0.127281	0	0.0237606015	0	0
scaffold5236+AF8-65	7.24616	0.638819	0.140972	0.189295	6.27145	0.438597	0.271869	0.115139	0.0881596597	1.3427843827	0.0699355014	2.3612242594	1.1554201979	1.2243635953
C14271+AF8-65	1.98418	1.03089	1.84837	3.56386	0.624722	0.737273	2.19363	0.232256	0.5195546775	1.9281096317	1.1801617359	9.4448797878	3.1761007296	7.9583304629
C14289+AF8-65	0	0	0	0	0	0	0	16.4902	0	0	0	0	0	0
C14291+AF8-65	0	0.589079	0.142183	1.01824	0	0	2.48611	20.2063	0.589079	7.1614750005	0	0.1230363797	0	0.0070365678
C14295+AF8-65	0.92595	0.294539	0.568731	1.01824	0.249889	0.884727	1.02369	26.9418	0.3180938496	1.7903718981	3.5404799731	0.0379963477	3.7054452177	0.0211096141
C14301+AF8-65	0.661393	0.441809	3.83893	2.41833	0.124944	0	1.7549	3.7161	0.6679976958	0.6299489702	0	0.4722424047	5.2935154949	1.03305347
C14305+AF8-65	5.29114	2.20905	1.42183	0.254561	3.99822	3.09655	0.731209	0	0.4174998205	0.1790375783	0.7744821446	0.731209	1.3233739014	1.42183
C71803+AF8-65	5.76714	3.07472	8.09064	7.71161	5.11491	1.05637	6.70519	6.32282	0.5331446783	0.9531520374	0.2065275831	1.0604745984	1.1275154402	1.2795935991
C14337+AF8-65	0	0	0.426548	0.381842	0.124944	0.442364	0.292484	16.9547	0	0.8951911625	3.5404981432	0.0172509098	0	0.0251580978
C14343+AF8-65	0	0	0	0	0	0.147455	0.146242	37.161	0	0	0.147455	0.0039353623	0	0
C17193+AF8-65	1.26485	2.1123	1.49551	2.55583	1.79208	3.66591	0.97886	0.888339	1.6700003953	1.7090022802	2.0456173832	1.1018991624	0.7057999643	1.6834901991
C14347+AF8-65	0	0	0	1.90921	0	0.147455	1.46242	23.4579	0	1.90921	0.147455	0.0623423239	0	0
C14357+AF8-65	0.793672	0	0.568731	0.509122	0.249889	0.442364	1.02369	17.187	0	0.8951894657	1.7702419874	0.0595618782	3.1760981876	0.0330907663
C14385+AF8-65	0.793672	0.589079	0.568731	0.763683	0.374833	0.294909	0.584967	16.258	0.7422197079	1.3427841985	0.7867743769	0.0359802559	2.1174016162	0.0349816091
C14391+AF8-65	0	0	0	0.254561	0	0.147455	0.584967	21.1353	0	0.254561	0.147455	0.0276772509	0	0
C25495+AF8-65	1.74375	0.485342	2.46003	2.20219	0.720591	0.242975	3.61466	0.382712	0.2783323297	0.8951882701	0.3371885022	9.4448567069	2.4198886747	6.4278883338
C14403+AF8-65	1.32279	1.61997	3.55457	4.07298	3.49844	1.47455	2.19363	0.696769	1.2246615109	1.1458432384	0.4214878632	3.1482887442	0.3781085284	5.1015042288
C14409+AF8-65	7.27532	4.71263	3.41238	0.636403	7.12183	1.03218	0.731209	0	0.6477557001	0.1864982798	0.1449318504	0.731209	1.0215520449	3.41238
C14413+AF8-65	2.77785	1.91451	1.27964	1.01824	2.37394	4.12873	0.877451	1.16128	0.6892056807	0.7957237973	1.739188859	0.7555895219	1.1701433061	1.1019220171
C14415+AF8-65	0.793672	3.3872	4.26548	1.65465	2.12405	3.53891	2.7786	0	4.2677579655	0.387916483	1.6661142628	2.7786	0.3736597538	4.26548
C80963+AF8-65	2.07717	13.3546	0.402288	1.89065	1.14892	16.6464	1.34476	1.41285	6.4292282288	4.6997424731	14.4887372489	0.951806632	1.8079326672	0.2847351099
C14435+AF8-65	0.793672	0	0.284365	0.636403	0.374833	0.147455	0.731209	15.3289	0	2.2379793575	0.3933885224	0.0477013354	2.1174016162	0.0185509071
C14441+AF8-65	1.45506	2.65085	4.54984	3.18201	1.37439	1.17964	2.7786	0.696769	1.821814908	0.6993674503	0.8583007734	3.9878352797	1.0586951302	6.529911635
C14463+AF8-65	0.132279	0	1.13746	0.636403	0	0	0.877451	16.9547	0	0.5594948394	0	0.0517526704	0.132279	0.067088182
C14475+AF8-65	0.529114	0.736349	0	0.890964	0.124944	0	1.02369	20.9031	1.3916641782	0.890964	0	0.0489731188	4.2348091945	0
C14493+AF8-65	0.661393	0.441809	0.284365	0.509122	0.624722	0.147455	0.731209	14.6322	0.6679976958	1.7903820794	0.2360329875	0.0499725947	1.0586997096	0.0194341931
C14497+AF8-65	0	0	0	0.509122	0	0	0	19.5095	0	0.509122	0	0	0	0
C14501+AF8-65	1.45506	1.17816	1.27964	2.16377	0.624722	1.622	1.31618	0.232256	0.8096985691	1.690920884	2.5963548586	5.6669364839	2.3291319979	5.5096100854
C84709+AF8-65	0	0	0	0	0	0.376996	0.925836	121.872	0	0	0.376996	0.0075967901	0	0
scaffold6451+AF8-65	0.447765	0.49851	3.6578	0.64627	0.211469	1.04818	2.22764	4.79577	1.1133295367	0.1766827055	4.9566603143	0.4645010082	2.1174025507	0.7627138082
scaffold947+AF8-67	14.2438	13.4357	5.33209	4.76393	20.4322	9.65827	4.009	1.40922	0.943266544	0.8934451594	0.4726984857	2.8448361505	0.697125126	3.7837172336
C14519+AF8-65	3.7038	1.61997	0	0	3.87327	1.622	0.438726	1.85805	0.4373805281	0	0.4187676046	0.2361217405	0.9562462725	0
C14527+AF8-65	0	0	0.284365	0.254561	0.249889	0.589818	1.90114	41.3417	0	0.8951910397	2.3603199821	0.0459860141	0	0.0068784061
C14537+AF8-65	7.14305	0.736349	0.568731	0	4.37305	0.589818	0	0.696769	0.1030860767	0	0.1348756589	0	1.6334251838	0.8162403896
C14547+AF8-65	0.661393	0.589079	0.142183	0.381842	0.749666	0.737273	1.02369	25.316	0.8906640983	2.6855671916	0.983468638	0.0404364829	0.8822502288	0.0056163296
C14551+AF8-65	2.38102	2.50359	2.13274	1.40009	1.99911	3.98127	3.5098	1.6258	1.051477938	0.6564747695	1.9915212269	2.1588141223	1.1910400128	1.3118095707
C14557+AF8-65	0	0	0	1.78193	0	0	0.731209	17.187	0	1.78193	0	0.0425443067	0	0
C14563+AF8-65	0.132279	0	1.13746	0.509122	0	0	1.02369	15.7934	0	0.4475955198	0	0.064817582	0.132279	0.0720212241
C14571+AF8-65	0.529114	0.14727	1.99056	0.254561	0.124944	0.442364	2.48611	21.3676	0.2783332136	0.127884113	3.5404981432	0.1163495198	4.2348091945	0.0931578652
C62509+AF8-65	0.0777063	0	10.357	3.73851	0	0.433106	4.68204	141.008	0	0.360964565	0.433106	0.0332040735	0.0777063	0.0734497333
C14587+AF8-65	0.529114	0	1.27964	0.381842	0.249889	0	2.63235	15.5612	0	0.2983979869	0	0.1691611187	2.1173961239	0.0822327327
scaffold7852+AF8-65	0.111159	13.4758	0	0	0.0816635	13.2999	0.0409644	0.715641	121.2299498916	0	162.8622334335	0.0572415499	1.3611833928	0
C14631+AF8-65	0.656383	0.146154	0.564422	1.26316	0.123998	0.146337	0.435402	19.3617	0.2226657302	2.2379708799	1.1801561316	0.0224877981	5.2934966693	0.0291514691
C14671+AF8-65	1.96915	3.5077	0.423316	0	3.34794	1.90239	0	0.460994	1.7813269685	0	0.5682270292	0	0.5881676494	0.9182679167
C14685+AF8-65	0.787659	3.06923	0	0	1.48797	6.87786	0.290268	0.921988	3.8966481688	0	4.6223109337	0.3148283926	0.5293513982	0
C14697+AF8-65	0	0	0	0.126316	0	0.146337	0.145134	18.2093	0	0.126316	0.146337	0.0079703229	0	0
C14715+AF8-65	0.918936	0.584616	0.423316	0.252633	0.247996	0.58535	1.01594	14.5213	0.6361879391	0.5967953019	2.3603203277	0.0699620557	3.705446862	0.0291513845
C14721+AF8-65	0	0	0.141105	0	0	0.146337	1.30621	20.5142	0	0	0.146337	0.0636734555	0	0.0068784062
C14723+AF8-65	0	0	1.12884	0	0	0	0.870804	21.8972	0	0	0	0.0397678242	0	0.0515517966
scaffold9221+AF8-65	2.73137	2.24329	4.66851	2.58508	3.7853	2.42081	3.04444	0.314476	0.8213057916	0.5537269921	0.6395292315	9.6809931442	0.7215729268	14.8453618082
C14741+AF8-65	4.20085	3.5077	0.564422	0.252633	5.82789	4.97547	0.435402	1.15248	0.834997679	0.4475959477	0.8537343704	0.3777957101	0.7208183408	0.4897455921
C14743+AF8-65	0.39383	0	1.97548	0	0	0	1.74161	15.9043	0	0	0	0.1095056054	0.39383	0.1242104337
C14753+AF8-65	1.31277	0.292308	5.78533	1.13685	2.23196	1.02436	3.33808	0.230497	0.2226650518	0.1965056444	0.4589508773	14.4820973809	0.5881691428	25.0993722261
C14759+AF8-65	0	0	0	0.505265	0	0	0.290268	26.9681	0	0.505265	0	0.0107633834	0	0
C14769+AF8-65	0.131277	0	0	5.05265	0	0	6.38589	1.15248	0	5.05265	0	5.5409985423	0.131277	0
C14787+AF8-65	0	0	4.23316	1.01053	0	0	0.870804	25.5852	0	0.2387176483	0	0.034035458	0	0.1654534653
C14803+AF8-65	0	0	5.92643	0.126316	0	0	0.145134	6.45391	0	0.021314012	0	0.0224877632	0	0.9182697001
C14827+AF8-65	0.39383	0.146154	0.564422	0.252633	0.123998	0.292675	0.580536	16.5958	0.3711093619	0.4475959477	2.3603203277	0.0349808988	3.1760996145	0.0340099302
C14831+AF8-65	0.131277	0.292308	0.423316	0.505265	0.371993	0.731687	0.145134	27.6596	2.2266505176	1.1935882414	1.9669375499	0.0052471475	0.3529018019	0.0153044874
C14835+AF8-65	1.83787	2.77693	4.37427	2.40001	1.85997	3.80477	1.59647	0.460994	1.510950176	0.548665263	2.0456082625	3.4631036413	0.9881180879	9.4887785958
C14841+AF8-65	0	0	13.9694	0.505265	0	0	0.145134	0.691491	0	0.0361694131	0	0.209885595	0	20.2018536756
C14843+AF8-65	7.48276	2.92308	0	0	5.5799	1.60971	0	0.230497	0.3906419556	0	0.2884836646	0	1.3410204484	0
C14847+AF8-65	0.525106	0.73077	0.423316	0.378949	0.123998	0.439012	0.580536	20.7447	1.391661874	0.8951917716	3.5404764593	0.0279847865	4.2347941096	0.0204059832
C14855+AF8-65	1.05021	1.16923	0.987738	3.66317	1.23998	1.46337	2.03188	0.460994	1.113329715	3.70864541	1.1801561316	4.4076061727	0.846957209	2.1426265852
C14857+AF8-65	0.39383	0.438462	0.846633	0	0	0.878025	1.88674	177.713	1.1133280857	0	0.878025	0.010616781	0.39383	0.0047640465
C92239+AF8-65	51.8082	62.325	71.3782	75.1115	39.2892	58.2791	75.3501	25.8597	1.2029948927	1.0523030841	1.4833363876	2.9138041045	1.3186371827	2.7602099019
C14863+AF8-65	0.262553	0.73077	0.282211	0.505265	0	0	0.580536	11.9858	2.783323748	1.7903802474	0	0.0484353151	0.262553	0.0235454454
C14885+AF8-65	0.39383	0.876924	0.282211	0.757898	0.247996	0.146337	0.870804	23.5107	2.2266561714	2.6855721428	0.5900780658	0.037038625	1.5880498073	0.0120035133
C14887+AF8-65	3.9383	1.02308	0	0	8.05985	0.878025	0	0	0.2597770612	0	0.1089381316	0	0.4886319224	0
C14893+AF8-65	1.05021	0.292308	0.282211	0.505265	0.495991	0	0.72567	23.7412	0.2783329048	1.7903802474	0	0.0305658518	2.1173972915	0.0118869729
C14909+AF8-65	6.6951	3.06923	0.423316	0	3.96793	4.39012	0	0.921988	0.458429299	0	1.1064005665	0	1.6873029514	0.4591339584
C14911+AF8-65	0	0	0	0.884214	0	0	0.870804	29.5036	0	0.884214	0	0.0295151778	0	0
C14915+AF8-65	4.20085	0.876924	0.141105	0.378949	3.09994	0.58535	1.16107	0.691491	0.2087491817	2.685581659	0.1888262353	1.679081868	1.3551391317	0.204059055
C14927+AF8-65	0.262553	0	4.09206	3.15791	0.247996	0	8.85317	0.921988	0	0.771716446	0	9.6022616346	1.0586985274	4.4383007154
C14931+AF8-65	0	0	2.39879	0.631582	0	0	0.435402	20.0532	0	0.2632919097	0	0.0217123452	0	0.1196213073
C88501+AF8-65	15.5804	11.8318	21.7725	33.1606	11.9383	5.87693	24.7715	6.38231	0.7594028395	1.5230497187	0.4922752821	3.8812749616	1.3050769373	3.4113823992
C14937+AF8-65	0	0	1.12884	0.126316	0	0	0.145134	34.5745	0	0.1118989405	0	0.004197718	0	0.032649496
C14943+AF8-65	5.11978	2.19231	0.846633	0.505265	4.95991	0.878025	0	0	0.4282039463	0.5967934158	0.1770243815	0	1.0322324397	0.846633
scaffold7877+AF8-65	5.58036	0.490483	0.852373	2.09128	5.82579	0.0982197	0.552001	0.567257	0.0878945086	2.4534798732	0.0168594646	0.9731056646	0.9578718079	1.5026222682
C16589+AF8-65	2.93055	1.41855	1.64346	0.490405	4.09193	0.994234	0.422596	0	0.4840558939	0.2983978923	0.2429743422	0.422596	0.7161779405	1.64346
C70889+AF8-65	0.758297	0.812967	0.513194	1.3512	0.291807	0.438301	1.21094	26.7272	1.072095762	2.6329224426	1.5020235978	0.0453074022	2.5986251187	0.0192011883
C14977+AF8-65	0.525106	0	8.04301	2.40001	0.371993	0	5.22482	0.921988	0	0.2983969932	0	5.6669067276	1.4116018312	8.7235517165
C28581+AF8-65	0.410142	0.456623	0.110213	0.394645	0.0968503	0.114299	0.566795	18.1833	1.1133290421	3.5807481876	1.1801615483	0.0311711845	4.2348036093	0.006061221
C14991+AF8-65	0.131277	0	1.69327	0	0	0.292675	1.45134	13.3688	0	0	0.292675	0.1085617258	0.131277	0.1266583388
C14993+AF8-65	0.918936	0.146154	0.564422	0.378949	0.123998	0.58535	0.72567	18.9007	0.1590469848	0.6713930357	4.7206406555	0.0383938161	7.4108937241	0.0298624919
C15005+AF8-65	0.656383	0	1.83437	0.378949	0	0	1.88674	24.6632	0	0.2065826415	0	0.0765002108	0.656383	0.0743768043
C15013+AF8-65	0.131277	0.292308	2.681	0.757898	0.495991	0.731687	2.03188	13.8298	2.2266505176	0.282692279	1.475202171	0.1469204182	0.2646761736	0.1938567441
C15017+AF8-65	0	0	3.66874	7.07371	0	0	5.36996	1.61348	0	1.9281033815	0	3.328185041	0	2.2738056871
C15019+AF8-65	0	0	3.24543	0	0	0.292675	1.88674	24.6632	0	0	0.292675	0.0765002108	0	0.1315899802
scaffold7904+AF8-65	0.13359	0	4.75905	0	0.0180261	0.0425475	2.70064	29.2863	0	0	2.3603275251	0.0922151313	7.4109208315	0.1625008963
C15057+AF8-65	0.787659	0.438462	0.141105	0.631582	0.247996	0.439012	0.290268	25.3547	0.5566647496	4.4759717941	1.7702382296	0.0114482916	3.1760955822	0.0055652404
C15063+AF8-65	1.44404	0.146154	5.92643	2.90528	1.11598	0.292675	3.91862	0.460994	0.1012118778	0.4902243003	0.2622582842	8.5003709376	1.2939658417	12.8557638494
C15067+AF8-65	1.18149	1.31539	0.423316	0.126316	0.743987	0.439012	0.72567	35.727	1.1133314713	0.2983964698	0.590080203	0.0203115291	1.5880519418	0.0118486299
C15071+AF8-65	0.525106	0.292308	0.282211	1.38948	0.743987	0.58535	1.16107	16.8263	0.5566647496	4.9235501097	0.7867745001	0.0690032865	0.7057999669	0.0167720176
C15081+AF8-67	2.03865	6.43078	5.23474	69.0926	1.4977	13.509	29.1748	27.045	3.1544306281	13.1988599243	9.0198304066	1.0787502311	1.3611871536	0.1935566648
C15085+AF8-65	1.31277	0.146154	0.564422	0.505265	0	0.146337	1.01594	18.9007	0.1113325259	0.8951901237	0.146337	0.0537514484	1.31277	0.0298624919
scaffold8364+AF8-65	9.37235	3.57856	0.153933	0.275599	9.07814	1.91569	0.404616	0.139695	0.3818209947	1.7903828289	0.2110223019	2.8964243531	1.0324086211	1.1019220445
C15091+AF8-65	0.525106	0.438462	0.282211	0.378949	0.247996	0.731687	0.580536	11.5248	0.8349971244	1.3427860714	2.9503983935	0.0503727613	2.1173970548	0.0244872796
C15093+AF8-65	0.131277	0	0	0.126316	0	0.146337	0.290268	25.3547	0	0.126316	0.146337	0.0114482916	0.131277	0
C15105+AF8-65	0	0	0	0	0	0	0.290268	21.8972	0	0	0	0.0132559414	0	0
scaffold4053+AF8-65	0	0	2.50988	1.06428	0	0.0456656	1.6078	39.3806	0	0.4240362089	0.0456656	0.0408272093	0	0.0637339197
C15161+AF8-65	4.42984	3.33627	3.7812	0.877566	3.93809	0.871423	2.30468	0.686292	0.7531355534	0.2320866392	0.2212806208	3.3581624148	1.1248701782	5.5096081551
C15163+AF8-65	0	0	5.88187	1.25367	0	0	2.73681	8.69303	0	0.2131413989	0	0.3148280864	0	0.6766190845
C15169+AF8-65	0.651447	0.580221	0.140045	0.501466	0.123065	0.145237	0.432128	13.7258	0.8906649351	3.5807490449	1.1801649535	0.0314829008	5.2935196847	0.0102030483
C15173+AF8-65	0	0	1.96062	0.752199	0	0	1.58447	64.2827	0	0.3836536402	0	0.0246484669	0	0.0304999634
C15181+AF8-65	2.86637	0.870331	1.40045	2.50733	2.70744	0.580949	0.864256	0.457528	0.3036352599	1.7903745225	0.2145750229	1.888968544	1.0587012085	3.0609055621
C15191+AF8-65	1.04232	0.435165	0.280089	0.877566	0.369196	0.145237	0.288085	19.4449	0.4174965462	3.1331683858	0.3933872523	0.0148154529	2.8232158528	0.0144042397
scaffold8073+AF8-65	2.00174	0.266101	11.8821	1.3799	1.94719	0.266435	1.42031	2.93764	0.1329348467	0.1161326702	0.1368305096	0.4834867445	1.0280147289	4.0447774404
C15227+AF8-65	1.56347	1.59561	2.66085	1.62977	1.47679	2.17856	0.720214	0.457528	1.0205568383	0.6124997651	1.4751995883	1.5741419104	1.058694872	5.8157096396
C15231+AF8-65	0.260579	0.580221	0.700223	0.877566	0.246131	0.290474	0.576171	25.164	2.2266606288	1.2532664594	1.1801601586	0.0228966381	1.0587004481	0.027826379
C15233+AF8-65	0	0	1.12036	0.125367	0	0	0.432128	14.8697	0	0.1118988539	0	0.0290609763	0	0.075345165
C15239+AF8-65	4.42984	0	1.2604	0.752199	4.06116	0.290474	0.576171	2.5164	0	0.596793875	0.0715248845	0.2289663805	1.0907819441	0.5008742648
C15241+AF8-65	0.130289	0	0	0.626833	0	0	0.864256	17.1573	0	0.626833	0	0.0503724945	0.130289	0
C15253+AF8-65	0.390868	0	0	0.501466	0	0	0.720214	15.0984	0	0.501466	0	0.0477013458	0.390868	0
C15273+AF8-65	2.86637	1.16044	1.96062	1.1283	1.10759	1.59761	1.72851	0.228764	0.4048465481	0.5754812253	1.4424200291	7.5558654334	2.5879341634	8.5704918606
C15281+AF8-65	1.17261	1.45055	2.24071	1.37903	1.72292	2.03332	2.30468	0.915056	1.2370268035	0.6154433193	1.1801592645	2.5186218111	0.680594572	2.4487135214
C15283+AF8-65	0	0	0	0	0	0	0.288085	21.5038	0	0	0	0.0133969345	0	0
C15293+AF8-65	0.651447	0	0.840267	0	0.123065	0.580949	1.0083	16.9285	0	0	4.7206679397	0.0595622766	5.2935196847	0.0496362348
C15299+AF8-65	1.30289	0.435165	3.22102	0.752199	1.23065	1.74285	1.0083	0.228764	0.3339998004	0.2335281991	1.4162028196	4.4075990978	1.0587006866	14.0801000157
C15305+AF8-65	0	0	3.22102	0	0	0	0.432128	11.667	0	0	0	0.0370384846	0	0.2760795406
C15319+AF8-65	3.25724	2.17583	0.700223	0.626833	5.29181	0.580949	1.87256	0.457528	0.6679980597	0.8951905322	0.1097826642	4.0927768355	0.6155247448	1.5304484097
C15329+AF8-65	0.390868	0	5.46174	1.62977	0.246131	0.290474	3.16894	37.2885	0	0.2983975803	1.1801601586	0.0849843786	1.5880486408	0.1464725049
C15331+AF8-65	3.12695	3.33627	0.420134	0.250733	3.69196	3.04998	0	0.228764	1.066940629	0.596792928	0.8261140424	0	0.8469620473	1.8365389659
C88117+AF8-65	24.966	24.3346	36.7378	44.2152	21.9343	22.5621	50.9109	13.2124	0.9747096051	1.2035342345	1.0286218389	3.8532666283	1.1382173126	2.7805546305
C76585+AF8-65	2.2836	2.86643	3.08026	2.28349	3.15089	2.57055	2.57416	0.511024	1.2552242074	0.7413302773	0.8158171183	5.0372585241	0.724747611	6.0276229688
C15369+AF8-65	0	0	0	0.250733	0	0	0.864256	22.4189	0	0.250733	0	0.0385503303	0	0
C15373+AF8-65	4.69042	1.01539	2.5208	0.125367	2.70744	0.871423	2.16064	1.14382	0.2164816797	0.0497330213	0.3218623497	1.888968544	1.7324188163	2.2038432621
C39919+AF8-65	0	0	9.44054	3.27384	0	0	1.22469	4.58468	0	0.3467852475	0	0.2671266043	0	2.0591491664
C15413+AF8-65	1.82405	4.64176	0	0	1.72292	3.9214	0	0	2.5447548039	0	2.2760197804	0	1.0586968635	0
C15457+AF8-67	10.2396	16.9121	20.682	396.056	4.35764	28.2222	157.989	124.666	1.6516367827	19.1497920897	6.4764872729	1.2672982208	2.3498040224	0.1658992829
C15459+AF8-65	1.17261	1.88572	4.48143	1.62977	1.23065	1.1619	2.73681	0.686292	1.6081391085	0.3636718637	0.9441352131	3.9878215104	0.9528379312	6.5299172947
C15469+AF8-65	0	0	0	0	0	0	3.45703	45.2953	0	0	0	0.0763220467	0	0
C15475+AF8-65	1.04232	0	5.32169	4.8893	0.984524	0	3.0249	0.686292	0	0.918749495	0	4.4075990978	1.058704511	7.7542649484
C44583+AF8-65	0.69873	1.16687	4.58138	0.739562	1.25398	1.01256	2.93545	0	1.6699869764	0.1614277794	0.8074769933	2.93545	0.5572098439	4.58138
scaffold8776+AF8-65	1.31786	9.20912	0	0	1.21831	6.28257	0	0.196929	6.9879349855	0	5.1567909645	0	1.0817115512	0
C68767+AF8-65	2.33091	10.8583	1.05492	4.13155	2.86797	12.1711	2.64478	0.91546	4.658395219	3.91645812	4.2438031081	2.8890175431	0.812738627	1.152338715
C15511+AF8-65	0	0	0	1.00293	0	0.145237	0.576171	25.164	0	1.00293	0.145237	0.0228966381	0	0
C36725+AF8-65	0.171569	0	5.99349	1.07306	0	0.191253	1.04324	66.4242	0	0.1790375891	0.191253	0.0157057217	0.171569	0.0902305184
C15525+AF8-65	0.781737	0.580221	0.140045	0	0.123065	0.145237	0.432128	17.1573	0.7422202096	0	1.1801649535	0.0251862473	6.3522284971	0.0081624148
C15541+AF8-65	3.38753	0.725276	4.20134	0.626833	1.72292	0.726186	1.58447	0	0.2141017201	0.149198351	0.4214856174	1.58447	1.9661562928	4.20134
C15543+AF8-65	1.95434	0.29011	1.2604	1.1283	3.32277	0.145237	1.58447	0	0.148443976	0.8951920025	0.0437096158	1.58447	0.5881658977	1.2604
C15549+AF8-65	4.56013	1.88572	6.16196	1.75513	5.16875	1.30713	3.16894	0	0.4135232987	0.2848330726	0.2528909311	3.16894	0.8822500605	6.16196
C15551+AF8-65	0	0	0.140045	0.3761	0	0	16.997	0.457528	0	2.685565354	0	37.1496389292	0	0.3060905562
scaffold5069+AF8-65	0.985369	0.799464	0.487483	0.745501	0.303436	0.653013	1.12815	31.5537	0.8113346371	1.5292861495	2.1520617198	0.0357533348	3.2473701209	0.0154493134
C15557+AF8-65	0	0	1.12036	0	0	0	1.0083	28.5955	0	0	0	0.0352607928	0	0.0391795912
C15565+AF8-65	1.56347	2.03077	2.10067	3.761	1.84598	2.17856	2.16064	0.915056	1.2988864513	1.7903811641	1.1801644655	2.36121068	0.8469593387	2.2956737074
C15575+AF8-65	2.60579	2.61099	1.40045	0.877566	1.96905	1.1619	1.58447	0.686292	1.0019955561	0.6266314399	0.5900815114	2.308740303	1.323374216	2.040603708
C15585+AF8-65	0.260579	0.435165	0.560178	0.125367	0.123065	0	0.432128	12.3533	1.6699925934	0.2237985069	0	0.0349807744	2.117409499	0.0453464257
C15587+AF8-65	0.912026	0.725276	1.12036	0.250733	0.492262	0.871423	1.87256	19.2162	0.7952361007	0.2237968153	1.7702422694	0.0974469458	1.8527247685	0.0583028903
C15617+AF8-65	0.646586	2.15959	0.694997	1.74203	1.58791	1.15323	1.57265	0.227057	3.3399888027	2.5065288052	0.7262565259	6.9262343817	0.4071931029	3.0608921989
scaffold2206+AF8-65	2.0861	3.97408	4.86327	2.12325	2.14558	5.86008	3.16732	1.4814	1.9050285221	0.4365889617	2.7312335126	2.1380585932	0.9722778922	3.2828878088
C64451+AF8-65	14.7292	24.8791	21.1094	37.5159	9.03634	41.0879	40.5504	4.56384	1.6891005621	1.7772129952	4.5469625977	8.8851493479	1.6299962153	4.6253593465
scaffold6205+AF8-65	2.36469	2.84797	3.66824	3.65837	3.8317	2.86875	2.76849	0.778608	1.204373512	0.9973093364	0.7486885717	3.5556916959	0.6171386069	4.711279617
scaffold5662+AF8-65	4.2636	1.89872	1.60399	1.05493	4.54499	0.814758	1.17842	0.26736	0.4453325828	0.6576911327	0.1792650809	4.4076152005	0.9380878726	5.9993641532
C15629+AF8-65	0	0	8.06197	0.871017	0	0	0.571871	0.68117	0	0.1080402185	0	0.8395422582	0	11.8354742575
C15663+AF8-65	2.97462	0.575891	4.46046	0.504561	0.595233	3.49862	13.3778	67.6604	0.1936015357	0.1131186021	5.8777319134	0.1977197888	4.9974043778	0.0659242334
C15665+AF8-65	0.517269	0.143973	0.833997	1.36874	0.488588	0.576613	4.14607	15.4399	0.278332937	1.6411809635	1.1801620179	0.2685295889	1.0587018101	0.0540156996
scaffold1042+AF8-65	1.70939	2.83601	2.70202	2.61233	2.81765	2.12968	2.03805	0.353102	1.6590772147	0.9668063153	0.7558355367	5.7718449626	0.6066722269	7.6522364643
C15713+AF8-65	0	0	0	0.124431	0	0	0.857807	21.3433	0	0.124431	0	0.0401909264	0	0
C15719+AF8-65	0.258634	0.287945	5.83798	4.23065	0	0.288307	4.14607	0	1.1133300339	0.7246770287	0.288307	4.14607	0.258634	5.83798
C15729+AF8-65	0	0	0.138999	0	0	0	0	23.841	0	0	0	0	0	0.0058302504
C15731+AF8-65	0	0	0.138999	0.248862	0	0	0.571871	18.1645	0	1.7903869812	0	0.0314828925	0	0.0076522338
C15749+AF8-65	0.258634	1.00781	0.277999	0.248862	0.122147	0.288307	0.285936	18.8457	3.896664785	0.8951902705	2.3603281292	0.0151724797	2.1173995268	0.0147513226
C85371+AF8-65	196.48	121.533	42.4604	47.7428	219.921	47.8456	73.9809	11.7848	0.6185515065	1.1244076834	0.2175581231	6.2776542665	0.8934117251	3.60298011
C15789+AF8-65	2.06907	3.1674	0.555998	0.746586	5.37447	2.88307	1.00077	0.227057	1.5308326929	1.3427854057	0.5364380116	4.407571667	0.3849812168	2.4487155208
C15795+AF8-65	0.258634	0	1.251	0	0	0.144153	0.714839	15.6669	0	0	0.144153	0.0456273417	0.258634	0.0798498746
C15797+AF8-65	0	0	0	0.622155	0	0.288307	0.571871	22.7057	0	0.622155	0.288307	0.0251862308	0	0
C15813+AF8-65	1.55181	2.73548	6.25498	0.871017	1.83221	0.288307	0.285936	3.40585	1.7627673491	0.1392517642	0.1573547792	0.0839543726	0.8469607741	1.8365400708
C15823+AF8-65	0	0	0.138999	0.248862	0	0	0.142968	20.8892	0	1.7903869812	0	0.0068441108	0	0.0066541083
C15831+AF8-65	0.90522	0	9.31296	0	0	0	4.432	11.5799	0	0	0	0.3827321479	0.90522	0.8042349243
scaffold7804+AF8-65	5.61572	0.607351	3.03534	0.308773	3.7282	0.286171	0.212863	0.338062	0.1081519378	0.101726001	0.0767584894	0.6296566902	1.5062818518	8.9786488869
C15841+AF8-65	0	0	0	0	0	0	0.285936	20.4351	0	0	0	0.0139923954	0	0
C15861+AF8-65	4.39678	4.03123	0	0	4.64159	3.02722	0	0.68117	0.9168596109	0	0.6521946143	0	0.9472572976	0
C15885+AF8-65	0.646586	0.719863	0.277999	0.497724	0.244294	0.288307	0.714839	15.2128	1.1133290854	1.7903805409	1.1801640646	0.0469893116	2.6467535019	0.0182740192
C95995+AF8-65	0.45231	0.179047	10.1449	9.92301	0.598124	0.134454	13.0237	6.86517	0.3958501912	0.9781279263	0.2247928523	1.8970688271	0.7562144305	1.4777347101
C15891+AF8-65	2.97429	3.02343	0.972996	2.98634	3.42012	1.87399	2.57342	1.81645	1.01652159	3.0692212507	0.5479310667	1.4167304357	0.8696449247	0.5356580143
scaffold3527+AF8-65	4.78028	2.6866	1.45747	1.32682	4.31986	1.6396	1.60071	2.25973	0.5620172877	0.9103583607	0.3795493372	0.7083633885	1.1065821578	0.6449752847
C15905+AF8-65	0	0	1.112	0.124431	0	0.144153	0.285936	24.9762	0	0.1118983813	0.144153	0.0114483388	0	0.0445223853
C15913+AF8-65	0	0	0.138999	0	0	0	0.285936	27.7009	0	0	0	0.0103222639	0	0.0050178514
C15919+AF8-65	0.775903	0	4.30898	0.124431	0.855029	0.288307	2.14452	33.3773	0	0.0288771357	0.3371897327	0.0642508531	0.9074581096	0.1290991183
C15937+AF8-65	0.90522	1.29575	3.47499	1.11988	0.977176	0.288307	0.857807	3.40585	1.4314199863	0.3222685533	0.2950410162	0.2518628243	0.9263633163	1.0203003655
C15941+AF8-65	0	0	0.138999	0	0	0	1.42968	33.3773	0	0	0	0.0428339021	0	0.0041644771
C15945+AF8-65	0.129317	0.143973	0	0.248862	0	0	0.571871	24.068	1.1133339004	0.248862	0	0.0237606365	0.129317	0
C15947+AF8-65	1.03454	0.863836	1.251	0.746586	1.46576	2.59476	1.14374	0	0.8349952636	0.5967913669	1.7702488811	1.14374	0.7058044973	1.251
C15987+AF8-65	2.71566	2.15959	3.33599	1.86647	1.34362	1.58569	2.71639	0.227057	0.7952357806	0.5594950824	1.180162546	11.9634717274	2.0211518138	14.692301933
C15993+AF8-65	1.93976	1.43973	0.416998	5.35053	1.71006	0.576613	0.857807	0	0.7422206871	12.8310687341	0.3371887536	0.857807	1.1343227723	0.416998
C16001+AF8-65	10.0867	0.143973	0	0.124431	1.22147	0.144153	0	0	0.0142735483	0.124431	0.1180159971	0	8.2578368687	0
C59337+AF8-65	4.14662	1.74943	2.34583	1.72197	4.04039	2.28685	1.01338	0.536471	0.4218930117	0.73405575	0.5659973418	1.8889744273	1.0262920164	4.3727060736
scaffold27+AF8-65	0	0	0	0	0	0	0	0	0	0	0	0	0	0
C16019+AF8-65	1.81044	2.01562	0.972996	3.23521	0.366441	1.15323	2.28748	0	1.1133315658	3.3249982528	3.1471096302	2.28748	4.9406043538	0.972996
C16025+AF8-65	3.10361	1.15178	1.80699	2.23976	1.95435	1.00907	1.57265	3.17879	0.3711097722	1.2394977283	0.5163200041	0.4947322723	1.5880522936	0.5684521469
C16047+AF8-65	0	0	0	0.124431	0	0	0.857807	21.1163	0	0.124431	0	0.0406229785	0	0
C16053+AF8-65	0.517269	0.719863	2.50199	3.73293	0.732882	1.58569	4.0031	0.68117	1.3916608186	1.4919843804	2.1636361652	5.8768002114	0.7058012067	3.6730772054
C16057+AF8-65	0	0	0	0.124431	0	0	0.142968	22.0245	0	0.124431	0	0.0064913165	0	0
scaffold4191+AF8-65	0.0213624	0.00990977	30.7249	4.06994	0.0117705	0.00793776	13.9284	1.67538	0.4638884208	0.1324638974	0.6743774691	8.3135766214	1.8149101567	18.3390633767
C16063+AF8-65	0.641796	0.285812	0.13797	1.11158	0.121242	0.143086	1.27718	18.2554	0.4453315384	8.0566789882	1.1801685884	0.0699617647	5.2935121493	0.0075577637
C16073+AF8-65	0.256718	0.285812	0.13797	0.370528	0.363727	0.286171	0.567635	9.69112	1.1133305806	2.6855693267	0.7867741465	0.0585726934	0.7057985797	0.0142367446
C16075+AF8-65	0.770155	2.14359	0.13797	2.22317	0.606211	2.57554	2.83818	0	2.7833228376	16.1134304559	4.2485867132	2.83818	1.2704404902	0.13797
C16085+AF8-65	0.513437	0.285812	0.13797	0.370528	0.242484	0.143086	0.141909	11.4941	0.5566642061	2.6855693267	0.5900842942	0.0123462472	2.1174056845	0.0120035496
C16093+AF8-65	0	0	1.65564	0.741056	0	0.143086	2.12863	29.7495	0	0.4475948878	0.143086	0.0715517908	0	0.0556527
C16095+AF8-65	2.56718	1.71487	2.7594	2.5937	1.81863	1.28777	2.12863	1.35225	0.6679975693	0.9399507139	0.7080989536	1.5741393973	1.4116010403	2.0405990017
C16117+AF8-65	0	0	0	0.123509	0	0	0.425726	15.3255	0	0.123509	0	0.0277789305	0	0
C16121+AF8-65	1.02687	0.428719	0.27594	0.617546	0.121242	0.143086	1.98672	24.3405	0.4175007547	2.2379720229	1.1801685884	0.081621988	8.4695897461	0.0113366611
C34275+AF8-65	3.33935	6.73222	0.09701	0.173685	3.06894	6.13703	0.199559	0.316933	2.0160270711	1.7903824348	1.9997230314	0.6296567413	1.0881118562	0.3060899307
scaffold748+AF8-65	6.32742	3.93251	3.88362	2.23124	4.99181	2.65502	2.75243	1.79902	0.621502919	0.574525829	0.5318752116	1.5299607564	1.2675602637	2.1587419817
C16165+AF8-65	1.15523	2.85812	1.24173	0.741056	0.848696	3.14788	0.709544	1.803	2.4740700986	0.5967931837	3.7090783979	0.3935352191	1.3611823315	0.6887021631
C16167+AF8-65	1.41195	1.00034	2.06955	2.84071	0.606211	0.429257	2.69627	0	0.7084811785	1.3726220676	0.7080983354	2.69627	2.329139524	2.06955
C16169+AF8-65	0.128359	0	1.10376	0.617546	0	0.286171	2.83818	12.8464	0	0.5594930057	0.286171	0.2209319342	0.128359	0.0859197908
C16175+AF8-65	0	0	1.65564	0.494037	0	0	0.425726	18.4807	0	0.2983963905	0	0.0230362486	0	0.0895875156
C16179+AF8-65	0	0	2.06955	0.494037	0	0.143086	1.27718	18.4807	0	0.2387171124	0.143086	0.0691088541	0	0.1119843945
C16181+AF8-65	0.770155	0.285812	0.27594	0.741056	0	0.715428	0.567635	13.2971	0.3711097117	2.6855693267	0.715428	0.0426886314	0.770155	0.0207518933
C16183+AF8-65	0.385078	1.14325	4.27706	1.97615	0.727453	1.28777	1.98672	0	2.9688790323	0.4620346687	1.7702449505	1.98672	0.5293510371	4.27706
C16187+AF8-65	0.513437	0.285812	0.689849	0.247019	0.121242	0.572342	0.425726	14.8747	0.5566642061	0.3580769125	4.7206578578	0.0286208125	4.234811369	0.0463773387
C16193+AF8-65	0.641796	0	0.13797	0.370528	0	1.0016	0.993361	21.4106	0	2.6855693267	1.0016	0.0463957572	0.641796	0.0064440044
C16205+AF8-65	0.770155	0	8.6921	6.54599	0	0	3.54772	123.505	0	0.7530964899	0	0.0287253148	0.770155	0.0703785272
C16207+AF8-65	2.43883	2.14359	1.65564	1.23509	2.66733	1.71703	1.98672	0.45075	0.8789419517	0.7459894663	0.6437261231	4.4075873544	0.9143338095	3.673078203
C16217+AF8-65	1.92539	3.57265	0.27594	0.494037	2.18236	0.572342	0.283818	0.225375	1.8555461491	1.7903783431	0.2622582892	1.2593144759	0.8822513243	1.224359401
C16223+AF8-65	1.02687	0.285812	9.65789	0.864565	0.969938	0.429257	1.98672	2.47912	0.2783331873	0.0895190357	0.4425612771	0.8013811352	1.0586965352	3.8956928265
C16231+AF8-65	3.08062	2.2865	0.965789	1.48211	3.51603	2.71863	1.41909	0.45075	0.7422207218	1.5346105619	0.7732101262	3.1482861897	0.8761643103	2.1426267332
C16251+AF8-65	1.02687	0.285812	2.62143	6.91652	0.242484	0.572342	1.41909	0	0.2783331873	2.6384530581	2.3603289289	1.41909	4.2347948731	2.62143
C16253+AF8-65	0	0	0.27594	0.123509	0	0.143086	0.425726	32.0032	0	0.4475936798	0.143086	0.0133026072	0	0.0086222628
C16273+AF8-65	0.641796	8.43146	0.27594	1.11158	1.69739	6.00959	0.567635	0.45075	13.1372897307	4.0283394941	3.5404886325	1.2593122573	0.3781075651	0.6121797005
scaffold10328+AF8-65	98.6909	256.806	97.2209	87.3066	137.767	500.189	100.139	110.849	2.6021244107	0.898022956	3.6306880458	0.9033820783	0.7163609573	0.8770570776
C16305+AF8-65	8.85679	1.00034	0.413909	2.7172	4.97093	0.429257	0.283818	0	0.1129461125	6.5647279958	0.086353459	0.283818	1.7817169021	0.413909
C16317+AF8-65	0.513437	1.57197	2.89737	1.60562	2.3036	1.71703	2.27054	0	3.0616609243	0.554164639	0.7453681195	2.27054	0.2228846154	2.89737
C16319+AF8-65	0.770155	0.571625	0.27594	0.123509	0.484969	0.572342	0.283818	16.9031	0.7422207218	0.4475936798	1.180162031	0.0167908845	1.5880499578	0.0163248162
scaffold1727+AF8-65	2.25557	1.83357	3.0017	2.03254	2.43487	1.39686	3.28531	0.502902	0.8129076021	0.6771296265	0.5736897658	6.5327041849	0.9263615717	5.9687573324
C16349+AF8-65	0.128359	0	2.48346	3.9523	1.09118	0.286171	1.84481	0.45075	0	1.5914490268	0.2622582892	4.0927565169	0.1176332044	5.5096173045
C16359+AF8-65	0	0	0	0	0	0.143086	0.425726	19.3822	0	0	0.143086	0.0219647924	0	0
C16361+AF8-65	0	0	0	1.60562	0	0	0.567635	30.8763	0	1.60562	0	0.0183841652	0	0
C16365+AF8-65	4.1075	2.4294	0.27594	0	2.78857	2.14628	0	0	0.5914546561	0	0.7696704763	0	1.472977189	0.27594
C16367+AF8-65	0	0	0.413909	0.247019	0	0.286171	0	18.9315	0	0.5967954309	0.286171	0	0	0.0218635079
C16369+AF8-65	0.385078	0.142906	0.551879	0.247019	0.121242	0	1.41909	14.6494	0.3711092298	0.4475963028	0	0.096870179	3.1761105887	0.0376724644
C16379+AF8-65	1.02687	3.42975	2.06955	2.96422	1.69739	3.14788	2.55436	1.57762	3.3400040901	1.4323017081	1.8545413841	1.6191224756	0.6049699833	1.3118178015
C16385+AF8-65	0.256718	0	6.20864	1.3586	0.121242	0	3.2639	0.225375	0	0.2188240903	0	14.4820854132	2.1174015605	27.548042152
C16387+AF8-65	0	0.142906	2.34549	0.370528	0.121242	0.143086	2.98008	11.2687	0.142906	0.1579746663	1.1801685884	0.2644564147	0	0.2081420217
C16409+AF8-65	2.43883	3.14394	2.62143	7.28705	1.33366	2.71863	4.96681	0.676124	1.2891181427	2.779799575	2.0384730741	7.346004579	1.8286744748	3.8771438375
C16437+AF8-65	0	0	0	0.123509	0	0	0.709544	14.8747	0	0.123509	0	0.047701399	0	0
C16453+AF8-65	0	0	0	0.123509	0	0	0.141909	29.7495	0	0.123509	0	0.0047701306	0	0
C16461+AF8-65	2.69554	1.00034	0.413909	0.741056	2.54609	2.28937	0.141909	0.225375	0.3711093139	1.7903838766	0.8991708856	0.6296572379	1.0586978465	1.8365346644
C16465+AF8-65	0.513437	1.14325	0.413909	0.370528	0.363727	0.286171	0.993361	19.3822	2.2266607198	0.8951919383	0.7867741465	0.0512511996	1.4115999087	0.0213551093
scaffold4304+AF8-65	1.49186	1.72481	1.62411	2.39248	1.84272	1.27924	2.72775	0.470153	1.1561473597	1.4731021914	0.6942129027	5.8018347219	0.8095966832	3.4544286647
C16501+AF8-65	0	0	0	0.367803	0	0	0.563461	30.4256	0	0.367803	0	0.0185193061	0	0
C16503+AF8-65	0.382246	0	0.821732	0.245202	0	0	0.140865	22.8192	0	0.2983965575	0	0.0061730911	0.382246	0.0360105525
C86421+AF8-65	0	0	2.78337	0.956097	0	0.0335648	2.67975	86.0164	0	0.343503379	0.0335648	0.0311539427	0	0.0323585967
C16521+AF8-65	1.27415	0.709277	0.684777	0.858208	0.240702	0.710167	0	22.148	0.5566667975	1.2532663918	2.9503992489	0	5.2934749192	0.0309182319
C16533+AF8-65	0	0	0	0	0	0	0.563461	61.0749	0	0	0	0.0092257376	0	0
C16537+AF8-65	1.52899	1.98598	0.410866	4.65884	0.842455	1.84643	2.81731	0.671153	1.2988835767	11.3390740533	2.1917253741	4.197716467	1.8149218653	0.6121793391
C16541+AF8-65	0	0	0.958687	0.735607	0	0.142033	0.281731	27.741	0	0.7673067435	0.142033	0.0101557622	0	0.0345584874
C16557+AF8-65	0	0.567422	0	0.122601	0	0.142033	0.845192	14.5416	0.567422	0.122601	0.142033	0.0581223524	0	0
C16561+AF8-65	1.01932	3.12082	2.4652	1.34861	2.52737	2.41457	1.12692	1.34231	3.0616685634	0.5470590621	0.9553686243	0.8395378117	0.4033125344	1.8365355246
C16563+AF8-65	0	0	0	0.245202	0	0	0.563461	33.3339	0	0.245202	0	0.0169035426	0	0
C16569+AF8-65	0.127415	0	2.73911	0	0	0	1.97211	25.5038	0	0	0	0.077326124	0.127415	0.1074000737
scaffold5710+AF8-67	15.3445	21.9027	21.4519	24.8571	14.6117	21.2961	24.1657	5.33483	1.4273974388	1.1587365222	1.4574690146	4.5297975756	1.0501515908	4.021102828
scaffold9264+AF8-65	2.55367	5.251	5.90988	6.61936	3.12586	4.64759	7.23095	1.28108	2.05625629	1.1200498149	1.4868196272	5.6444172105	0.8169495755	4.6132013614
C16591+AF8-65	0.254831	1.13484	0.410866	0.613006	0.481403	0.852201	1.83125	21.7006	4.4533043468	1.4919852215	1.7702444729	0.0843870676	0.5293506688	0.0189333935
C16671+AF8-65	0.891908	0.283711	0.410866	0.613006	0.240702	0.710167	0.845192	24.1615	0.3180944671	1.4919852215	2.9503992489	0.0349809408	3.705444907	0.0170049873
C16633+AF8-65	0	0	3.56084	5.63965	0	0	5.07115	2.68461	0	1.5837976433	0	1.8889708375	0	1.3263900529
C16639+AF8-65	0	0	0.273911	0.245202	0	0	1.12692	17.8974	0	0.8951885832	0	0.0629655704	0	0.0153045135
scaffold5140+AF8-65	1.19994	0.471503	0.531085	0.611258	0.36669	0.236047	0.819371	23.4234	0.3929388136	1.150960769	0.6437235812	0.0349808738	3.2723553956	0.0226732669
C16645+AF8-65	1.52899	4.82308	0.547821	1.47121	2.76807	3.8349	0.704327	1.11859	3.1544222003	2.6855670009	1.3854057159	0.6296560849	0.5523668115	0.4897424436
C16655+AF8-65	0.764493	0.992988	0.547821	1.10341	0.601754	1.98847	0.704327	28.6359	1.2988843587	2.0141798142	3.3044566384	0.0245959443	1.2704410773	0.0191305669
scaffold1263+AF8-65	2.69814	2.12552	3.12003	2.69929	2.92576	1.18353	3.21987	1.23139	0.7877723172	0.8651487325	0.4045205348	2.6148255224	0.9222014109	2.5337464167
C16667+AF8-65	4.45954	1.13484	0.684777	0.245202	3.24947	0.4261	0.140865	0	0.2544746768	0.3580756947	0.1311290764	0.140865	1.372389959	0.684777
C16673+AF8-65	0	0	0.273911	0	0	0	0.563461	18.7923	0	0	0	0.0299836103	0	0.0145757039
C88697+AF8-65	0.0275493	0	10.0237	18.9667	0.0520436	0	14.65	1.08836	0	1.8921855203	0	13.4606196479	0.5293503908	9.2099121614
C16685+AF8-65	1.14674	0.567422	1.78042	0.858208	1.68491	1.2783	1.12692	0.447435	0.4948131224	0.4820255895	0.7586755376	2.5186228167	0.6805942157	3.9791701588
C16689+AF8-65	4.45954	1.13484	0.547821	0.122601	7.70245	0.852201	0.704327	0.223718	0.2544746768	0.2237975543	0.1106402508	3.1482804245	0.5789768191	2.4487122181
C16707+AF8-65	3.56763	0.992988	0.136955	0.735607	3.85122	0.568134	0.140865	0.447435	0.2783326746	5.3711584097	0.147520526	0.3148278521	0.9263635939	0.3060891526
C16725+AF8-65	0	0	1.09564	0	0	0	1.26779	16.3314	0	0	0	0.0776289847	0	0.067087941
[truncated: 19,889 more rows]
