# Supplementary material for: Comprehensive transcriptomic study on horse gram (Macrotyloma uniflorum): De novo assembly, functional characterization and comparative analysis in relation to drought stress
Source: BMC Genomics. 2013 Sep 23;14:647. doi: 10.1186/1471-2164-14-647 (PMC3853109; doi:10.1186/1471-2164-14-647)
Supplement: Additional file 13 — AgriGO enrichment analysis. [file 1471-2164-14-647-S13.zip]

Archive with 11 entries (8 files):
- additional_file12_enrichment_images/TC6_V1RC_V2RC/Molecular_function_V2RC_i_V1RC_V2RC.png
- additional_file12_enrichment_images/TC6_V1RC_V2RC/Biological_process_V2RC_i_V1RC_V2RC.png
- additional_file12_enrichment_images/TC5_V2SHC_V1SHC/Molecular_function_V1SH1C_i_V1SH1C_V2SH1C.png
- additional_file12_enrichment_images/TC5_V2SHC_V1SHC/Biological_process_V1SH1C_i_V1SH1C_V2SH1C.png
- additional_file12_enrichment_images/TC1_Molecular_function_V1SHS.png
- additional_file12_enrichment_images/TC3_Molecular_function_V2SHS.png
- additional_file12_enrichment_images/TC2_Biological_process_V1RS.png
- additional_file12_enrichment_images/TC3_Biological_process_V2SHS.png
- additional_file12_enrichment_images/TC6_V1RC_V2RC/
- additional_file12_enrichment_images/TC5_V2SHC_V1SHC/
- additional_file12_enrichment_images/
