# Supplementary material for: Comprehensive transcriptomic study on horse gram (Macrotyloma uniflorum): De novo assembly, functional characterization and comparative analysis in relation to drought stress
Source: BMC Genomics. 2013 Sep 23;14:647. doi: 10.1186/1471-2164-14-647 (PMC3853109; doi:10.1186/1471-2164-14-647)
Supplement: Additional file 16 — A and B: Stress related up-regulated PMN pathways. [file 1471-2164-14-647-S16.zip]

Archive with 202 entries (199 files):
- Additional_file16A_Upregulated_PMN_pathways_in_Shoot/V1SHS/C2633_67_GSVIVT01011185001_1_adenosine_nucleotides_degradation_I.jpg
- Additional_file16A_Upregulated_PMN_pathways_in_Shoot/V1SHS/C2633_67_GSVIVT01011185001_2_purine_nucleotides_degradation_I_(plants).jpg
- Additional_file16A_Upregulated_PMN_pathways_in_Shoot/V1SHS/C33777_65_AT1G01090_1_acetyl-CoA_biosynthesis_I_(pyruvate_dehydrogenase_complex).jpg
- Additional_file16A_Upregulated_PMN_pathways_in_Shoot/V1SHS/C33777_65_AT1G01090_3_superpathway_of_acetyl-CoA_biosynthesis.jpg
- Additional_file16A_Upregulated_PMN_pathways_in_Shoot/V1SHS/C33777_65_AT1G01090_5_superpathway_of_cytosolic_glycolysis_(plants),_pyruvate_dehydrogenase_and_TCA_cycle.jpg
- Additional_file16A_Upregulated_PMN_pathways_in_Shoot/V1SHS/C33777_65_AT1G01090_7_superpathway_of_cytosolic_glycolysis_(plants),_pyruvate_dehydrogenase_and_TCA_cycle.jpg
- Additional_file16A_Upregulated_PMN_pathways_in_Shoot/V1SHS/C33777_65_AT1G01090_9_TCA_cycle_variation_V_(plant).jpg
- Additional_file16A_Upregulated_PMN_pathways_in_Shoot/V1SHS/C49149_65_AT1G70410_1_CO_fixation_into_oxaloacetate_(anapleurotic).jpg
- Additional_file16A_Upregulated_PMN_pathways_in_Shoot/V1SHS/C49149_65_AT1G70410_3_cyanate_degradation.jpg
- Additional_file16A_Upregulated_PMN_pathways_in_Shoot/V1SHS/C83491_65_CA1_1_CO_fixation_into_oxaloacetate_(anapleurotic).jpg
- Additional_file16A_Upregulated_PMN_pathways_in_Shoot/V1SHS/C83491_65_CA1_2_cyanate_degradation.jpg
- Additional_file16A_Upregulated_PMN_pathways_in_Shoot/V1SHS/C96743_65_GSVIVT01009590001_1_flavonol_biosynthesis.jpg
- Additional_file16A_Upregulated_PMN_pathways_in_Shoot/V1SHS/C96743_65_GSVIVT01009590001_2_leucodelphinidin_biosynthesis.jpg
- Additional_file16A_Upregulated_PMN_pathways_in_Shoot/V1SHS/C96743_65_GSVIVT01009590001_3_leucopelargonidin_and_leucocyanidin_biosynthesis.jpg
- Additional_file16A_Upregulated_PMN_pathways_in_Shoot/V1SHS/C96743_65_GSVIVT01009590001_4_luteolin_biosynthesis.jpg
- Additional_file16A_Upregulated_PMN_pathways_in_Shoot/V1SHS/C99361_65_GSVIVT01000336001_1_valine_degradation_I.jpg
- Additional_file16A_Upregulated_PMN_pathways_in_Shoot/V1SHS/C99875_65_GSVIVT01015269001_1_&gamma-glutamyl_cycle.jpg
- Additional_file16A_Upregulated_PMN_pathways_in_Shoot/V1SHS/scaffold2875_65_AT3G13730_1_brassinosteroid_biosynthesis_I.jpg
- Additional_file16A_Upregulated_PMN_pathways_in_Shoot/V1SHS/scaffold2875_65_AT3G13730_2_brassinosteroid_biosynthesis_II.jpg
- Additional_file16A_Upregulated_PMN_pathways_in_Shoot/V1SHS/scaffold2875_65_AT3G13730_3_superpathway_of_C28_brassinosteroid_biosynthesis.jpg
- Additional_file16A_Upregulated_PMN_pathways_in_Shoot/V1SHS/scaffold3450_65_CYP93E1_1_soybean_saponin_I_biosynthesis.jpg
- Additional_file16A_Upregulated_PMN_pathways_in_Shoot/V1SHS/scaffold3792_65_HIUHase_1_superpathway_of_purines_degradation_in_plants.jpg
- Additional_file16A_Upregulated_PMN_pathways_in_Shoot/V1SHS/scaffold3792_65_HIUHase_2_urate_degradation_to_allantoin.jpg
- Additional_file16A_Upregulated_PMN_pathways_in_Shoot/V1SHS/scaffold3792_65_HIUHase_3_ureide_biosynthesis.jpg
- Additional_file16A_Upregulated_PMN_pathways_in_Shoot/V2SHS/C59267_65_AT1G56190_15_sucrose_degradation_VI_(anaerobic).jpg
- Additional_file16A_Upregulated_PMN_pathways_in_Shoot/V2SHS/C59267_65_AT1G56190_17_superpathway_of_cytosolic_glycolysis_(plants),_pyruvate_dehydrogenase_and_TCA_cycle.jpg
- Additional_file16A_Upregulated_PMN_pathways_in_Shoot/V2SHS/C59267_65_AT1G56190_19_superpathway_of_cytosolic_glycolysis_(plants),_pyruvate_dehydrogenase_and_TCA_cycle.jpg
- Additional_file16A_Upregulated_PMN_pathways_in_Shoot/V2SHS/C59267_65_AT1G56190_21_superpathway_of_starch_degradation_to_pyruvate.jpg
- Additional_file16A_Upregulated_PMN_pathways_in_Shoot/V2SHS/C59267_65_AT1G56190_23_superpathway_of_sucrose_degradation_to_pyruvate.jpg
- Additional_file16A_Upregulated_PMN_pathways_in_Shoot/V2SHS/C65849_65_AT2G30570_1_oxygenic_photosynthesis.jpg
- Additional_file16A_Upregulated_PMN_pathways_in_Shoot/V2SHS/C65849_65_AT2G30570_2_photosynthesis_light_reactions.jpg
- Additional_file16A_Upregulated_PMN_pathways_in_Shoot/V2SHS/C70947_65_AT2G35370_1_glycine_cleavage_complex.jpg
- Additional_file16A_Upregulated_PMN_pathways_in_Shoot/V2SHS/C70947_65_AT2G35370_3_photorespiration.jpg
- Additional_file16A_Upregulated_PMN_pathways_in_Shoot/V2SHS/C73357_65_AT2G29450_1_glutathione-mediated_detoxification_II.jpg
- Additional_file16A_Upregulated_PMN_pathways_in_Shoot/V2SHS/C83491_65_CA1_1_CO_fixation_into_oxaloacetate_(anapleurotic).jpg
- Additional_file16A_Upregulated_PMN_pathways_in_Shoot/V2SHS/C83491_65_CA1_2_cyanate_degradation.jpg
- Additional_file16A_Upregulated_PMN_pathways_in_Shoot/V2SHS/C83615_65_AT3G61440_1_cyanide_degradation.jpg
- Additional_file16A_Upregulated_PMN_pathways_in_Shoot/V2SHS/C83615_65_AT3G61440_3_cyanide_detoxification_II.jpg
- Additional_file16A_Upregulated_PMN_pathways_in_Shoot/V2SHS/C83615_65_AT3G61440_5_cysteine_biosynthesis_I.jpg
- Additional_file16A_Upregulated_PMN_pathways_in_Shoot/V2SHS/C83701_65_AT4G39330_1_mannitol_degradation_II.jpg
- Additional_file16A_Upregulated_PMN_pathways_in_Shoot/V2SHS/C83701_65_AT4G39330_3_phenylpropanoid_biosynthesis.jpg
- Additional_file16A_Upregulated_PMN_pathways_in_Shoot/V2SHS/C88875_65_AT3G14420_1_photorespiration.jpg
- Additional_file16A_Upregulated_PMN_pathways_in_Shoot/V2SHS/C91309_65_GSVIVT01008701001_1_acetaldehyde_biosynthesis_I.jpg
- Additional_file16A_Upregulated_PMN_pathways_in_Shoot/V2SHS/C91309_65_GSVIVT01008701001_2_ethanol_degradation_II.jpg
- Additional_file16A_Upregulated_PMN_pathways_in_Shoot/V2SHS/C91309_65_GSVIVT01008701001_3_phenylethanol_biosynthesis.jpg
- Additional_file16A_Upregulated_PMN_pathways_in_Shoot/V2SHS/C91309_65_GSVIVT01008701001_4_pyruvate_fermentation_to_ethanol_II.jpg
- Additional_file16A_Upregulated_PMN_pathways_in_Shoot/V2SHS/C93381_65_AT4G35090_1_ethanol_degradation_IV.jpg
- Additional_file16A_Upregulated_PMN_pathways_in_Shoot/V2SHS/C93381_65_AT4G35090_2_superoxide_radicals_degradation.jpg
- Additional_file16A_Upregulated_PMN_pathways_in_Shoot/V2SHS/C94429_65_SAT1_1_cysteine_biosynthesis_I.jpg
- Additional_file16A_Upregulated_PMN_pathways_in_Shoot/V2SHS/C94429_65_SAT1_2_seleno-amino_acid_biosynthesis.jpg
- Additional_file16A_Upregulated_PMN_pathways_in_Shoot/V2SHS/C99361_65_GSVIVT01000336001_1_valine_degradation_I.jpg
- Additional_file16A_Upregulated_PMN_pathways_in_Shoot/V2SHS/C99875_65_GSVIVT01015269001_1_&gamma-glutamyl_cycle.jpg
- Additional_file16A_Upregulated_PMN_pathways_in_Shoot/V2SHS/scaffold602_65_AT3G62530_1_hypusine_biosynthesis.jpg
- Additional_file16A_Upregulated_PMN_pathways_in_Shoot/V2SHS/scaffold878_65_AT1G65930_1_glutamine_biosynthesis_III.jpg
- Additional_file16A_Upregulated_PMN_pathways_in_Shoot/V2SHS/scaffold1051_65_AT2G42690_1_triacylglycerol_degradation.jpg
- Additional_file16A_Upregulated_PMN_pathways_in_Shoot/V2SHS/scaffold1270_65_AT3G12120_1_crepenynic_acid_biosynthesis.jpg
- Additional_file16A_Upregulated_PMN_pathways_in_Shoot/V2SHS/scaffold1270_65_AT3G12120_2_linoleate_biosynthesis_I_(plants).jpg
- Additional_file16A_Upregulated_PMN_pathways_in_Shoot/V2SHS/scaffold1270_65_AT3G12120_3_phospholipid_desaturation.jpg
- Additional_file16A_Upregulated_PMN_pathways_in_Shoot/V2SHS/scaffold1501_65_AT4G30950_1_glycolipid_desaturation.jpg
- Additional_file16A_Upregulated_PMN_pathways_in_Shoot/V2SHS/scaffold1501_65_AT4G30950_2_linoleate_biosynthesis_I_(plants).jpg
- Additional_file16A_Upregulated_PMN_pathways_in_Shoot/V2SHS/scaffold1501_65_AT4G30950_3_phospholipid_desaturation.jpg
- Additional_file16A_Upregulated_PMN_pathways_in_Shoot/V2SHS/scaffold1628_65_AT5G04590_1_sulfate_reduction_II_(assimilatory).jpg
- Additional_file16A_Upregulated_PMN_pathways_in_Shoot/V2SHS/scaffold1677_65_AT1G23740_1_detoxification_of_reactive_carbonyls_in_chloroplasts.jpg
- Additional_file16A_Upregulated_PMN_pathways_in_Shoot/V2SHS/scaffold1816_65_AT4G22570_1_adenine_and_adenosine_salvage_II.jpg
- Additional_file16A_Upregulated_PMN_pathways_in_Shoot/V2SHS/scaffold1816_65_AT4G22570_3_purine_nucleosides_salvage_II_(plant).jpg
- Additional_file16A_Upregulated_PMN_pathways_in_Shoot/V2SHS/scaffold2091_65_AT5G24770_1_phosphate_acquisition.jpg
- Additional_file16A_Upregulated_PMN_pathways_in_Shoot/V2SHS/scaffold2376_65_AT3G63410_1_plastoquinol-9_biosynthesis_I.jpg
- Additional_file16A_Upregulated_PMN_pathways_in_Shoot/V2SHS/scaffold2376_65_AT3G63410_2_superpathway_of_plastoquinol_biosynthesis.jpg
- Additional_file16A_Upregulated_PMN_pathways_in_Shoot/V2SHS/scaffold2376_65_AT3G63410_3_vitamin_E_biosynthesis.jpg
- Additional_file16A_Upregulated_PMN_pathways_in_Shoot/V2SHS/scaffold2712_65_AT2G43090_1_leucine_biosynthesis.jpg
- Additional_file16A_Upregulated_PMN_pathways_in_Shoot/V2SHS/scaffold2712_65_AT2G43090_3_superpathway_of_leucine,_valine,_and_isoleucine_biosynthesis.jpg
- Additional_file16A_Upregulated_PMN_pathways_in_Shoot/V2SHS/scaffold2823_65_AT2G25450_1_glucosinolate_biosynthesis_from_dihomomethionine.jpg
- Additional_file16A_Upregulated_PMN_pathways_in_Shoot/V2SHS/scaffold2875_65_AT3G13730_1_brassinosteroid_biosynthesis_I.jpg
- Additional_file16A_Upregulated_PMN_pathways_in_Shoot/V2SHS/scaffold2875_65_AT3G13730_2_brassinosteroid_biosynthesis_II.jpg
- Additional_file16A_Upregulated_PMN_pathways_in_Shoot/V2SHS/scaffold2875_65_AT3G13730_3_superpathway_of_C28_brassinosteroid_biosynthesis.jpg
- Additional_file16A_Upregulated_PMN_pathways_in_Shoot/V2SHS/scaffold2940_65_AT1G65960_1_glutamate_degradation_IV.jpg
- Additional_file16A_Upregulated_PMN_pathways_in_Shoot/V2SHS/scaffold2940_65_AT1G65960_3_glutamate_degradation_IX_(via_4-aminobutyrate).jpg
- Additional_file16A_Upregulated_PMN_pathways_in_Shoot/V2SHS/scaffold3152_65_AT1G15690_1_UDP-glucose_biosynthesis_(from_glucose_6-phosphate).jpg
- Additional_file16A_Upregulated_PMN_pathways_in_Shoot/V2SHS/scaffold3792_65_HIUHase_1_superpathway_of_purines_degradation_in_plants.jpg
- Additional_file16A_Upregulated_PMN_pathways_in_Shoot/V2SHS/scaffold3792_65_HIUHase_2_urate_degradation_to_allantoin.jpg
- Additional_file16A_Upregulated_PMN_pathways_in_Shoot/V2SHS/scaffold3792_65_HIUHase_3_ureide_biosynthesis.jpg
- Additional_file16A_Upregulated_PMN_pathways_in_Shoot/V2SHS/scaffold3860_65_AT5G19220_1_starch_biosynthesis.jpg
- Additional_file16A_Upregulated_PMN_pathways_in_Shoot/V2SHS/scaffold3860_65_AT5G19220_2_superpathway_of_sucrose_and_starch_metabolism_I_(non-photosynthetic_tissue).jpg
- Additional_file16A_Upregulated_PMN_pathways_in_Shoot/V2SHS/scaffold4486_65_AT3G51820_1_chlorophyll_cycle.jpg
- Additional_file16A_Upregulated_PMN_pathways_in_Shoot/V2SHS/scaffold4486_65_AT3G51820_2_chlorophyll_a_biosynthesis_I.jpg
- Additional_file16A_Upregulated_PMN_pathways_in_Shoot/V2SHS/scaffold4486_65_AT3G51820_3_chlorophyll_a_biosynthesis_II.jpg
- Additional_file16A_Upregulated_PMN_pathways_in_Shoot/V2SHS/scaffold4546_65_AT2G38230_1_pyridoxal_5'-phosphate_biosynthesis_II.jpg
- Additional_file16A_Upregulated_PMN_pathways_in_Shoot/V2SHS/scaffold4580_65_AT3G04790_1_Calvin-Benson-Bassham_cycle.jpg
- Additional_file16A_Upregulated_PMN_pathways_in_Shoot/V2SHS/scaffold4580_65_AT3G04790_3_oxygenic_photosynthesis.jpg
- Additional_file16A_Upregulated_PMN_pathways_in_Shoot/V2SHS/scaffold4580_65_AT3G04790_5_pentose_phosphate_pathway.jpg
- Additional_file16A_Upregulated_PMN_pathways_in_Shoot/V2SHS/scaffold4580_65_AT3G04790_7_pentose_phosphate_pathway_(non-oxidative_branch).jpg
- Additional_file16A_Upregulated_PMN_pathways_in_Shoot/V2SHS/scaffold4580_65_AT3G04790_9_ribose_degradation.jpg
- Additional_file16A_Upregulated_PMN_pathways_in_Shoot/V2SHS/scaffold4580_65_AT3G04790_11_Rubisco_shunt.jpg
- Additional_file16A_Upregulated_PMN_pathways_in_Shoot/V2SHS/scaffold4703_65_AT1G07180_1_aerobic_respiration_(alternative_oxidase_pathway).jpg
- Additional_file16A_Upregulated_PMN_pathways_in_Shoot/V2SHS/scaffold4703_65_AT1G07180_3_aerobic_respiration_(cytochrome_c).jpg
- Additional_file16A_Upregulated_PMN_pathways_in_Shoot/V2SHS/scaffold4703_65_AT1G07180_5_NAD-NADH_phosphorylation_and_dephosphorylation.jpg
- Additional_file16A_Upregulated_PMN_pathways_in_Shoot/V2SHS/scaffold4998_65_AT5G36790_1_photorespiration.jpg
- Additional_file16A_Upregulated_PMN_pathways_in_Shoot/V2SHS/scaffold5576_65_AT4G11010_1_adenosine_nucleotides_de_novo_biosynthesis.jpg
- Additional_file16A_Upregulated_PMN_pathways_in_Shoot/V2SHS/scaffold5576_65_AT4G11010_3_purine_nucleotide_metabolism_(phosphotransfer_and_nucleotide_modification).jpg
- Additional_file16A_Upregulated_PMN_pathways_in_Shoot/V2SHS/scaffold5576_65_AT4G11010_7_pyrimidine_ribonucleotides_de_novo_biosynthesis.jpg
- Additional_file16A_Upregulated_PMN_pathways_in_Shoot/V2SHS/scaffold5576_65_AT4G11010_9_pyrimidine_ribonucleotides_interconversion.jpg
- Additional_file16A_Upregulated_PMN_pathways_in_Shoot/V2SHS/scaffold5576_65_AT4G11010_11_salvage_pathways_of_pyrimidine_ribonucleotides.jpg
- Additional_file16A_Upregulated_PMN_pathways_in_Shoot/V2SHS/scaffold7531_65_AT1G32060_1_Calvin-Benson-Bassham_cycle.jpg
- Additional_file16A_Upregulated_PMN_pathways_in_Shoot/V2SHS/scaffold7531_65_AT1G32060_2_oxygenic_photosynthesis.jpg
- Additional_file16A_Upregulated_PMN_pathways_in_Shoot/V2SHS/scaffold7531_65_AT1G32060_3_Rubisco_shunt.jpg
- Additional_file16A_Upregulated_PMN_pathways_in_Shoot/V2SHS/scaffold7988_65_AT2G36530_1_gluconeogenesis.jpg
- Additional_file16A_Upregulated_PMN_pathways_in_Shoot/V2SHS/scaffold7988_65_AT2G36530_3_gluconeogenesis_I.jpg
- Additional_file16A_Upregulated_PMN_pathways_in_Shoot/V2SHS/scaffold7988_65_AT2G36530_5_glycolysis_I.jpg
- Additional_file16A_Upregulated_PMN_pathways_in_Shoot/V2SHS/scaffold7988_65_AT2G36530_7_glycolysis_IV_(plant_cytosol).jpg
- Additional_file16A_Upregulated_PMN_pathways_in_Shoot/V2SHS/scaffold7988_65_AT2G36530_9_Rubisco_shunt.jpg
- Additional_file16A_Upregulated_PMN_pathways_in_Shoot/V2SHS/scaffold7988_65_AT2G36530_11_sucrose_degradation_VI_(anaerobic).jpg
- Additional_file16A_Upregulated_PMN_pathways_in_Shoot/V2SHS/scaffold7988_65_AT2G36530_13_superpathway_of_cytosolic_glycolysis_(plants),_pyruvate_dehydrogenase_and_TCA_cycle.jpg
- Additional_file16A_Upregulated_PMN_pathways_in_Shoot/V2SHS/scaffold7988_65_AT2G36530_15_superpathway_of_cytosolic_glycolysis_(plants),_pyruvate_dehydrogenase_and_TCA_cycle.jpg
- Additional_file16A_Upregulated_PMN_pathways_in_Shoot/V2SHS/scaffold7988_65_AT2G36530_17_superpathway_of_starch_degradation_to_pyruvate.jpg
- Additional_file16A_Upregulated_PMN_pathways_in_Shoot/V2SHS/scaffold7988_65_AT2G36530_19_superpathway_of_sucrose_degradation_to_pyruvate.jpg
- Additional_file16A_Upregulated_PMN_pathways_in_Shoot/V2SHS/scaffold10453_65_AT1G20020_1_oxygenic_photosynthesis.jpg
- Additional_file16A_Upregulated_PMN_pathways_in_Shoot/V2SHS/scaffold10453_65_AT1G20020_3_photosynthesis_light_reactions.jpg
- Additional_file16A_Upregulated_PMN_pathways_in_Shoot/V2SHS/scaffold11049_65_AT4G33010_1_glycine_cleavage_complex.jpg
- Additional_file16A_Upregulated_PMN_pathways_in_Shoot/V2SHS/C2633_67_GSVIVT01011185001_1_adenosine_nucleotides_degradation_I.jpg
- Additional_file16A_Upregulated_PMN_pathways_in_Shoot/V2SHS/C2633_67_GSVIVT01011185001_2_purine_nucleotides_degradation_I_(plants).jpg
- Additional_file16A_Upregulated_PMN_pathways_in_Shoot/V2SHS/C12049_65_AT1G62560_1_glucosinolate_biosynthesis_from_dihomomethionine.jpg
- Additional_file16A_Upregulated_PMN_pathways_in_Shoot/V2SHS/C12049_65_AT1G62560_2_glucosinolate_biosynthesis_from_hexahomomethionine.jpg
- Additional_file16A_Upregulated_PMN_pathways_in_Shoot/V2SHS/C12049_65_AT1G62560_3_glucosinolate_biosynthesis_from_homomethionine.jpg
- Additional_file16A_Upregulated_PMN_pathways_in_Shoot/V2SHS/C12049_65_AT1G62560_4_glucosinolate_biosynthesis_from_pentahomomethionine.jpg
- Additional_file16A_Upregulated_PMN_pathways_in_Shoot/V2SHS/C12049_65_AT1G62560_5_glucosinolate_biosynthesis_from_tetrahomomethionine.jpg
- Additional_file16A_Upregulated_PMN_pathways_in_Shoot/V2SHS/C12049_65_AT1G62560_6_glucosinolate_biosynthesis_from_trihomomethionine.jpg
- Additional_file16A_Upregulated_PMN_pathways_in_Shoot/V2SHS/C12843_65_AT5G38430_1_Calvin-Benson-Bassham_cycle.jpg
- Additional_file16A_Upregulated_PMN_pathways_in_Shoot/V2SHS/C12843_65_AT5G38430_2_oxygenic_photosynthesis.jpg
- Additional_file16A_Upregulated_PMN_pathways_in_Shoot/V2SHS/C12843_65_AT5G38430_3_photorespiration.jpg
- Additional_file16A_Upregulated_PMN_pathways_in_Shoot/V2SHS/C12843_65_AT5G38430_4_Rubisco_shunt.jpg
- Additional_file16A_Upregulated_PMN_pathways_in_Shoot/V2SHS/C14827_65_AT3G49680_1_glucosinolate_biosynthesis_from_dihomomethionine.jpg
- Additional_file16A_Upregulated_PMN_pathways_in_Shoot/V2SHS/C14827_65_AT3G49680_2_homomethionine_biosynthesis.jpg
- Additional_file16A_Upregulated_PMN_pathways_in_Shoot/V2SHS/C14827_65_AT3G49680_3_isoleucine_biosynthesis_I_(from_threonine).jpg
- Additional_file16A_Upregulated_PMN_pathways_in_Shoot/V2SHS/C14827_65_AT3G49680_4_isoleucine_biosynthesis_I.jpg
- Additional_file16A_Upregulated_PMN_pathways_in_Shoot/V2SHS/C14827_65_AT3G49680_5_isoleucine_degradation_I.jpg
- Additional_file16A_Upregulated_PMN_pathways_in_Shoot/V2SHS/C14827_65_AT3G49680_6_leucine_biosynthesis.jpg
- Additional_file16A_Upregulated_PMN_pathways_in_Shoot/V2SHS/C14827_65_AT3G49680_7_leucine_degradation_I.jpg
- Additional_file16A_Upregulated_PMN_pathways_in_Shoot/V2SHS/C14827_65_AT3G49680_8_superpathway_of_isoleucine_and_valine_biosynthesis.jpg
- Additional_file16A_Upregulated_PMN_pathways_in_Shoot/V2SHS/C14827_65_AT3G49680_9_superpathway_of_leucine,_valine,_and_isoleucine_biosynthesis.jpg
- Additional_file16A_Upregulated_PMN_pathways_in_Shoot/V2SHS/C14827_65_AT3G49680_10_valine_biosynthesis.jpg
- Additional_file16A_Upregulated_PMN_pathways_in_Shoot/V2SHS/C14827_65_AT3G49680_11_valine_degradation_I.jpg
- Additional_file16A_Upregulated_PMN_pathways_in_Shoot/V2SHS/C23157_65_AT1G78570_1_dTDP-L-rhamnose_biosynthesis_II.jpg
- Additional_file16A_Upregulated_PMN_pathways_in_Shoot/V2SHS/C23157_65_AT1G78570_2_UDP-L-rhamnose_biosynthesis.jpg
- Additional_file16A_Upregulated_PMN_pathways_in_Shoot/V2SHS/C23157_65_AT1G78570_3_UDP-sugars_interconversion.jpg
- Additional_file16A_Upregulated_PMN_pathways_in_Shoot/V2SHS/C23937_65_AT2G01140_1_Calvin-Benson-Bassham_cycle.jpg
- Additional_file16A_Upregulated_PMN_pathways_in_Shoot/V2SHS/C23937_65_AT2G01140_3_gluconeogenesis.jpg
- Additional_file16A_Upregulated_PMN_pathways_in_Shoot/V2SHS/C23937_65_AT2G01140_5_gluconeogenesis_I.jpg
- Additional_file16A_Upregulated_PMN_pathways_in_Shoot/V2SHS/C23937_65_AT2G01140_7_glycolysis_I.jpg
- Additional_file16A_Upregulated_PMN_pathways_in_Shoot/V2SHS/C23937_65_AT2G01140_9_oxygenic_photosynthesis.jpg
- Additional_file16A_Upregulated_PMN_pathways_in_Shoot/V2SHS/C23937_65_AT2G01140_11_sucrose_biosynthesis.jpg
- Additional_file16A_Upregulated_PMN_pathways_in_Shoot/V2SHS/C23937_65_AT2G01140_13_sucrose_degradation_VI_(anaerobic).jpg
- Additional_file16A_Upregulated_PMN_pathways_in_Shoot/V2SHS/C23937_65_AT2G01140_15_superpathway_of_cytosolic_glycolysis_(plants),_pyruvate_dehydrogenase_and_TCA_cycle.jpg
- Additional_file16A_Upregulated_PMN_pathways_in_Shoot/V2SHS/C23937_65_AT2G01140_17_superpathway_of_cytosolic_glycolysis_(plants),_pyruvate_dehydrogenase_and_TCA_cycle.jpg
- Additional_file16A_Upregulated_PMN_pathways_in_Shoot/V2SHS/C23937_65_AT2G01140_19_superpathway_of_starch_degradation_to_pyruvate.jpg
- Additional_file16A_Upregulated_PMN_pathways_in_Shoot/V2SHS/C23937_65_AT2G01140_21_superpathway_of_sucrose_degradation_to_pyruvate.jpg
- Additional_file16A_Upregulated_PMN_pathways_in_Shoot/V2SHS/C25421_65_AT3G48000_1_&beta-alanine_biosynthesis_I.jpg
- Additional_file16A_Upregulated_PMN_pathways_in_Shoot/V2SHS/C25421_65_AT3G48000_3_&beta-alanine_biosynthesis_I.jpg
- Additional_file16A_Upregulated_PMN_pathways_in_Shoot/V2SHS/C25421_65_AT3G48000_5_ethanol_degradation_II.jpg
- Additional_file16A_Upregulated_PMN_pathways_in_Shoot/V2SHS/C25421_65_AT3G48000_7_ethanol_degradation_IV.jpg
- Additional_file16A_Upregulated_PMN_pathways_in_Shoot/V2SHS/C25421_65_AT3G48000_9_fatty_acid_&alpha-oxidation.jpg
- Additional_file16A_Upregulated_PMN_pathways_in_Shoot/V2SHS/C25421_65_AT3G48000_11_fatty_acid_&omega-oxidation.jpg
- Additional_file16A_Upregulated_PMN_pathways_in_Shoot/V2SHS/C25421_65_AT3G48000_13_ferulate_and_sinapate_biosynthesis.jpg
- Additional_file16A_Upregulated_PMN_pathways_in_Shoot/V2SHS/C25421_65_AT3G48000_15_valine_degradation_I.jpg
- Additional_file16A_Upregulated_PMN_pathways_in_Shoot/V2SHS/C27035_65_AT3G02020_1_homoserine_biosynthesis.jpg
- Additional_file16A_Upregulated_PMN_pathways_in_Shoot/V2SHS/C27035_65_AT3G02020_3_isoleucine_biosynthesis_I.jpg
- Additional_file16A_Upregulated_PMN_pathways_in_Shoot/V2SHS/C27035_65_AT3G02020_5_lysine_biosynthesis_VI.jpg
- Additional_file16A_Upregulated_PMN_pathways_in_Shoot/V2SHS/C27035_65_AT3G02020_7_superpathway_of_lysine,_threonine_and_methionine_biosynthesis_II.jpg
- Additional_file16A_Upregulated_PMN_pathways_in_Shoot/V2SHS/C27035_65_AT3G02020_9_threonine_biosynthesis.jpg
- Additional_file16A_Upregulated_PMN_pathways_in_Shoot/V2SHS/C33777_65_AT1G01090_1_acetyl-CoA_biosynthesis_I_(pyruvate_dehydrogenase_complex).jpg
- Additional_file16A_Upregulated_PMN_pathways_in_Shoot/V2SHS/C33777_65_AT1G01090_3_superpathway_of_acetyl-CoA_biosynthesis.jpg
- Additional_file16A_Upregulated_PMN_pathways_in_Shoot/V2SHS/C33777_65_AT1G01090_5_superpathway_of_cytosolic_glycolysis_(plants),_pyruvate_dehydrogenase_and_TCA_cycle.jpg
- Additional_file16A_Upregulated_PMN_pathways_in_Shoot/V2SHS/C33777_65_AT1G01090_7_superpathway_of_cytosolic_glycolysis_(plants),_pyruvate_dehydrogenase_and_TCA_cycle.jpg
- Additional_file16A_Upregulated_PMN_pathways_in_Shoot/V2SHS/C33777_65_AT1G01090_9_TCA_cycle_variation_V_(plant).jpg
- Additional_file16A_Upregulated_PMN_pathways_in_Shoot/V2SHS/C36555_65_AT2G27860_1_UDP-D-apiose_biosynthesis_(from_UDP-D-glucuronate).jpg
- Additional_file16A_Upregulated_PMN_pathways_in_Shoot/V2SHS/C36555_65_AT2G27860_2_UDP-D-xylose_and_UDP-D-glucuronate_biosynthesis.jpg
- Additional_file16A_Upregulated_PMN_pathways_in_Shoot/V2SHS/C36555_65_AT2G27860_3_UDP-sugars_interconversion.jpg
- Additional_file16A_Upregulated_PMN_pathways_in_Shoot/V2SHS/C37185_65_AT3G15850_1_glycolipid_desaturation.jpg
- Additional_file16A_Upregulated_PMN_pathways_in_Shoot/V2SHS/C37823_65_AT3G11170_1_crepenynic_acid_biosynthesis.jpg
- Additional_file16A_Upregulated_PMN_pathways_in_Shoot/V2SHS/C37823_65_AT3G11170_2_glycolipid_desaturation.jpg
- Additional_file16A_Upregulated_PMN_pathways_in_Shoot/V2SHS/C37823_65_AT3G11170_3_phospholipid_desaturation.jpg
- Additional_file16A_Upregulated_PMN_pathways_in_Shoot/V2SHS/C38825_65_AT2G31790_1_glucosinolate_biosynthesis_from_dihomomethionine.jpg
- Additional_file16A_Upregulated_PMN_pathways_in_Shoot/V2SHS/C38825_65_AT2G31790_3_glucosinolate_biosynthesis_from_hexahomomethionine.jpg
- Additional_file16A_Upregulated_PMN_pathways_in_Shoot/V2SHS/C38825_65_AT2G31790_5_glucosinolate_biosynthesis_from_homomethionine.jpg
- Additional_file16A_Upregulated_PMN_pathways_in_Shoot/V2SHS/C38825_65_AT2G31790_7_glucosinolate_biosynthesis_from_pentahomomethionine.jpg
- Additional_file16A_Upregulated_PMN_pathways_in_Shoot/V2SHS/C38825_65_AT2G31790_9_glucosinolate_biosynthesis_from_phenylalanine.jpg
- Additional_file16A_Upregulated_PMN_pathways_in_Shoot/V2SHS/C38825_65_AT2G31790_11_glucosinolate_biosynthesis_from_tetrahomomethionine.jpg
- Additional_file16A_Upregulated_PMN_pathways_in_Shoot/V2SHS/C38825_65_AT2G31790_13_glucosinolate_biosynthesis_from_trihomomethionine.jpg
- Additional_file16A_Upregulated_PMN_pathways_in_Shoot/V2SHS/C38825_65_AT2G31790_15_glucosinolate_biosynthesis_from_tryptophan.jpg
- Additional_file16A_Upregulated_PMN_pathways_in_Shoot/V2SHS/C49149_65_AT1G70410_1_CO_fixation_into_oxaloacetate_(anapleurotic).jpg
- Additional_file16A_Upregulated_PMN_pathways_in_Shoot/V2SHS/C49149_65_AT1G70410_3_cyanate_degradation.jpg
- Additional_file16A_Upregulated_PMN_pathways_in_Shoot/V2SHS/C51283_65_AT2G25080_1_glutathione_redox_reactions_I.jpg
- Additional_file16A_Upregulated_PMN_pathways_in_Shoot/V2SHS/C54475_65_AT3G10920_1_superoxide_radicals_degradation.jpg
- Additional_file16A_Upregulated_PMN_pathways_in_Shoot/V2SHS/C59267_65_AT1G56190_1_Calvin-Benson-Bassham_cycle.jpg
- Additional_file16A_Upregulated_PMN_pathways_in_Shoot/V2SHS/C59267_65_AT1G56190_3_gluconeogenesis.jpg
- Additional_file16A_Upregulated_PMN_pathways_in_Shoot/V2SHS/C59267_65_AT1G56190_5_gluconeogenesis_I.jpg
- Additional_file16A_Upregulated_PMN_pathways_in_Shoot/V2SHS/C59267_65_AT1G56190_7_glycolysis_I.jpg
- Additional_file16A_Upregulated_PMN_pathways_in_Shoot/V2SHS/C59267_65_AT1G56190_9_glycolysis_IV_(plant_cytosol).jpg
- Additional_file16A_Upregulated_PMN_pathways_in_Shoot/V2SHS/C59267_65_AT1G56190_11_oxygenic_photosynthesis.jpg
- Additional_file16A_Upregulated_PMN_pathways_in_Shoot/V2SHS/C59267_65_AT1G56190_13_sucrose_biosynthesis.jpg
- Additional_file16A_Upregulated_PMN_pathways_in_Shoot/V1SHS/
- Additional_file16A_Upregulated_PMN_pathways_in_Shoot/V2SHS/
- Additional_file16A_Upregulated_PMN_pathways_in_Shoot/
