# Supplementary material for: Comprehensive transcriptomic study on horse gram (Macrotyloma uniflorum): De novo assembly, functional characterization and comparative analysis in relation to drought stress
Source: BMC Genomics. 2013 Sep 23;14:647. doi: 10.1186/1471-2164-14-647 (PMC3853109; doi:10.1186/1471-2164-14-647)
Supplement: Additional file 18 — Top-20 transcription factor families in comparative conditions. [file 1471-2164-14-647-S18.xls]

						RPKM						Differential Expression
TF+AF8-family	Transcript+AF8-ID	V1SHC	V1SHS	V1RC	V1RS	V2SHC	V2SHS	V2RS	V2RC	TC1(V1SHS/V1SHC)	TC2(V1RS/V1RC)	TC3(V2SHS/V2SHC)	TC4(V2RS/V2RC)	TC5(V1SHC/V2SHC)	TC6(V1RC/V2RC)
C3H	C98633+AF8-65	232.751	187.973	281.265	202.633	222.289	190.976	223.939	67.3028	0.8076141456	0.7204344657	0.8591338303	3.327335564	1.047064857	4.1790980464
FAR1	C100027+AF8-65	3.5921	285.555	0.0343969	0.0615836	3.65742	189.438	0.0530684	13.8783	79.4952813118	1.7903822728	51.7955279951	0.0038238401	0.9821404159	0.0024784664
Trihelix	C99537+AF8-65	15.5419	17.0086	28.8502	12.4397	14.8598	17.1682	16.1309	6.44819	1.0943707011	0.4311824528	1.155345294	2.5016167328	1.0459023675	4.4741547628
NAC	scaffold11545+AF8-65	19.1744	22.0855	22.2458	33.2098	21.1855	19.8037	29.5112	10.1595	1.1518222213	1.4928570786	0.9347761441	2.9047886215	0.9050718652	2.1896550027
AP2+AC0-EREBP	scaffold243+AF8-65	0	0	0.165637	0	0	0	0	0	0	0	0	0	0	0.165637
ABI3VP1	C100055+AF8-65	14.499	11.328	15.7478	12.39	14.8729	9.72064	12.3182	3.91547	0.7812952617	0.7867765656	0.6535806736	3.1460335541	0.9748603164	4.0219437258
C3H	C101215+AF8-65	15.6641	26.399	38.5984	47.2429	13.2761	49.9445	42.6215	10.4767	1.6853186586	1.2239600605	3.7619858242	4.0682180458	1.179872101	3.6842135405
C3H	C100073+AF8-65	22.2191	24.3908	22.0132	26.2543	18.5154	26.6003	25.3936	7.67644	1.0977402325	1.1926616757	1.4366581332	3.3079917253	1.2000334856	2.8676313499
BSD	C100079+AF8-65	9.42945	7.58737	15.9785	9.90148	9.4487	6.61063	11.7995	4.56244	0.8046460822	0.6196751885	0.6996338121	2.5862257915	0.9979626827	3.5021830424
MADS	scaffold4393+AF8-65	2.60251	1.89402	2.44745	8.11889	2.11004	1.73439	5.72746	2.10142	0.727766656	3.3172853378	0.8219701996	2.7255189348	1.2333936797	1.1646648457
TRAF	C98097+AF8-65	6.02927	7.09499	5.35362	20.5965	5.5669	8.46421	16.9391	6.14226	1.1767577169	3.8472099252	1.5204530349	2.7577959904	1.0830569976	0.8716042629
WRKY	C100283+AF8-65	15.3508	24.2989	16.323	28.7486	14.8406	34.2676	17.0406	8.76389	1.5829077312	1.7612326166	2.3090441087	1.94441053	1.0343786639	1.8625290824
SET	C101455+AF8-65	22.1275	25.914	36.4565	45.6884	23.0972	21.7753	30.4466	9.19326	1.1711219071	1.2532305625	0.9427679546	3.3118393258	0.9580165561	3.9655682533
bHLH	scaffold10332+AF8-65	24.1985	18.1346	0.925341	1.55009	26.3429	9.14044	1.30985	0.853054	0.7494100874	1.6751554292	0.346979262	1.5354830995	0.9185966617	1.0847390669
C3H	C100139+AF8-65	19.5432	12.9205	12.6875	10.6321	15.8878	13.9189	12.3213	5.22657	0.6611250972	0.8379980296	0.876074724	2.3574351822	1.2300759073	2.4275002535
MADS	C100143+AF8-65	78.8308	26.559	50.6693	24.0835	67.5608	20.2094	35.8867	18.9098	0.336911461	0.4753075334	0.2991290808	1.8977831601	1.166812708	2.6795259601
bHLH	C99983+AF8-65	7.36802	5.88867	7.29853	16.751	6.5956	6.15553	14.508	2.6071	0.7992201433	2.2951197022	0.9332782461	5.564803805	1.1171114076	2.7994821833
SNF2	C100199+AF8-65	10.2485	10.2576	9.28324	15.2292	13.2031	11.4948	9.85402	5.82706	1.0008879348	1.6405048237	0.8706137195	1.6910792063	0.7762192212	1.5931258645
C2H2	C89537+AF8-65	18.3089	17.6551	26.3867	18.2544	13.2769	12.2279	21.3254	6.72248	0.9642905909	0.6918030675	0.9209905927	3.172251907	1.379004135	3.925143697
PLATZ	C100215+AF8-65	26.9361	67.7912	100.758	132.661	25.7931	75.8494	146.846	20.2098	2.5167414733	1.316629945	2.9406856873	7.266078833	1.044314177	4.985601045
C3H	C100221+AF8-65	10.1241	6.43956	9.54197	4.49493	12.1565	3.87914	6.44696	2.10596	0.6360624648	0.4710693913	0.3191000699	3.0612927121	0.8328137211	4.5309360102
bHLH	scaffold3908+AF8-65	5.40448	6.00695	1.86549	3.70336	6.21752	6.24505	3.241	1.56312	1.1114760347	1.9851942385	1.0044278104	2.073417268	0.8692340354	1.193440043
DBP	C100229+AF8-65	21.7691	28.3985	28.935	39.8212	24.6521	40.374	36.676	13.8626	1.3045325714	1.3762294799	1.6377509421	2.6456797426	0.8830525594	2.0872707861
GRAS	C101039+AF8-65	19.723	33.2366	66.5528	275.365	22.5752	41.1134	200.317	21.5127	1.6851695989	4.1375419216	1.8211754492	9.311569445	0.8736578192	3.0936516569
TRAF	scaffold4450+AF8-65	2.44468	2.65058	4.44824	2.97499	2.27141	3.18825	3.533	1.71135	1.0842237021	0.6688015934	1.4036435518	2.0644520408	1.0762830136	2.5992578958
MYB	C100259+AF8-65	9.37611	23.5134	9.08046	17.5063	10.2307	22.7011	8.6614	3.48037	2.5077990766	1.9279089385	2.2189195265	2.4886434488	0.9164680814	2.6090501872
bHLH	C100277+AF8-65	47.0468	40.9536	28.0781	21.1614	46.3146	48.9872	19.7219	10.7393	0.8704864093	0.7536621068	1.0577053456	1.8364232306	1.0158092696	2.6145186372
FAR1	scaffold7206+AF8-67	47.3558	38.1088	31.2506	27.7094	53.2152	40.2459	29.6853	5.58861	0.8047335279	0.8866837757	0.756285798	5.311750149	0.8898923616	5.5918376841
WRKY	C100293+AF8-65	13.7576	21.468	26.741	23.4399	14.5367	22.7284	24.2248	5.78748	1.5604465895	0.8765528589	1.5635185427	4.1857250479	0.9464046173	4.6204911291
HB	scaffold278+AF8-65	9.21744	8.4641	12.9001	9.4644	9.21403	8.98591	10.1811	2.79615	0.9182701488	0.7336687313	0.9752421036	3.6411136742	1.0003700878	4.6135221644
PHD	C100301+AF8-65	87.8427	57.0386	148.004	92.4944	75.3329	61.6486	115.969	39.1855	0.6493265804	0.6249452717	0.8183489551	2.9594875656	1.1660602472	3.7770093529
C2C2+AC0-GATA	C100303+AF8-65	13.1944	9.18766	12.8333	13.2998	11.4996	8.72699	10.8147	3.59488	0.6963302613	1.0363507438	0.758895092	3.0083618925	1.1473790393	3.5698827221
TRAF	C94387+AF8-65	11.7536	19.9046	16.2499	15.7192	10.2158	19.7853	18.3113	6.09648	1.6934896542	0.9673413375	1.9367352532	3.0035856757	1.1505315296	2.6654561321
RWP+AC0-RK	scaffold10193+AF8-65	8.23459	6.30406	8.6187	3.65235	7.64901	5.29064	4.66202	2.09832	0.7655584552	0.4237704062	0.6916764392	2.2217869534	1.0765563125	4.1074288002
bZIP	C100323+AF8-65	23.0211	14.5412	27.2782	21.4431	26.0123	10.9894	24.0835	7.85044	0.6316466198	0.7860892581	0.4224693703	3.0677898309	0.8850082461	3.4747351741
CCAAT	scaffold3935+AF8-65	0	0	0	0.597524	0	0.0164817	0.359615	29.8285	0	0.597524	0.0164817	0.0120560873	0	0
GRAS	C100343+AF8-65	19.6645	17.6397	89.8042	64.2894	19.0022	16.9564	83.152	8.61464	0.8970327239	0.7158841123	0.8923387818	9.6524056722	1.034853859	10.4246027692
mTERF	C77135+AF8-65	3.43507	1.87564	1.5992	2.48422	1.61197	1.80483	3.19295	96.1172	0.5460267185	1.5534142071	1.1196424251	0.0332193406	2.1309763829	0.0166380211
TRAF	C100375+AF8-65	20.5153	6.68812	2.26962	2.37661	24.6693	5.5674	2.8771	1.21757	0.326006444	1.0471400499	0.2256813124	2.3629852904	0.8316125711	1.8640570973
GRAS	C100381+AF8-65	7.00928	35.1771	19.6472	80.8434	12.616	50.0754	71.5507	10.5293	5.0186467084	4.1147542652	3.969197844	6.7953900069	0.5555865568	1.8659550018
TRAF	scaffold10724+AF8-65	0.0240507	0	0.206811	0	0	0.201074	9.19994	105.36	0	0	0.201074	0.0873190964	0.0240507	0.0019628986
bZIP	C100403+AF8-65	43.0921	50.4748	52.8055	32.1966	46.7188	57.8025	30.8532	14.2513	1.1713237461	0.6097205783	1.237242823	2.1649393389	0.9223717219	3.7053110944
AUX/IAA	C88225+AF8-65	15.4779	12.565	13.7133	11.0079	13.5073	14.2842	13.4073	7.16331	0.8118026347	0.8027170703	1.0575170463	1.8716626811	1.1458914809	1.9143803633
FHA	scaffold870+AF8-65	5.23774	0.780156	1.62131	0.171423	6.14771	0.105917	0.18383	0.0417075	0.1489489742	0.105731168	0.0172286917	4.4076005515	0.8519822828	38.8733441228
bZIP	scaffold7513+AF8-65	2.60885	3.35751	7.07476	9.41929	1.60512	2.93483	8.36164	2.05919	1.2869693543	1.3313935738	1.828417813	4.0606452052	1.6253301934	3.4357004453
PHD	C100453+AF8-65	9.54267	19.6542	11.1805	20.1962	10.7388	19.2216	14.1522	3.03033	2.0596122469	1.8063771745	1.7899206615	4.6701844354	0.8886160465	3.6895321632
MADS	C79293+AF8-65	4.32207	6.62475	9.03206	23.0957	2.48744	7.41738	18.3131	3.17669	1.532772491	2.5570800017	2.9819332326	5.7648369844	1.7375574888	2.8432299028
FHA	scaffold4630+AF8-65	9.35389	17.7897	6.11497	11.1277	10.6986	13.7901	8.68277	1.5645	1.9018504601	1.8197472759	1.2889630419	5.5498689677	0.8743097228	3.9085778204
FAR1	C103809+AF8-65	3.03321	1.48651	24.325	23.6421	2.33498	1.12168	22.832	5.35124	0.490078168	0.9719260021	0.4803809883	4.2666746399	1.2990303985	4.5456753949
Tify	scaffold6281+AF8-65	2.9209	3.325	2.97203	4.61844	4.45617	3.56698	3.22016	1.16689	1.1383477695	1.5539681632	0.8004586899	2.7596088749	0.6554731978	2.5469667235
C2C2+AC0-GATA	C100485+AF8-65	9.22024	16.8421	7.6197	18.3159	10.6346	14.8662	11.107	3.64728	1.8266444257	2.4037560534	1.3979087131	3.0452830603	0.8670039306	2.0891458841
PHD	scaffold9487+AF8-65	6.48207	10.519	3.76458	11.4816	9.00128	11.4628	8.05178	1.59696	1.6227840798	3.0499019811	1.2734633297	5.0419421902	0.7201275819	2.3573414488
LIM	C97873+AF8-65	10.5871	9.397	13.6282	5.57257	8.89568	7.72866	9.89696	6.67214	0.8875896138	0.4088999281	0.8688104788	1.4833261892	1.1901394834	2.0425530639
LOB	scaffold10931+AF8-65	6.31656	2.98142	2.59446	1.88345	6.03439	2.16859	2.0711	1.85548	0.4720005826	0.7259506795	0.3593718669	1.116207127	1.0467603188	1.3982689115
BES1	scaffold4638+AF8-65	2.52914	3.77485	2.3505	1.10521	2.75403	1.63741	0.879129	0.717493	1.4925429197	0.4702020847	0.5945505314	1.2252788529	0.918341485	3.275990149
FAR1	C100525+AF8-65	5.74536	5.39328	4.32121	4.29812	6.27792	5.46873	2.81831	1.63622	0.9387192447	0.9946565892	0.871105398	1.7224517485	0.9151693555	2.640971263
FAR1	scaffold8689+AF8-65	9.99693	7.8912	6.22187	6.74907	12.1276	7.13568	9.65639	1.5686	0.7893623342	1.0847333679	0.5883835219	6.156056356	0.8243123124	3.966511539
C3H	scaffold9794+AF8-65	0.00457941	0	0.068912	0.78928	0.00865101	0.24503	1.87853	53.3684	0	11.4534478756	28.323860451	0.035199294	0.5293497522	0.001291251
bHLH	C100543+AF8-65	33.9725	36.6666	6.44839	3.87796	31.2824	16.3243	6.28386	2.28226	1.0793023769	0.6013842215	0.5218365599	2.7533497498	1.0859940414	2.8254405721
FAR1	C80519+AF8-65	96.4029	20.6719	19.2611	12.3265	85.3137	14.9815	13.1301	3.48104	0.2144323459	0.6399686415	0.175604856	3.7718900099	1.1299814684	5.5331452669
PHD	scaffold9602+AF8-65	1.47506	3.22306	7.27552	11.8321	1.31515	5.67049	7.43751	3.04982	2.1850365409	1.6262892549	4.3116678706	2.4386717905	1.1215906931	2.3855571804
TCP	C100603+AF8-65	15.7991	16.6105	4.414	3.24498	16.7216	19.4615	3.67767	2.63169	1.0513573558	0.7351563208	1.1638539374	1.3974556274	0.9448318343	1.6772492201
EIL	C88365+AF8-67	132.761	200.256	202.423	162.106	107.426	177.367	146.484	53.8714	1.5083947846	0.8008279692	1.6510621265	2.7191422536	1.2358367621	3.7575225444
GRAS	C100679+AF8-65	34.5581	8.36735	46.6302	17.6838	12.1141	5.09624	19.0484	9.62988	0.242124133	0.3792349164	0.4206866379	1.9780516476	2.8527170817	4.8422410248
PHD	C100685+AF8-65	20.143	19.8174	26.1482	28.4215	18.8106	17.1627	25.4651	7.51958	0.9838355756	1.0869390627	0.9123951389	3.3865056293	1.070832403	3.4773484689
PHD	C94955+AF8-65	9.16958	9.06013	13.7375	21.0296	10.1826	7.45201	13.5128	4.5472	0.9880637935	1.5308171065	0.7318376446	2.9716748768	0.9005146033	3.0210899015
C3H	scaffold1605+AF8-65	45.288	49.533	98.4112	55.2271	42.993	48.8886	62.7826	16.4519	1.0937334393	0.5611871413	1.1371293001	3.8161306597	1.0533807829	5.9817528674
AUX/IAA	scaffold6052+AF8-65	42.5979	32.4446	65.9003	86.1893	41.9844	31.7811	67.691	16.0613	0.7616478747	1.3078741675	0.7569740189	4.2145405416	1.0146125704	4.1030489437
MYB+AC0-related	scaffold11467+AF8-65	4.83449	5.01194	4.7757	5.44283	5.78662	4.06549	7.01823	1.24864	1.0367050092	1.1396926105	0.7025673018	5.6206993209	0.8354600786	3.8247212968
LUG	C100793+AF8-65	12.6744	11.4698	8.37802	7.63036	12.5621	9.46939	7.58481	3.72882	0.9049580256	0.9107593441	0.7538062903	2.0341046229	1.0089395881	2.2468287555
GRAS	C100795+AF8-65	11.5071	12.5094	8.39421	19.4056	12.9462	11.778	17.709	3.60982	1.0871027453	2.3117839558	0.9097650276	4.905784776	0.8888399685	2.325381875
GNAT	C100797+AF8-65	11.2613	15.1523	9.96026	12.5089	11.8456	13.5182	10.2696	3.93867	1.3455196114	1.2558808706	1.1412001081	2.6073776173	0.9506736679	2.528838415
LUG	C100799+AF8-65	25.6465	23.3067	32.4295	29.0233	25.3621	22.7485	30.6673	35.6463	0.9087672782	0.8949660032	0.8969485965	0.8603221092	1.0112135825	0.909757815
ABI3VP1	C101467+AF8-65	16.7936	24.3309	18.7697	25.5118	14.2469	23.7965	16.9867	5.67236	1.4488197885	1.3592012659	1.6702931866	2.9946442045	1.1787546765	3.3089754529
MYB+AC0-related	C101639+AF8-65	39.2022	28.3098	40.3351	40.141	35.7524	23.1397	45.5005	11.3625	0.7221482468	0.9951878141	0.6472208859	4.0044444444	1.0964914244	3.5498437844
MYB+AC0-related	C102359+AF8-65	13.4522	6.68631	14.3155	15.8149	14.0492	5.18804	14.7806	7.47767	0.4970421195	1.1047396179	0.3692765424	1.9766317583	0.9575064772	1.9144332392
AP2+AC0-EREBP	scaffold3366+AF8-65	5.86662	3.49593	8.16707	3.44417	5.41928	2.85211	5.20015	1.74703	0.5959018992	0.4217142745	0.5262894702	2.9765659433	1.0825460209	4.6748309989
C2H2	C100851+AF8-65	11.7522	9.92988	6.38856	30.7585	13.3306	13.443	30.6838	2.89517	0.8449379691	4.8146217614	1.0084317285	10.5982722949	0.8815957271	2.2066268993
AP2+AC0-EREBP	scaffold6607+AF8-67	33.7482	9.03653	26.5488	8.29577	33.4104	4.91788	11.7471	17.3471	0.2677633177	0.3124725035	0.1471960827	0.6771794709	1.0101106242	1.5304460111
NAC	scaffold5645+AF8-65	3.11959	3.34637	3.0105	2.14721	2.3659	3.22366	2.29087	0.799621	1.0726954504	0.7132403255	1.362551249	2.8649447676	1.3185637601	3.7649086255
PHD	C100881+AF8-65	22.6047	26.986	12.9948	25.2117	23.7198	29.7402	14.8509	4.40267	1.1938225236	1.9401375935	1.2538132699	3.3731576521	0.9529886424	2.9515725685
WRKY	C100901+AF8-65	15.1457	13.4449	13.9494	15.3763	15.1926	12.8888	11.9756	4.66979	0.8877041008	1.102291138	0.848360386	2.5644836277	0.9969129708	2.9871578808
SWI/SNF+AC0-SWI3	C100905+AF8-65	62.1546	31.7917	119.347	145.605	37.5838	19.9975	115.514	27.3516	0.51149392	1.220013909	0.5320776505	4.223299551	1.6537603968	4.3634376051
WRKY	C100931+AF8-65	0.669054	0.388992	24.9784	10.6867	0.744306	0.555216	14.884	2.41473	0.5814059852	0.4278376517	0.745951262	6.1638361225	0.8988964216	10.3441792664
TRAF	C100941+AF8-65	17.2393	6.44457	29.9357	13.9854	14.3393	3.28017	17.4407	8.75454	0.3738301439	0.4671813253	0.2287538443	1.9921891955	1.2022413925	3.4194486518
ARF	C100963+AF8-65	14.8223	8.28819	11.7159	5.95746	16.4447	2.76069	7.49256	2.21324	0.5591703042	0.5084935856	0.1678771884	3.3853355262	0.9013420737	5.2935515353
Pseudo ARR+AC0-B	C100981+AF8-65	5.31762	8.06935	16.9088	9.42213	5.56767	8.48345	6.02613	5.1034	1.5174739827	0.5572323287	1.5236984232	1.180806913	0.9550889331	3.3132421523
C3H	scaffold3345+AF8-65	10.9145	13.7815	13.728	10.6951	12.0409	15.8467	11.3438	2.97213	1.2626780888	0.7790719697	1.3160727188	3.8167240329	0.9064521755	4.6189096708
C3H	scaffold3345+AF8-65	10.9145	13.7815	13.728	10.6951	12.0409	15.8467	11.3438	2.97213	1.2626780888	0.7790719697	1.3160727188	3.8167240329	0.9064521755	4.6189096708
HMG	C101019+AF8-65	40.4479	34.355	33.7075	52.9954	34.3938	30.2042	43.5187	10.66	0.8493642439	1.572213899	0.8781873477	4.0824296435	1.1760230041	3.162054409
GNAT	C101025+AF8-65	31.2341	27.2754	24.4936	24.0985	30.5475	32.4903	21.0824	11.6314	0.8732571132	0.9838692556	1.0635993125	1.8125419124	1.0224764711	2.1058170126
zf+AC0-HD	C101027+AF8-65	14.4294	12.5987	0.0951516	0.0283929	14.4167	10.9123	0.0407784	1.02325	0.8731270878	0.2983964537	0.7569207932	0.0398518446	1.0008809228	0.092989592
C3H	C92093+AF8-65	31.5248	16.7598	21.1734	14.3818	23.2185	16.9401	16.5112	9.68182	0.531638583	0.6792390452	0.7295949351	1.7053818394	1.3577449017	2.186923533
mTERF	scaffold7006+AF8-65	5.63411	3.24085	5.42706	3.75316	5.06246	3.65557	2.93874	2.00385	0.5752195112	0.691564125	0.7220936067	1.4665468972	1.1129194107	2.7083164908
HB	C90739+AF8-65	26.0936	33.0806	38.0652	47.7398	19.1314	32.4895	45.3705	13.1313	1.2677668087	1.2541586541	1.6982290894	3.4551415321	1.3639148207	2.8988142834
C3H	C101101+AF8-65	20.4778	16.5444	13.5247	20.1762	16.3746	15.512	16.5909	12.4223	0.8079188194	1.4918038847	0.9473208506	1.3355739275	1.2505832204	1.0887436304
GRF	C101159+AF8-65	32.1036	16.1984	11.3382	8.42088	23.7201	12.5614	6.71565	12.3644	0.5045664661	0.7426998995	0.5295677506	0.5431440264	1.353434429	0.9170036557
DBP	scaffold455+AF8-65	18.8476	16.626	38.1262	22.9177	21.8318	13.6694	35.68	4.86931	0.8821282285	0.6011010801	0.6261233613	7.3275268981	0.8633094843	7.8298978705
C3H	C101181+AF8-65	14.3098	20.2052	15.5996	20.4093	12.5431	17.2053	17.4569	3.96246	1.411983396	1.3083220083	1.3716943977	4.4055712865	1.140850348	3.936847312
Orphans	C101219+AF8-65	50.3127	75.8149	77.5471	54.174	38.8913	94.9683	65.1505	22.4282	1.5068740099	0.6985947895	2.4418906028	2.9048474688	1.293674935	3.4575712719
E2F+AC0-DP	scaffold6560+AF8-65	44.4446	51.9179	44.9099	43.5013	46.4209	61.0179	40.4592	16.1054	1.1681486615	0.968634978	1.3144488797	2.5121512039	0.957426504	2.7884995095
TRAF	scaffold11392+AF8-65	39.0012	32.051	71.6282	57.8364	35.3192	26.5435	59.638	16.44	0.8217952268	0.8074529305	0.7515317448	3.6276155718	1.1042492469	4.356946472
FAR1	C101753+AF8-65	12.3355	20.5775	11.9083	21.7147	12.3161	28.872	18.2213	3.66978	1.6681528921	1.8234928579	2.3442485852	4.9652295233	1.001575174	3.2449629133
bHLH	C101255+AF8-65	8.71838	3.06942	51.3241	11.9307	10.7096	1.92281	23.8653	8.36355	0.3520631126	0.232458046	0.1795407858	2.853489248	0.8140714873	6.1366405414
C3H	scaffold5027+AF8-65	0.0142446	0.0158589	7.63257	14.4807	0	0.0317576	6.0788	1.43812	1.1133271556	1.897224657	0.0317576	4.2269073513	0.0142446	5.3073248408
FAR1	C101269+AF8-65	12.0183	15.9392	12.0817	10.8847	12.5565	15.7504	11.7256	3.54227	1.3262441443	0.9009245388	1.2543622825	3.3101937458	0.9571377374	3.4107225028
ARF	C101385+AF8-65	20.959	19.5929	28.6835	35.7539	18.8507	18.5642	27.6722	5.47636	0.9348203636	1.2464971151	0.9848016254	5.0530279237	1.1118420006	5.2376943809
TIG	scaffold11475+AF8-65	5.3292	7.34946	2.25433	1.47219	5.51273	9.29417	1.84355	0.679143	1.3790925467	0.6530499084	1.6859468902	2.7145240399	0.966707965	3.3193745647
C3H	C101417+AF8-65	13.0494	13.4416	9.93636	7.67673	17.2896	8.80677	8.69524	4.6694	1.0300550217	0.7725897612	0.5093680594	1.8621750118	0.7547543032	2.1279736155
GNAT	C93705+AF8-65	2.35845	12.1548	46.5946	15.5018	0.261465	10.6766	77.4999	4.27708	5.1537238441	0.332695205	40.8337636012	18.1198153881	9.0201365384	10.8940211546
MYB+AC0-related	C101429+AF8-65	14.9832	17.2789	13.7208	12.6634	19.4904	19.0646	10.9495	5.03579	1.1532182711	0.9229345228	0.9781533473	2.1743361022	0.7687476912	2.7246569059
FHA	C101437+AF8-65	63.879	22.6557	15.5532	14.0521	131.422	24.305	22.2635	3.27184	0.3546658526	0.9034860993	0.1849385948	6.8045809086	0.4860601726	4.7536554355
NAC	scaffold7920+AF8-65	3.3068	3.2632	2.35421	2.93392	3.94488	3.63831	3.917	0.433574	0.9868150478	1.2462439629	0.9222866095	9.0342133061	0.8382511002	5.4297766933
mTERF	C104367+AF8-65	33.4408	22.5497	44.6647	39.4988	31.8002	23.7619	34.2551	40.0682	0.674317002	0.8843404299	0.7472248602	0.8549198616	1.0515908705	1.1147169077
C3H	C101481+AF8-65	18.3338	33.8105	16.9409	54.1001	13.4926	40.2552	36.6056	9.28197	1.8441621486	3.1934607961	2.9835020678	3.9437317725	1.3588040852	1.8251405682
AUX/IAA	scaffold5026+AF8-65	7.06784	4.22305	6.39441	7.44411	6.17333	4.12188	7.88935	7.45068	0.5975022072	1.1641590076	0.6676915052	1.0588765052	1.1448991063	0.8582317319
TCP	C84361+AF8-65	21.7014	18.8018	17.0825	8.68228	17.9243	20.0987	14.3051	8.36561	0.8663865004	0.5082558174	1.1213101767	1.7099888711	1.210725105	2.0419909606
CAMTA	C91153+AF8-65	45.4425	17.8464	8.30921	10.1161	45.4931	25.6865	11.9513	6.79744	0.3927248721	1.2174562925	0.5646240859	1.7582060305	0.9988877434	1.2224028458
bHLH	C67211+AF8-65	6.89239	0.289566	1.29298	0.156414	7.30866	0.0362412	0.0718862	0.399586	0.0420124224	0.1209717088	0.0049586655	0.1799016983	0.943044279	3.235799052
RWP+AC0-RK	C101523+AF8-65	19.0312	12.0216	14.6944	11.7519	17.4598	9.24039	14.0836	4.01081	0.6316785069	0.7997536476	0.5292380211	3.5114104134	1.0900010309	3.6636988538
bHLH	C42539+AF8-65	5.60411	5.41827	4.12148	2.12856	5.64163	5.09628	3.09784	3.75465	0.9668386238	0.5164552539	0.9033346746	0.8250675829	0.9933494398	1.0977001851
Orphans	scaffold11714+AF8-65	11.1243	15.7116	27.9143	16.4211	9.46696	20.7227	16.0531	4.47966	1.4123675198	0.5882683786	2.188949779	3.5835532161	1.1750657022	6.2313434502
HB	C101911+AF8-65	1.78936	1.31062	4.64925	23.7743	2.2747	0.554901	31.3172	1.13387	0.7324518264	5.1135774587	0.243944696	27.6197447679	0.7866356003	4.1003377812
HB	C101651+AF8-65	10.9316	8.9255	10.3138	10.3786	11.0709	7.72508	9.1464	2.33389	0.8164861502	1.0062828443	0.6977824748	3.9189507646	0.9874174638	4.4191457181
SBP	scaffold4172+AF8-65	19.587	23.6428	17.0367	12.8356	20.7493	26.5704	12.17	11.5826	1.2070659111	0.7534088174	1.2805444039	1.050714002	0.9439836525	1.4708873655
C2H2	C101695+AF8-65	19.146	49.7063	29.1118	21.6156	21.4399	34.3508	26.5102	6.61216	2.5961715241	0.74250304	1.6021903087	4.0093101195	0.8930078965	4.4027670232
PHD	C101697+AF8-65	11.011	8.06018	14.5427	9.65462	10.693	8.48455	8.91692	3.43164	0.7320116247	0.6638808474	0.7934676891	2.5984427271	1.0297390816	4.2378279773
MYB+AC0-related	C101713+AF8-65	9.64601	15.8145	11.8294	9.42688	12.0683	17.0436	8.17465	3.15828	1.639486171	0.7969026324	1.4122618762	2.5883233912	0.7992849034	3.7455197133
PHD	scaffold4476+AF8-65	17.6481	25.5639	10.4561	30.1594	18.9587	23.2302	16.9616	1.1166	1.4485355364	2.8843832787	1.2253055326	15.1903994268	0.9308707876	9.3642307003
bHLH	C101795+AF8-65	13.7173	10.4563	12.4197	13.3298	22.9713	9.8099	12.7066	2.84195	0.7622710009	1.0732787426	0.4270502758	4.4710849945	0.5971494865	4.3701331832
SWI/SNF+AC0-BAF60b	C101821+AF8-65	13.2372	10.9756	12.8719	8.95056	12.4456	10.1499	10.7715	5.00343	0.8291481582	0.6953565519	0.8155412355	2.1528231633	1.0636048081	2.572615186
bHLH	scaffold11578+AF8-65	20.6618	10.8246	15.2913	14.0145	43.4751	7.64595	19.6598	3.70352	0.5238943364	0.9165015401	0.1758696357	5.3084092971	0.4752559511	4.1288557912
FAR1	C101889+AF8-65	7.2994	6.54334	8.00113	7.0236	7.63954	6.40128	5.77488	1.57394	0.8964216237	0.8778260071	0.8379143247	3.6690598117	0.9554763768	5.0835038184
EIL	C101893+AF8-65	3.32955	1.82343	104.388	38.8276	3.18951	1.71302	43.2929	4.01178	0.5476505834	0.3719546308	0.5370793633	10.7914441968	1.0439064308	26.0203700103
FAR1	C101897+AF8-65	7.33699	7.4034	13.9984	16.408	7.29928	8.47915	16.5507	2.25944	1.0090513957	1.1721339582	1.1616419702	7.3251336614	1.005166263	6.1955174734
Pseudo ARR+AC0-B	C88409+AF8-67	38.0319	25.9862	33.0679	56.407	45.5804	27.1886	38.7308	4.92984	0.6832737781	1.7057932315	0.5964976174	7.8564010191	0.8343915367	6.7077024812
PHD	C89679+AF8-67	35.1075	42.6987	43.9793	51.1411	38.2065	41.3354	38.8134	11.1306	1.2162273019	1.1628447929	1.081894442	3.4870896448	0.9188881473	3.9512065837
AP2+AC0-EREBP	C101927+AF8-65	31.4331	39.5119	30.8699	33.1536	33.9027	32.0595	24.3258	12.7127	1.2570156936	1.0739782118	0.9456326487	1.913503819	0.9271562442	2.4282725149
TRAF	C101933+AF8-65	18.6444	20.3164	27.5384	19.1738	20.699	18.1341	21.6368	6.23601	1.0896784021	0.6962568631	0.8760858012	3.4696544746	0.9007391661	4.416028839
SNF2	scaffold8819+AF8-65	17.1413	4.42803	2.83329	6.22827	8.32381	3.00789	5.22482	5.75101	0.2583252145	2.1982465614	0.3613597619	0.908504767	2.0593093788	0.4926595502
ARR+AC0-B	C101963+AF8-65	35.3996	29.959	15.1453	64.4998	37.0201	22.7175	52.1178	4.81641	0.8463089978	4.2587337326	0.6136531236	10.8208811127	0.9562264824	3.1445205039
DBP	C101983+AF8-65	34.6904	37.3069	58.0366	15.165	40.4245	50.4819	26.8149	17.0932	1.0754243249	0.2613006275	1.2487946666	1.5687466361	0.8581528528	3.3953033955
Orphans	scaffold7245+AF8-65	13.5718	12.4264	16.8053	16.8479	13.9543	11.7884	20.0219	6.2783	0.915604415	1.0025349146	0.8447861949	3.1890639186	0.9725890944	2.6767277766
MYB+AC0-related	C101997+AF8-65	23.3845	32.191	24.1758	9.62219	24.8127	28.674	7.72642	6.66766	1.3765956082	0.3980091662	1.1556178892	1.1587903402	0.9424407662	3.6258297514
FHA	C95117+AF8-65	16.8477	17.6168	13.3235	12.7919	13.2482	20.0039	13.1146	5.24832	1.0456501481	0.9601005742	1.5099334249	2.4988186696	1.2716972872	2.5386218828
ARF	C103111+AF8-65	15.4646	8.50171	17.7942	10.0325	20.9504	6.54169	10.8527	3.73874	0.5497529842	0.563807308	0.3122465442	2.9027693822	0.7381529708	4.7594109245
WRKY	C102065+AF8-65	23.4956	35.5258	24.5041	18.1763	25.8087	43.3264	21.088	6.7561	1.5120192717	0.7417656637	1.6787517388	3.121327393	0.9103751836	3.6269593404
SNF2	C90265+AF8-65	8.60636	22.6151	18.5015	12.6384	8.97976	28.3223	16.939	10.0063	2.6277195005	0.6831013702	3.1540152521	1.6928335149	0.9584175969	1.8489851394
ARR+AC0-B	C102075+AF8-65	13.2628	15.3518	31.7998	15.585	19.3069	10.0616	23.8053	10.0033	1.1575082185	0.490097422	0.5211401105	2.3797446843	0.6869461177	3.1789309528
NAC	scaffold11020+AF8-65	0.619908	0.947823	4.57985	17.4571	0.585537	1.01812	10.1614	0.595015	1.5289736542	3.8117187244	1.7387799575	17.0775526667	1.0586999626	7.6970328479
SBP	C102093+AF8-65	9.34438	13.8053	12.1136	10.8945	9.838	10.1161	13.9632	2.37682	1.4773906883	0.8993610487	1.0282679406	5.8747401991	0.9498251677	5.0965575853
SNF2	C102097+AF8-65	10.0437	11.9718	13.8741	17.4828	11.8011	9.67292	15.4104	2.67579	1.1919710864	1.2601033581	0.8196625738	5.7591963495	0.8510816788	5.185048154
PHD	scaffold9627+AF8-65	85.9369	91.3657	27.2979	36.7183	110.545	71.8436	49.6836	11.5562	1.063171932	1.3450961429	0.6499036591	4.2993025389	0.7773929169	2.3621865319
TRAF	C102109+AF8-65	16.9675	32.68	14.9219	24.8338	18.1285	38.4721	16.4292	4.60994	1.926035067	1.6642518714	2.1221888187	3.5638641718	0.9359571945	3.2368967926
Jumonji	CL159Contig1	17.8985	24.8987	6.33995	6.13082	22.0353	23.735	6.45867	2.58793	1.3911053999	0.9670139354	1.0771353238	2.4956896052	0.8122648659	2.4498151032
ARR+AC0-B	C102935+AF8-65	36.1912	22.8524	41.0301	25.695	31.625	25.7641	30.907	8.50431	0.631435266	0.6262475597	0.8146750988	3.6342748559	1.1443857708	4.82462422
CCAAT	C98833+AF8-65	1.53588	5.14913	5.99723	23.6372	1.15566	9.60507	12.2602	6.21615	3.3525600958	3.9413529246	8.3113285915	1.9723140529	1.3290068013	0.9647820596
C3H	C102197+AF8-65	23.1522	12.2382	22.6062	18.5084	19.6633	11.7186	23.4165	7.57224	0.5285977143	0.8187311446	0.5959630377	3.0924138696	1.1774320689	2.9854045831
ARF	C102201+AF8-65	21.3688	28.3103	25.1994	29.0231	21.4949	24.9337	23.8324	5.36319	1.3248427614	1.1517377398	1.1599821353	4.4436986197	0.9941334921	4.6985842381
HB	C102213+AF8-65	56.3678	22.7299	11.3551	15.1914	52.5454	28.7114	10.4483	3.31874	0.4032426314	1.3378481916	0.5464112939	3.1482731398	1.0727447122	3.421509368
FAR1	C102227+AF8-65	5.96375	8.32472	10.2272	7.39396	5.73083	10.0152	7.42995	2.7257	1.3958868162	0.7229701189	1.7476002603	2.7258869281	1.0406433274	3.7521370657
FHA	scaffold6634+AF8-65	4.44503	2.99927	3.65365	3.41557	3.59985	2.38476	2.7243	1.93377	0.6747468521	0.934837765	0.6624609359	1.4088024946	1.2347820048	1.8893922235
Orphans	scaffold10637+AF8-65	5.38723	5.16167	5.99072	4.56856	5.50475	3.00264	5.96276	1.49295	0.9581306163	0.7626061642	0.5454634634	3.9939448742	0.9786511649	4.0126728959
bZIP	C102257+AF8-65	22.8424	44.7019	30.1675	61.9045	26.0531	51.7169	48.2543	11.1987	1.9569703709	2.0520261871	1.9850574404	4.3089197853	0.8767632259	2.6938394635
LUG	C102275+AF8-65	18.0168	16.1772	22.311	12.9417	18.6643	14.1181	19.051	6.56172	0.8978952977	0.5800591636	0.7564226893	2.9033546082	0.9653081016	3.4001755637
MYB+AC0-related	C102277+AF8-65	71.9052	22.8287	20.2086	19.9899	85.7558	20.0333	23.4371	12.6218	0.3174832975	0.9891778748	0.2336086889	1.8568746138	0.8384878924	1.6010870082
FAR1	C102309+AF8-65	11.2875	10.6768	9.01343	9.09814	11.0792	8.74779	9.03704	3.63308	0.9458959025	1.009398198	0.7895687414	2.4874321512	1.0188009965	2.480933533
C2C2+AC0-GATA	C102321+AF8-65	16.823	5.29328	37.0799	30.0349	15.2858	4.39402	37.8202	4.9436	0.3146454259	0.8100048814	0.2874576404	7.6503357877	1.1005639221	7.500586617
PHD	C102393+AF8-65	18.6288	21.0789	22.7438	48.2453	17.506	22.3215	36.1976	5.63519	1.1315221592	2.1212506265	1.2750771164	6.4234923756	1.0641380098	4.0360307283
C3H	scaffold11703+AF8-65	15.8652	22.4454	19.1	13.8881	19.5321	23.8159	12.5241	6.60143	1.4147568263	0.7271256545	1.2193210151	1.8971798535	0.8122628903	2.8933125096
WRKY	scaffold11693+AF8-65	0.160019	0.114938	59.7506	8.08605	0.204779	0.138099	26.3197	5.36549	0.7182772046	0.1353300218	0.6743806738	4.9053674501	0.7814228998	11.1360938144
bHLH	C102463+AF8-65	11.1186	13.5473	14.0184	16.6012	12.8234	14.4611	15.9613	4.81159	1.2184357743	1.1842435656	1.1277118393	3.3172610301	0.8670555391	2.9134651955
WRKY	scaffold4071+AF8-65	6.91959	8.20641	3.27439	5.00578	11.3542	6.81041	2.90141	1.17791	1.1859676657	1.5287671902	0.5998141657	2.4631847934	0.6094299907	2.7798303775
ARF	C102491+AF8-65	22.3002	17.2884	40.4449	53.1774	22.2324	12.4442	42.7806	8.88652	0.775257621	1.3148110145	0.5597326424	4.8141004578	1.0030496033	4.5512641619
PHD	C89807+AF8-67	16.2338	38.2196	19.526	30.8525	20.9802	50.7797	25.828	10.3279	2.354322463	1.5800727235	2.4203630089	2.5007988071	0.7737676476	1.8906069966
SET	C102511+AF8-65	13.1136	16.041	11.6824	12.4015	14.6016	16.2633	12.8524	5.31432	1.2232338946	1.0615541327	1.113802597	2.4184467627	0.8980933596	2.1982868928
C3H	C102515+AF8-65	70.0704	58.4338	88.5538	88.4395	57.0153	46.7235	90.0176	21.4143	0.8339298762	0.9987092592	0.8194905578	4.2036209449	1.2289753803	4.135264753
GNAT	scaffold11116+AF8-65	2.7641	2.73542	8.89848	18.4863	2.01131	2.26716	10.1183	2.13303	0.9896241091	2.0774671629	1.127205652	4.7436276096	1.3742784553	4.1717556715
Orphans	C103433+AF8-65	20.5249	21.352	44.0493	59.9011	15.0959	16.5925	35.7602	11.8203	1.0402973949	1.3598649695	1.0991395015	3.0253208463	1.3596340728	3.7265805436
bHLH	scaffold5914+AF8-65	2.55677	2.12271	4.15925	6.97146	2.91099	1.53306	5.77771	0.867108	0.8302311119	1.6761339184	0.5266455742	6.6631953574	0.8783163116	4.7966919922
HB	scaffold8210+AF8-65	20.9202	48.0414	9.30997	8.46836	19.4864	66.0443	4.47033	5.29779	2.2964120802	0.9096012125	3.3892509648	0.8438103436	1.0735795221	1.757330887
MYB+AC0-related	scaffold11272+AF8-65	10.4914	11.4143	9.66114	7.58338	10.593	10.6153	7.69089	2.83825	1.0879672875	0.7849363533	1.0021051638	2.7097295869	0.9904087605	3.4039073373
bHLH	scaffold8167+AF8-65	59.5649	51.5618	72.1193	38.0847	65.0664	41.594	44.2961	14.7943	0.8656406709	0.5280791688	0.6392546691	2.9941328755	0.9154479117	4.8748031336
bZIP	C93131+AF8-65	85.2126	44.6491	77.8337	44.2996	72.288	47.0959	69.5423	34.2911	0.5239729805	0.5691570618	0.6515037074	2.0279985186	1.1787931607	2.2697930367
PHD	scaffold10519+AF8-65	2.69181	2.57903	2.79598	11.0141	2.55478	3.77964	8.74901	1.0566	0.9581025407	3.9392627987	1.4794385427	8.2803426084	1.0536367124	2.6462048079
Orphans	C102691+AF8-65	28.8381	12.4129	2.90743	0.558142	36.1843	7.63677	0.985561	0.718293	0.4304340439	0.1919709159	0.2110520309	1.3720877135	0.7969782475	4.0476936292
ARF	C102695+AF8-65	24.0721	12.8774	35.2726	19.7597	29.5275	8.36008	15.612	8.23268	0.5349512506	0.5601997018	0.2831286089	1.8963448112	0.8152434172	4.284461439
SNF2	C97989+AF8-65	5.70351	10.1821	7.49723	10.9848	6.1336	10.4682	8.60489	3.0617	1.785234005	1.4651811402	1.7066975349	2.8104941699	0.9298796791	2.4487147663
TRAF	C102729+AF8-65	10.9024	14.0923	15.1984	11.1626	11.4052	12.2345	11.6034	2.44215	1.2925869533	0.7344588904	1.072712447	4.7513052024	0.9559148459	6.2233687529
C3H	C102735+AF8-65	14.3626	21.3384	27.5249	17.6892	15.1532	24.3063	21.8466	7.43335	1.4856920056	0.6426617354	1.604037431	2.9389978946	0.9478262017	3.7028930428
PBF+AC0-2+AC0-like	C103015+AF8-65	13.6636	9.42379	11.9609	12.5067	12.5889	7.93185	9.63325	3.96458	0.6897003718	1.0456320177	0.6300669638	2.4298286325	1.0853688567	3.0169400037
bHLH	C102741+AF8-65	13.3841	6.03729	19.3879	12.1905	15.2403	3.9376	16.2237	2.35107	0.4510792657	0.6287684587	0.2583676174	6.9005601705	0.8782044973	8.2464154619
C3H	C102753+AF8-65	3.8407	5.29277	7.56089	5.70341	4.69607	5.41403	5.47649	1.15755	1.3780743094	0.7543305087	1.1528852849	4.7311044879	0.817854078	6.5318042417
bZIP	C88463+AF8-65	39.7053	29.1862	73.5918	26.4826	30.6862	23.5798	38.423	26.6407	0.7350706329	0.3598580277	0.7684170735	1.4422669074	1.2939138766	2.7623823698
C3H	C102773+AF8-65	7.36793	8.43117	7.44648	5.22723	8.25789	11.0159	5.74597	2.42431	1.1443064741	0.7019732813	1.3339848315	2.3701465572	0.8922291287	3.0715873795
C2H2	C86279+AF8-65	1.31666	0.62342	1.23631	1.17954	0.486028	0.894128	1.68989	38.4771	0.4734859417	0.9540810962	1.8396635585	0.0439193702	2.7090208795	0.0321310598
PLATZ	scaffold11651+AF8-65	6.71384	6.79757	9.14638	10.0223	6.45207	5.58048	8.54757	1.70457	1.0124712534	1.0957668498	0.8649131209	5.0145021912	1.0405714755	5.3657989992
CSD	C102807+AF8-65	12.4238	14.2122	14.1789	15.0237	11.1119	15.5201	12.3961	5.75875	1.1439495163	1.0595814908	1.3967098336	2.1525678316	1.1180626176	2.4621489038
Orphans	C102809+AF8-65	8.78713	3.10306	18.0783	9.7874	9.95877	2.3252	15.407	1.72598	0.3531369173	0.5413894006	0.233482649	8.9265229029	0.8823509329	10.4742233398
CCAAT	C102819+AF8-65	59.0276	64.1666	65.8472	71.2524	57.1173	58.6638	71.8085	17.5468	1.0870609681	1.0820870136	1.0270758597	4.092398614	1.0334452084	3.7526614539
SNF2	C102839+AF8-65	8.01704	7.57083	8.65577	7.73134	6.8626	6.23715	7.94005	1.44535	0.9443423009	0.8932007204	0.9088610731	5.4935136818	1.1682219567	5.9887016986
TRAF	C102847+AF8-65	5.17055	7.90528	9.73235	13.9282	5.06392	6.66683	10.8137	1.65254	1.5289050488	1.4311240348	1.3165354113	6.5436842679	1.0210568097	5.8893279437
C3H	scaffold8362+AF8-65	6.62315	4.20474	3.38789	2.27126	10.82	2.78604	3.57672	0.46321	0.6348550161	0.6704054736	0.2574898336	7.7215949569	0.6121210721	7.3139396818
Orphans	scaffold2998+AF8-65	0.65489	0.554897	1.33309	15.4023	0.240863	0.439306	9.70058	0.722481	0.8473132893	11.5538335746	1.8238832863	13.4267613958	2.7189315088	1.8451557896
bHLH	C102925+AF8-65	10.4159	4.29374	27.0117	6.36243	11.3122	3.64277	8.73585	5.12779	0.4122293801	0.2355434867	0.3220213575	1.7036286587	0.9207669596	5.267707921
FHA	C102961+AF8-65	24.9474	6.50684	21.3075	6.86334	22.8783	4.51089	8.12534	5.56277	0.2608223703	0.3221091165	0.197168933	1.4606643812	1.090439412	3.8303758739
PHD	C103011+AF8-65	24.4835	27.6968	30.6945	22.1481	25.1289	28.4485	22.2065	9.40945	1.1312434905	0.7215657528	1.1321028776	2.3600210427	0.9743164245	3.262092896
MYB+AC0-related	C103013+AF8-65	10.1701	10.2652	13.5088	7.9022	9.36001	10.7429	9.0666	3.76252	1.0093509405	0.5849668364	1.1477445003	2.4097147656	1.0865479845	3.5903596526
FAR1	C103025+AF8-65	23.8087	38.8481	30.3175	39.0831	21.6328	37.1022	24.5165	6.75787	1.631676656	1.289126742	1.7150900484	3.6278442764	1.1005833734	4.4862508453
PHD	C103031+AF8-65	8.19459	12.0874	11.3849	10.4966	10.206	13.1753	10.7607	3.86517	1.4750463415	0.9219755993	1.2909367039	2.7840172619	0.8029188713	2.9455108055
TRAF	C103047+AF8-65	12.1982	14.1167	14.2575	9.16146	13.1299	11.0417	11.2044	2.94896	1.1572773032	0.6425712783	0.8409584231	3.7994411589	0.9290398251	4.8347553036
Jumonji	C103073+AF8-65	13.4834	9.69056	13.3541	16.7121	16.6744	8.33748	10.9329	2.55047	0.7187029978	1.2514583536	0.5000167922	4.2866216815	0.8086287962	5.2359369057
PHD	C103079+AF8-65	9.97839	11.4259	6.8609	8.97733	11.1984	10.229	5.7863	2.3873	1.1450644844	1.308477022	0.913434062	2.4237841913	0.8910549721	2.8739161396
FHA	scaffold1817+AF8-65	11.0247	25.2221	7.79667	15.2581	13.3334	20.9254	11.5193	3.4987	2.2877810734	1.957002156	1.569397153	3.292451482	0.8268483658	2.2284477091
HB	scaffold11038+AF8-67	18.1638	15.7284	24.6543	14.1128	22.9589	12.5962	14.6034	6.61298	0.8659201268	0.5724275279	0.5486412677	2.2082933866	0.791144175	3.7281679364
LUG	C103193+AF8-65	16.4724	20.1774	16.7317	25.5001	19.2978	18.5605	18.6721	4.73417	1.2249216872	1.5240591213	0.9617935723	3.9441126956	0.8535895283	3.5342414827
TIG	scaffold6696+AF8-67	0.312538	1.81067	4.93954	0.65158	2.63501	1.73552	1.39491	2.59136	5.7934395178	0.1319110686	0.6586388666	0.538292634	0.1186097965	1.9061573845
PHD	C103227+AF8-65	9.69315	5.26378	10.2647	6.58244	9.78623	3.82518	5.5381	4.36865	0.5430412198	0.6412695939	0.3908737072	1.2676913921	0.9904886764	2.3496274593
BSD	scaffold8558+AF8-65	3.044	4.43852	5.90182	8.78696	3.48018	3.95476	7.02501	1.13717	1.4581208936	1.48885598	1.1363665098	6.1776251572	0.8746674023	5.1899188336
FAR1	C103241+AF8-65	12.4034	12.2224	15.0593	12.2472	12.7969	10.2564	11.8268	2.86961	0.9854072271	0.8132648928	0.8014753573	4.1213962873	0.9692503653	5.2478559804
CAMTA	C103255+AF8-65	11.5084	20.1229	21.7391	15.3964	12.1657	15.8862	17.4414	3.71772	1.7485401967	0.7082353915	1.3058188185	4.6914237759	0.9459710498	5.8474279935
TIG	C103265+AF8-65	9.77126	5.75353	11.6633	7.01859	12.2059	4.97881	9.8636	2.53066	0.5888217077	0.6017670814	0.4079019163	3.897639351	0.8005358065	4.6087977049
Pseudo ARR+AC0-B	scaffold9600+AF8-65	11.4867	8.2112	11.6027	14.3599	16.7961	6.56523	10.0472	4.06513	0.7148441241	1.2376343437	0.3908782396	2.4715568752	0.6838909032	2.8542014647
ARF	C103325+AF8-65	14.1307	6.8738	7.75113	4.73497	18.8422	3.93195	3.42784	3.55661	0.4864444083	0.6108748015	0.2086778614	0.9637941748	0.7499495813	2.1793589963
ARF	C103347+AF8-65	69.8251	110.256	61.4465	102.698	74.5617	88.9545	59.9533	22.4909	1.5790310361	1.6713401089	1.1930320795	2.6656692262	0.9364740879	2.7320605223
Orphans	C103359+AF8-65	8.74487	14.3256	14.9516	23.3091	10.3364	12.4623	17.4463	3.08597	1.6381718653	1.5589702774	1.2056712202	5.6534250171	0.8460266631	4.845024417
PHD	C103367+AF8-65	21.301	16.0471	22.8554	20.4683	20.7214	15.8996	21.3654	6.83351	0.753349608	0.8955564112	0.7673033675	3.1265630693	1.027971083	3.3446062126
SNF2	C103385+AF8-65	16.8732	16.5431	22.1554	31.3683	14.5463	15.1368	24.2625	5.35152	0.9804364317	1.4158309035	1.0405945154	4.5337586331	1.159965077	4.1400200317
PHD	scaffold10233+AF8-65	19.3371	17.4683	14.5164	10.5761	19.1626	18.9689	12.4338	4.34637	0.9033567598	0.728562178	0.9898917683	2.8607320592	1.0091062799	3.3398905293
C2H2	C103437+AF8-65	11.1553	15.8677	16.5374	22.9602	12.5721	16.885	20.1644	4.91755	1.4224359721	1.3883802774	1.3430532687	4.1004971988	0.8873060189	3.3629347948
mTERF	C103447+AF8-65	25.6174	20.8108	14.4609	12.1009	24.0023	11.0666	13.8218	6.73856	0.8123697175	0.8368013056	0.461064148	2.0511503941	1.0672893848	2.1459926156
PHD	C103461+AF8-65	46.4836	27.7786	41.9466	50.3715	55.8246	21.7039	34.2447	10.0678	0.5976000138	1.2008482213	0.3887873805	3.4014084507	0.8326723344	4.1664117285
AP2+AC0-EREBP	C103507+AF8-65	22.3064	28.8072	33.0614	58.6783	21.911	31.4368	37.7013	9.30157	1.2914320554	1.7748280472	1.4347496691	4.0532189727	1.0180457305	3.5543892053
TRAF	C103913+AF8-65	13.1104	16.3186	25.1058	16.8502	15.0796	19.5105	21.8871	4.79709	1.2447064926	0.6711676186	1.293834054	4.5625785633	0.8694129818	5.2335478384
AUX/IAA	C104109+AF8-65	58.9708	53.112	30.6879	39.1775	64.3492	42.2501	33.1557	8.22499	0.9006491348	1.2766432372	0.6565753731	4.0310930469	0.9164185413	3.731056208
FHA	C103541+AF8-65	21.7842	21.5235	23.9692	27.1268	19.7504	20.4945	19.4857	6.96435	0.9880326108	1.1317357275	1.0376751863	2.7979208397	1.1029751296	3.4416995125
GNAT	C103549+AF8-65	27.3255	50.3915	37.8215	66.8	30.679	44.1124	45.8578	10.8291	1.8441199612	1.7661911876	1.4378695525	4.2346824759	0.8906907005	3.4925801775
PHD	C103583+AF8-65	20.3139	33.9039	28.9854	44.8179	25.9054	29.4959	34.5352	8.13465	1.6690000443	1.546223271	1.1386004462	4.2454438728	0.7841569711	3.5632018587
GNAT	C103603+AF8-65	52.8273	53.6425	60.8598	59.3509	50.0291	47.6391	62.3249	15.9338	1.0154314152	0.9752069511	0.9522278034	3.91149004	1.0559314479	3.8195408503
TRAF	C103605+AF8-65	11.106	10.8055	8.42523	10.0645	13.5428	9.52675	8.47294	2.63905	0.9729425536	1.1945667952	0.7034549724	3.2106023001	0.8200667513	3.1925238249
SNF2	C103781+AF8-65	35.0422	58.409	51.182	93.8685	31.1005	53.5091	60.6157	10.1875	1.6668188641	1.8340139111	1.7205221781	5.950007362	1.1267407276	5.024
SNF2	C103781+AF8-65	35.0422	58.409	51.182	93.8685	31.1005	53.5091	60.6157	10.1875	1.6668188641	1.8340139111	1.7205221781	5.950007362	1.1267407276	5.024
bHLH	scaffold11130+AF8-65	9.92347	8.7404	11.0657	12.6998	9.96061	8.73981	10.6845	6.53277	0.880780614	1.1476725377	0.8774372252	1.6355236753	0.9962713127	1.6938756454
RB	C103671+AF8-65	16.3798	20.6912	10.8534	9.7741	19.3229	16.7909	8.94844	2.64917	1.2632144471	0.9005565076	0.8689637684	3.3778277725	0.847688494	4.0969058233
GNAT	scaffold7519+AF8-65	21.7308	20.8693	20.1132	18.3276	24.1761	19.0717	17.0841	7.6199	0.9603558083	0.9112224808	0.7888658634	2.2420372971	0.898854654	2.639562199
C3H	C42085+AF8-65	0.597534	0.415783	0.481705	1.07804	0.0705504	0.166522	0.412881	19.1471	0.6958315343	2.2379672206	2.3603268018	0.021563631	8.4696047081	0.0251581179
SNF2	C103691+AF8-65	10.142	9.89393	12.2023	13.0455	10.4253	10.921	10.8588	2.48498	0.9755403274	1.0691017267	1.0475477924	4.3697735998	0.972825722	4.9104218143
C3H	C103749+AF8-65	12.4541	19.8728	14.6871	18.8177	16.5071	16.0816	16.7433	3.77405	1.5956833493	1.2812399997	0.974223213	4.4364277103	0.754469289	3.8916018601
C2H2	C103763+AF8-65	12.7376	8.65507	10.5334	9.11322	11.2716	9.10879	8.9905	4.96903	0.6794898568	0.8651736381	0.8081186344	1.8093068466	1.1300613932	2.1198101038
PHD	C103775+AF8-65	15.0379	21.6413	20.2848	13.0787	16.5661	21.2384	17.6782	5.01662	1.439117164	0.6447537072	1.2820398283	3.5239264684	0.9077513718	4.0435193417
CAMTA	C103779+AF8-65	16.5091	33.4643	31.2966	37.1159	16.3262	36.0779	28.8632	5.29215	2.0270214609	1.1859403258	2.2098161238	5.4539648347	1.0112028519	5.9137779541
SNF2	C103785+AF8-65	6.94212	6.26987	8.8443	9.54862	7.4407	5.66409	7.69108	1.97591	0.9031635869	1.0796354714	0.7612307982	3.8924242501	0.9329928636	4.4760641932
HB	C103795+AF8-65	22.8278	10.855	21.5083	9.88178	34.4378	6.89374	10.9081	4.20516	0.4755166946	0.4594403091	0.200179454	2.5939797772	0.6628704505	5.1147399861
FHA	C103813+AF8-65	18.5556	24.6385	22.1465	34.3516	21.5148	21.0183	24.0499	5.92905	1.3278201729	1.5511073985	0.9769228624	4.0562822037	0.8624574711	3.7352526965
PHD	C103833+AF8-65	6.75168	8.18025	8.11979	7.10692	9.61818	10.2957	8.04878	2.13469	1.2115873383	0.8752590892	1.0704416012	3.7704678431	0.7019706431	3.8037326263
C3H	scaffold7922+AF8-65	13.7724	14.2128	11.4635	10.6808	14.2483	15.8451	9.95658	3.60547	1.0319769975	0.9317224233	1.11206951	2.7615206894	0.9665995242	3.1794745207
C3H	scaffold7922+AF8-65	13.7724	14.2128	11.4635	10.6808	14.2483	15.8451	9.95658	3.60547	1.0319769975	0.9317224233	1.11206951	2.7615206894	0.9665995242	3.1794745207
FHA	C103855+AF8-65	19.397	38.8192	35.0388	78.3054	23.8573	35.2865	42.6932	9.44127	2.00129917	2.2348196856	1.479065108	4.5219763867	0.8130425488	3.7112380008
TRAF	scaffold8903+AF8-65	13.0875	27.0121	24.3602	55.0991	16.3979	31.3814	29.9776	6.37938	2.0639617956	2.2618492459	1.9137450527	4.6991400418	0.798120491	3.8185842511
CAMTA	C103893+AF8-65	17.3994	30.5742	26.771	35.8658	18.3088	27.1843	29.4991	12.8571	1.7571985241	1.3397258227	1.4847668881	2.2943820924	0.950329896	2.0821958295
Orphans	C103941+AF8-65	4.02836	5.04681	16.2952	16.4129	4.79378	8.75183	12.9216	4.06167	1.2528200062	1.0072229859	1.8256636725	3.181351513	0.8403305951	4.0119458252
PHD	C103947+AF8-65	20.8334	22.8619	19.4787	26.1445	21.3931	27.4167	20.9584	7.05533	1.0973676884	1.3422096957	1.2815674213	2.9705768547	0.9738373588	2.7608488901
ARF	C103971+AF8-65	6.43868	3.66909	20.7176	26.8719	6.76712	2.81839	18.4218	3.28684	0.5698512739	1.2970566089	0.4164829351	5.6047145587	0.9514653205	6.3031969916
AP2+AC0-EREBP	scaffold1026+AF8-65	4.17804	4.26906	5.26739	6.75214	4.36154	3.49725	5.45687	1.23299	1.0217853348	1.2818758436	0.8018383415	4.4257212143	0.9579277044	4.272046002
NAC	C104375+AF8-65	7.33857	6.68304	7.68447	10.7644	9.87684	6.12972	7.98985	1.40727	0.9106733328	1.4007992744	0.6206155005	5.6775529927	0.7430078851	5.4605512801
SBP	C104089+AF8-65	34.2056	29.4118	29.3568	27.5956	33.7662	31.9158	26.1153	7.9796	0.8598533573	0.9400070852	0.9451996375	3.272758033	1.013013013	3.6789814026
SBP	C104093+AF8-65	23.128	19.9838	25.09	21.4335	29.9923	21.7738	22.1798	5.49842	0.8640522311	0.8542646473	0.7259796681	4.0338497241	0.771131257	4.5631290443
HB	scaffold1704+AF8-65	5.80326	3.63767	0.448467	0.318042	8.7622	5.89523	0.676929	0.551809	0.6268321599	0.709175926	0.6728024925	1.2267451238	0.6623062701	0.8127214308
ABI3VP1	scaffold11554+AF8-65	14.2265	45.8626	20.9336	36.189	17.3278	58.1304	27.7411	7.10828	3.2237444206	1.728751863	3.3547478618	3.9026459284	0.8210217108	2.9449599622
LUG	scaffold9026+AF8-65	4.49967	4.66078	4.85528	7.36124	5.31067	4.13302	5.31142	0.871049	1.0358048479	1.5161308926	0.778248319	6.0977281416	0.8472885719	5.5740607015
SET	scaffold11164+AF8-65	8.74607	0	4.27823	0	6.17453	0	2.94337	1.26573	0	0	0	2.3254327542	1.416475424	3.3800494576
Orphans	scaffold5522+AF8-65	0	0	1.54339	0.910619	0	0	1.15451	26.4147	0	0.5900122458	0	0.0437071025	0	0.058429208
WRKY	C104191+AF8-65	24.7403	28.3665	26.1712	23.3726	24.8809	26.424	18.4505	7.20969	1.1465705751	0.89306566	1.0620194607	2.5591252883	0.994349079	3.6300035092
ARF	C104209+AF8-65	14.9447	14.6263	26.0886	19.6521	15.5026	11.2399	18.7689	5.31263	0.9786947881	0.7532830432	0.7250332202	3.53288296	0.9640124882	4.910675127
AP2+AC0-EREBP	C104225+AF8-65	18.2849	35.9678	20.2855	11.2731	22.8673	42.1793	10.3136	6.88774	1.9670766589	0.5557220675	1.8445247143	1.4973852091	0.7996090487	2.9451605316
Jumonji	C104257+AF8-65	7.05193	9.92501	9.75463	9.11258	8.35389	9.84586	8.83469	1.91706	1.4074175438	0.934179974	1.1785958398	4.6084577426	0.8441492526	5.0883279605
PHD	C104267+AF8-65	14.1765	12.6628	15.7177	14.0965	15.847	14.9894	12.9091	5.48669	0.8932247029	0.8968551378	0.9458825014	2.3528028739	0.894585726	2.8646962012
C3H	C104273+AF8-65	16.0194	27.7182	20.8033	41.7291	17.4982	32.6274	23.551	6.55572	1.730289524	2.0058884888	1.8646146461	3.5924353084	0.9154884502	3.1733051442
SNF2	C104281+AF8-65	7.45676	12.9588	14.6805	17.7226	9.45536	17.9898	14.9378	3.23936	1.7378593384	1.2072204625	1.9026033911	4.6113429813	0.7886278259	4.5319137114
ARF	C104305+AF8-65	11.5153	7.1064	9.76439	20.1808	10.2862	4.74355	6.3818	3.29399	0.6171267792	2.0667752927	0.4611566954	1.9374072174	1.1194901907	2.9643046882
Orphans	C104317+AF8-65	36.3037	47.3853	52.2554	55.407	37.9844	60.6522	40.2206	18.5849	1.3052471236	1.0603114702	1.5967660408	2.1641547708	0.955752888	2.8117127345
MYB+AC0-related	C104373+AF8-65	14.7749	18.9521	26.0208	18.5133	18.5776	20.3992	18.8874	5.52705	1.2827227257	0.7114808153	1.0980535699	3.4172659918	0.7953072517	4.7079002361
C3H	C104397+AF8-65	46.7324	48.7071	40.2121	25.4968	90.7924	36.3045	35.267	6.51937	1.0422554801	0.6340579079	0.3998627638	5.4095717838	0.5147170909	6.168095997
C3H	C104401+AF8-65	31.085	47.3594	32.6958	40.0356	34.3357	67.1519	26.0979	12.9507	1.5235451182	1.2244875489	1.955745769	2.015172925	0.9053259436	2.524635734
SET	C104415+AF8-65	13.7273	18.4294	12.6318	17.0527	15.7874	18.2348	11.8325	3.45192	1.3425364056	1.349981792	1.1550223596	3.4278024983	0.8695098623	3.6593547939
Orphans	scaffold10277+AF8-65	10.3418	7.98677	11.2501	10.1872	15.1936	5.92919	7.47869	2.64094	0.7722804541	0.9055208398	0.3902426021	2.8318288185	0.6806681761	4.259884738
PHD	C104441+AF8-65	6.76348	8.01359	9.94908	8.30883	8.07371	9.73627	6.13342	2.57983	1.1848323644	0.83513551	1.2059226799	2.3774512274	0.8377164897	3.8564866677
SNF2	C104453+AF8-65	11.4877	13.2654	16.8274	22.0801	14.7049	17.4357	14.2703	3.4909	1.1547481219	1.3121516099	1.1857068052	4.0878569996	0.7812157852	4.8203615114
MYB+AC0-related	C104475+AF8-65	7.87682	10.3051	8.35336	6.50542	11.3413	11.5396	5.45342	1.79207	1.3082817685	0.7787788387	1.0174847681	3.0430842545	0.694525319	4.6612911326
MYB+AC0-related	C104501+AF8-65	14.953	30.5025	18.8799	19.4307	21.5644	28.2732	17.3664	4.68629	2.0398916605	1.0291738833	1.3111053403	3.7057885876	0.6934113632	4.0287519552
C3H	scaffold1825+AF8-65	0	0	0.883627	0.686934	0	0.0482311	1.00452	32.1729	0	0.7774026824	0.0482311	0.0312225507	0	0.0274649472
RWP+AC0-RK	scaffold7495+AF8-65	2.50898	2.83936	2.20785	3.88656	1.66672	1.78259	2.48425	0.677738	1.131679009	1.7603369794	1.0695197754	3.6655020082	1.5053398291	3.2576747947
C3H	scaffold7793+AF8-65	4.855	1.29214	8.41126	1.3746	5.74457	0.809353	3.33683	1.90596	0.266146241	0.1634237914	0.1408900927	1.750734538	0.8451459378	4.4131356377
C3H	C80635+AF8-65	30.6187	2.19519	14.591	1.31347	21.2565	0.359279	1.99123	0.865498	0.071694422	0.0900191899	0.016902077	2.3006754493	1.440439395	16.8585022727
HB	C11059+AF8-65	4.33212	2.8005	0.150209	0.268932	4.48792	0.934672	0.308995	0.245368	0.6464502368	1.7903853963	0.2082639619	1.2593125428	0.9652845862	0.6121784422
C2H2	C97149+AF8-65	12.0332	3.95144	11.7611	22.0795	10.5413	3.5121	14.982	5.39863	0.3283781538	1.8773329025	0.3331752251	2.7751485099	1.1415290334	2.1785341837
AUX/IAA	C87789+AF8-65	62.9066	38.0932	65.1372	25.7984	51.1743	26.1416	32.9474	22.0504	0.6055517227	0.3960624651	0.51083454	1.4941860465	1.2292615629	2.9540144396
NAC	C11299+AF8-65	0.831768	3.39545	3.27816	5.06882	0.78565	4.7905	4.29132	1.21702	4.0822080195	1.5462393538	6.0974988863	3.5260883141	1.0587004391	2.6935958324
C2H2	scaffold5111+AF8-65	0.792915	0.864385	3.39137	6.43744	1.37308	0.791813	3.25078	1.07316	1.0901357649	1.8981827403	0.57666924	3.0291662008	0.5774718152	3.160171829
MYB	C11491+AF8-65	1.10902	0.463016	2.53313	3.20136	0.130942	0.463597	4.13806	0.48681	0.4175001353	1.2637961731	3.5404759359	8.5003594832	8.4695514044	5.2035290976
bHLH	scaffold7707+AF8-65	5.02165	4.32013	0.408912	0.20133	5.15646	2.71407	0.315439	1.06874	0.8603008971	0.4923553234	0.5263436544	0.295150364	0.9738560951	0.3826112993
Tify	scaffold11175+AF8-65	28.6453	32.5122	36.7811	52.3581	22.1119	26.1178	56.1966	12.373	1.134992477	1.4235055504	1.1811648931	4.5418734341	1.2954698601	2.9726905358
FAR1	C99361+AF8-65	126.358	646.699	172.351	189.004	78.3577	782.353	174.753	91.8062	5.117990155	1.0966225899	9.9843793271	1.9034988922	1.612579236	1.8773350819
MYB	C11913+AF8-65	0.275056	0	2.21737	0.396994	0	0	0.60818	14.0054	0	0.17903823	0	0.0434246791	0.275056	0.1583225042
C2H2	scaffold8338+AF8-65	6.23718	5.50589	23.4915	15.536	5.21845	2.59363	10.104	6.66762	0.8827531032	0.6613455931	0.4970115647	1.5153833002	1.1952169706	3.5232211794
BES1	scaffold3650+AF8-65	8.03059	9.06832	9.6518	5.25153	10.6953	8.65376	8.13902	1.36418	1.1292221369	0.5440985101	0.8091180238	5.9662361272	0.7508522435	7.0751660338
ARID	C12139+AF8-65	1.65033	0.765569	2.80867	3.44062	1.55883	2.45289	2.58477	0.724419	0.4638884344	1.224999733	1.5735455438	3.568059369	1.0586978696	3.8771346417
AP2+AC0-EREBP	C12645+AF8-65	0.545779	0.607633	0.293322	0.525158	0.12888	0.456296	1.05594	25.6342	1.1133315866	1.7903805374	3.5404717567	0.0411926255	4.2347842955	0.011442604
GNAT	C12707+AF8-65	0.406137	2.71298	0	0	1.15085	3.92367	0	0	6.6799626727	0	3.4093669896	0	0.3529017683	0
Orphans	scaffold2595+AF8-65	6.7106	1.72318	3.64142	2.25997	6.49187	1.26686	2.94365	1.59635	0.2567847882	0.6206287657	0.1951456206	1.8439878473	1.0336929113	2.2810912394
MYB+AC0-related	C57699+AF8-65	164.528	68.0906	114.246	53.677	92.867	58.5694	69.2033	229.412	0.4138541768	0.4698370184	0.6306804355	0.3016551009	1.7716519323	0.4979948739
GRAS	C94493+AF8-65	78.4399	51.5538	33.8244	28.2958	88.4505	52.7076	42.9802	12.4982	0.6572394916	0.8365499462	0.5958994014	3.4389112032	0.8868225731	2.7063417132
HSF	C12919+AF8-65	0.541516	2.1101	2.32824	3.64738	1.53447	1.96184	4.19074	0	3.8966530998	1.5665824829	1.2785131022	4.19074	0.3529010016	2.32824
AP2+AC0-EREBP	C12945+AF8-65	0	0.150721	0.58206	0.260527	11.1249	0	0	0	0.150721	0.4475947497	0	0	0	0.58206
MADS	C13005+AF8-65	1.62455	9.49545	0	0	2.30171	6.64006	0	0	5.8449724539	0	2.8848377945	0	0.705801339	0
DBP	scaffold11082+AF8-65	53.2408	59.9026	58.9095	38.7296	58.619	68.3652	40.7222	17.4379	1.1251258433	0.657442348	1.1662634982	2.3352697286	0.9082515908	3.3782450869
GNAT	C77103+AF8-65	115.691	105.242	53.8527	46.3956	109.877	109.965	62.9467	27.6946	0.9096818249	0.8615278343	1.0008008955	2.2728871332	1.0529137126	1.9445198703
mTERF	scaffold7074+AF8-65	9.87174	8.50976	12.3101	11.8427	11.0579	9.25024	10.1452	2.56563	0.8620324279	0.9620311777	0.8365277313	3.9542724399	0.892731893	4.7980807833
Tify	C13687+AF8-65	1.47762	0.448659	0.866322	1.29254	0.88817	0.449222	0.742546	29.4822	0.3036362529	1.4919856589	0.5057838027	0.025186248	1.6636679915	0.0293845778
C2C2+AC0-GATA	C13903+AF8-65	0.933073	1.63243	1.14621	3.33475	1.38496	0.891533	1.47367	0.234043	1.749520134	2.9093708832	0.6437247285	6.2965779793	0.6737183745	4.8974333776
HMG	C14081+AF8-65	0.266592	0.296805	0.573105	0.641298	0.125905	0.594355	0.884201	19.1915	1.1133304825	1.118988667	4.7206624042	0.0460725321	2.1174059807	0.0298624391
MYB	C14097+AF8-65	0	0.445208	6.73399	3.71953	0.251811	0.594355	6.48414	0	0.445208	0.5523515776	2.3603218287	6.48414	0	6.73399
bHLH	C14843+AF8-65	7.48276	2.92308	0	0	5.5799	1.60971	0	0.230497	0.3906419556	0	0.2884836646	0	1.3410204484	0
MYB+AC0-related	C70889+AF8-65	0.758297	0.812967	0.513194	1.3512	0.291807	0.438301	1.21094	26.7272	1.072095762	2.6329224426	1.5020235978	0.0453074022	2.5986251187	0.0192011883
GRAS	scaffold1809+AF8-65	0.106667	0.0215919	5.29489	5.99024	0.0366373	0.0756664	5.00651	0.510782	0.2024234299	1.1313247301	2.065283195	9.801657067	2.9114317922	10.36624235
NAC	C15299+AF8-65	1.30289	0.435165	3.22102	0.752199	1.23065	1.74285	1.0083	0.228764	0.3339998004	0.2335281991	1.4162028196	4.4075990978	1.0587006866	14.0801000157
Orphans	scaffold2519+AF8-65	4.27828	1.44965	3.83042	2.03476	4.81784	0.927631	2.73836	0.515688	0.3388394401	0.5312106766	0.1925408482	5.310109989	0.888007904	7.427785793
AP2+AC0-EREBP	C80779+AF8-65	31.8067	14.4587	254.656	148.52	11.5537	15.8657	156.225	55.3825	0.4545803243	0.5832181453	1.3732137757	2.820836907	2.752944944	4.5981311786
Orphans	scaffold4773+AF8-65	1.18682	0.51315	0.386799	1.00191	0.403064	0.582292	0.817835	29.4701	0.4323739067	2.5902600575	1.4446638747	0.027751348	2.944495167	0.0131251336
SBP	C15861+AF8-65	4.39678	4.03123	0	0	4.64159	3.02722	0	0.68117	0.9168596109	0	0.6521946143	0	0.9472572976	0
MYB	C15889+AF8-65	0.387951	1.00781	3.47499	1.74203	0.732882	1.29738	1.71561	1.13528	2.5977765233	0.5013050397	1.7702440502	1.5111778592	0.5293498817	3.0609100839
Orphans	C16079+AF8-65	0	0	0	0.864565	0	0.143086	0.851453	32.9047	0	0.864565	0.143086	0.0258763338	0	0
ABI3VP1	C16165+AF8-65	1.15523	2.85812	1.24173	0.741056	0.848696	3.14788	0.709544	1.803	2.4740700986	0.5967931837	3.7090783979	0.3935352191	1.3611823315	0.6887021631
bHLH	C16217+AF8-65	1.92539	3.57265	0.27594	0.494037	2.18236	0.572342	0.283818	0.225375	1.8555461491	1.7903783431	0.2622582892	1.2593144759	0.8822513243	1.224359401
bZIP	C16283+AF8-65	0	1.85778	0	1.97615	0	8.15588	0.851453	1.35225	1.85778	1.97615	8.15588	0.6296564984	0	0
TCP	C16379+AF8-65	1.02687	3.42975	2.06955	2.96422	1.69739	3.14788	2.55436	1.57762	3.3400040901	1.4323017081	1.8545413841	1.6191224756	0.6049699833	1.3118178015
AP2+AC0-EREBP	C16385+AF8-65	0.256718	0	6.20864	1.3586	0.121242	0	3.2639	0.225375	0	0.2188240903	0	14.4820854132	2.1174015605	27.548042152
GNAT	C99257+AF8-65	16.1299	8.85211	8.33766	6.47296	18.7754	7.28252	8.93963	1.34863	0.5488012945	0.776352118	0.3878756245	6.6286750258	0.8590975425	6.1823183527
mTERF	scaffold8694+AF8-65	2.82551	2.94775	1.93268	3.2511	3.95662	2.48891	2.09708	0.485699	1.0432629862	1.6821719064	0.6290495423	4.3176535262	0.7141221548	3.9791722857
C2H2	scaffold3559+AF8-65	2.57167	3.39152	4.19698	4.45346	2.75021	2.12377	6.79153	0.561467	1.3188006237	1.0611106081	0.7722210304	12.0960448254	0.9350813211	7.4750252464
AP2+AC0-EREBP	C17067+AF8-65	0.885398	0.14082	0.271911	0.486825	0.119472	0.42299	0.279674	14.8797	0.1590471178	1.7903836182	3.540494844	0.0187956746	7.4109247355	0.0182739571
AP2+AC0-EREBP	scaffold8383+AF8-65	40.4273	14.8148	40.0899	38.6643	9.74465	11.0714	31.9552	8.19741	0.3664553408	0.9644399213	1.1361516319	3.8982068727	4.1486661912	4.8905568954
MYB+AC0-related	C57417+AF8-65	2.52902	1.56424	2.76872	1.84763	3.45049	0.783103	3.41732	2.6314	0.6185162632	0.6673228062	0.2269541427	1.2986699096	0.7329451759	1.0521851486
G2+AC0-like	C75627+AF8-65	37.6382	22.4818	69.4967	15.217	21.4716	14.4095	17.7415	10.4281	0.5973133678	0.218960037	0.671095773	1.7013166349	1.752929451	6.6643683893
mTERF	C76741+AF8-65	5.46514	3.51219	3.41475	1.34673	6.08543	3.56613	1.81752	0.780144	0.6426532532	0.394386119	0.5860111775	2.3297237433	0.8980696516	4.3770765397
WRKY	C98459+AF8-65	0.0797324	0	31.4432	54.3943	0.0167359	0.0197511	44.8482	5.67758	0	1.729922527	1.1801636004	7.8991753529	4.7641537055	5.5381342051
GRF	C62359+AF8-65	1.682	3.57104	2.22838	1.65608	1.14537	7.58709	1.38385	0.480766	2.1230915577	0.7431766575	6.6241389245	2.878427343	1.4685210893	4.6350615476
SNF2	C54649+AF8-65	3.62927	2.78857	3.13179	1.22963	3.42804	1.36754	2.43003	1.61552	0.7683556197	0.3926284968	0.3989276671	1.5041782213	1.058701182	1.9385646727
AP2+AC0-EREBP	C18645+AF8-65	0.368691	1.36825	0	0.236507	13.2335	0	0.27174	1.51049	3.7111022509	0.236507	0	0.1799018861	0.02786043	0
bHLH	C18663+AF8-65	0	0.27365	3.69877	2.24682	0	0	5.16306	0	0.27365	0.6074505849	0	5.16306	0	3.69877
bHLH	C56623+AF8-65	1.29604	1.06883	0.980312	0.785191	0.13602	0.374559	2.12274	32.6169	0.8246890528	0.8009603065	2.7537053375	0.0650809856	9.5283046611	0.0300553394
AP2+AC0-EREBP	C18961+AF8-65	0.491589	0.27365	0.528395	7.09521	0.116083	0	1.08696	1.29471	0.5566642053	13.4278522696	0	0.8395393563	4.2348061301	0.4081184203
C3H	C19111+AF8-65	0	0	0	0	0	0.136032	0.269827	18.8553	0	0	0.136032	0.0143104061	0	0
AP2+AC0-EREBP	scaffold6608+AF8-65	52.8492	48.6548	19.5711	21.9924	80.9115	28.5503	22.8382	4.4115	0.9206345602	1.1237181354	0.3528583699	5.1769692848	0.6531729111	4.4363821829
CCAAT	C19353+AF8-65	0.976253	0	1.83636	0.352262	0.230531	0	0.80948	14.3557	0	0.1918262214	0	0.0563873583	4.2348013933	0.1279185271
AUX/IAA	C19361+AF8-65	1.46438	0.679307	3.67272	3.52262	3.45797	1.22429	4.85688	2.14265	0.4638871058	0.9591311072	0.3540487627	2.2667631204	0.4234796716	1.7141016965
FAR1	C44361+AF8-65	0.84187	1.71835	2.18685	1.95765	1.06026	1.40768	3.0249	0.123181	2.0411108603	0.8951917141	1.327674344	24.5565468701	0.794022221	17.7531437478
WRKY	C19389+AF8-65	0.244063	0.815169	0.787011	1.17421	0.461062	0.816192	0.269827	23.9977	3.3399941818	1.4919867702	1.7702434814	0.0112438692	0.5293496319	0.0327952679
NAC	C19549+AF8-65	2.66592	2.15858	2.86553	1.166	2.74703	1.62097	0.669849	0.425533	0.8096942144	0.4069055288	0.5900809238	1.5741411359	0.970473566	6.7339783284
SRS	C19667+AF8-65	0	2.83314	1.95377	0.699598	0	9.18549	1.87558	0.851066	2.83314	0.358075925	9.18549	2.2038008803	0	2.295673896
bHLH	C96935+AF8-65	11.5587	27.4902	13.1981	13.9579	9.37629	18.118	15.2625	4.31521	2.37831244	1.0575688925	1.9323207793	3.5369078214	1.2327583724	3.058507002
HMG	C19799+AF8-65	0.72707	0.674557	0.130251	0.466399	0.457838	0.135081	0.535879	13.8298	0.9277744921	3.580770973	0.2950410407	0.0387481381	1.5880507953	0.0094181405
AP2+AC0-EREBP	C36985+AF8-65	2.56086	0.950361	3.02786	0.657094	2.01573	0	0.66061	6.14507	0.3711100958	0.2170159783	0	0.1075024369	1.2704380051	0.4927299445
HRT	C19887+AF8-65	3.24909	1.20577	4.26844	2.20001	1.5913	0.402428	3.59207	0.422578	0.3711100647	0.5154131252	0.2528926035	8.500371529	2.0417834475	10.100951777
G2+AC0-like	C19981+AF8-65	0.240674	1.33975	0.646734	0.69474	0.340994	0.134143	0.532158	15.8467	5.5666586337	1.0742283535	0.3933881535	0.033581629	0.7058012751	0.0408119041
C3H	scaffold7433+AF8-65	0.674375	0.587584	0.472739	0.366766	0.304644	0.719059	0.810393	19.8719	0.8713015755	0.7758319072	2.3603254947	0.0407808514	2.2136493744	0.0237893206
NAC	C86913+AF8-65	2.36567	0.31276	4.64059	25.7647	0.167587	0.148335	20.6288	9.16402	0.1322077889	5.5520310995	0.8851223544	2.2510644892	14.1160710556	0.5063923911
SET	C20625+AF8-65	5.69704	0.264279	3.44452	1.48465	5.60538	0.26461	1.96826	2.29234	0.0463888265	0.4310179648	0.0472064338	0.8586248113	1.0163521474	1.5026217751
bZIP	C20627+AF8-65	4.15409	0.132139	4.46512	0.799427	1.79372	0	1.70582	1.87555	0.0318093734	0.1790381893	0	0.9095038789	2.3159077225	2.380698995
WRKY	scaffold5306+AF8-65	8.26337	9.99726	3.95269	3.76471	3.23113	11.5947	3.28553	2.04589	1.2098284356	0.9524425138	3.5884350057	1.6059172292	2.5574241829	1.9320149177
MADS	C78823+AF8-65	4.08091	12.4886	8.35411	29.4997	4.24204	9.92116	2.85665	2.37644	3.0602488171	3.5311601116	2.3387709687	1.2020711653	0.9620159169	3.5153885644
bZIP	scaffold1513+AF8-65	5.74792	20.2829	7.45341	8.03112	4.56215	24.6849	8.38441	4.61219	3.5287373519	1.0775094889	5.4108041165	1.8178804429	1.2599147332	1.616024058
Alfin+AC0-like	C21179+AF8-65	1.06093	0.524961	0.253414	0	0.334035	0	0.260649	14.9023	0.4948120988	0	0	0.0174905216	3.1761043004	0.0170050261
NAC	C21245+AF8-65	0.471524	0.524961	0.886949	1.02084	0.44538	0.26281	0.521298	17.3861	1.1133282717	1.1509568194	0.5900803808	0.0299836076	1.0587004356	0.0510148337
Orphans	C21501+AF8-65	0.351253	1.17318	5.03403	2.70385	0.221185	0.522069	3.62443	2.05578	3.3399857083	0.5371143994	2.3603273278	1.7630437109	1.5880507268	2.4487201938
WRKY	C21579+AF8-65	0.819591	0.651768	0.880956	0.450642	0.110593	0.783103	0.776663	19.5299	0.7952356724	0.5115374661	7.0809454486	0.0397678944	7.4108759144	0.0451080651
GNAT	C21737+AF8-65	1.17084	1.82495	0.377553	3.15449	2.76481	1.43569	1.55333	1.23347	1.5586672816	8.3550918679	0.5192725721	1.2593172108	0.4234793711	0.306090136
bHLH	C21907+AF8-65	3.25636	1.68322	0.125006	1.23095	3.73491	0.777848	1.15718	0.408397	0.5169023081	9.8471273379	0.2082641884	2.8334684143	0.8718710759	0.3060894179
HMG	C22107+AF8-65	0.814091	0.647394	4.0002	1.11904	1.20835	0.907489	5.91445	23.8912	0.7952354221	0.2797460127	0.7510150205	0.2475576781	0.6737211901	0.1674340343
PHD	C22161+AF8-65	3.23465	1.02892	2.35928	1.11158	3.0553	0.128777	1.66033	2.63689	0.3180931476	0.4711522159	0.0421487252	0.629654631	1.0587012732	0.8947206747
C2H2	C89003+AF8-65	21.647	7.22707	11.6339	7.47444	15.6879	7.221	8.663	10.73	0.3338601192	0.6424707106	0.4602910523	0.8073625349	1.3798532627	1.0842404473
CSD	C22205+AF8-65	0.462093	0.643078	0.124173	0	0	0.128777	0.638589	27.5859	1.3916635829	0	0.128777	0.0231491088	0.462093	0.0045013213
DBP	C84931+AF8-65	4.03693	4.54773	84.7943	110.022	10.3542	6.52778	111.736	28.1003	1.1265317952	1.2975164604	0.6304475479	3.9763276549	0.3898833324	3.0175585314
MYB	C2245+AF8-67	4.56013	47.3579	35.9448	21.3541	4.8816	45.4108	25.2075	1.60135	10.3852083164	0.5940803677	9.3024418224	15.741405689	0.9341465913	22.4465607144
MYB+AC0-related	C87249+AF8-65	0.029148	0.0324514	78.4357	21.2313	0	0.0974763	45.9849	13.204	1.113331961	0.27068414	0.0974763	3.4826491972	0.029148	5.9402983944
CAMTA	C22627+AF8-65	1.03282	1.4054	2.96041	1.87718	1.08395	1.91886	2.79119	0	1.3607404969	0.6340946018	1.7702477052	2.79119	0.9528299276	2.96041
C3H	C86957+AF8-65	38.7308	29.563	38.3624	29.9247	28.9014	28.728	33.3383	13.7356	0.7632943291	0.7800528643	0.9940002906	2.4271455197	1.3401011716	2.7929176738
NAC	C90945+AF8-65	1.4628	6.90404	14.1912	5.35341	2.20834	10.8847	8.52835	1.73422	4.7197429587	0.3772344833	4.928905875	4.9176863374	0.6623980003	8.1830448271
Orphans	scaffold6123+AF8-65	8.2626	0.798524	0.370052	0.24845	5.71786	0.447735	0.222026	0.402988	0.0966431874	0.6713921287	0.0783046454	0.5509494079	1.4450511205	0.9182705192
FAR1	C88527+AF8-65	124.183	47.598	0.0745037	0.106712	115.713	18.853	0.0613046	1.75251	0.3832891781	1.4323047043	0.1629289708	0.0349810272	1.0731983442	0.0425125677
bHLH	scaffold7665+AF8-65	11.4637	6.45545	9.54882	7.67786	10.5266	5.32206	9.20392	5.09039	0.5631209819	0.8040637482	0.5055820493	1.8080972185	1.0890220964	1.8758523414
AP2+AC0-EREBP	C23835+AF8-65	2.58802	3.0066	0.120948	0.108271	2.97595	1.37975	0.248801	0.790275	1.1617375445	0.8951863611	0.4636334616	0.3148283825	0.8696449873	0.1530454589
MBF1	C23857+AF8-65	0.337568	0.375825	2.5399	0.541356	0	0.501729	2.73681	14.8177	1.1133312399	0.2131406748	0.501729	0.1846987049	0.337568	0.1714098679
FAR1	C23901+AF8-65	1.80036	2.38022	2.298	1.62407	1.27541	1.63062	0.995204	0.592706	1.3220800284	0.7067319408	1.2785065195	1.679085415	1.4115931348	3.8771330137
ARR+AC0-B	C24023+AF8-65	0.670781	1.24467	1.56217	3.98019	1.58397	0.249246	7.04508	0	1.8555534519	2.547859708	0.1573552529	7.04508	0.423480874	1.56217
HB	C24057+AF8-65	0	0	3.72519	6.56193	0	0	2.22476	1.37406	0	1.7615020979	0	1.619114158	0	2.7110824855
AP2+AC0-EREBP	C24063+AF8-65	0	0.248933	9.13271	0.537863	0.422392	0	4.57312	0.196294	0.248933	0.0588941289	0	23.2972989495	0	46.5256706777
AP2+AC0-EREBP	C24191+AF8-65	6.8196	0.622333	0.841171	0.107573	3.90713	0.124623	0	0	0.0912565253	0.1278848177	0.0318963024	0	1.7454243908	0.841171
SNF2	C24891+AF8-65	5.51863	0.614406	1.54227	0.637214	3.64885	0.492141	0.244047	0.581381	0.1113330664	0.4131663068	0.1348756458	0.4197712	1.5124299437	2.6527698704
C2C2+AC0-Dof	C24951+AF8-65	4.19416	3.56355	10.3214	4.7791	3.02333	1.72249	5.85713	1.16276	0.8496456978	0.4630282714	0.5697327119	5.0372647838	1.3872650356	8.8766383433
SNF2	C24987+AF8-65	1.53544	1.22103	1.88617	1.68848	1.65749	1.10031	3.03128	0	0.7952313343	0.8951897231	0.6638411091	3.03128	0.9263645633	1.88617
CCAAT	C25033+AF8-65	0.438696	0.36631	0.707314	0.21106	0.103593	0.244513	0.242502	14.25	0.8349973558	0.2983964689	2.360323574	0.0170176842	4.2348035099	0.0496360702
C2H2	C25049+AF8-65	0	0	1.76828	0.42212	0	0	0.970009	20.2195	0	0.2387178501	0	0.0479739361	0	0.0874541903
SET	C25079+AF8-65	1.42576	0.854724	1.53251	5.2765	1.4503	0.978053	3.03128	0.192567	0.5994865896	3.4430444173	0.6743797835	15.7414302554	0.9830793629	7.958321
PHD	C2519+AF8-67	5.37781	4.65677	3.21137	3.16226	3.95083	3.66348	2.97274	2.6229	0.8659231174	0.9847074613	0.9272684474	1.1333790842	1.361184865	1.2243585344
NAC	C25199+AF8-65	1.64511	0.610517	1.6504	2.63825	1.5539	0.122257	2.54627	0	0.3711101385	1.5985518662	0.0786775211	2.54627	1.0586974709	1.6504
ABI3VP1	C25205+AF8-65	4.38696	1.22103	3.18291	0.42212	2.27905	1.22257	1.33376	1.1554	0.2783316921	0.1326207778	0.5364384283	1.1543707807	1.9249073079	2.7548121863
ABI3VP1	C25217+AF8-65	0	0	0	0.21106	0	0.122257	0.363754	21.3749	0	0.21106	0.122257	0.0170178106	0	0
ARF	C25437+AF8-65	2.72461	2.42671	1.40573	0.629198	2.57354	1.57934	1.0844	0.382712	0.8906632509	0.4475951996	0.6136838751	2.8334622379	1.0587012442	3.6730753151
CSD	C25493+AF8-65	3.16054	2.54804	4.10005	1.67786	3.60295	0.850414	3.61466	0.382712	0.8062040031	0.4092291557	0.2360326954	9.4448567069	0.8772089538	10.713147223
C3H	C79683+AF8-65	0.0790353	0	4.58746	2.09135	0	0.198231	2.05339	65.049	0	0.455884084	0.198231	0.0315668189	0.0790353	0.0705231441
SWI/SNF+AC0-SWI3	C25577+AF8-65	0.871874	0.606677	0.234288	8.80878	0.514708	0.971902	1.68684	0	0.695831049	37.5980844089	1.888258974	1.68684	1.6939196593	0.234288
MADS	C2575+AF8-67	0.298767	0.997879	2.89023	54.0301	1.41101	0.999132	11.2304	0	3.3399906951	18.6940485705	0.7080970369	11.2304	0.2117398176	2.89023
C3H	C25757+AF8-65	2.59927	0.84404	4.88931	0.625266	2.86435	0.241457	0.718413	0.76064	0.3247219412	0.1278843027	0.08429731	0.9444849074	0.9074554436	6.4278896719
PHD	scaffold7680+AF8-65	13.7851	24.2126	17.6122	23.0783	18.8381	23.8342	13.1782	2.92035	1.7564326701	1.3103587286	1.2652125214	4.512541305	0.7317670041	6.0308524663
CCAAT	C46667+AF8-65	0.59299	0.0733549	3.75351	0.887576	0.248938	0.734469	6.70155	7.98238	0.1237034351	0.2364656015	2.9504093389	0.8395428431	2.3820790719	0.4702244193
SBP	scaffold6998+AF8-65	6.50034	1.95803	5.85651	4.8777	8.306	1.7875	3.67904	2.96687	0.3012196285	0.8328680392	0.2152058753	1.2400408511	0.7826077534	1.9739691999
bHLH	C74019+AF8-65	20.0554	8.16957	21.184	11.1635	22.1748	6.0796	31.8747	3.74335	0.4073501401	0.5269779079	0.2741670725	8.5150199687	0.9044230388	5.6591021411
Orphans	C26265+AF8-65	0	0	0	0.92632	0	0.119238	0.591287	21.2228	0	0.92632	0.119238	0.0278609326	0	0
ABI3VP1	C66005+AF8-65	3.5406	2.80478	2.48834	3.17751	3.1835	0.8349	1.91953	2.74966	0.7921764673	1.2769597402	0.2622585205	0.6980972193	1.1121721376	0.9049627954
Tify	C26651+AF8-65	0.637859	0.591789	0.457078	0.716051	0.502077	0	0.352595	22.3992	0.9277740065	1.5665838216	0	0.0157414104	1.2704405898	0.0204059966
MYB+AC0-related	scaffold11495+AF8-65	14.2631	25.3643	7.26678	23.4332	19.3865	28.9748	12.6711	10.8476	1.7783160743	3.2247020001	1.494586439	1.1681016999	0.7357233126	0.6698974888
MYB+AC0-related	C2693+AF8-67	1.17481	43.8165	17.1254	16.8222	3.06611	32.9501	14.7863	2.57844	37.2966692486	0.9822953041	10.7465485583	5.7345914584	0.3831597692	6.6417678907
DBP	C27317+AF8-65	0.630127	0.584616	0.564422	0.202106	0.396793	0.70242	0.232214	14.9362	0.9277748771	0.3580760495	1.7702429226	0.0155470602	1.5880496884	0.037788862
TRAF	C27331+AF8-65	1.57532	1.16923	1.69327	7.47793	1.19038	1.28777	4.29597	0.553193	0.7422174542	4.416265569	1.0818142106	7.7657707165	1.3233757288	3.0609027952
C2H2	scaffold2420+AF8-65	3.5685	4.5574	4.51837	3.61736	3.93588	4.86597	3.80313	1.07005	1.2771192378	0.8005895931	1.2363105582	3.5541610205	0.9066587396	4.2225783842
SNF2	C27477+AF8-65	5.77617	1.05231	1.69327	0.808424	5.7535	1.05363	0.348322	0	0.1821812724	0.4774336048	0.1831285305	0.348322	1.0039402103	1.69327
CCAAT	C71935+AF8-65	207.08	52.0263	78.1536	47.0392	164.695	28.0126	50.2629	63.2644	0.2512376859	0.6018814232	0.1700877379	0.7944894759	1.2573545038	1.2353487902
C3H	C89633+AF8-65	41.2822	43.1102	25.7472	41.6526	38.4946	39.8689	38.7385	13.8109	1.0442805858	1.61775261	1.0357011113	2.8049221991	1.0724153518	1.86426663
ARF	C27663+AF8-65	2.60971	1.62706	1.23425	1.50666	1.97201	0.581824	0.923262	0	0.6234639098	1.2207089326	0.2950411002	0.923262	1.3233756421	1.23425
MADS	scaffold10452+AF8-65	334.773	211.856	41.6265	23.1086	468.406	209.134	43.9745	18.7937	0.6328347866	0.5551415565	0.4464801903	2.3398532487	0.7147068996	2.214917765
C3H	scaffold10999+AF8-65	3.29455	3.96962	8.10956	5.06388	2.34402	4.27667	6.32282	1.57762	1.2049050705	0.6244333848	1.8245023507	4.007821909	1.4055127516	5.1403760094
MBF1	C27889+AF8-65	0.622581	1.03971	0.111532	0.299529	0.19602	0.462672	0.229433	16.2148	1.6699995663	2.6855879927	2.3603305785	0.0141496041	3.1761095807	0.0068784074
HB	scaffold8067+AF8-65	4.64213	2.9027	2.93914	3.39594	3.06331	2.05571	2.39032	1.00488	0.6252948539	1.1554196125	0.6710747525	2.378711886	1.515396744	2.9248666507
FHA	C66157+AF8-67	232.694	285.16	243.83	181.046	185.839	324.577	214.798	144.333	1.2254720792	0.7425091252	1.7465494326	1.4882112892	1.252126841	1.6893572502
MYB	C28227+AF8-65	1.03146	0.574177	0.332606	0.893237	0.389707	0.459918	0.456135	23.0003	0.5566643399	2.6855709157	1.1801635588	0.0198316978	2.6467576923	0.0144609418
C3H	scaffold2162+AF8-65	29.2635	26.9388	23.3276	23.6251	25.9677	27.114	27.9105	9.73063	0.9205597417	1.0127531336	1.0441433011	2.868313768	1.1269192112	2.3973370686
AP2+AC0-EREBP	scaffold3357+AF8-65	3.64292	2.74039	2.49757	2.89896	3.99893	2.37067	3.22197	0.864364	0.7522509416	1.1607122123	0.592826081	3.7275615366	0.9109736855	2.8894886876
MYB+AC0-related	scaffold7429+AF8-67	16.7315	9.78463	15.2929	13.2911	10.9797	8.55843	15.1612	9.81189	0.5848029167	0.8691026555	0.7794775814	1.5451865033	1.5238576646	1.5586089938
SET	C28685+AF8-65	1.33296	0.570779	2.31446	3.25582	1.84016	0.228598	1.70039	0	0.4282041472	1.4067298636	0.1242272411	1.70039	0.7243717938	2.31446
AP2+AC0-EREBP	C28705+AF8-65	0.713526	0	0.547821	4.90405	0	0.113627	1.91577	1.96872	0	8.9519204266	0.113627	0.9731043521	0.713526	0.2782625259
TCP	scaffold8281+AF8-65	7.12944	3.98446	0.091229	0.122501	6.13288	4.36791	0.29714	0.521582	0.5588741893	1.342785737	0.7122118809	0.5696899049	1.1624946192	0.1749082599
LUG	C28817+AF8-65	0	0	1.75303	0.588485	0	0	0.676154	29.1728	0	0.3356959094	0	0.0231775489	0	0.0600912494
TCP	scaffold10351+AF8-65	4.90878	2.50407	10.782	2.1089	5.7066	1.22616	4.61019	9.41161	0.510120641	0.1955945094	0.2148669961	0.4898407393	0.8601934602	1.1456063309
Orphans	C98017+AF8-65	20.64	9.69667	4.81739	4.85372	23.8489	7.52435	5.66706	3.02663	0.4697999031	1.007541428	0.3155009246	1.8723993352	0.8654487209	1.5916679607
MYB	C28903+AF8-65	6.11594	2.1562	2.41041	0.784647	1.82933	0.568134	1.80308	0.536922	0.3525541454	0.3255242884	0.3105694435	3.3581786554	3.3432677538	4.4893112966
HMG	C29083+AF8-65	0	0	0.108924	0.585044	0	0	1.23237	27.5788	0	5.3711211487	0	0.0446854105	0	0.0039495555
Orphans	C29117+AF8-65	0	0	3.37663	1.46261	0	0.112962	1.12033	30.9594	0	0.4331567273	0.112962	0.0361870708	0	0.1090663902
IWS1	C29227+AF8-65	0	0	0	0.585044	0	0	0.112033	25.0878	0	0.585044	0	0.0044656367	0	0
SNF2	C29395+AF8-65	1.30971	1.00948	0.866322	1.26023	0.85645	1.23536	1.78211	0.353786	0.7707660474	1.4546900575	1.4424192889	5.0372541593	1.5292311285	2.4487175863
MYB	C29561+AF8-65	1.91419	1.45814	5.08964	3.68374	2.94999	0.898444	5.45771	1.06136	0.761753013	0.7237722118	0.3045583205	5.1421854979	0.6488801657	4.7953945881
MYB+AC0-related	C69771+AF8-65	4.35419	3.20993	2.08712	2.88748	4.5296	1.63977	3.57784	0.723189	0.7372048533	1.3834757944	0.3620120982	4.9473097627	0.9612747262	2.8859952239
ABI3VP1	C90153+AF8-65	14.6536	7.39467	15.5563	21.0753	13.9266	6.00671	22.1863	12.5469	0.5046316264	1.3547758786	0.4313120216	1.768269453	1.0522022604	1.239852075
LOB	C29969+AF8-65	1.19507	7.53953	0.321137	0	0.658471	5.55073	0	0	6.3088605688	0	8.4297258345	0	1.8149166782	0.321137
FAR1	C29979+AF8-65	4.18274	3.21539	2.56909	1.62905	2.06948	2.66435	2.31213	1.39888	0.7687281543	0.6340961196	1.287449021	1.6528437035	2.0211550728	1.8365335125
MADS	C2999+AF8-67	1.44404	3.57274	3.41475	3.61265	1.09118	2.61319	3.19295	2.02837	2.4741281405	1.0579544623	2.3948294507	1.5741457426	1.3233746953	1.6834946287
SNF2	C3011+AF8-67	2.31047	9.07694	8.07123	10.8379	5.18311	11.268	10.5367	0	3.9286119274	1.3427817074	2.1739843453	10.5367	0.445769046	8.07123
AUX/IAA	C30269+AF8-65	0.4951	0.220484	0.425735	0.381114	0.0935297	0.662282	0.985252	13.5611	0.4453322561	0.8951906703	7.0809806938	0.0726528084	5.2935056993	0.0313938397
WRKY	C45809+AF8-65	0.33713	0.450405	0.579795	0.84342	0.382125	0.90194	1.63996	22.2569	1.335997983	1.4546865703	2.3603271181	0.0736832173	0.8822505725	0.0260501238
SET	C30749+AF8-65	2.83913	3.37888	0.947081	1.03622	1.38709	3.71052	1.29883	0.687584	1.1901110551	1.0941197215	2.6750391107	1.8889764741	2.0468246473	1.3774040699
CSD	C30869+AF8-65	0	0	0	0.47101	0	0	0.216471	23.206	0	0.47101	0	0.0093282341	0	0
SBP	scaffold1648+AF8-65	5.74714	2.76297	1.26357	1.08924	3.00212	0.48534	2.02167	0.61157	0.4807556454	0.8620337615	0.1616657562	3.3057049888	1.9143605186	2.0661085403
SNF2	C31293+AF8-65	0	0	1.76894	0	0	0	0.321079	11.3884	0	0	0	0.0281935127	0	0.1553282287
HB	C31303+AF8-65	3.9691	1.18556	0	0	3.47471	0.971223	0	0	0.2986974377	0	0.2795119593	0	1.1422823775	0
DBP	C97299+AF8-65	16.1015	14.7845	41.9388	59.0029	10.475	16.3391	51.1498	8.08698	0.9182063783	1.406880979	1.5598186158	6.324956906	1.5371360382	5.1859655891
bZIP	C80675+AF8-67	11.3574	10.7749	30.8471	37.8481	13.771	6.18462	27.4781	7.05489	0.9487118531	1.2269581257	0.4491046402	3.8949012671	0.8247331348	4.3724423768
MYB+AC0-related	C31843+AF8-65	3.63803	4.15691	5.76272	2.39513	7.50563	4.69574	2.64609	0.336194	1.1426266413	0.4156249132	0.6256290278	7.8707234513	0.4847068134	17.141055462
MYB	C31981+AF8-65	1.6186	0.530009	4.19595	1.64905	1.97851	0.21227	1.26314	0.501521	0.32744903	0.3930099262	0.1072878075	2.5186183629	0.8180903811	8.3664492613
MYB+AC0-related	C32247+AF8-65	0	0	0	8.65577	0.268323	0.316665	8.06088	0	0	8.65577	1.1801634597	8.06088	0	0
MYB	C32481+AF8-65	0.659236	0.314549	6.88349	0.181236	0.533729	0.104981	0.728825	1.81892	0.4771417216	0.026329086	0.196693453	0.4006910694	1.2351511722	3.7843830405
MYB+AC0-related	C32503+AF8-65	0.0941766	0	0.101228	0.271855	0	0	0.208236	27.9452	0	2.6855711858	0	0.0074515838	0.0941766	0.0036223752
C2H2	C32867+AF8-65	0	0	0.704765	0.991412	0	0	0.62133	20.5578	0	1.4067270651	0	0.0302235648	0	0.0342821216
Orphans	C3313+AF8-67	10.2267	6.32536	11.603	12.027	18.246	3.79998	13.8187	0.997561	0.6185142812	1.0365422735	0.208263729	13.8524862139	0.5604899704	11.6313689088
CCAAT	C33153+AF8-65	0.558984	0.518611	0.200279	0.717151	0.263995	0.934672	0.926985	20.4473	0.9277743191	3.58075984	3.5404912972	0.0453353254	2.1174037387	0.0097948873
PHD	C33367+AF8-65	1.85332	1.13484	3.58574	2.22911	1.40045	0.619782	1.43427	0.813519	0.6123281462	0.6216596853	0.4425591774	1.7630442559	1.3233746296	4.4076905395
CAMTA	C33459+AF8-65	0.184346	0	0.198148	0.17738	0	0	0.40761	22.01	0	0.8951894543	0	0.0185193094	0.184346	0.0090026352
LOB	C33545+AF8-65	0.0921729	0	0.198148	13.6583	0	0.102748	13.553	0.323677	0	68.929789854	0.102748	41.8719896687	0.0921729	0.61217819
mTERF	C33791+AF8-65	2.75056	1.22491	0.591299	1.14687	2.16504	0.51102	1.62181	0	0.4453311326	1.9395771006	0.2360325906	1.62181	1.2704430403	0.591299
Orphans	C79875+AF8-65	9.31113	8.70774	14.2223	10.5626	11.5907	9.22125	12.9163	2.27159	0.9351969095	0.742678751	0.795573175	5.686017283	0.8033276679	6.2609449769
PHD	C85735+AF8-65	24.5913	24.568	34.6053	18.2979	22.0138	22.3202	23.3693	13.4862	0.9990525104	0.5287600454	1.013918542	1.7328305972	1.1170856463	2.5659785559
bHLH	C33997+AF8-65	1.00323	2.53846	0.78425	3.24699	0.430729	3.55831	0.50415	0.960808	2.5302871724	4.1402486452	8.2611340309	0.5247146152	2.3291443112	0.8162400813
HB	C34049+AF8-65	3.4657	2.23385	0	0	3.79042	2.13499	0	0	0.6445595406	0	0.5632594805	0	0.9143313934	0
GNAT	C34131+AF8-65	5.26206	2.22215	0.975179	0.523783	5.05599	2.02268	0.601812	2.70804	0.4222965911	0.5371147246	0.400056171	0.2222315771	1.0407575964	0.3601050945
LOB	C34265+AF8-65	0.451263	0.200962	7.85781	3.56054	0.937733	0.503035	5.08876	0.633867	0.4453323228	0.4531211623	0.5364373441	8.0281194635	0.4812275989	12.3966226353
Trihelix	C34669+AF8-65	0	0	7.04504	4.6652	0	0	4.76461	1.57646	0	0.6621963821	0	3.0223475382	0	4.4688986717
HMG	C34851+AF8-65	2.94763	1.88946	0.57606	4.12547	3.881	1.39398	2.37002	0.313666	0.6410098961	7.161528313	0.3591806236	7.5558715321	0.7595027055	1.8365395038
MADS	C34979+AF8-65	0.44432	0.19787	0.573105	0.598545	0.0839369	0.396237	0.785956	17.0071	0.445332193	1.0443897715	4.7206532526	0.046213405	5.2935002365	0.033697985
bHLH	C35397+AF8-65	8.53231	0.587584	0.661835	0.0846384	7.14529	0.294161	0	0.463334	0.0688657585	0.1278844425	0.041168518	0	1.1941166839	1.428418808
EIL	scaffold9642+AF8-65	0	0	0.0613098	28.9458	0.0215506	0.228899	2.08099	0.24036	0	472.1235430551	10.6214676158	8.6578049592	0	0.2550748877
TAZ	C94651+AF8-65	10.6038	4.88834	10.951	7.13711	7.67047	8.42278	5.51402	4.2289	0.4609988872	0.6517313487	1.0980787357	1.3038899004	1.382418548	2.5895622975
SBP	scaffold2262+AF8-65	3.38884	2.10037	6.38389	2.21869	3.59693	1.57726	2.93545	2.20831	0.6197902527	0.3475451488	0.4385017223	1.3292744225	0.9421478872	2.890848658
MYB+AC0-related	C35865+AF8-65	1.30617	0.775571	0.37439	1.08924	0.328999	0.776545	0.673888	30.5785	0.5937749298	2.9093725794	2.3603263232	0.0220379679	3.9701336478	0.0122435698
C3H	scaffold11489+AF8-65	37.0703	23.4767	37.9323	44.844	29.5516	21.945	44.5351	18.2831	0.6333021314	1.1822114662	0.7425993855	2.4358615333	1.2544261563	2.0747192763
MADS	C88807+AF8-65	23.2509	21.4139	29.1006	31.1946	21.6251	18.0023	25.7659	9.38764	0.9209923057	1.0719572792	0.832472451	2.7446621302	1.0751811552	3.099884529
Trihelix	C36529+AF8-65	2.75877	2.78347	0.0926663	0.995448	3.25725	1.72984	0.476559	0.302742	1.0089532654	10.7422871098	0.5310737585	1.574142339	0.8469629289	0.306090004
S1Fa+AC0-like	C36591+AF8-65	0.600493	0.191013	0.36883	0.99052	0.486169	0.286879	0.28452	21.2377	0.3180936331	2.6855732994	0.5900808155	0.0133969309	1.2351527967	0.0173667582
bHLH	C36655+AF8-65	10.6373	1.33709	0	0	2.51188	0.765012	0	0	0.1256982505	0	0.3045575426	0	4.2347962482	0
MYB+AC0-related	scaffold1909+AF8-65	10.9498	11.2705	10.8491	12.4862	10.893	11.8453	9.87612	3.45348	1.0292882062	1.1508973095	1.0874231158	2.8597588519	1.0052143578	3.1414978514
Orphans	C36765+AF8-65	1.28043	0.475181	0.55052	1.31419	0.241887	0.761243	0.566237	25.7793	0.3711104863	2.387179394	3.1471017459	0.0219647935	5.2935048184	0.0213551183
SNF2	C37045+AF8-65	0	0	0.639125	0.735607	0	0	0.657372	17.3008	0	1.150959515	0	0.0379966244	0	0.0369419333
bHLH	C37181+AF8-65	0.339774	0	0.456518	0.326936	0.160468	0.284067	0.845192	18.6431	0	0.7161513894	1.7702407957	0.0453353788	2.1173941222	0.0244872366
Sigma70+AC0-like	C37189+AF8-65	0.509662	0.851132	1.00434	0.735607	0.641871	0.662823	0.939102	25.2055	1.6699930542	0.7324282613	1.0326420729	0.0372578207	0.7940255908	0.0398460653
Orphans	C37229+AF8-65	3.38117	2.44683	1.63545	2.44006	3.59291	1.13072	1.68214	0.148418	0.7236637022	1.4919808004	0.3147086902	11.3338004824	0.9410672686	11.0192159981
PLATZ	C37483+AF8-65	2.01885	3.83974	0.452086	0.404703	2.4631	3.18817	0.185997	0.590788	1.9019441761	0.8951902957	1.2943729447	0.3148286695	0.8196378547	0.7652254277
Orphans	C37835+AF8-65	0	0	0	1.20243	0	0	0.368417	37.3006	0	1.20243	0	0.0098769725	0	0
FHA	scaffold9123+AF8-65	1.16261	1.04783	0.684339	1.06542	0.732102	0.802285	0.856893	35.1887	0.901273858	1.5568599773	1.0958650571	0.0243513685	1.5880437425	0.019447692
BES1	C38221+AF8-65	0.330067	0.55121	0.266085	1.11158	0.0779414	0.551901	0.912271	18.9798	1.6699942739	4.1775372531	7.0809736546	0.0480653642	4.2348097417	0.0140193785
MYB	C38229+AF8-65	1.56782	2.38857	5.32169	1.42918	2.57207	0.643885	1.45963	0.289768	1.5234975954	0.2685575447	0.250337277	5.0372366859	0.6095557275	18.3653474504
C3H	C38477+AF8-65	0	0	0.97102	1.02729	0	0	0.817152	23.6483	0	1.0579493728	0	0.0345543654	0	0.0410608796
FAR1	C95695+AF8-65	7.19355	7.38349	4.90559	3.43081	8.73714	5.70071	3.69636	0.679702	1.0264042093	0.6993674563	0.6524686568	5.4382067435	0.82333006	7.2172658018
HB	C38853+AF8-65	5.77617	5.34389	0.437228	0.391403	8.06859	1.72307	0.449711	0.714216	0.9251614824	0.8951919822	0.2135528017	0.6296568545	0.7158834443	0.6121789487
RWP+AC0-RK	scaffold10093+AF8-65	6.36072	8.59275	3.65809	9.87651	7.15912	7.95745	3.52155	1.3134	1.3509083877	2.6999089689	1.1115123088	2.6812471448	0.8884779135	2.7852063347
GeBP	C39159+AF8-65	3.4657	2.42276	3.03213	1.00818	2.13161	2.15627	2.13853	5.51906	0.6990680093	0.3324989364	1.0115687204	0.3874808391	1.6258602652	0.549392469
bHLH	C94903+AF8-65	47.25	10.8732	7.51612	0.598753	27.7344	5.41992	2.41366	0.925916	0.2301206349	0.079662512	0.1954222915	2.6067807447	1.7036604361	8.1174966196
TRAF	C39589+AF8-65	1.27768	2.04481	4.20585	12.0635	2.94166	2.40344	6.00333	1.12168	1.600408553	2.8682668188	0.8170352794	5.3520879395	0.4343397945	3.7495988161
HB	C39695+AF8-65	0	0.0884969	5.38272	7.11312	0	0	2.02122	2.65177	0.0884969	1.3214731586	0	0.7622154259	0	2.0298593015
Orphans	scaffold6729+AF8-65	3.96	3.72089	1.53958	4.89133	2.12223	3.75687	2.17348	1.47936	0.9396186869	3.1770547812	1.7702463918	1.4692028986	1.8659617478	1.0407067921
SNF2	scaffold7272+AF8-65	175.792	134.745	286.071	252.796	131.982	138.124	291.017	255.629	0.7665024574	0.8836827221	1.0465366489	1.1384349976	1.3319392038	1.1190866451
C3H	scaffold4292+AF8-65	41.1492	42.5001	35.3987	47.1035	39.237	38.0718	35.909	14.7689	1.0328293138	1.3306562105	0.97030354	2.4313929947	1.0487346127	2.3968406584
Orphans	C40173+AF8-65	2.97956	0.960252	2.86553	1.1317	2.74029	0.786647	1.9071	0.55069	0.3222797997	0.3949356664	0.2870670622	3.4631099167	1.0873155761	5.203526485
Alfin+AC0-like	C40389+AF8-65	4.68338	2.95468	1.42631	1.35193	4.71862	1.21816	1.03555	1.50757	0.6308862403	0.9478514488	0.2581602248	0.6869001108	0.9925317148	0.9460986886
bHLH	C4105+AF8-67	650.232	38.2702	0.846633	0	280.879	16.5881	2.32214	1.38298	0.0588562236	0	0.0590578149	1.6790842962	2.3149897287	0.6121802195
PLATZ	C41095+AF8-65	2.53027	1.1951	5.35701	2.06577	3.6936	1.11113	1.3563	0.942386	0.4723211357	0.3856199634	0.3008257527	1.4392191735	0.6850416937	5.6845178091
CSD	C41107+AF8-65	81.582	57.5355	71.784	50.0213	66.7744	65.3857	52.8956	196.42	0.7052474811	0.6968307701	0.9792031078	0.2692984421	1.2217556429	0.3654617656
AP2+AC0-EREBP	C99217+AF8-65	15.3701	10.7033	106.99	48.8874	6.78251	12.0114	106.267	8.33578	0.6963715265	0.4569342929	1.7709373079	12.7482971	2.2661374624	12.8350316347
Trihelix	C41489+AF8-65	2.50807	2.79231	2.53247	4.53409	3.58941	3.47359	4.20125	1.33446	1.1133301702	1.7903825119	0.9677328586	3.1482772058	0.6987415759	1.8977489022
Orphans	C41523+AF8-65	2.0431	2.0219	1.70805	5.75208	2.07277	0.927869	5.1868	0.265726	0.9896236112	3.3676297532	0.4476468687	19.5193545231	0.9856858214	6.4278617824
HB	C41715+AF8-65	4.21911	1.00656	1.70063	1.23241	3.98518	0.50391	1.24941	1.58742	0.2385716419	0.7246785015	0.1264459824	0.7870695846	1.0586999834	1.0713169798
C2H2	C92701+AF8-65	2.75129	1.78895	1.36681	1.90208	1.15742	1.5077	2.31324	76.1553	0.6502222594	1.3916199033	1.3026386273	0.0303752989	2.3770886973	0.0179476675
CCAAT	C41909+AF8-65	1.27526	0.835166	0.48379	12.3429	0.637703	0.919836	3.89788	0.263425	0.6548986089	25.5129291635	1.442420688	14.796925121	1.9997710533	1.836537914
AUX/IAA	C41993+AF8-65	0.600121	0.167033	0.403159	0.866169	0.425135	0.752593	1.24401	26.2108	0.278332203	2.148455076	1.7702447458	0.0474617333	1.4116010209	0.0153814077
AP2+AC0-EREBP	C42253+AF8-65	0.59497	0.165599	0.399698	0.500928	0.140495	0.331615	0.739996	19.7179	0.2783316806	1.253266216	2.3603331079	0.0375291486	4.2348126268	0.0202708199
SNF2	scaffold8372+AF8-65	3.84587	3.03493	3.24687	1.64469	4.03625	2.52955	2.31326	0.879652	0.7891400385	0.5065463046	0.6267079591	2.6297444899	0.9528324559	3.6910846562
C2H2	C87347+AF8-65	2.29715	4.06816	2.08978	2.06257	1.74393	1.0443	1.65363	2.94732	1.7709596674	0.9869794907	0.5988199068	0.5610622532	1.3172260354	0.7090441486
G2+AC0-like	C42663+AF8-65	0.589906	0.903045	10.5415	2.90904	1.2537	1.97275	5.62502	0.258941	1.5308286405	0.2759607267	1.5735423147	21.7231724601	0.4705320252	40.7100459178
C2H2	C42791+AF8-65	2.2762	1.30795	2.92017	3.17932	2.70483	1.55515	1.46118	0.515688	0.5746199807	1.0887448333	0.5749529545	2.8334574394	0.8415316305	5.6626681249
DDT	C42827+AF8-65	2.64333	1.30795	1.10493	0.494561	3.19032	1.3096	1.13647	1.93383	0.4948114689	0.4475948703	0.4104917375	0.5876783378	0.8285469796	0.5713687346
HB	scaffold9380+AF8-65	9.54041	9.11328	4.67392	6.76786	8.9348	8.13899	4.51138	1.15378	0.9552293874	1.4480051006	0.9109314142	3.910086845	1.0677810359	4.0509629219
AP2+AC0-EREBP	C43073+AF8-65	9.17391	0.729542	1.1739	3.92324	8.39017	0.40581	1.4489	0.255677	0.0795235619	3.3420563932	0.0483673156	5.6669156788	1.0934116949	4.5913398546
LUG	C43079+AF8-65	1.89303	4.45831	0.626082	1.8215	1.58175	2.67834	1.20742	0.511355	2.3551185137	2.9093633102	1.6932764343	2.3612167672	1.1967946894	1.2243588114
C2C2+AC0-Dof	C43105+AF8-65	0.800897	0.405301	0.391301	0.420347	0.412631	0	1.04643	19.048	0.5060588315	1.0742293017	0	0.0549364763	1.9409520855	0.0205428916
WRKY	C74543+AF8-65	60.2244	22.4852	8.33334	6.87529	58.6758	17.6639	9.40419	6.44357	0.3733569782	0.82503414	0.3010423377	1.4594688969	1.0263924821	1.2932799675
HMG	C43529+AF8-65	0	0	0.309144	0.415114	0	0	0.31797	27.5219	0	1.3427852392	0	0.0115533448	0	0.0112326547
MYB+AC0-related	C43577+AF8-65	4.45795	1.84118	0.154572	0.0691857	5.84076	1.44273	0.158985	0.252495	0.4130104645	0.4475952954	0.247010663	0.6296560328	0.7632482759	0.612178459
bHLH	scaffold3683+AF8-65	4.55572	8.60148	0.243476	0.217958	5.43494	8.87371	0.321978	1.05112	1.8880616017	0.8951929554	1.6327153566	0.306318974	0.8382282049	0.2316348276
MYB	C43627+AF8-65	1.07854	0.320205	2.39587	6.91857	0.271663	0	9.5391	2.3987	0.296887459	2.8877067621	0	3.9767790887	3.9701394743	0.9988201943
C2H2	scaffold3195+AF8-65	5.41756	5.19738	8.40438	3.71555	2.99409	3.31936	2.03896	0.910744	0.9593580874	0.442096859	1.1086373489	2.2387849934	1.8094178866	9.2280377362
C2H2	C44229+AF8-65	2.32455	3.52909	1.81716	2.71118	2.39527	3.53351	4.20535	0.865769	1.5181820137	1.491987497	1.475203213	4.8573580251	0.9704751448	2.0988970499
TUB	scaffold8451+AF8-65	6.2121	0.424674	2.16717	0.393249	6.92282	0.242975	0.331344	2.20059	0.0683623895	0.1814573845	0.0350976914	0.1505705288	0.8973366345	0.9848131637
MYB+AC0-related	scaffold11044+AF8-65	19.2947	16.7473	16.3088	14.6223	16.9942	16.3194	15.753	7.17487	0.8679741069	0.8965895713	0.960292335	2.1955798502	1.1353697144	2.2730446684
HB	C79659+AF8-67	31.2959	26.1357	1.67282	0.553695	28.3625	29.6236	0.289173	2.13553	0.8351157819	0.3309949666	1.0444636404	0.1354104133	1.1034252975	0.7833277922
C2H2	C44577+AF8-65	4.33212	1.78921	3.00418	0.94126	3.62993	0.623114	1.62222	1.47221	0.4130102583	0.3133167786	0.1716600596	1.1018944308	1.1934445017	2.0405920351
bHLH	C68825+AF8-65	23.5631	3.98096	1.14975	0.0882209	40.0677	0.476952	0.405454	0.643928	0.1689489074	0.0767305066	0.0119036531	0.629657353	0.5880821709	1.7855257109
PLATZ	C44753+AF8-65	0	0.542355	6.13384	4.75436	0	1.47395	4.0008	9.40872	0.542355	0.775103361	1.47395	0.4252225595	0	0.6519313998
Trihelix	C44849+AF8-65	8.73356	3.0096	5.88579	3.33475	10.2789	1.69986	6.66687	2.31235	0.3446017432	0.5665764494	0.1653737268	2.8831578265	0.8496590102	2.5453715917
C2C2+AC0-GATA	C4487+AF8-67	4.06471	8.57437	3.44925	1.23509	5.25383	6.9158	2.83818	1.12687	2.109466604	0.3580749438	1.3163349404	2.5186401271	0.7736660684	3.0609120839
CCAAT	C79419+AF8-65	109.847	237.004	141.145	184.238	102.529	230.707	158.034	76.5728	2.1575828197	1.3053101421	2.2501633684	2.0638399014	1.0713749281	1.8432785532
C2H2	C45327+AF8-65	0.818669	0.683587	3.59319	1.37854	0.579958	0.608395	3.39408	0.838501	0.8349980273	0.3836535224	1.049032861	4.0477948148	1.4116004952	4.2852542812
SRS	C45715+AF8-65	2.63989	2.86371	1.67342	1.30264	1.72628	2.8673	0.898016	0.2377	1.0847838357	0.7784298024	1.6609704104	3.777938578	1.5292362768	7.0400504838
mTERF	C45741+AF8-65	2.50451	3.76803	1.67342	3.32172	2.49352	2.94276	2.24504	1.1885	1.5044978858	1.9849888253	1.1801629825	1.888969289	1.004407424	1.4080100968
MYB	C96619+AF8-65	70.3184	55.7274	30.7637	24.2271	55.1362	61.3086	30.51	7.37953	0.792500967	0.7875223071	1.11194823	4.134409644	1.2753581132	4.1687885272
SET	C45905+AF8-65	0.876539	1.12601	2.89898	3.82783	3.31175	0.45097	1.86359	1.30226	1.2846091275	1.3204057979	0.1361727184	1.4310429561	0.2646754737	2.2261146008
MYB	C46095+AF8-65	0.468338	2.01117	3.45191	1.4163	1.83268	0.820394	2.44094	0.234947	4.2942703774	0.4102945905	0.4476471615	10.3893218471	0.255548159	14.6922923042
Orphans	C46125+AF8-65	3.94742	1.34078	4.17106	1.67381	3.85494	1.26788	2.21904	3.5242	0.3396598284	0.4012912785	0.3288974666	0.6296577947	1.0239899973	1.1835480393
GRAS	C46243+AF8-65	1.7995	1.78083	1.93423	1.34673	1.25905	1.70877	2.06314	0.702129	0.9896248958	0.6962615614	1.3571899448	2.9384059055	1.429252214	2.7548071651
Orphans	C4627+AF8-67	11.4211	12.4911	6.34975	6.25266	12.2758	7.90222	6.53103	2.76596	1.0936862474	0.9847096342	0.6437234233	2.3612163589	0.9303752098	2.2956767271
MYB	C46497+AF8-65	4.89431	1.39906	0.213274	0.381842	4.43552	1.10591	0.292484	0.232256	0.2858543901	1.7903823251	0.2493304055	1.259317305	1.1034354484	0.918271218
HB	scaffold7519+AF8-67	53.4908	29.0652	25.8223	8.90109	52.3519	28.409	7.2954	4.51774	0.5433682054	0.3447055452	0.5426546123	1.6148339657	1.0217547023	5.7157561081
C2H2	C69525+AF8-67	746.466	705.732	921.274	540.468	618.972	636.342	674.556	344.751	0.9454308703	0.5866528308	1.0280626587	1.9566469713	1.205977007	2.6722881152
Trihelix	C46803+AF8-65	1.24713	2.70385	1.41105	4.98949	1.85997	2.92675	1.52391	0.921988	2.1680578608	3.5360121895	1.5735468852	1.6528523148	0.6705108147	1.5304429125
ARF	C46905+AF8-65	6.14671	6.77052	2.1086	1.32132	7.65885	2.62413	1.37357	1.14814	1.1014868116	0.6266337855	0.3426271568	1.1963436515	0.802563048	1.8365356141
C2H2	C82071+AF8-65	0	0	13.0574	13.6828	0	0.0796559	20.2637	1.882	0	1.0478962121	0.0796559	10.767109458	0	6.9380446334
HB	scaffold4276+AF8-65	5.93392	3.30996	0.508691	0.291907	7.23251	1.24448	0.160989	0.724419	0.5578032734	0.5738395214	0.1720675118	0.2222318851	0.8204509914	0.7022054916
C2H2	C47607+AF8-65	5.77617	3.00103	0.27594	0.432283	4.18286	1.71703	0.212863	1.01419	0.5195536142	1.5665833152	0.4104918644	0.2098847356	1.3809140158	0.2720791962
bZIP	C97217+AF8-65	26.0637	38.7322	80.6581	72.5868	32.494	47.727	54.4074	10.585	1.4860591551	0.8999319349	1.4687942389	5.1400472367	0.8021080815	7.6200377893
MADS	C87045+AF8-65	71.0645	48.4929	91.7857	43.4395	52.1877	44.1919	76.0453	19.7586	0.6823786842	0.4732708908	0.846787653	3.8487190388	1.3617097515	4.6453544279
MYB	C48085+AF8-65	2.15025	1.54902	9.38094	1.39962	4.42047	1.97395	2.09756	0.222085	0.7203906522	0.149198268	0.4465475391	9.4448521962	0.486430176	42.2403133935
C2H2	scaffold7507+AF8-65	9.46288	3.55655	14.6276	10.4373	8.35484	2.87256	14.4644	3.70193	0.3758422383	0.7135346879	0.3438198697	3.9072591864	1.1326225278	3.9513442988
TRAF	scaffold5925+AF8-65	14.4283	20.9673	10.3586	9.62171	12.7609	23.4587	10.1733	3.8085	1.4532065455	0.9288620084	1.8383264503	2.6712091375	1.130664765	2.7198634633
C2C2+AC0-CO+AC0-like	scaffold9076+AF8-65	30.9273	30.4417	12.1439	35.608	23.9167	30.7769	13.5349	5.14535	0.9842986617	2.9321717076	1.2868372309	2.630511044	1.2931257239	2.3601698621
FHA	C50279+AF8-65	0.825167	0.853062	0.19006	0.283567	0.334035	0.459918	0.521298	14.6954	1.0338052782	1.491986741	1.3768557187	0.0354735495	2.4703010164	0.0129332989
SNF2	C50291+AF8-65	2.23974	3.01853	2.66085	2.83567	2.95064	2.4967	1.82454	0.724419	1.3477144669	1.0657008099	0.8461554104	2.5186252707	0.7590692189	3.6730814625
MYB	C50461+AF8-65	0.646147	0.719375	0.252555	1.13042	0.44387	0.327399	0.909178	27.744	1.1133302484	4.4759359347	0.7376010994	0.0327702566	1.4557122581	0.0091030493
MYB+AC0-related	C50707+AF8-65	8.46004	0.909403	0	5.83862	3.30661	0.715428	4.32177	0.409772	0.1074939362	5.83862	0.216362982	10.5467674707	2.5585236844	0
PHD	C5083+AF8-65	0.962694	1.42906	1.3797	5.24915	1.21242	0.715428	3.54772	1.12687	1.4844384612	3.8045589621	0.5900826446	3.1482957218	0.7940268224	1.2243648336
zf+AC0-HD	C51059+AF8-65	9.26873	2.30739	0.309401	0	8.15666	1.34767	0	0	0.2489434906	0	0.1652232654	0	1.1363388936	0.309401
LOB	C51113+AF8-65	0	0	4.74899	3.31267	0	0	7.23171	0.805976	0	0.6975525322	0	8.9726120877	0	5.8922225972
C2H2	scaffold8112+AF8-65	5.9411	2.03719	7.01417	1.45073	7.56904	2.73941	1.85776	2	0.3428977799	0.206828463	0.3619230444	0.92888	0.7849212053	3.507085
MYB+AC0-related	C52035+AF8-65	0.223594	0	6.6092	8.92853	0.105598	0	19.4049	1.96294	0	1.3509244689	0	9.8856307376	2.1174075267	3.3669903308
BES1	scaffold10384+AF8-65	9.54569	5.6554	5.81095	2.99047	10.4719	6.69602	2.78631	2.72844	0.5924558623	0.5146266962	0.63942742	1.0212099222	0.9115528223	2.1297701251
WRKY	C52415+AF8-65	4.51091	3.00103	5.02604	6.93416	0.727453	3.80199	7.60226	0.772714	0.6652826148	1.3796467995	5.226440746	9.8383878123	6.200964186	6.5043987814
C3H	C52725+AF8-65	3.54199	1.33469	4.6272	3.72276	4.2206	1.21488	2.53026	1.81788	0.3768192457	0.8045383817	0.28784533	1.3918740511	0.8392148036	2.5453825335
Orphans	scaffold7545+AF8-65	15.8923	22.8648	22.4678	33.5459	19.1458	24.5469	23.2292	4.10968	1.4387344815	1.4930656317	1.2821036468	5.6523135621	0.8300671688	5.4670436628
AP2+AC0-EREBP	C52925+AF8-65	16.0289	0	0.931296	0.104211	0.664938	0	0	0.76064	0	0.1118989022	0	0	24.1058564859	1.224358435
ABI3VP1	scaffold4062+AF8-67	0	0	0	0.581421	0	0	0	0	0	0.581421	0	0	0	0
MYB	C53507+AF8-65	2.1262	1.89373	6.79903	4.70548	1.25519	1.30357	4.23115	1.95993	0.8906640956	0.6920810763	1.0385439655	2.158827101	1.6939268159	3.4690167506
Orphans	C73607+AF8-65	16.1178	84.0775	16.9721	13.9069	17.5113	64.0792	8.86775	8.45894	5.2164377272	0.8193977174	3.6593057055	1.0483287504	0.9204228127	2.0064097866
mTERF	C53613+AF8-65	4.34537	4.60184	2.44928	3.31436	4.40476	4.78483	3.57376	2.23307	1.0590214412	1.3531976744	1.0862861995	1.6003797463	0.986516859	1.0968218641
C2C2+AC0-CO+AC0-like	C53665+AF8-65	1.74875	0.58998	0.8544	1.37673	0.300325	0.827008	1.40607	39.2648	0.3373724089	1.6113412921	2.7537101473	0.0358099366	5.8228585699	0.0217599478
MYB+AC0-related	C73363+AF8-65	457.472	139.586	279.882	93.6182	337.488	103.088	166.277	326.986	0.3051246852	0.3344916786	0.3054567866	0.508514126	1.3555207889	0.8559449028
Orphans	C62021+AF8-65	3.44196	2.24637	4.42259	1.48465	4.89536	1.58766	2.75556	0.277859	0.6526426803	0.3356969559	0.3243193555	9.9171162352	0.7031066152	15.9166699657
FAR1	C54095+AF8-65	4.33212	5.46229	4.60038	2.05911	4.04263	4.24731	2.19275	0.641504	1.2608815084	0.4475956334	1.0506304064	3.4181392478	1.0716093236	7.1712413329
LOB	C54129+AF8-65	0.782914	0.755423	6.11514	6.02666	0.542303	0.872736	6.34743	0.916434	0.9648863094	0.9855309936	1.6093143501	6.9262270933	1.4436836971	6.6727554848
TRAF	C54317+AF8-65	5.70699	2.2527	2.62101	2.34631	10.046	1.38802	1.3766	0.273284	0.394726467	0.8951930744	0.1381664344	5.0372506257	0.5680858053	9.5907919966
GRAS	C54319+AF8-65	4.15054	6.18048	1.61722	3.09513	4.41046	9.42694	1.54868	2.82393	1.4890785295	1.9138583495	2.1374051686	0.5484130272	0.9410673717	0.5726841671
CPP	C97883+AF8-65	87.8939	26.6452	67.4932	45.398	56.4889	18.6547	58.0992	142.184	0.3031518683	0.6726307243	0.3302365597	0.4086198166	1.55594993	0.4746891352
C2H2	C86849+AF8-65	0.118587	0.0990197	23.0076	3.58008	0.0840087	0	19.1577	2.6027	0.8349962475	0.1556042351	0	7.3607023476	1.4116037982	8.83989703
Orphans	C54681+AF8-65	0.102233	0	0.109887	0.836147	0	0	1.07373	70.4546	0	7.609153039	0	0.0152400269	0.102233	0.0015596852
C2H2	scaffold6720+AF8-65	2.61672	0.323697	2.18761	2.71368	2.52656	0.453744	4.43584	1.63359	0.1237033385	1.2404770503	0.1795896397	2.7153937034	1.0356848838	1.3391426245
CSD	C56361+AF8-65	113.145	32.0458	80.6602	165.103	75.8324	23.9157	126.859	37.2437	0.2832277166	2.0468954949	0.3153757497	3.4061868182	1.4920403416	2.165740783
bHLH	scaffold2246+AF8-65	18.5872	4.6466	2.54314	1.24757	20.9088	2.86953	1.43343	1.19642	0.2499892399	0.4905628475	0.1372403007	1.1980993297	0.8889654117	2.1256247806
Trihelix	C88123+AF8-65	21.0839	5.79396	38.6427	13.0602	17.8025	2.33617	15.068	3.38337	0.274804946	0.3379732783	0.1312270748	4.4535477941	1.1843224266	11.4213639064
OFP	C56325+AF8-65	4.75684	0.864642	1.46086	0.233526	4.21801	0.054108	0.375641	1.19316	0.1817681486	0.1598551538	0.0128278501	0.3148286902	1.1277450741	1.2243621979
HB	C56419+AF8-65	6.6313	1.77834	0	0	9.46401	0.755396	0	0.169975	0.2681736613	0	0.0798177517	0	0.7006860728	0
C2H2	C56455+AF8-65	0	0	0.674476	0	0	0.107613	1.54756	28.4763	0	0	0.107613	0.0543455435	0	0.0236855209
MYB+AC0-related	scaffold11653+AF8-65	41.2951	96.2325	43.9721	44.5933	52.3171	128.956	36.0896	24.7109	2.3303612293	1.0141271397	2.464891976	1.4604729087	0.789323185	1.779461695
AP2+AC0-EREBP	C56825+AF8-65	1.71853	0.69091	0.564422	1.33206	0.315631	0.638564	1.21385	29.8389	0.4020354605	2.3600426631	2.0231346097	0.0406801189	5.4447440207	0.0189156437
FAR1	C57315+AF8-65	1.0801	1.35935	1.71621	2.16894	2.12913	2.51272	2.0248	0.824542	1.2585408758	1.2637963886	1.1801627895	2.4556662972	0.5072964075	2.0814100434
MADS	C57445+AF8-65	1.12098	1.87203	3.05787	6.92118	1.54412	1.35372	7.95225	0.984116	1.6699941123	2.2633990327	0.8766935212	8.0806022867	0.7259668938	3.1072251645
Orphans	C57503+AF8-65	6.63247	1.24802	1.55634	1.21345	7.41179	0.885125	1.96224	0	0.1881682088	0.7796818176	0.1194212194	1.96224	0.8948540096	1.55634
TRAF	C57689+AF8-65	0.602327	6.08689	0.547821	0.445822	0.78775	9.09014	0.512238	1.22028	10.1056236895	0.8138096203	11.5393716281	0.4197708723	0.764616947	0.4489305733
Trihelix	C58125+AF8-65	6.40103	6.71923	4.66877	7.83095	4.05954	5.75929	7.22836	2.89003	1.0497107497	1.6773047291	1.418705075	2.5011366664	1.5767870251	1.6154745798
CCAAT	C58181+AF8-65	2.23446	0.558462	12.7931	2.19392	1.16297	1.82999	16.8386	22.6591	0.2499315271	0.1714924451	1.5735487588	0.7431274852	1.9213393295	0.564589944
AP2+AC0-EREBP	C58813+AF8-65	13.9961	0.346273	72.2113	1.19709	1.04921	0.198118	1.86665	4.29079	0.0247406778	0.0165775994	0.1888258785	0.4350364385	13.3396555504	16.8293717474
S1Fa+AC0-like	C74233+AF8-65	17.1564	6.29395	13.3948	3.12189	14.1621	3.97291	4.45654	1.5968	0.3668572661	0.2330673097	0.2805311359	2.7909193387	1.2114305082	8.3885270541
AP2+AC0-EREBP	C94759+AF8-65	5.19218	7.48287	3.86899	4.23996	4.78394	4.07163	4.71899	1.56602	1.4411807757	1.0958829048	0.8511039018	3.0133650911	1.0853355184	2.4705878597
zf+AC0-HD	C59273+AF8-67	27.7256	84.0367	0	0.122376	15.7671	27.0432	0	2.00976	3.0310146579	0.122376	1.7151663908	0	1.7584463852	0
C3H	scaffold8108+AF8-65	3.04738	0.154215	2.02488	5.53126	8.22964	0.277936	5.48237	1.75111	0.0506057663	2.7316482952	0.0337725587	3.1307970373	0.3702932328	1.1563408352
bZIP	C79957+AF8-65	89.2184	66.6324	63.8903	50.1903	68.0144	57.1665	64.4199	66.2648	0.7468459421	0.7855699535	0.8405058341	0.9721586725	1.3117575102	0.9641664956
GNAT	C59957+AF8-65	7.12773	2.99364	3.48663	5.54423	4.75712	1.33218	3.1143	4.64627	0.419999074	1.5901400493	0.2800391834	0.6702796006	1.4983288208	0.7504148489
AP2+AC0-EREBP	C77777+AF8-65	1.7926	0.855325	0.756965	1.17045	0.685347	1.16565	0.849355	31.812	0.4771421399	1.5462405792	1.7008172502	0.0266992016	2.6156093191	0.0237949516
MYB+AC0-related	C60255+AF8-65	17.7089	7.66988	6.4055	2.60273	15.4495	4.85269	2.71011	10.5376	0.4331087758	0.4063273749	0.3141001327	0.257184748	1.146244215	0.6078708624
PHD	C60275+AF8-67	0	0.0679307	19.5441	8.36623	0	0.952224	9.14037	280.687	0.0679307	0.4280693406	0.952224	0.0325642798	0	0.0696295162
CSD	C60453+AF8-65	0.88111	0.186851	4.9158	1.4534	0.396312	0.280628	2.64404	33.3724	0.212063193	0.2956588958	0.7080986697	0.0792283444	2.2232735824	0.1473013628
WRKY	C60685+AF8-65	6.49819	0.927516	2.01482	23.207	0.983636	0.417906	37.9009	2.55985	0.1427345153	11.5181505048	0.4248583826	14.8059065961	6.6062954182	0.7870851808
G2+AC0-like	C60771+AF8-65	7.72926	3.74743	7.4593	3.11883	7.57546	3.61317	4.91576	1.53222	0.4848368408	0.4181129597	0.4769571749	3.2082599105	1.0203023975	4.8682956756
LOB	C60965+AF8-67	0.0591416	0.0658441	14.1443	69.142	0	0	82.4173	8.20349	1.1133297036	4.8883295745	0	10.0466143068	0.0591416	1.724180806
AP2+AC0-EREBP	C61263+AF8-65	4.24039	1.36181	4.51405	2.04008	1.579	0.727211	2.79477	0.859076	0.3211520638	0.4519400538	0.4605516149	3.2532278867	2.685490817	5.2545409254
C2C2+AC0-GATA	C6133+AF8-65	4.33212	5.8566	6.98472	10.4211	4.38421	9.31334	10.6051	0	1.3519016094	1.4919853623	2.1242914915	10.6051	0.9881187261	6.98472
GNAT	C61577+AF8-65	9.02694	6.23636	1.64601	4.53681	9.32578	14.2853	4.72259	4.17468	0.6908609119	2.7562469244	1.5318075271	1.1312459877	0.9679554954	0.3942841128
C3H	C61717+AF8-65	5.81715	2.94063	4.60271	3.88926	5.89691	2.58744	4.15894	0.562136	0.5055104304	0.844993493	0.4387789537	7.398458736	0.9864742721	8.1878940328
HRT	C61741+AF8-65	2.56126	1.20299	5.33398	1.84836	1.77663	0.93683	2.96435	0.210801	0.4696867948	0.3465254838	0.5273073178	14.0623146949	1.4416395085	25.3033904014
TRAF	scaffold7972+AF8-65	7.07553	1.90857	15.4336	5.94666	6.49758	1.63101	4.30957	3.35506	0.2697423373	0.3853060854	0.2510180713	1.2844986379	1.0889485008	4.6000965706
C2H2	C61963+AF8-65	2.85504	0.706355	5.15729	3.3958	3.2211	0.928255	2.71802	1.39248	0.2474063411	0.6584465873	0.2881795039	1.9519274963	0.8863555928	3.7036725842
CCAAT	C62037+AF8-67	383.152	142.549	144.96	116.226	293.067	107.504	150.663	168.484	0.372042949	0.8017798013	0.3668239686	0.894227345	1.307387048	0.8603784336
MADS	C6247+AF8-65	6.18875	4.82308	0	5.06168	5.55333	5.51901	0.342102	0.543314	0.7793302363	5.06168	0.9938199243	0.6296579878	1.1144214372	0
GNAT	C62673+AF8-67	16.4194	8.03592	11.3414	11.7697	10.747	7.15541	11.9393	8.56173	0.4894161784	1.0377642972	0.665805341	1.3944962058	1.5278124128	1.3246621886
CAMTA	C67295+AF8-65	8.16221	3.4618	9.71333	6.07735	4.65026	2.70793	7.12594	12.0565	0.4241253288	0.6256711138	0.5823179779	0.5910454941	1.7552158374	0.8056508937
TRAF	C62853+AF8-65	7.43745	0.341457	2.14281	1.10667	9.12536	0.427357	0.805301	2.42328	0.0459104935	0.5164573621	0.0468317962	0.332318593	0.8150308591	0.8842601763
FAR1	C63243+AF8-65	1.8959	2.99728	2.40466	3.4661	1.6117	2.87423	2.59907	1.06523	1.5809272641	1.4414095964	1.7833529813	2.4399143847	1.1763355463	2.257409198
mTERF	C90437+AF8-65	31.6795	0.810961	0.123623	0.0737777	17.8403	0.427357	0.0282562	0.179502	0.0255989204	0.5967959037	0.023954586	0.1574144021	1.7757268656	0.6886998474
mTERF	C63659+AF8-65	1.60242	2.28189	0.841171	2.29488	1.90077	2.86633	2.67796	0.588883	1.4240274085	2.7281967638	1.5079836066	4.5475247205	0.8430372954	1.4284178691
ABI3VP1	C6375+AF8-65	0.928312	0.344506	1.33042	8.63462	0.876841	1.06376	1.36841	0.543314	0.371110144	6.4901459689	1.2131731979	2.5186356324	1.0587004942	2.448712899
PLATZ	C63887+AF8-65	0.110843	0.205675	5.44084	7.25255	1.18657	1.40035	4.86091	0.129747	1.8555524481	1.3329835099	1.1801663619	37.4645271182	0.0934146321	41.9342258395
Orphans	C63897+AF8-65	1.73654	1.11065	0.635426	1.24431	0.767781	0.823733	1.51137	44.049	0.639576399	1.9582295972	1.0728749474	0.0343111081	2.261764748	0.0144254353
NAC	scaffold9538+AF8-65	4.36231	4.33573	12.2983	3.87796	5.14699	1.19466	5.52369	2.22626	0.993906898	0.3153248823	0.2321084751	2.4811522464	0.8475458472	5.5241975331
ARF	C64305+AF8-65	9.19101	8.21036	7.38008	7.89993	10.2942	5.62893	7.47029	5.67689	0.8933033475	1.0704396158	0.5468059684	1.3159124098	0.8928338288	1.3000216668
bHLH	C64643+AF8-65	25.7237	0.159771	26.9555	12.0134	11.759	0.159971	27.9631	23.8113	0.0062110427	0.4456752796	0.013604133	1.1743625926	2.1875754741	1.1320465493
C2C2+AC0-Dof	C64857+AF8-65	7.7569	5.26875	4.5513	1.88307	5.98245	3.88711	1.57353	3.87348	0.6792339723	0.4137433261	0.6497521918	0.4062316057	1.2966092487	1.1749899315
SET	C64961+AF8-65	72.645	25.7231	46.66	46.2705	46.6262	29.0736	41.7238	76.0951	0.3540931929	0.9916523789	0.6235464181	0.5483112579	1.5580296057	0.6131800865
NAC	C65293+AF8-65	2.90559	2.45539	2.55871	1.81896	4.00099	2.26335	2.08993	1.78251	0.8450572861	0.7108894716	0.5656974899	1.1724646706	0.7262177611	1.4354533775
bHLH	C65391+AF8-65	4.42801	0.0776351	5.9588	13.084	3.4909	0	16.4209	1.22437	0.0175327291	2.1957441096	0	13.4117137793	1.2684436678	4.8668294715
C3H	scaffold2319+AF8-65	1.96067	1.445	3.68066	1.30201	2.49102	0.969675	2.10658	0.193948	0.7369929667	0.3537436221	0.3892682516	10.8615711428	0.7870952461	18.9775609957
FAR1	scaffold10075+AF8-65	4.75577	5.68018	6.2674	13.9211	3.92412	4.38735	9.8508	3.29531	1.1943765153	2.2211922009	1.1180468487	2.9893393945	1.2119328665	1.9019151461
NAC	C77689+AF8-65	53.6134	40.397	141.893	298.87	37.6923	86.4827	270.67	12.2229	0.7534870014	2.1063054555	2.2944394478	22.1444992596	1.4223966168	11.6087835129
TCP	C66279+AF8-65	17.1603	7.19248	2.67635	2.07208	21.9295	7.50157	1.82277	0.827104	0.4191348636	0.7742186186	0.3420766547	2.2037978295	0.7825212613	3.2358083143
FHA	C66917+AF8-67	65.9362	59.0361	13.2794	20.5695	93.2675	51.7343	23.3524	6.70257	0.8953518704	1.5489781165	0.5546873241	3.4840963988	0.7069579435	1.9812400318
bHLH	C66923+AF8-65	8.31899	2.74559	0.21206	0.759336	7.26763	1.57611	0.181762	0.635069	0.3300388629	3.5807601622	0.2168671217	0.2862082703	1.144663391	0.3339164721
TRAF	C66973+AF8-65	7.41712	1.82693	3.45708	0.600003	8.80384	1.42679	1.12479	5.82005	0.2463125849	0.1735577424	0.1620645082	0.1932612263	0.8424869148	0.593994897
AP2+AC0-EREBP	C66979+AF8-65	0.393085	0.401164	6.47858	4.28664	0.309408	0.401667	6.37382	0.287577	1.0205528066	0.6616635127	1.2981791033	22.1638726324	1.2704422639	22.528157676
CPP	C67063+AF8-67	88.0463	29.6174	18.6754	23.2503	90.2941	31.0655	27.6298	7.6367	0.3363843796	1.2449693179	0.34404795	3.6180287297	0.9751057932	2.4454803777
C3H	C67177+AF8-67	779.325	376.901	558.925	309.841	592.74	293.652	403.729	449.953	0.4836249318	0.5543516572	0.4954145156	0.8972692703	1.314783885	1.2421852949
HMG	C67223+AF8-67	620.561	570.687	795.344	920.022	519.109	497.7	862.298	139.902	0.9196307857	1.1567598423	0.9587581799	6.1635859387	1.1954348701	5.6850080771
MYB+AC0-related	C67273+AF8-65	2.53113	2.4567	2.82528	1.06162	2.94251	1.33841	2.94182	0.626745	0.9705941615	0.375757447	0.4548531696	4.6938068912	0.860194188	4.5078620492
S1Fa+AC0-like	C67335+AF8-65	87.4507	49.2386	119.957	103.993	60.7987	46.6336	125.955	108.703	0.5630440923	0.8669189793	0.7670164	1.1587076714	1.4383646361	1.1035298014
HB	C67355+AF8-65	5.01104	3.38336	0.10425	0.0311078	5.58823	1.83796	0	0.510878	0.6751811999	0.2983961631	0.3288984169	0	0.8967132706	0.2040604606
bZIP	C76363+AF8-67	247.34	546.469	173.749	82.0884	216.522	807.8	132.667	101.293	2.2093838441	0.4724539422	3.7307987179	1.3097351248	1.142331957	1.7153110284
MYB+AC0-related	C67527+AF8-65	27.1983	0.0715857	8.18988	0.278411	42.4831	0.573404	0.888575	0.338689	0.0026319917	0.0339945152	0.013497226	2.6235720676	0.6402145794	24.1811219142
Orphans	C67689+AF8-65	0.383657	171.673	1.09969	2.33802	0.24159	176.486	9.79092	14.7637	447.4647927706	2.126071893	730.518647295	0.6631752203	1.5880500021	0.0744860706
MADS	C67831+AF8-65	1.3672	2.15933	8.544	10.9527	1.14123	2.72913	13.674	1.22819	1.5793812171	1.2819171348	2.3913934965	11.1334565499	1.1980056606	6.9565783796
FAR1	C67959+AF8-65	2.97241	3.83734	1.97136	2.00815	1.85182	4.2299	1.78292	1.94324	1.2909861022	1.0186622433	2.284185288	0.9174986106	1.6051290082	1.0144706778
AP2+AC0-EREBP	scaffold6889+AF8-65	66.3434	2.27596	64.4268	5.93186	22.417	0.81895	7.99855	5.94491	0.0343057486	0.0920713119	0.0365325423	1.345445095	2.9595128697	10.8373045176
PHD	scaffold6492+AF8-65	8.7511	12.9763	10.3585	13.5182	9.94269	15.1186	10.9577	2.83029	1.4828193027	1.3050345127	1.520574412	3.871582064	0.8801541635	3.6598723099
AP2+AC0-EREBP	C68479+AF8-65	8.05977	7.10952	0.799682	0.41759	8.37417	5.94355	0.137085	0.925287	0.8820996133	0.5221950725	0.7097479511	0.1481540322	0.9624559807	0.8642529291
GNAT	C68485+AF8-65	24.4273	13.1492	25.19	12.9453	19.5593	9.15722	17.3756	20.7373	0.5382993618	0.513906312	0.4681772865	0.837891143	1.2488841625	1.2147193704
CCAAT	C68491+AF8-65	10.8497	0.483171	4.46489	2.56519	9.0769	0.760222	2.87879	0.598715	0.0445331207	0.5745247923	0.0837534841	4.8082810686	1.1953089711	7.4574547155
C3H	C68519+AF8-65	3.4099	3.07159	2.99881	6.65161	2.81091	2.69533	6.13457	1.30629	0.9007859468	2.218083173	0.9588816433	4.6961777247	1.2130946918	2.2956694149
C2H2	C78541+AF8-65	3.97975	4.61539	39.1679	156.466	1.6446	7.69427	184.748	31.0079	1.1597185753	3.9947508036	4.6785054117	5.9580945501	2.4198893348	1.2631587434
bZIP	C68777+AF8-65	6.68604	1.33168	10.3514	3.33475	3.73705	0.649583	5.22174	1.50782	0.1991732027	0.3221544912	0.1738224	3.4631056757	1.7891224361	6.8651430542
C2C2+AC0-Dof	C6893+AF8-65	1.21603	1.35385	6.53541	2.04765	1.72292	1.69443	2.3527	0	1.1133360197	0.3133162265	0.9834641191	2.3527	0.7057959743	6.53541
HMG	C69019+AF8-65	20.2722	13.1769	13.1132	16.8782	15.5078	9.53987	12.0113	5.06205	0.6499985201	1.2871152732	0.6151659165	2.3728133859	1.3072260411	2.5904919944
FAR1	C84369+AF8-65	13.853	15.7681	12.7154	17.1291	13.0695	13.2415	12.2126	3.38062	1.1382444236	1.3471145225	1.0131604116	3.6125326124	1.0599487356	3.761262727
CCAAT	C69507+AF8-65	52.4321	18.8946	30.2751	17.6765	45.1659	17.7566	18.3348	11.9716	0.3603632126	0.5838626462	0.3931417286	1.5315246082	1.1608780075	2.5289100872
WRKY	C69513+AF8-65	18.311	5.43633	1.08811	1.71894	7.762	1.85864	0.98751	0.67961	0.2968887554	1.579748371	0.239453749	1.4530539574	2.3590569441	1.6010800312
C3H	C69711+AF8-65	32.2068	7.72351	0.0634614	0	14.5274	3.78433	0	0.725653	0.2398099159	0	0.2604960282	0	2.2169693132	0.0874541964
AUX/IAA	C69713+AF8-65	2.41656	2.88729	3.57947	13.356	2.19906	2.26674	7.62398	1.08663	1.1947934254	3.731278653	1.0307767864	7.0161692572	1.0989058962	3.2941019482
Orphans	C69729+AF8-65	0	0.16405	0.221737	0.737275	0	0.0657025	1.33582	31.564	0.16405	3.3249976323	0.0657025	0.0423209986	0	0.0070249968
PHD	C69901+AF8-65	7.81539	4.66014	6.48132	4.90073	5.33609	6.26483	4.46581	3.34065	0.5962773451	0.756131467	1.1740487885	1.3368087049	1.4646285951	1.9401373984
OFP	scaffold3139+AF8-65	15.5381	12.4226	0.549843	0.369161	20.2784	8.51781	0.600887	1.15078	0.7994928595	0.6713934705	0.4200434946	0.5221562766	0.7662389538	0.4778002746
WRKY	C84335+AF8-65	28.8591	11.4736	24.9633	13.9708	19.2525	8.61143	21.1258	12.3022	0.3975730359	0.5596535714	0.4472889235	1.7172375673	1.4989793533	2.0291736437
MYB+AC0-related	C70213+AF8-65	4.36101	342.6	6.86055	24.8439	3.54634	494.439	21.8398	50.76	78.5597831695	3.6212694318	139.422334012	0.4302561072	1.2297213465	0.1351566194
GNAT	C70313+AF8-65	2.07251	1.92282	10.303	7.22899	2.28387	1.66854	8.78326	17.9925	0.9277735692	0.7016393284	0.7305757333	0.4881622898	0.907455328	0.5726274837
C2H2	C70371+AF8-65	10.6725	2.52333	4.00889	28.6822	3.82094	2.04679	27.4995	29.67	0.2364328883	7.1546487931	0.5356770847	0.9268452983	2.7931608452	0.135115942
Trihelix	C70397+AF8-65	3.8444	2.52333	5.27323	3.31267	4.95909	1.56707	4.2185	0	0.6563651025	0.6282051039	0.315999508	4.2185	0.7752228736	5.27323
C2C2+AC0-YABBY	C78657+AF8-65	117.163	59.5995	0.0886949	0.119098	100.233	50.545	0.0912271	3.69454	0.5086887499	1.342782956	0.5042750392	0.024692411	1.168906448	0.0240070212
C3H	C94749+AF8-65	7.60712	6.18632	9.82115	12.4108	6.97459	4.32283	11.8752	4.45844	0.8132276078	1.2636809335	0.619797006	2.663532536	1.0906906356	2.2028220633
G2+AC0-like	scaffold8440+AF8-65	25.7783	192.197	8.00362	9.26136	22.1774	284.604	9.06671	21.1021	7.4557670599	1.1571463913	12.8330642907	0.4296591335	1.1623679962	0.3792807351
bZIP	C70613+AF8-65	0	11.3986	0	0.0545786	0.107154	18.3681	0.376256	1.3943	11.3986	0.0545786	171.4177725517	0.2698529728	0	0
HB	C76533+AF8-65	6.15027	8.89646	33.6811	25.4642	3.13785	12.5858	31.9874	5.43877	1.4465153562	0.7560382529	4.0109629205	5.881366559	1.9600267699	6.192778882
FHA	C96489+AF8-65	17.3481	26.1746	28.6983	29.552	16.4511	29.6311	25.775	11.457	1.5087877059	1.0297474066	1.8011622323	2.2497163306	1.0545252293	2.5048703849
AP2+AC0-EREBP	C70953+AF8-65	1.14777	0.124668	10.2608	1.64313	4.20431	0	2.84735	2.75256	0.1086175802	0.1601366365	0	1.0344370332	0.272998423	3.7277298224
Coactivator p15	C71071+AF8-65	20.9781	16.811	19.7339	21.4185	17.2098	13.5092	16.9401	9.48966	0.801359513	1.0853657919	0.7849713535	1.7851113739	1.2189624516	2.0795160206
CCAAT	C71077+AF8-65	149.827	33.1878	84.8049	41.5504	109.548	33.54	58.4587	73.9117	0.221507472	0.4899528211	0.3061671596	0.7909261998	1.3676835725	1.1473812671
NAC	C71129+AF8-65	17.9682	16.5053	18.4764	15.8441	15.3956	19.1615	14.4221	7.61861	0.9185839427	0.8575317703	1.2446088493	1.8930093547	1.1670996908	2.4251667955
C2H2	C75731+AF8-65	12.6194	24.0186	26.3057	104.819	10.3202	14.1706	44.0601	12.3413	1.9033076057	3.9846497147	1.3730935447	3.5701344267	1.2227863801	2.1315177493
NAC	C7135+AF8-65	6.57288	21.2881	40.7844	68.7074	5.92624	27.9757	57.4731	9.44243	3.2387781307	1.6846490325	4.7206491806	6.086685313	1.1091147169	4.3192695101
LOB	C71383+AF8-67	0.190005	0.507693	13.2546	38.7409	0.125629	0.423609	17.8763	3.10261	2.6719981053	2.9228267922	3.3719045762	5.7616974096	1.512429455	4.2720806031
SNF2	C88887+AF8-65	260.023	107.355	142.574	103.488	341.618	126.792	143.728	22.0034	0.4128673233	0.7258546439	0.371151403	6.5320814056	0.7611513445	6.4796349655
GNAT	C71425+AF8-65	3.40528	0.825504	19.0097	26.4508	1.76387	0.70409	24.4405	8.96856	0.2424188319	1.3914370032	0.3991734085	2.7251309017	1.9305731148	2.1195933349
CCAAT	C71461+AF8-65	0.027462	0	51.0663	42.4639	0.103757	0.12245	48.3344	12.0063	0	0.8315444824	1.1801613385	4.0257531463	0.2646761182	4.2532920217
PHD	C71465+AF8-65	0	0	0	0	0	0.0611283	0.697194	54.0151	0	0	0.0611283	0.0129073907	0	0
Orphans	C71517+AF8-65	7.77456	7.83275	1.32412	0.289749	4.96461	1.09857	0.665828	0.192263	1.0074846679	0.2188238226	0.2212802214	3.4631104269	1.5659961205	6.8870245445
Orphans	C71735+AF8-65	5.07109	7.36671	9.61902	5.40136	3.53481	9.52224	8.18474	3.52347	1.4526876865	0.5615291371	2.6938477599	2.322920303	1.4346145903	2.7299849296
GNAT	C71839+AF8-65	5.05527	4.72527	5.3466	7.49148	4.6473	3.88742	6.84416	2.27836	0.9347215876	1.4011670968	0.8364900049	3.0039853228	1.0877864567	2.3466879685
CCAAT	C71903+AF8-65	5.50625	6.13027	7.22407	6.10332	3.9772	4.81409	5.01323	3.79135	1.1133293984	0.844858923	1.2104219049	1.3222809817	1.3844538872	1.9054083638
Orphans	scaffold7+AF8-65	7.24021	12.7012	11.2908	21.2001	8.65236	15.7047	13.161	4.62143	1.7542585091	1.8776437454	1.8150770426	2.8478198307	0.8367901937	2.4431398939
SWI/SNF+AC0-BAF60b	C71997+AF8-65	44.1407	16.4209	29.5127	12.9254	24.2851	14.6147	14.8509	80.7104	0.3720126776	0.4379606068	0.6017969866	0.1840023095	1.81760421	0.3656616743
LIM	C72005+AF8-65	1.50449	3.76873	6.81507	9.53894	1.59871	1.52735	4.8117	4.81149	2.5049884014	1.3996833488	0.9553640122	1.0000436455	0.9410649836	1.4164157049
GNAT	C72041+AF8-65	37.3085	8.17017	50.7535	78.962	6.04618	6.09053	62.033	47.1667	0.2189895064	1.5557941817	1.00733521	1.3151863497	6.1705903562	1.0760451759
LIM	C72061+AF8-67	58.6617	18.4482	59.3167	25.9627	50.6228	11.9569	34.8805	45.5572	0.3144845785	0.437696298	0.2361959433	0.7656418744	1.1587999874	1.3020269024
PHD	C72103+AF8-65	6.12381	2.352	5.08764	20.7393	3.08157	1.28181	8.66235	3.14586	0.3840746202	4.0764087082	0.4159600463	2.7535713605	1.9872370253	1.6172493372
bZIP	C72137+AF8-65	2.10932	4.96428	6.25647	4.59877	1.10967	8.3338	7.2321	2.06275	2.3534978097	0.7350422842	7.5101606784	3.5060477518	1.9008534069	3.0330723549
WRKY	scaffold9766+AF8-65	1.82405	1.05769	4.71775	12.2494	1.29219	0.868397	9.07469	2.36866	0.5798580083	2.5964495787	0.6720350722	3.8311492574	1.411595818	1.9917379447
CCAAT	C72365+AF8-65	15.6882	6.86277	11.659	8.40052	10.8452	5.33786	8.95	5.57416	0.4374478908	0.7205180547	0.492186405	1.6056230894	1.4465570022	2.0916155977
WRKY	C72389+AF8-67	4.03116	2.76185	16.6653	23.08	1.74015	3.61931	16.9798	1.60135	0.6851253733	1.3849135629	2.0798839181	10.6034283573	2.3165589173	10.4070315671
C3H	C72427+AF8-65	15.453	14.1458	11.6412	14.7929	11.8766	14.4285	12.1196	8.11658	0.9154080114	1.2707366938	1.2148678915	1.4931904817	1.301129953	1.4342494006
C2H2	C72471+AF8-67	3.95976	1.2538	93.9106	91.8804	1.40687	0.344215	71.5301	18.5615	0.3166353516	0.9783815672	0.24466724	3.8536810064	2.8145884126	5.0594294642
C2H2	C77247+AF8-65	5.95054	12.1821	8.10638	16.7786	4.55002	22.9612	18.2179	14.5048	2.047225966	2.0698018104	5.0463954005	1.2559911202	1.3078052404	0.5588756825
LOB	C79867+AF8-65	40.2829	76.5146	5.77319	3.09332	36.6977	70.4704	3.05569	6.57386	1.8994312723	0.5358077597	1.9202947324	0.4648243193	1.0976954959	0.8782039776
Orphans	C72773+AF8-65	10.7619	6.90462	0.280089	0.100293	9.84524	4.5314	0.259277	0.82355	0.6415800184	0.3580754689	0.4602630307	0.3148284864	1.0931069227	0.3400995689
SWI/SNF+AC0-BAF60b	C73161+AF8-65	296.125	75.1401	22.9582	26.3816	230.409	56.0895	37.8613	18.4807	0.2537445336	1.1491144776	0.2434345013	2.048694043	1.2852145533	1.2422797838
EIL	C73163+AF8-67	13.2295	9.4601	8.33912	16.843	12.6787	8.62871	13.7896	4.44801	0.7150761556	2.0197574804	0.6805674083	3.1001728863	1.0434429397	1.8747979433
LOB	C73185+AF8-65	35.6824	18.8928	0.137766	0	22.5419	8.22954	0.0566795	1.12521	0.5294711118	0	0.3650774779	0.0503723749	1.5829366646	0.122435812
GNAT	C73189+AF8-65	29.5815	19.435	30.0329	27.6745	24.9147	11.8871	30.2385	18.6334	0.6569984619	0.9214727848	0.4771119058	1.6228117252	1.1873111055	1.6117777754
PHD	C73279+AF8-67	0.895024	9.91222	5.93871	11.5822	1.54388	12.4281	7.03468	1.22245	11.0748091671	1.9502888674	8.0499132057	5.7545748292	0.5797238127	4.8580391836
PHD	scaffold7347+AF8-65	51.8544	512.231	2.24315	2.93019	36.6393	596.596	11.8079	61.8121	9.8782552686	1.3062835744	16.282953004	0.1910289409	1.4152672131	0.0362898203
SWI/SNF+AC0-BAF60b	C73447+AF8-65	9.18436	5.53631	8.39939	5.44399	6.97365	4.89277	6.11475	5.74656	0.602797582	0.648141115	0.7016081966	1.0640713749	1.3170090268	1.461637919
C2C2+AC0-CO+AC0-like	C73545+AF8-65	3.76926	3.26702	8.10296	6.98594	3.8948	2.08675	8.22242	1.73226	0.8667536864	0.8621466723	0.5357784739	4.7466431136	0.9677672794	4.6776811795
SNF2	scaffold7692+AF8-65	7.15781	6.2323	5.94037	6.66436	13.7913	10.5029	4.95695	3.47453	0.8706992781	1.1218762468	0.7615598239	1.4266533891	0.5190090854	1.7096902315
SNF2	C85989+AF8-65	8.5953	14.5503	51.9747	130.397	6.09266	18.9579	154.6	10.5992	1.6928204949	2.50885527	3.1115965769	14.5860064911	1.410763115	4.9036436712
CCAAT	C73959+AF8-65	161.376	7.72247	20.0155	13.5639	118.942	4.71135	9.23527	36.9298	0.047853894	0.6776698059	0.0396104824	0.2500763611	1.3567621194	0.5419877714
MYB+AC0-related	C73965+AF8-65	15.0412	3.87507	2.6723	1.0765	13.3149	1.66283	0.74212	3.27392	0.2576303752	0.4028365079	0.1248849034	0.226676278	1.1296517435	0.8162386375
PBF+AC0-2+AC0-like	C73995+AF8-67	144.246	89.0168	39.0032	89.9174	141.811	69.1688	72.0524	17.6713	0.617117979	2.3053851992	0.4877534183	4.0773683883	1.0171707413	2.2071494457
AUX/IAA	C74025+AF8-67	15.0904	99.0667	9.53166	221.392	10.2819	90.4589	60.3973	19.3807	6.5648823093	23.2270139724	8.7978778241	3.1163631861	1.4676664819	0.4918119573
CCAAT	C74039+AF8-65	35.0036	28.029	18.0405	11.4334	24.7854	32.8657	13.4651	8.77996	0.800746209	0.6337629223	1.3260104739	1.5336174652	1.4122668991	2.0547360125
bZIP	C74047+AF8-67	100.295	61.9505	353.838	283.421	71.9347	55.7782	259.855	50.6498	0.6176828356	0.8009908489	0.7754004674	5.1304249967	1.394250619	6.9859703296
MYB	C74179+AF8-67	0	0	7.21315	4.82895	3.74832	4.32735	4.54435	10.5661	0	0.6694647969	1.1544772058	0.4300877334	0	0.6826691021
HB	C74341+AF8-65	20.3634	19.0198	15.0218	21.6429	17.1306	16.5882	16.6953	11.4311	0.934018877	1.4407660866	0.9683373612	1.4605156109	1.1887149312	1.3141167517
MYB	scaffold11018+AF8-65	6.54733	6.38027	7.59015	6.23447	7.85536	7.28163	7.60624	1.47349	0.9744842554	0.8213895641	0.9269632455	5.1620574283	0.8334856709	5.1511377749
CCAAT	C74463+AF8-65	348.788	24.4207	61.5101	19.1596	280.691	19.0177	23.9	111.389	0.0700158836	0.3114870566	0.067753152	0.214563377	1.2426048573	0.5522098232
C3H	C87283+AF8-65	29.6914	29.7005	53.4517	168.965	26.9173	22.4494	125.314	19.5849	1.0003064861	3.1610781322	0.8340138127	6.3985008859	1.1030601138	2.7292301722
SNF2	C74755+AF8-65	32.271	10.1694	3.78218	8.64995	35.581	8.62394	3.22403	1.90424	0.3151250349	2.2870275873	0.242374863	1.6930796538	0.9069728226	1.9861887157
zf+AC0-HD	C74757+AF8-65	22.5825	4.31998	1.50251	0.417424	14.3417	1.37016	0.532898	3.34301	0.1912976863	0.2778177849	0.0955367913	0.1594066425	1.5746041264	0.4494482517
SNF2	C92799+AF8-65	14.7148	23.9327	43.6131	71.0047	14.2905	40.6225	62.8958	5.80209	1.6264373284	1.6280590006	2.8426227214	10.8401972393	1.0296910535	7.5167913631
C2C2+AC0-Dof	C74863+AF8-67	42.5529	42.4613	22.9485	17.649	34.3413	33.7128	21.0915	8.09436	0.9978473853	0.7690698738	0.9816984214	2.6057032304	1.239117331	2.8351222333
CCAAT	C74873+AF8-65	60.8055	26.5236	52.0135	24.8377	43.8057	24.473	34.7117	27.6061	0.4362039618	0.4775241043	0.5586715884	1.2573923879	1.388072785	1.8841306813
LOB	C74877+AF8-67	7.994	31.1953	29.1865	555.142	2.71766	53.8312	770.446	18.9729	3.9023392544	19.0205060559	19.8079229926	40.60770889	2.9415011444	1.5383257172
CCAAT	C74887+AF8-65	5.60839	5.55021	12.4173	3.85134	9.37238	8.25562	7.81676	3.32451	0.9896262564	0.3101592134	0.8808456337	2.3512517634	0.5983954983	3.7350767482
AUX/IAA	C74977+AF8-65	48.7633	10.3636	1.71892	0.0918664	39.3411	1.99551	0.316656	5.82529	0.2125286845	0.0534442557	0.0507232894	0.0543588388	1.2395001665	0.2950788716
C3H	C75099+AF8-65	34.7994	15.0903	9.05781	8.95358	32.0403	14.1302	9.23768	3.33431	0.4336367868	0.9884928034	0.4410133488	2.7704922458	1.0861134259	2.7165470517
RB	C75237+AF8-65	14.2274	5.66646	6.25953	3.69009	12.9019	5.8583	5.28668	3.28364	0.3982779707	0.5895155068	0.4540649052	1.610005969	1.1027368062	1.9062777893
ABI3VP1	scaffold10529+AF8-67	12.6054	7.64202	2.46349	1.68517	3.0733	2.85913	6.66728	2.45861	0.6062497025	0.6840579828	0.9303126932	2.7118087049	4.1015846159	1.0019848614
C2H2	scaffold8850+AF8-65	8.24543	4.91051	2.84172	3.11059	7.5781	4.02671	2.87944	0.574501	0.5955432282	1.094615233	0.531361423	5.0120713454	1.0880603317	4.9464143666
FHA	C75515+AF8-67	15.5195	19.3453	22.4978	23.7586	12.9653	18.0606	25.9997	17.2467	1.2465156738	1.0560410351	1.3929951486	1.5075173801	1.1970027689	1.3044698406
OFP	C75539+AF8-65	0.747321	0.338006	27.7381	2.60668	1.56618	0.156198	15.3107	4.38752	0.4522902474	0.0939747135	0.0997318316	3.4896023266	0.4771616289	6.3220452556
bZIP	C75595+AF8-65	8.27943	20.8762	10.4536	78.6113	7.00529	44.9246	63.6613	6.5929	2.5214537716	7.5200218107	6.4129536393	9.6560390723	1.1818825488	1.5855844924
zf+AC0-HD	C75599+AF8-65	6.32035	3.94675	32.2131	62.0946	4.64816	3.45774	51.8779	12.6534	0.6244511775	1.9276195088	0.7438943582	4.0999178087	1.3597531066	2.5458058704
LOB	C75609+AF8-65	1.95908	2.1032	4.4622	16.943	2.29104	1.79387	7.1938	1.22849	1.0735651428	3.7970059612	0.7829937496	5.8558067221	0.8551051051	3.6322639989
AP2+AC0-EREBP	C75811+AF8-65	5.52939	0.875753	12.9561	17.1412	4.04276	0.412637	60.1076	10.6835	0.1583814851	1.3230215883	0.1020681416	5.6262086395	1.3677265037	1.2127205504
MBF1	C75935+AF8-65	125.551	164.727	117.684	183.809	81.1005	146.539	151.762	88.775	1.3120325605	1.5618860678	1.8068815852	1.7095128133	1.5480915654	1.3256434807
MADS	C76037+AF8-65	1.74202	2.80709	3.47388	6.90329	2.22999	2.24849	3.49704	2.33424	1.6113994099	1.9871987518	1.0082960013	1.4981492906	0.7811783909	1.4882274316
MYB+AC0-related	scaffold6444+AF8-65	5.79848	7.43118	8.32205	12.0854	8.69153	6.87084	7.69902	8.11037	1.2815737918	1.4522142982	0.7905213466	0.9492809822	0.6671414584	1.026099919
MYB+AC0-related	C76255+AF8-65	30.5236	19.3682	159.944	66.7057	18.2555	18.3545	74.2957	36.4469	0.6345319687	0.4170565948	1.0054230232	2.0384641767	1.6720221303	4.3884116345
HB	C76265+AF8-65	20.9623	6.47292	28.6834	8.6756	19.4782	3.29115	11.3239	3.54899	0.3087886348	0.3024606567	0.1689658182	3.1907387736	1.076192872	8.0821304089
C3H	C82573+AF8-65	14.773	12.7836	9.42585	12.9179	9.50649	13.424	11.0108	8.29789	0.8653354092	1.3704758722	1.4120879525	1.3269397401	1.5539910104	1.1359333517
NAC	C76345+AF8-67	48.7555	34.733	71.9369	260.329	32.4028	43.2745	264.095	55.0994	0.7123914225	3.6188520773	1.335517301	4.7930648973	1.5046693496	1.3055840898
bHLH	C76381+AF8-65	8.72073	11.017	2.74411	0.913035	8.74936	5.96874	1.09901	0.634693	1.2633116723	0.3327253645	0.6821916117	1.7315615581	0.9967277607	4.3235233412
WRKY	C84723+AF8-65	10.1043	3.83339	35.7127	36.0104	8.72336	3.99962	31.9473	14.0404	0.3793820453	1.0083359701	0.4584953504	2.2753838922	1.1583036812	2.5435671348
GRAS	C76431+AF8-65	4.64196	2.43349	5.66771	2.99217	4.51229	2.46167	3.56248	3.16521	0.5242376065	0.5279327983	0.545547826	1.1255114195	1.0287370714	1.7906268462
MADS	C76445+AF8-65	28.0546	16.1564	23.7608	17.7796	23.1361	12.8861	17.6878	14.3226	0.5758912977	0.7482744689	0.5569694114	1.2349573401	1.2125898488	1.6589725329
MYB+AC0-related	C76585+AF8-67	33.3101	24.027	24.6122	16.0913	26.1883	24.7825	21.9686	22.0021	0.721312755	0.6537936471	0.9463195396	0.9984774181	1.271945869	1.1186295854
bZIP	C76711+AF8-65	5.10055	2.50453	102.658	8.27258	2.46147	2.06076	34.4247	7.82149	0.4910313594	0.0805838805	0.8372070348	4.4012969396	2.0721560693	13.1251206612
Trihelix	C76791+AF8-65	59.263	114.692	128.641	138.578	33.448	122.775	113.989	53.6052	1.9353053339	1.0772459791	3.6706230567	2.12645415	1.7717950251	2.3997858417
AP2+AC0-EREBP	C76845+AF8-65	1.06228	0.788448	17.2462	2.04429	0.81525	0.370049	18.2769	7.46068	0.7422223896	0.1185356774	0.453908617	2.4497632924	1.3030113462	2.3116123463
bZIP	C76921+AF8-65	3.79682	5.45592	5.31491	7.94393	4.23267	5.26591	7.54105	0.775174	1.4369709388	1.4946499564	1.2441106914	9.7282029583	0.897027172	6.8564090127
CCAAT	CL151Contig1	5.17422	5.14747	9.71907	9.57539	3.77437	3.61204	10.2656	1.93393	0.9948301386	0.9852166925	0.9569914979	5.308154897	1.3708830878	5.0255541824
C3H	C98137+AF8-65	34.0169	25.0539	27.2024	21.6273	34.6345	24.4824	23.8624	11.1761	0.7365133213	0.795051172	0.7068789791	2.1351276384	0.9821680694	2.433979653
C2H2	C77055+AF8-65	10.7617	6.7242	31.5626	10.3762	4.79207	6.56126	7.64851	0.925493	0.6248269325	0.3287498495	1.3691911846	8.264254835	2.245730968	34.1035534575
Coactivator p15	C77079+AF8-65	33.1874	42.3454	30.6738	30.5826	25.6289	47.6556	31.1858	20.5662	1.2759481008	0.9970267786	1.8594477328	1.5163617975	1.2949209681	1.4914665811
C2C2+AC0-GATA	C77141+AF8-65	39.8643	10.3282	16.674	9.36846	33.6241	7.951	15.4326	8.37472	0.2590839423	0.5618603814	0.2364672958	1.8427601162	1.1855871235	1.9909919376
PHD	C77189+AF8-65	3.08111	4.01417	3.42924	4.31037	4.02485	4.28715	3.33387	1.68818	1.3028324208	1.2569461455	1.0651701306	1.974830883	0.7655216965	2.031323674
bZIP	C77313+AF8-65	14.6793	6.96265	9.47635	3.09238	8.81969	13.2892	4.44132	1.60135	0.4743175765	0.3263260644	1.506764977	2.7734848721	1.6643782264	5.917725669
bHLH	C90421+AF8-65	42.7266	69.0537	54.9156	41.5798	35.9123	71.0222	48.5375	21.848	1.6161758717	0.7571582574	1.9776566803	2.2215992311	1.1897483592	2.5135298425
GNAT	C77463+AF8-65	45.1232	29.5752	44.0249	89.079	34.631	29.7326	57.7832	26.144	0.6554322388	2.0233776794	0.8585544743	2.2101897185	1.3029713263	1.6839389535
GNAT	C77487+AF8-65	14.462	7.48658	9.4288	7.05109	14.4744	5.86224	9.34056	5.56289	0.5176725211	0.7478247497	0.4050074614	1.6790840732	0.9991433151	1.6949463319
NAC	scaffold10069+AF8-65	12.6593	13.0273	18.1017	19.5824	10.661	10.9048	22.1008	7.78399	1.0290695378	1.0817989471	1.0228683988	2.8392636681	1.1874402026	2.3255040153
OFP	C77681+AF8-65	11.0097	1.55006	11.6498	1.56638	10.9658	1.1461	2.27335	1.16588	0.1407903939	0.1344555271	0.1045158584	1.9499005043	1.0040033559	9.9922805091
FAR1	C77831+AF8-65	30.4794	19.2923	22.7727	14.7869	22.6692	19.4116	16.7306	14.0339	0.6329619349	0.6493257277	0.8562984137	1.1921561362	1.3445291409	1.6226921953
NAC	C77873+AF8-65	17.9451	17.2802	15.3578	10.7612	13.6967	8.98279	10.0607	8.6237	0.9629481028	0.7006993189	0.6558360773	1.1666338115	1.3101769039	1.7808829157
MYB	C77889+AF8-67	8.94236	52.7006	5.12021	3.60922	5.99476	67.1548	5.91287	6.41066	5.8933659571	0.7048968695	11.202249965	0.9223496489	1.4916960812	0.7987024737
AP2+AC0-EREBP	C78029+AF8-65	2.83519	0.376895	11.2574	9.22248	0.959279	0.613224	11.0876	1.89463	0.1329346534	0.819237124	0.6392551072	5.8521188834	2.9555426523	5.9417406037
HB	C78061+AF8-65	1.28907	14.281	32.4364	37.1703	1.93618	12.3673	27.3114	15.8065	11.0785294825	1.1459440628	6.3874743051	1.7278587923	0.6657800411	2.0520924936
Trihelix	C78075+AF8-65	5.36761	5.5289	7.54123	16.3077	4.81051	6.57234	11.8684	3.63623	1.0300487554	2.1624721697	1.3662459905	3.2639299494	1.1158089267	2.0739144664
FAR1	C78091+AF8-65	4.30574	3.21931	2.17794	3.81811	3.82777	3.34099	3.24351	0.259414	0.7476786801	1.7530831887	0.8728293497	12.5032187931	1.1248690491	8.3956147317
bHLH	C80071+AF8-65	18.4565	10.0034	0.606231	0.374271	23.2748	1.92949	0.623539	0.409772	0.5419987538	0.6173735754	0.0829003901	1.5216730279	0.7929821094	1.4794349053
AP2+AC0-EREBP	C78251+AF8-65	14.6046	7.79158	3.82879	84.639	3.58229	9.10938	29.5126	4.81953	0.5335017734	22.1059394744	2.5428929539	6.1235431671	4.0768893641	0.7944322372
bHLH	C78373+AF8-65	17.0362	15.3176	14.0929	18.1603	19.4638	14.8714	14.1721	5.16869	0.8991206959	1.2886134153	0.7640542957	2.7419133281	0.8752761537	2.7265902966
Orphans	scaffold5107+AF8-65	17.2848	11.264	58.0152	25.9253	8.6689	10.0358	25.608	8.97805	0.6516708322	0.4468708201	1.1576785982	2.8522897511	1.9938861909	6.4618931728
Tify	C78633+AF8-65	50.643	83.3318	24.7532	40.5417	55.2873	83.7588	37.6304	11.0243	1.6454751891	1.6378367241	1.5149736015	3.4134049327	0.915996983	2.2453307693
CCAAT	C78673+AF8-65	3.83702	8.84232	2.63867	4.98228	3.29303	9.19836	4.21925	2.53547	2.3044758693	1.8881785142	2.7932815674	1.6640898926	1.1651943651	1.0407025127
Coactivator p15	C78699+AF8-65	11.0029	14.842	16.7213	14.8894	10.7237	12.8624	17.8137	5.20961	1.3489171037	0.8904451209	1.1994367616	3.4193922386	1.0260357899	3.2097028376
CCAAT	C89467+AF8-65	47.7331	61.5609	38.0375	67.9737	39.9653	50.2319	48.5406	15.1195	1.2896899636	1.7870180743	1.2568878502	3.210463309	1.1943636104	2.5157908661
MYB+AC0-related	C78791+AF8-67	21.722	27.7992	20.9578	20.468	17.5018	26.161	18.5241	4.83935	1.2797716601	0.9766292264	1.4947605389	3.8278074535	1.2411294838	4.33070557
FAR1	scaffold7540+AF8-65	14.0383	14.6148	29.1268	21.1223	9.53056	17.1912	25.1456	12.7983	1.041066226	0.7251843663	1.8037974684	1.9647609448	1.4729774536	2.2758335091
LOB	scaffold1810+AF8-65	0.28676	6.79564	0.30823	0.394179	0.541721	11.7361	0.724641	2.08592	23.6980053006	1.2788469649	21.6644730406	0.3473963527	0.529349979	0.1477669326
NAC	scaffold9990+AF8-65	31.8347	47.197	56.4908	65.091	26.727	45.9196	67.5773	27.9607	1.4825646229	1.1522407188	1.7180978037	2.4168672458	1.1911063718	2.020364297
GNAT	C79027+AF8-65	2.90842	3.41918	3.89133	8.19989	2.61269	3.37813	5.98116	0.607084	1.175614251	2.1072204105	1.2929700806	9.8522774443	1.1131898541	6.4098707922
LOB	C79085+AF8-65	0.121746	0.316268	58.1679	8.39545	0.0191659	0.0678567	2.57978	8.51489	2.5977691259	0.1443313236	3.5404911849	0.3029727924	6.3522193062	6.8313154956
G2+AC0-like	C79169+AF8-67	47.6299	36.6301	65.9902	49.0025	40.204	34.7041	52.3021	18.5895	0.7690568319	0.742572382	0.8632001791	2.8135291428	1.1847055019	3.5498641706
HSF	C79211+AF8-65	1.95905	1.01184	14.9355	3.73119	1.43074	0.180108	4.93456	8.36881	0.51649524	0.249820227	0.1258845073	0.5896369974	1.3692564687	1.7846623355
AP2+AC0-EREBP	C79229+AF8-65	1.69255	3.76873	182.751	41.665	1.50354	2.98733	170.08	36.0508	2.2266580012	0.2279878085	1.9868643335	4.7177871226	1.1257099911	5.0692633728
bHLH	C86057+AF8-65	19.4238	11.6469	54.6284	19.7053	12.5972	4.14291	28.745	8.64699	0.5996200537	0.3607153056	0.3288754644	3.3242781592	1.5419140761	6.3176203511
WRKY	C79371+AF8-67	25.6212	11.4631	67.3443	192.642	39.1521	11.1965	261.944	38.3698	0.447406835	2.8605538999	0.2859744433	6.8268273486	0.6544016796	1.7551381555
HB	C84675+AF8-65	3.51406	1.31008	8.78451	18.5815	3.25831	0.682818	25.1278	2.68877	0.3728109366	2.1152574247	0.2095620122	9.3454627953	1.0784916107	3.2671109838
bHLH	scaffold4203+AF8-65	23.1743	8.64246	19.1563	6.81195	24.5784	4.44302	7.97363	2.66599	0.3729329473	0.3555984193	0.1807692934	2.9908701833	0.9428726036	7.1854358043
WRKY	C79537+AF8-65	12.9516	11.9608	2.92968	8.99732	1.50335	1.15323	9.89777	2.61988	0.9234997993	3.0710930887	0.7671067948	3.7779478449	8.6151594772	1.1182496908
bZIP	C79563+AF8-65	16.0964	0.176994	7.83912	0.8987	18.0758	0.044304	4.72351	7.6064	0.0109958749	0.1146429701	0.0024510119	0.6209915334	0.8904944733	1.0305952882
WRKY	C79575+AF8-65	5.22038	10.2097	1.87753	1.39425	4.48096	9.18255	1.14112	0.906146	1.9557388543	0.7425979878	2.049237217	1.2593114134	1.1650137471	2.0719950207
LOB	C79611+AF8-65	3.73168	17.0161	1.60017	1.41335	1.31242	19.2944	2.19447	1.46377	4.5599033143	0.8832499047	14.7013913229	1.4991904466	2.8433580713	1.0931840385
Orphans	C79733+AF8-65	5.26361	9.39376	3.1573	1.1002	4.50624	4.92253	0.784615	1.14226	1.7846610976	0.3484622937	1.0923807875	0.6868970287	1.1680713855	2.7640817327
bHLH	C79749+AF8-65	26.9182	24.5977	31.1138	79.4277	15.9771	23.0262	45.8261	23.4761	0.9137943845	2.5528125783	1.4412002178	1.9520320667	1.6847988684	1.3253393877
mTERF	C79783+AF8-65	19.5314	21.1975	24.5245	36.4324	18.3928	18.0449	24.6375	5.18029	1.0853036649	1.4855511835	0.9810849898	4.7560078683	1.0619046583	4.7341944177
Orphans	C79795+AF8-65	13.257	6.41618	15.2644	5.07215	16.1633	5.4595	4.84922	3.66074	0.4839843102	0.3322862346	0.3377713709	1.3246556707	0.8201914213	4.1697580271
WRKY	C79817+AF8-65	6.93533	1.22491	11.8682	2.21182	8.88904	0.394215	1.95487	1.58682	0.1766188487	0.1863652449	0.0443484336	1.2319418712	0.7802113614	7.4792352
bHLH	C79873+AF8-67	0.465195	0.762486	82.9763	39.8255	0.463813	0.835466	81.9452	12.7284	1.6390674878	0.4799623507	1.8012992305	6.4379812074	1.0029796491	6.5189890324
MYB+AC0-related	C79877+AF8-67	6.68865	6.33973	8.56348	8.2996	8.19605	4.51967	11.349	1.83642	0.9478340173	0.9691854246	0.5514449033	6.1799588329	0.8160821371	4.6631380621
Orphans	C96997+AF8-65	19.7398	8.16009	2.83863	2.63318	28.822	7.69035	4.14678	1.05843	0.4133826077	0.9276235367	0.2668222191	3.9178594711	0.684886545	2.6819251155
MYB+AC0-related	C99967+AF8-65	24.8997	27.2741	28.1549	53.6948	25.994	20.9203	32.0865	7.93098	1.0953585786	1.907120963	0.8048126491	4.0457169228	0.9579018235	3.5499900391
BSD	C80011+AF8-65	8.49857	5.46869	8.10825	5.58918	9.86849	3.34617	6.76661	3.2171	0.6434835508	0.6893201369	0.339076191	2.1033259768	0.8611824099	2.5203599515
DDT	C80013+AF8-65	6.27646	5.79421	6.11785	10.7845	6.11257	5.91012	7.93029	4.24384	0.9231652874	1.7627924843	0.9668797249	1.8686590446	1.0268119629	1.4415835658
RWP+AC0-RK	C80023+AF8-65	25.4865	19.4874	19.6514	16.8798	22.0504	21.4001	16.9836	7.69186	0.7646165617	0.8589617025	0.9705084715	2.2079965054	1.1558293727	2.5548306911
AP2+AC0-EREBP	C80043+AF8-67	55.7381	67.0597	95.6076	63.4416	45.5465	74.4108	76.9281	20.7335	1.2031213838	0.6635623109	1.633732559	3.7103286951	1.2237625284	4.6112619673
CCAAT	scaffold2296+AF8-65	19.4187	25.2039	12.2119	24.816	18.4057	27.2273	16.2132	8.05035	1.2979190162	2.0321162145	1.479286308	2.0139745477	1.0550372982	1.5169402573
C2H2	C80287+AF8-65	62.0938	16.1198	45.7784	54.5417	38.6642	16.0327	85.422	20.4866	0.2596040184	1.1914287087	0.4146652459	4.1696523581	1.6059765882	2.2345533178
HMG	C80135+AF8-65	416.156	244.492	212.874	161.136	328.674	154.965	148.842	107.018	0.587500841	0.7569548183	0.4714854232	1.3908127605	1.266166475	1.9891420135
TRAF	C80139+AF8-65	8.58672	7.74714	9.85466	10.9853	7.26843	7.60562	10.436	4.22011	0.9022234334	1.1147315077	1.0463910363	2.472921322	1.1813720432	2.3351666189
PHD	C80191+AF8-67	9.61801	4.5677	7.10071	44.067	4.31404	3.35394	16.7495	5.77434	0.4749111303	6.2059991184	0.7774475897	2.9006778264	2.2294670425	1.2297007104
PLATZ	C80197+AF8-65	0.11591	0.279599	12.6249	25.1315	0.182472	0.107673	14.2668	28.9331	2.4122077474	1.9906296287	0.5900795739	0.4930961425	0.6352207462	0.436347989
MYB	C80201+AF8-65	11.2819	5.57047	10.0916	1.54283	12.1344	6.56806	3.05412	1.79772	0.4937528253	0.1528825954	0.5412760417	1.6988852547	0.9297451872	5.6135549474
FAR1	C80207+AF8-65	7.01254	12.6035	6.25017	11.5062	6.40475	11.8871	7.73142	2.00124	1.7972803007	1.8409419264	1.8559818884	3.8633147449	1.0948967563	3.1231486478
AP2+AC0-EREBP	C96091+AF8-65	3.1679	22.708	4.17848	27.7511	4.65356	26.9251	19.2903	5.80789	7.1681555605	6.6414342057	5.7859144397	3.3213955498	0.6807476427	0.7194488876
C2H2	C80261+AF8-67	41.7915	43.7576	34.1271	31.9183	32.7354	44.0672	30.5681	12.2371	1.0470454518	0.935277243	1.3461634805	2.4979856339	1.2766454664	2.7888225151
FHA	scaffold6004+AF8-65	1.89901	2.21333	2.10498	2.02712	4.62444	2.57995	1.83704	0.156296	1.1655178224	0.9630115251	0.5578945775	11.7535957414	0.4106464783	13.4679070482
SOH1	C80303+AF8-65	10.1355	10.6632	9.67473	7.55038	9.02858	11.7057	7.82467	5.20038	1.0520645257	0.7804228128	1.2965161742	1.5046342767	1.1226017823	1.8603890485
C2C2+AC0-CO+AC0-like	C80307+AF8-67	221.544	165.996	3.47448	2.80539	286.728	84.9674	2.55062	7.99034	0.7492687683	0.8074272985	0.2963345052	0.3192129496	0.7726625931	0.4348350633
NAC	C80361+AF8-65	5.9105	16.8354	1.95954	3.58218	9.20797	21.4557	8.23165	5.05409	2.8483884612	1.8280718944	2.3301227089	1.6287106086	0.6418895804	0.3877137131
mTERF	C80369+AF8-65	12.8189	12.6906	5.44545	2.84359	12.96	7.35868	3.16112	0.808654	0.9899913409	0.5221955945	0.5677993827	3.9091131683	0.9891126543	6.7339678033
HMG	C80427+AF8-65	62.6698	11.277	16.362	9.69104	50.6404	10.3733	8.23463	12.9435	0.1799431305	0.5922894512	0.2048423788	0.6361980917	1.237545517	1.2641093985
bHLH	C80439+AF8-65	26.0406	8.20724	33.6913	15.5499	19.4966	7.10764	18.4803	20.2389	0.3151709254	0.4615405164	0.3645579229	0.9131079258	1.3356482669	1.6646803927
mTERF	scaffold1646+AF8-65	4.60824	0.996417	3.70472	3.35307	3.47139	0.870306	2.84207	0.735564	0.2162250664	0.9050805459	0.2507082177	3.8637970319	1.3274912931	5.0365705771
C2C2+AC0-Dof	C80717+AF8-67	19.9992	15.9317	29.6146	37.9014	14.5373	10.8007	40.9384	12.1484	0.7966168647	1.2798214394	0.7429646496	3.3698594054	1.3757162609	2.4377366567
LIM	C80719+AF8-65	10.7073	20.6824	26.0682	22.8445	8.54123	18.0513	21.9393	17.7704	1.9316167475	0.8763359189	2.1134309695	1.2345979832	1.2536016475	1.4669450322
AP2+AC0-EREBP	C80723+AF8-65	5.69419	2.44313	7.64558	26.4305	4.14553	1.98227	8.99324	4.58377	0.4290566349	3.4569646776	0.4781704631	1.9619745319	1.3735734635	1.6679676336
WRKY	C81947+AF8-65	4.8843	3.2587	12.4495	12.5615	3.96896	2.34201	12.3284	0.914344	0.6671785107	1.0089963452	0.5900815327	13.4833279378	1.2306246473	13.6157726195
AP2+AC0-EREBP	C80785+AF8-65	19.2706	36.2545	7.78276	18.1615	9.84912	34.6395	17.4691	12.3159	1.881337374	2.3335551912	3.5170147181	1.4184184672	1.9565808925	0.6319278331
CCAAT	C87155+AF8-65	6.20024	5.86096	7.49752	20.2758	7.65207	4.58055	10.7994	1.51486	0.9452795376	2.7043342332	0.598602731	7.1289756149	0.8102696395	4.9493154483
MYB+AC0-related	scaffold9535+AF8-65	3.4391	3.17308	19.1161	8.41001	6.71219	0.423609	18.5485	1.06756	0.9226483673	0.439943817	0.0631104006	17.374667466	0.5123663067	17.9063471842
AP2+AC0-EREBP	C80987+AF8-65	18.3005	17.8147	29.1947	23.0231	15.0788	25.3595	27.0936	19.1022	0.9734542772	0.7886054661	1.6817982863	1.4183497189	1.2136575855	1.5283422852
C3H	C80991+AF8-67	67.6887	414.772	62.1827	205.259	53.2701	388.47	171.649	48.9427	6.1276402117	3.3009020194	7.2924586213	3.5071420253	1.2706696627	1.2705204249
C2C2+AC0-GATA	C81007+AF8-65	17.7953	24.053	0	0	22.241	7.7849	0	0.459007	1.3516490309	0	0.3500247291	0	0.800112405	0
Orphans	C81037+AF8-65	9.02798	8.36901	36.49	11.7201	6.60698	5.55169	24.0657	8.08948	0.927008035	0.3211866265	0.8402764955	2.9749378205	1.3664306536	4.5107967385
MYB	C81159+AF8-67	69.4351	30.4552	13.797	18.9575	87.3516	23.0422	19.064	5.76194	0.4386138999	1.3740305864	0.263786811	3.3086078647	0.7948921371	2.3945060171
Tify	C81161+AF8-65	77.5232	63.7081	134.474	63.1565	53.8573	59.7302	99.9362	39.1652	0.821793992	0.4696558443	1.1090455704	2.5516581046	1.4394186118	3.4335072973
C3H	C82755+AF8-65	10.9388	11.7339	15.0239	13.7667	11.3984	8.38083	15.2033	4.57299	1.0726862179	0.9163199968	0.7352637212	3.324586321	0.9596785514	3.2853559706
Orphans	C81177+AF8-65	13.8405	7.35339	8.15632	8.78318	10.9527	5.52197	9.82498	5.24467	0.5312951122	1.0768557389	0.504165183	1.8733266345	1.2636610151	1.5551636233
PLATZ	C81307+AF8-65	14.7237	10.4483	13.5028	15.625	10.906	7.88725	21.1592	6.22784	0.7096246188	1.1571674023	0.7232028241	3.3975182407	1.3500550156	2.1681353407
bHLH	C81319+AF8-65	30.7078	14.0121	19.5582	18.9289	35.8033	16.4983	21.81	7.74411	0.4563042615	0.9678242374	0.4608038924	2.8163339622	0.8576807166	2.5255581339
C2H2	C99209+AF8-65	15.4267	21.2962	22.404	35.1121	14.0421	27.2287	29.6611	8.25859	1.380476706	1.5672246027	1.9390760641	3.591545288	1.0986034852	2.7128117512
C2C2+AC0-YABBY	C81331+AF8-65	68.3175	28.9899	0	0	63.78	17.7325	0	1.68491	0.4243407619	0	0.278026027	0	1.0711429915	0
GNAT	C81377+AF8-65	33.3877	20.7669	4.19182	5.22161	49.5027	30.5948	5.04364	4.00507	0.6219925302	1.2456665601	0.6180430562	1.2593138197	0.6744622011	1.0466283985
NAC	C85661+AF8-65	12.5927	16.6474	1.21836	0.552804	2.99195	16.3741	1.30465	1.7721	1.321988136	0.4537279622	5.4727184612	0.7362169178	4.2088604422	0.6875232775
bZIP	C81511+AF8-65	3.71064	4.29397	45.8575	5.18856	2.15819	10.8605	8.97259	7.38174	1.1572046871	0.113145287	5.0322260783	1.215511519	1.7193296234	6.2122887016
C2H2	C81527+AF8-65	9.74271	1.52629	4.75472	2.76137	12.4139	2.11911	3.75879	0.706079	0.1566596974	0.5807639567	0.1707046134	5.3234694701	0.7848226585	6.7339773595
HB	C81571+AF8-65	3.26162	3.55011	45.1644	6.52223	2.78819	4.32642	44.2984	7.45443	1.0884499114	0.1444108634	1.5516948271	5.9425603299	1.1697983279	6.0587328609
Tify	C81581+AF8-67	40.4332	18.5529	7.91697	24.3886	49.6745	16.5665	7.23822	5.22712	0.4588531207	3.0805472296	0.3335010921	1.3847434151	0.8139628985	1.5145950351
TRAF	C81623+AF8-65	3.50934	6.66021	4.33888	2.71189	3.77848	6.76991	3.27671	1.56438	1.8978525877	0.6250207427	1.7917019542	2.0945742083	0.9287702992	2.7735460694
MADS	C81659+AF8-65	49.0792	42.8101	4.76386	11.1683	41.0908	35.0492	8.09282	5.03904	0.8722656441	2.3443803974	0.8529695212	1.6060241633	1.1944084807	0.9453903918
bHLH	C81739+AF8-65	14.2865	7.64033	28.5909	36.6753	8.97915	12.1309	73.5679	7.21694	0.5347936863	1.2827612982	1.3510076121	10.1937801894	1.591074879	3.9616374807
LIM	C81773+AF8-65	16.3708	4.82811	17.1693	3.00788	18.2963	1.93367	5.91311	8.6613	0.2949220563	0.175189437	0.1056863956	0.6827046748	0.8947601428	1.9823005784
bZIP	scaffold6103+AF8-65	11.7549	20.2628	14.7361	25.3411	8.50821	26.7958	18.2086	10.6907	1.7237747663	1.7196612401	3.149405104	1.7032186854	1.3815949536	1.3784036593
GRAS	scaffold8538+AF8-65	9.28127	86.2786	1.66084	4.34056	9.68741	67.5443	7.50945	4.87975	9.2959907426	2.6134727006	6.9723796144	1.5389005584	0.9580754815	0.3403535017
AUX/IAA	C81881+AF8-65	31.3246	15.0609	22.7693	18.4417	31.5955	7.85111	20.6114	19.2927	0.4808010318	0.8099370644	0.2484882341	1.0683522783	0.9914259942	1.1802028747
MYB	C81893+AF8-65	0.0719771	0.741242	8.18148	21.7122	0	1.34393	12.8912	4.01251	10.2983032103	2.6538230247	1.34393	3.2127521178	0.0719771	2.0389930492
AP2+AC0-EREBP	C81959+AF8-65	32.9528	82.3819	84.1637	281.262	59.0999	131.257	477.851	18.8979	2.4999969654	3.3418445244	2.220934384	25.285931241	0.5575779316	4.4536006646
MYB+AC0-related	C82031+AF8-67	137.193	209.174	380.842	421.789	141.383	151.616	356.023	73.5539	1.524669626	1.1075170281	1.0723778672	4.8403007862	0.9703641881	5.1777268099
bHLH	C82045+AF8-65	25.4915	10.7224	10.3328	1.13685	9.51965	8.10178	0.851013	1.88588	0.4206264833	0.1100234206	0.8510585998	0.451255117	2.6777770191	5.4790336607
BSD	C82093+AF8-65	12.3443	19.9288	17.9731	15.1267	10.1244	19.5953	15.5039	4.32859	1.6144131299	0.8416299915	1.9354529651	3.5817437087	1.219262376	4.1521835055
bHLH	C82135+AF8-65	5.23595	6.90003	5.53226	3.73574	4.52509	5.32049	5.02077	1.43841	1.317818161	0.67526472	1.1757755094	3.490499927	1.1570930081	3.846093951
Pseudo ARR+AC0-B	C82161+AF8-67	45.9757	36.704	99.2189	46.671	34.6783	30.5888	75.716	25.4623	0.7983347725	0.4703841708	0.8820732273	2.9736512412	1.3257772151	3.8966982559
NAC	C82171+AF8-65	5.28395	23.333	9.08349	1.31815	4.33559	11.582	1.57353	1.43694	4.4158252822	0.1451149283	2.6713780593	1.095056161	1.2187383955	6.3214121675
bHLH	C83801+AF8-67	91.3006	35.9273	70.6949	161.082	66.027	28.2012	155.203	12.5727	0.3935056287	2.2785519182	0.4271161797	12.3444447096	1.3827767428	5.622889276
ARID	C82183+AF8-67	15.0563	10.515	9.95439	11.252	14.8502	11.8202	11.0379	4.95675	0.6983787518	1.1303555517	0.7959623439	2.2268421849	1.013878601	2.0082493569
C2H2	C92821+AF8-65	69.3255	42.6071	45.9217	26.4389	70.8506	27.3459	31.7132	8.80847	0.6145949182	0.5757387031	0.3859656799	3.6003074314	0.9784744236	5.2133571437
C2H2	C82229+AF8-65	0.301828	0.197667	85.5342	22.1064	0.0670808	0.118749	68.8185	9.19626	0.6548994792	0.2584510056	1.7702382798	7.4833138689	4.4994692967	9.3009767014
FHA	C82235+AF8-65	2.37668	13.2302	3.87007	24.9338	2.22815	20.4831	23.5696	4.54671	5.5666728377	6.4427258422	9.1928730112	5.1838802123	1.0666606826	0.851180304
Tify	C86173+AF8-65	64.3891	43.6954	20.8806	59.0602	126.275	27.2296	32.0639	23.9668	0.6786148587	2.8284723619	0.2156372995	1.337846521	0.5099117007	0.8712302018
HB	scaffold5416+AF8-65	4.08166	3.03637	3.96848	2.98128	3.69763	2.60587	2.54342	0.912116	0.7439056658	0.7512397694	0.7047406041	2.7884830438	1.1038584174	4.3508501112
C2H2	scaffold790+AF8-65	5.02678	3.6841	7.84678	5.76047	3.14947	3.85768	8.378	1.55233	0.7328946164	0.7341189634	1.2248664061	5.397048308	1.59607172	5.0548401435
TRAF	C83805+AF8-65	16.6781	27.0538	14.2697	39.4939	18.778	19.6326	23.5461	4.07041	1.622115229	2.7676755643	1.045510704	5.7846998214	0.8881723293	3.5057156404
AP2+AC0-EREBP	C82353+AF8-65	132.346	116.717	130.552	53.2473	128.825	106.733	44.8703	13.7876	0.881908029	0.4078627673	0.8285115467	3.2543952537	1.0273316515	9.4687980504
C3H	C82361+AF8-65	73.2491	66.757	78.3161	94.3035	47.7697	64.3819	82.6395	51.5872	0.9113695595	1.2041393787	1.3477560043	1.6019380777	1.5333799459	1.5181304665
bHLH	C82363+AF8-65	1.41169	1.11982	63.0474	55.5056	1.90012	1.16057	65.8619	12.6412	0.7932478094	0.8803788895	0.6107877397	5.2100987248	0.7429478138	4.9874537227
AUX/IAA	C82365+AF8-65	28.8161	9.9605	26.7439	39.4431	26.1517	2.91125	36.0914	8.58237	0.3456574623	1.4748447309	0.1113216349	4.2052952739	1.101882478	3.116143909
DBP	C84867+AF8-67	36.4066	44.5048	44.1507	32.8746	32.4755	43.2239	33.3276	14.6519	1.2224376899	0.7445997459	1.3309695001	2.274626499	1.1210481748	3.0133088541
MADS	C82425+AF8-65	0.774065	1.19475	23.7315	71.6718	0.880699	0.82365	52.5718	13.5911	1.5434750312	3.0201125087	0.9352230444	3.8681048627	0.8789211751	1.7461059075
GNAT	C82429+AF8-65	13.2647	16.4328	7.26127	58.9591	8.97316	16.9437	23.9033	3.76845	1.238836913	8.1196677716	1.8882645579	6.3430057451	1.4782640675	1.9268585227
TUB	C97771+AF8-65	34.6662	39.2492	24.3016	24.5114	37.5061	31.232	24.6502	7.94903	1.1322037027	1.0086331764	0.8327178779	3.101032453	0.9242816502	3.0571780456
MYB+AC0-related	C82479+AF8-65	43.4178	14.093	46.6309	20.6437	45.9191	13.23	21.4287	18.9274	0.3245903754	0.4427043012	0.288115403	1.1321523294	0.9455281136	2.463671714
SNF2	C82519+AF8-65	71.787	44.9113	22.3021	39.0179	60.9647	31.8879	35.9304	17.1221	0.6256188446	1.7495168616	0.523055145	2.0984809106	1.1775174814	1.3025329837
C2C2+AC0-GATA	C82599+AF8-65	29.9708	7.14459	10.4313	5.45136	24.1139	2.68989	7.694	8.81145	0.2383850281	0.5225964166	0.1115493554	0.8731820529	1.2428848092	1.1838346697
NAC	C82657+AF8-65	11.2966	4.59988	10.0438	4.96522	10.9008	6.16031	6.01328	3.48945	0.4071915444	0.4943567176	0.565124578	1.7232744415	1.0363092617	2.8783332617
WRKY	C82677+AF8-65	18.0425	43.335	25.5896	90.2729	4.14539	67.307	53.8918	15.1669	2.4018290148	3.5277182918	16.2365905259	3.5532508291	4.3524252242	1.6872004167
bHLH	C82771+AF8-65	34.2403	32.7854	36.7853	39.8466	26.2572	35.9427	32.2302	15.914	0.957509134	1.0832207431	1.3688702527	2.0252733442	1.3040347029	2.3115055926
GNAT	C82775+AF8-65	20.5754	13.9956	9.8542	9.64004	24.6008	11.9228	14.1475	4.42055	0.6802103483	0.9782671348	0.4846509057	3.2003936162	0.8363711749	2.229179627
OFP	scaffold3122+AF8-65	4.18577	4.10614	6.0723	2.28138	6.82909	4.50284	4.53053	0.719524	0.9809760211	0.3757027815	0.6593616426	6.2965655072	0.6129323233	8.4393293344
Alfin+AC0-like	C83471+AF8-65	20.5713	9.45813	7.75173	8.85692	15.1872	6.75891	9.09336	8.39225	0.4597730819	1.1425733352	0.445039902	1.0835425541	1.3545156448	0.9236772022
C2H2	C82921+AF8-65	6.26518	4.03525	2.98683	2.88967	4.79293	3.36693	3.03394	2.33344	0.644075669	0.967470529	0.7024784422	1.3002005623	1.3071711876	1.2800114852
HB	C82951+AF8-67	48.4208	88.708	24.7045	27.8002	41.6727	79.9889	24.2542	10.3157	1.8320226019	1.1253091542	1.9194556628	2.351192842	1.1619309524	2.3948447512
Orphans	C82977+AF8-65	12.1782	4.19982	10.1276	4.1933	10.6569	3.93627	7.00798	0.998056	0.344863773	0.4140467633	0.369363511	7.0216300488	1.1427525828	10.1473264025
TCP	scaffold8526+AF8-65	15.861	8.38756	3.37486	1.66655	14.2966	9.09238	1.33	1.58794	0.5288165942	0.4938130767	0.6359819817	0.8375631321	1.1094246184	2.1253070015
G2+AC0-like	C83049+AF8-65	2.95392	3.95789	3.89502	2.79273	2.64414	5.09237	3.89229	0.93478	1.3398771802	0.7170001694	1.9259078566	4.1638567363	1.1171571853	4.1667772096
bZIP	C83051+AF8-65	5.94218	2.00763	11.7035	4.79226	6.56979	2.01015	8.14534	4.10097	0.3378608524	0.4094723801	0.3059686839	1.9861983872	0.9044703103	2.853837019
NAC	C83133+AF8-67	22.9412	22.3864	33.9601	32.4037	15.2251	22.1108	34.6766	13.5097	0.9758164351	0.9541697463	1.4522597553	2.5667927489	1.506801269	2.5137567822
bHLH	C83187+AF8-65	6.33387	3.23123	1.57816	1.57703	8.94983	4.58649	1.56659	0.899279	0.5101509819	0.9992839763	0.5124667172	1.7420511321	0.7077084146	1.7549169946
NAC	C83207+AF8-65	11.1824	8.17311	9.96441	9.28145	12.8523	8.22143	9.66378	2.93764	0.7308905065	0.9314600664	0.6396855038	3.2896406639	0.8700699486	3.3919779142
C2C2+AC0-YABBY	C83211+AF8-65	56.7316	27.2944	0	0.0657094	46.4907	10.8667	0	0.599519	0.4811145816	0.0657094	0.233739221	0	1.2202784643	0
Orphans	C83219+AF8-65	23.8096	26.47	23.0258	33.6429	23.9394	25.4195	28.0389	9.40319	1.1117364424	1.4610958143	1.0618269464	2.9818497765	0.9945779761	2.448722189
C3H	scaffold11292+AF8-65	11.277	16.0677	27.3665	31.4704	13.5802	14.4902	25.1933	5.19035	1.424820431	1.1499607184	1.0670093224	4.8538730529	0.8304001414	5.2725731405
AUX/IAA	C83341+AF8-67	75.9672	37.4202	97.4413	55.9873	73.0385	28.5361	70.8965	26.2224	0.4925836414	0.5745746413	0.3906994256	2.7036617548	1.0400980305	3.7159565867
FAR1	scaffold2637+AF8-65	14.236	4.63343	4.77761	1.92661	12.4268	5.14173	3.25669	3.14748	0.3254727452	0.4032581144	0.4137613867	1.0346975993	1.1455885666	1.51791592
bZIP	C83385+AF8-65	12.0097	8.80696	4.8431	3.61835	14.1277	9.70548	3.03377	3.06338	0.7333205659	0.7471144515	0.6869823113	0.990334206	0.8500817543	1.5809661224
SNF2	C83439+AF8-65	9.90683	18.9347	9.21302	32.4691	8.04812	21.7288	14.672	4.12601	1.9112773713	3.5242624026	2.6998603401	3.5559778091	1.2309495882	2.2329126687
C2H2	C83441+AF8-65	39.8302	42.9513	71.7416	29.72	17.8049	53.9733	28.2225	15.4057	1.0783601388	0.4142645271	3.031373386	1.83195181	2.2370358721	4.6568218257
MYB	C83505+AF8-65	0.742409	0.864116	9.37644	26.3176	0.669371	1.37304	15.8932	5.1845	1.1639352432	2.8067795453	2.0512391484	3.0655222297	1.1091143775	1.8085524159
C2H2	C83533+AF8-65	16.015	17.2112	21.0153	32.7966	12.5502	14.4546	31.2779	14.5771	1.0746924758	1.5606058443	1.1517426017	2.1456874138	1.2760752817	1.4416653518
mTERF	C83569+AF8-65	15.7639	23.4879	2.91143	6.58856	19.2281	14.403	5.04052	1.71329	1.4899802714	2.2629979082	0.7490599695	2.9420121521	0.8198365933	1.6993211891
HB	C85867+AF8-65	2.89321	145.583	17.3357	139.269	4.05559	224.714	63.2238	27.6154	50.3188499971	8.0336530974	55.4084609144	2.2894399502	0.7133881877	0.6277548035
C3H	C83579+AF8-65	38.8629	31.8417	26.1667	39.5314	35.8341	20.6481	29.3317	16.2762	0.8193341207	1.5107522156	0.5762137182	1.802122117	1.0845228428	1.6076664086
HB	C83597+AF8-65	0.100845	0.074849	0.126461	0.598379	0	0.149886	1.6166	90.7456	0.7422182557	4.7317275682	0.149886	0.0178146378	0.100845	0.0013935772
FHA	C84311+AF8-65	41.1143	446.612	17.2829	49.9037	16.7746	503.44	37.4028	42.7681	10.8626925425	2.8874610164	30.0120420159	0.8745490214	2.4509854184	0.4041072669
AP2+AC0-EREBP	C83785+AF8-65	28.8197	6.49886	39.4031	7.55856	25.8039	5.42871	11.8007	5.62244	0.2255006124	0.1918265314	0.2103833142	2.0988574356	1.1168738059	7.0081850584
HB	C90591+AF8-65	45.2318	62.3856	62.2365	48.3844	33.4908	55.8552	40.6592	17.0294	1.3792420377	0.7774280366	1.6677774195	2.3875885234	1.3505738889	3.6546501932
FAR1	scaffold10084+AF8-65	37.1451	14.3932	43.8291	22.2913	38.1372	16.1784	50.729	16.5973	0.3874858326	0.5085958872	0.4242157264	3.0564609906	0.9739860294	2.6407367463
Trihelix	C83951+AF8-65	5.78722	10.3016	12.8866	13.1954	5.46634	10.5548	13.7312	3.90146	1.7800602016	1.0239628762	1.9308714789	3.5195029553	1.0587010687	3.3030198951
bHLH	C83961+AF8-65	5.24001	9.06463	1.80021	3.04755	3.13257	9.94479	3.46488	0.902578	1.7298879201	1.69288583	3.1746425459	3.8388704356	1.6727511277	1.9945201412
SNF2	C84033+AF8-67	22.5426	19.0965	24.2749	12.5725	21.0288	14.8536	12.8785	14.8404	0.8471294349	0.517921804	0.7063455832	0.8678000593	1.0719869893	1.6357308428
C2C2+AC0-GATA	C84035+AF8-65	20.6685	37.922	0	0.0636403	27.6752	60.014	0	3.30965	1.8347727218	0.0636403	2.1685118807	0	0.7468238712	0
ABI3VP1	C84105+AF8-65	7.92301	5.55663	7.20604	9.95353	7.68597	5.52688	7.01113	2.89217	0.7013281568	1.3812759851	0.7190868557	2.4241763105	1.0308406096	2.4915686146
WRKY	C84133+AF8-65	2.69884	0.348105	3.71457	19.4923	1.80309	0.183443	24.4156	1.93591	0.1289831928	5.2475252856	0.1017381273	12.6119499357	1.4967860728	1.9187720504
NAC	C84155+AF8-65	0.147966	0	18.2725	16.4365	0.0155291	0.0366538	19.2849	2.85781	0	0.8995211383	2.3603299612	6.7481393095	9.5283049243	6.3938820285
CCAAT	C84159+AF8-65	79.8854	34.0636	42.2529	28.6333	58.2964	22.4688	32.6989	44.5703	0.4264058263	0.6776647283	0.3854234567	0.733647743	1.3703316157	0.9480057348
EIL	C84219+AF8-65	9.45191	28.4635	12.7877	25.7685	6.85088	22.4628	17.5612	4.69638	3.0114019283	2.0151004481	3.2788196553	3.7393055928	1.3796636345	2.7228844344
SRS	C84231+AF8-65	4.03293	2.08072	15.8417	4.82703	3.0041	0.82237	10.186	1.03625	0.515932585	0.3047040406	0.2737492094	9.8296743064	1.3424752838	15.2875271411
bHLH	C84253+AF8-65	36.4914	7.74976	70.6835	18.628	22.5713	8.0516	31.8329	7.90835	0.2123722302	0.2635409961	0.3567184876	4.0252265011	1.6167168041	8.9378315325
PBF+AC0-2+AC0-like	C84277+AF8-65	30.3044	17.5981	20.0857	13.9027	29.0878	13.5891	16.3175	14.5951	0.5807110519	0.6921690556	0.4671752419	1.1180122096	1.0418250951	1.3761947503
SET	C84283+AF8-65	9.7033	10.22	7.93229	7.68347	7.34151	9.01074	7.85121	2.84432	1.0532499253	0.9686320092	1.2273687566	2.7603117793	1.3217035732	2.7888177139
SRS	C84337+AF8-65	4.5077	3.81846	4.47654	2.21583	5.44562	4.31482	2.70844	2.35146	0.8470971893	0.4949871999	0.7923468769	1.1518120657	0.827766168	1.9037278967
AP2+AC0-EREBP	C92387+AF8-65	42.8282	45.9304	20.0645	21.8024	55.5127	55.7772	28.1525	7.42088	1.0724335835	1.0866156645	1.0047646755	3.7936875411	0.7715027372	2.703789847
C2C2+AC0-YABBY	C84383+AF8-65	41.145	23.3577	0	0	44.684	9.63102	0	1.4025	0.5676923077	0	0.2155362098	0	0.9207993913	0
TRAF	C84387+AF8-67	36.736	27.7531	13.3213	10.1868	34.8421	24.0641	11.4254	3.63264	0.7554741943	0.7647001419	0.6906615847	3.1452056906	1.0543566547	3.6671126233
MYB	C84395+AF8-65	0.993457	42.1566	2.64334	47.843	0.446112	50.6696	46.9759	5.89067	42.43424728	18.0994499383	113.580446166	7.9746276739	2.2269228355	0.4487333359
MADS	C84455+AF8-65	1.67433	21.6089	12.3183	11.1211	1.18228	23.7561	16.8933	6.85004	12.9059982202	0.9028112645	20.0934634773	2.4661607815	1.4161873668	1.7982814699
DBP	scaffold3264+AF8-65	24.8722	38.5964	27.6618	34.9369	22.887	37.2492	34.1395	9.66156	1.5517887441	1.2630016846	1.6275265435	3.5335390972	1.0867391969	2.8630780122
HSF	C84511+AF8-65	0.0649007	0	1.72656	0	0	0	2.47543	55.6663	0	0	0	0.0444690953	0.0649007	0.0310162522
PHD	C84527+AF8-65	17.7496	17.0746	17.4248	13.7597	15.0675	17.1502	18.0476	7.9334	0.961970974	0.7896618613	1.1382246557	2.2748884463	1.1780056413	2.1963849043
Jumonji	C84599+AF8-65	3.15211	6.98267	4.58698	26.4105	2.97733	5.15348	9.63246	2.78144	2.2152367779	5.7577098658	1.7309065505	3.4631198228	1.0587036036	1.6491385757
bHLH	C84601+AF8-65	11.4985	12.1723	17.7753	4.21117	5.87285	5.61674	8.33797	2.92063	1.0585989477	0.236911332	0.9563908494	2.8548532337	1.9579080004	6.086118406
MYB	C84665+AF8-65	13.8628	9.04496	0.363855	1.39594	12.5156	7.96021	1.97814	0.481149	0.6524627059	3.8365282874	0.6360230432	4.1112836148	1.1076416632	0.7562210459
WRKY	C84701+AF8-65	11.9335	8.44488	47.4823	96.6489	5.64351	6.76797	93.9546	10.3492	0.7076616248	2.0354721654	1.1992483401	9.0784408457	2.1145528226	4.588016465
C3H	C84729+AF8-65	34.9305	34.2318	2.16178	4.45872	31.9603	29.199	3.64654	5.56531	0.9799974235	2.0625225509	0.9136021877	0.6552267529	1.0929340463	0.3884383799
MED6	C84733+AF8-65	21.2865	26.2963	24.333	29.4771	19.2552	23.2265	24.6186	10.1419	1.2353510441	1.2114042658	1.2062455856	2.4274149814	1.105493581	2.3992545775
PHD	C84819+AF8-65	17.1041	24.0396	20.8659	21.1777	17.9424	17.3331	20.7704	7.3742	1.4054875732	1.014943041	0.9660413323	2.8166309566	0.9532782682	2.8295815139
MYB	C84827+AF8-65	5.25786	5.33618	8.56345	9.59396	3.57334	4.87828	11.0764	2.30795	1.0148957941	1.1203381815	1.3651877515	4.7992374185	1.4714132996	3.7104140038
C2C2+AC0-Dof	C84855+AF8-65	10.2563	4.45345	8.23806	8.85264	10.2317	3.12133	10.6314	1.68563	0.4342160428	1.0746025156	0.305064652	6.3070780658	1.0024042925	4.8872291072
AUX/IAA	C84963+AF8-65	108.363	39.9842	24.4754	10.5799	97.7854	13.5163	13.5634	17.0149	0.3689838783	0.4322666841	0.1382241112	0.7971483817	1.1081715675	1.4384686363
C2C2+AC0-Dof	C85005+AF8-67	20.48	21.7147	43.4081	105.891	17.7501	16.3908	108.355	10.5188	1.0602880859	2.4394295074	0.9234201497	10.3010799711	1.1537963166	4.1267159752
mTERF	C85043+AF8-65	20.8037	12.1019	7.19793	7.34439	17.2071	9.49907	9.42095	3.28775	0.5817186366	1.0203475166	0.5520436332	2.8654703064	1.2090183703	2.1893179226
TAZ	C85069+AF8-65	6.48431	9.99036	5.5554	8.45129	7.84691	11.6642	5.3284	1.364	1.5406974682	1.5212747957	1.4864704705	3.9064516129	0.826352029	4.0728739003
Sigma70+AC0-like	C85075+AF8-65	37.1461	21.0927	19.9892	12.3413	29.7853	18.2915	17.8606	11.2739	0.5678308086	0.6173983951	0.6141116591	1.5842432521	1.2471286171	1.7730510294
bZIP	C85083+AF8-65	15.1248	17.9862	13.8033	15.0262	12.2795	21.6847	16.3007	7.87781	1.1891859727	1.0885947563	1.7659269514	2.0691918185	1.2317113889	1.7521747795
bZIP	C86549+AF8-65	6.46071	8.42788	6.04215	10.9476	7.09362	12.1982	13.6225	4.05324	1.3044820151	1.811871602	1.7196015575	3.3608915337	0.910777572	1.4906963318
Tify	C85165+AF8-65	147.229	64.918	21.3111	46.1875	107.883	63.6248	27.006	15.2961	0.4409321533	2.1672977932	0.5897574224	1.7655480809	1.3647099172	1.3932374919
G2+AC0-like	C85167+AF8-67	32.3304	40.573	49.8594	23.1853	33.5834	43.8739	32.0077	10.1023	1.2549489026	0.4650136183	1.3064162652	3.1683577007	0.9626899004	4.935450343
C3H	C85273+AF8-65	12.9374	12.406	10.1504	13.4935	11.2389	12.2636	11.2058	2.73582	0.9589252864	1.3293564786	1.0911744032	4.0959566053	1.1511268896	3.7101856116
C3H	C85289+AF8-67	14.7641	10.2054	28.8594	23.4132	16.7202	11.7969	23.5478	6.92178	0.6912307557	0.8112850579	0.7055477805	3.4019861943	0.8830097726	4.1693610603
Jumonji	C85301+AF8-65	1.91666	2.55365	3.37732	3.7943	2.10717	2.08402	4.11638	0.827532	1.3323437647	1.123464759	0.9890137008	4.9742849823	0.9095896392	4.0811956516
TUB	C85323+AF8-67	21.3002	28.0616	38.8322	121.677	22.1933	30.0657	108.55	13.109	1.3174336391	3.1334047517	1.3547196676	8.2805706004	0.9597581252	2.9622549394
MYB	C85357+AF8-65	20.951	11.1389	5.52878	13.5503	1.92561	12.1668	16.5918	3.49688	0.5316643597	2.4508661947	6.3184133859	4.744743886	10.8801886156	1.5810608314
AUX/IAA	C85369+AF8-65	52.9891	27.0442	19.0473	2.8368	62.5824	14.9813	2.58325	5.78224	0.510372888	0.1489344947	0.2393851946	0.4467559285	0.8467092985	3.2941040151
BSD	C85445+AF8-65	6.93765	9.79403	9.84201	8.40453	6.80389	9.96309	10.6758	1.5638	1.4117215484	0.8539444687	1.4643226154	6.8268320757	1.0196593419	6.2936500831
C2C2+AC0-Dof	C90497+AF8-65	23.2194	16.1266	71.5296	40.5004	15.9823	14.0859	52.5391	6.24631	0.6945312971	0.56620476	0.8813437365	8.4112219855	1.4528196818	11.4514969638
WRKY	C85493+AF8-65	45.0697	35.9255	2.14785	1.50214	41.4059	14.4613	1.62236	2.8781	0.7971098099	0.6993691366	0.3492569899	0.5636913241	1.0884849744	0.7462735833
HB	C85509+AF8-65	41.8005	14.2739	27.5449	10.4305	35.9765	10.0842	11.9843	4.16264	0.3414767766	0.3786726399	0.28029964	2.8790142794	1.1618834517	6.6171708339
G2+AC0-like	C98867+AF8-65	16.8257	14.1001	19.7999	18.5755	15.8027	14.9488	18.4006	5.87508	0.8380097113	0.9381613038	0.94596493	3.1319743731	1.064735773	3.3701498533
C2H2	C85605+AF8-65	9.62867	5.16079	31.7176	5.5679	9.08011	3.19052	14.5832	3.03163	0.5359816049	0.1755460691	0.3513745979	4.8103495479	1.060413365	10.462226591
bZIP	C85641+AF8-65	30.9893	27.8917	40.7933	92.4608	25.8213	27.7708	43.0747	18.9375	0.900042918	2.2665682845	1.0754996844	2.2745716172	1.2001448417	2.1541016502
DBP	C85655+AF8-67	27.6659	26.2351	29.8876	42.0028	29.9532	21.8	39.0471	10.3601	0.9482829042	1.4053587441	0.7278020378	3.7689887163	0.9236375412	2.8848756286
MYB	C85663+AF8-65	0.0155273	0	11.8999	11.071	0.0146664	0	18.4024	3.08073	0	0.9303439525	0	5.9733894239	1.0586987945	3.8626883888
Trihelix	C85693+AF8-67	44.7637	16.6088	9.433	11.9098	38.7656	20.188	8.59112	3.6929	0.3710327788	1.2625675819	0.5207709928	2.3263884752	1.1547273872	2.5543610712
PHD	C85717+AF8-65	24.5913	27.1541	24.1854	35.3591	15.3146	29.3114	27.2727	9.16303	1.1042157186	1.4620018689	1.9139513928	2.9763844492	1.6057422329	2.6394544163
NAC	C85797+AF8-67	10.8719	19.7962	19.8868	51.7455	14.1603	17.3087	24.0492	6.50355	1.8208592794	2.6020023332	1.2223399222	3.6978573241	0.7677732816	3.0578376425
Trihelix	C85871+AF8-65	40.7974	72.0635	28.5344	40.3813	38.986	73.9724	32.4966	25.0754	1.766374818	1.4151795727	1.8974093264	1.2959553985	1.0464628328	1.137943961
bHLH	C85883+AF8-65	17.39	23.2295	28.1455	17.665	13.0854	26.5838	17.8658	5.66937	1.3357964347	0.6276314153	2.0315618934	3.151284887	1.3289620493	4.96448459
bZIP	CL39Contig1	22.6921	31.9005	78.2962	207.56	18.1819	32.9872	109.819	23.8559	1.4057976124	2.6509587949	1.8142878357	4.6034314362	1.2480598837	3.2820476276
LOB	C85927+AF8-65	19.894	8.60288	22.2421	59.1416	16.4838	6.25048	52.0722	14.7543	0.4324359103	2.6589935303	0.3791892646	3.5292897664	1.2068819083	1.5074995086
WRKY	C86105+AF8-65	18.214	13.7001	0.64001	2.52677	21.4439	6.12683	2.65001	0.884621	0.7521741518	3.9480164372	0.2857143523	2.9956444624	0.8493790775	0.7234849727
Orphans	scaffold7462+AF8-65	10.8153	7.07336	5.02513	8.44581	10.2031	8.55214	7.68663	2.61927	0.6540142206	1.6807147278	0.8381903539	2.9346459128	1.0600013721	1.9185230999
C2H2	C86295+AF8-65	16.8593	9.70514	13.5506	9.82951	13.3944	10.409	10.2565	4.67677	0.5756549797	0.7253929715	0.7771158096	2.1930734246	1.2586827331	2.8974270704
WRKY	C86323+AF8-65	13.5332	18.7536	31.222	110.591	13.9254	32.0931	144.268	26.9211	1.3857476428	3.5420857088	2.3046447499	5.3589192121	0.9718356385	1.1597594452
NAC	scaffold8990+AF8-65	4.90707	8.26176	7.68894	2.54738	5.73375	14.5172	4.49378	2.44156	1.6836442113	0.3313044451	2.5318857641	1.8405363784	0.855822106	3.1491915005
bZIP	C86385+AF8-65	7.79707	1.99807	15.3028	4.58565	9.00295	2.33681	9.50381	3.04521	0.2562590819	0.2996608464	0.2595604774	3.1209046338	0.8660572368	5.0252035163
HMG	C86415+AF8-65	14.7541	31.746	16.4575	13.5013	11.6323	30.4601	17.6763	6.55565	2.1516730943	0.8203736898	2.6185793007	2.6963459001	1.2683734085	2.5104299345
Orphans	C86449+AF8-65	7.80685	8.08871	26.6939	27.2396	10.4003	9.37322	41.4252	9.2703	1.0361041906	1.0204428727	0.9012451564	4.4685932494	0.7506370009	2.879507675
C2H2	C86475+AF8-65	6.71799	8.86811	16.542	22.2124	8.07738	8.52743	17.33	2.48049	1.3200540638	1.3427880546	1.0557173242	6.9865228241	0.8317040922	6.6688436559
BBR/BPC	C86493+AF8-67	54.9319	57.254	64.8148	53.1676	49.0536	60.5128	52.9591	21.8137	1.0422723408	0.8203003018	1.2336056885	2.427790792	1.1198342222	2.9712886856
AP2+AC0-EREBP	C90019+AF8-65	14.9496	15.0373	20.3725	15.9858	12.9787	13.1289	18.1085	4.19978	1.0058663777	0.7846754203	1.0115728078	4.3117734738	1.1518565033	4.8508493302
bHLH	C86533+AF8-65	22.1445	8.21803	11.2401	8.61838	11.9321	7.643	7.19865	23.4448	0.3711093048	0.7667529648	0.6405410615	0.3070467652	1.855876166	0.4794282741
CCAAT	C86567+AF8-65	28.6063	36.0168	54.6543	58.9418	21.6303	24.3586	48.5979	12.7803	1.2590513279	1.0784476244	1.1261332483	3.8025633201	1.3225105523	4.2764489097
GNAT	C99263+AF8-65	6.84197	6.16152	11.7614	5.90969	7.50651	7.06267	9.86798	4.35498	0.9005476493	0.5024648426	0.9408726559	2.2659070765	0.9114715094	2.7006783039
ULT	C86631+AF8-65	27.7949	16.3072	35.2168	16.0206	22.1498	16.2503	19.4576	16.8751	0.5866975596	0.454913564	0.73365448	1.1530361302	1.254860089	2.0869091146
MYB	C86655+AF8-65	0.805977	0.16617	10.8932	28.0912	0.169175	0.0665514	11.7817	8.88396	0.2061721364	2.578783094	0.3933879119	1.3261766149	4.7641613714	1.2261649084
MYB+AC0-related	C86659+AF8-67	69.2622	127.074	68.2455	136.15	123.598	144.296	131.162	29.3791	1.8346803884	1.9950033336	1.1674622567	4.4644662362	0.5603828541	2.3229268426
C2C2+AC0-GATA	C90855+AF8-65	18.9335	18.1197	1.11863	2.21995	27.2756	5.47908	4.79635	0.836594	0.957017984	1.9845257145	0.2008784408	5.7331871852	0.6941552157	1.3371241008
C2H2	C86769+AF8-67	97.8073	87.3532	59.9852	65.0992	89.0897	61.5614	67.8411	13.4191	0.8931153401	1.0852543627	0.691004684	5.0555625936	1.0978519402	4.4701358511
C2H2	C86829+AF8-65	21.3787	1.65174	6.64984	0.371162	18.6939	0.71114	1.21376	5.28801	0.0772610121	0.0558151775	0.0380412862	0.2295305796	1.1436190415	1.2575316612
LUG	scaffold11384+AF8-65	7.29237	6.79951	8.29887	8.63948	6.40588	4.57257	8.60635	3.169	0.9324142906	1.0410429372	0.7138082512	2.7157936257	1.1383869195	2.6187661723
C2H2	C86929+AF8-65	125.85	54.0284	99.1795	100.099	74.0384	38.3696	103.056	113.869	0.4293079062	1.0092710691	0.518239184	0.9050400021	1.6997936206	0.870996496
GNAT	C86969+AF8-65	67.2493	45.2672	56.1948	52.2066	44.2276	48.4311	57.7991	50.1051	0.6731252221	0.9290290205	1.0950424622	1.1535572227	1.5205279057	1.121538526
FAR1	C87043+AF8-65	6.9873	3.53747	7.28909	4.54353	6.91945	2.70563	5.49686	2.50533	0.5062713781	0.6233329538	0.3910180722	2.1940662508	1.0098056926	2.9094330887
SNF2	C87101+AF8-65	25.5676	33.9656	29.8298	27.0137	22.6545	40.349	33.3558	11.9952	1.3284625855	0.9055944056	1.7810589508	2.7807623049	1.1285881392	2.4868113912
Orphans	C87121+AF8-65	39.6959	83.7088	16.3902	20.6484	31.3919	64.2837	15.5464	15.6886	2.1087517854	1.2598015888	2.0477798413	0.9909360937	1.2645268365	1.0447203702
MYB	C87125+AF8-65	8.40791	5.15332	15.0991	16.7724	8.77187	4.8822	13.927	2.08324	0.6129133162	1.1108211748	0.5565745958	6.6852594996	0.958508277	7.2478927056
Trihelix	C87223+AF8-65	16.818	14.9402	23.2197	14.3018	11.2562	13.6419	16.0615	5.42948	0.88834582	0.6159338837	1.2119454167	2.9582022588	1.4941099128	4.2765973905
C3H	C87249+AF8-67	33.4647	48.0581	58.4496	50.7284	29.8429	43.3484	55.2521	14.6536	1.4360833953	0.8678998659	1.4525532036	3.7705478517	1.1213622001	3.9887536169
Alfin+AC0-like	C87269+AF8-65	77.7598	67.8312	133.809	109.556	65.3608	50.3367	120.468	32.0619	0.8723170584	0.8187491125	0.7701359224	3.7573568628	1.1897008605	4.1734582168
HB	C87309+AF8-65	26.487	25.5721	53.7995	12.5753	24.2495	35.7324	37.6243	7.98927	0.9654585268	0.233743808	1.473531413	4.7093539209	1.0922699437	6.7339694365
Orphans	scaffold6609+AF8-67	49.5627	176.388	27.4456	30.1202	44.8799	123.073	25.9303	13.0042	3.5588860171	1.0974509575	2.7422743812	1.993994248	1.1043406959	2.1105181403
Orphans	C87325+AF8-65	19.2474	29.6992	92.4421	10.1273	16.7384	17.2747	16.313	26.8521	1.5430239929	0.1095528985	1.0320400994	0.6075130064	1.1498948526	3.4426394956
HSF	C87373+AF8-65	9.75906	5.45674	3.49139	1.53482	7.04017	4.12194	2.05204	2.18962	0.5591460653	0.4396014195	0.5854887027	0.9371671797	1.3861966401	1.5945186836
BBR/BPC	C87395+AF8-65	19.9365	18.9697	18.0186	20.7585	19.2279	19.155	15.4575	9.79419	0.9515060317	1.1520595385	0.9962086343	1.5782315842	1.0368526984	1.8397233462
HSF	C87399+AF8-65	3.24547	2.66157	3.34831	8.19746	4.91305	1.38898	6.34318	0.763184	0.8200876915	2.4482380664	0.2827123681	8.3114687939	0.6605815125	4.3872906141
mTERF	C87491+AF8-65	31.6992	27.292	6.26551	10.2458	35.3384	27.4549	8.85305	4.68671	0.8609681001	1.6352699142	0.7769140652	1.8889690209	0.8970185407	1.3368674401
MYB	scaffold8945+AF8-65	0.0615577	0.119935	11.8935	5.64183	0.174434	0.17155	5.27432	1.32403	1.9483346519	0.4743624669	0.983466526	3.9835351163	0.3528996641	8.9828025045
C2C2+AC0-CO+AC0-like	C87561+AF8-65	55.1492	48.2869	32.3674	29.5146	44.4033	37.7675	30.9226	9.74629	0.8755684579	0.9118619352	0.8505561524	3.1727559923	1.2420067878	3.3209970153
C2H2	C87565+AF8-65	9.8281	10.366	16.0776	23.7663	7.91241	8.63318	17.4897	4.71773	1.0547308228	1.4782243618	1.0910936112	3.7072278405	1.2421120746	3.4079101602
G2+AC0-like	C87575+AF8-65	9.76253	6.04184	27.7151	10.5402	9.18056	6.22547	10.9994	2.67201	0.6188805566	0.3803053209	0.678114407	4.11652651	1.0633915578	10.3723788459
bHLH	C87613+AF8-65	10.0987	4.00859	18.2713	7.48111	10.406	1.695	11.8784	5.61665	0.3969411905	0.4094459617	0.1628867961	2.1148549402	0.9704689602	3.2530600981
NAC	C87657+AF8-65	14.0633	122.993	82.7237	34.9735	10.781	155.618	58.6288	16.7467	8.7456713574	0.4227748517	14.4344680456	3.5009165985	1.3044522772	4.9397015531
AUX/IAA	C87665+AF8-65	39.8269	20.3606	14.4235	8.47468	25.282	18.4226	10.6555	6.08512	0.5112273363	0.5875605782	0.7286844395	1.7510747528	1.5753065422	2.3702901504
SNF2	C87677+AF8-65	23.6532	11.6296	8.02868	7.79302	22.4228	16.8601	8.2579	5.17562	0.4916713172	0.9706477279	0.7519176909	1.5955383123	1.0548727188	1.5512498986
Alfin+AC0-like	C87685+AF8-65	78.2287	51.5046	80.1638	50.8061	63.4975	46.0822	68.8633	37.1338	0.6583849661	0.6337785883	0.7257325092	1.854464127	1.2319965353	2.1587825647
ARID	C87697+AF8-65	18.5009	15.8382	16.4898	13.2757	14.9092	16.1768	14.3367	5.89935	0.8560772719	0.805085568	1.0850213291	2.4302168883	1.2409049446	2.7951893005
HB	C87711+AF8-65	37.0876	12.2089	7.13072	1.40324	36.8949	4.62195	2.63971	7.38047	0.3291908886	0.1967879821	0.1252734118	0.3576615039	1.0052229441	0.9661606917
WRKY	scaffold5847+AF8-65	5.40987	3.61769	19.502	10.2647	1.01413	4.03782	14.4172	1.44851	0.6687203205	0.5263408881	3.9815605494	9.9531242449	5.3344936054	13.4634900691
AP2+AC0-EREBP	C87767+AF8-65	25.9999	20.8167	24.6046	30.3558	17.7014	22.2419	30.8415	13.0968	0.8006453871	1.2337449095	1.2565051352	2.354888217	1.4688047273	1.8786726529
TRAF	C87791+AF8-65	19.8772	18.3412	34.1603	22.2088	15.1976	15.2056	25.8479	4.37509	0.9227255348	0.6501348056	1.0005263989	5.9079698932	1.3079170395	7.8079079516
bZIP	C87805+AF8-65	6.49285	10.4309	10.5756	11.5086	5.2721	10.3805	10.2164	9.20018	1.6065210193	1.0882219449	1.9689497544	1.1104565345	1.2315490981	1.1494992489
NAC	C87805+AF8-67	71.9669	89.5758	78.6815	191.462	68.8216	74.6184	125.049	20.717	1.2446805406	2.4333801465	1.0842293698	6.0360573442	1.0457022214	3.797919583
GNAT	scaffold7851+AF8-65	1.93104	3.94144	3.38653	2.67302	1.77597	4.58839	5.33718	0.475865	2.0410970254	0.7893094111	2.5835965698	11.215743961	1.0873156641	7.1165771805
bZIP	C87895+AF8-65	31.4806	25.3863	41.1691	20.8081	52.0632	26.5405	22.4813	18.6239	0.8064109324	0.5054300434	0.5097746585	1.2071209575	0.6046612579	2.2105520326
EIL	C87943+AF8-67	19.4294	38.3407	25.8472	34.5691	16.6461	45.1618	23.9868	8.30633	1.9733342255	1.337440806	2.713055911	2.8877735414	1.1672043301	3.111747306
LUG	C88009+AF8-65	96.2804	96.6816	118.832	144.524	78.7329	89.6772	123.527	47.5957	1.0041669956	1.2162043894	1.1390054221	2.595339495	1.2228737923	2.4966961301
Trihelix	C88029+AF8-65	37.9308	24.5396	10.223	17.2033	40.2128	25.6558	14.0562	4.41023	0.6469570903	1.6828034823	0.6380008356	3.1871807139	0.9432518999	2.3180196951
AP2+AC0-EREBP	C88043+AF8-65	20.3599	34.205	136.777	95.6875	21.3752	10.955	117.05	45.5517	1.6800180747	0.69958765	0.5125098245	2.5696077205	0.9525010292	3.0026760801
MYB	scaffold1485+AF8-65	7.46528	2.04845	0.275579	0.145115	8.37616	1.93334	0.166734	0.503121	0.2743969416	0.5265822142	0.2308145976	0.3313994049	0.8912532712	0.5477390131
HB	C88081+AF8-67	10.9023	10.2794	41.1739	26.7519	10.4374	8.82666	27.136	6.01768	0.942865267	0.6497295617	0.8456761262	4.5093790298	1.0445417441	6.8421551163
WRKY	C88097+AF8-65	26.3658	36.6883	97.1393	37.7631	19.3195	28.8571	54.3916	12.4322	1.3915109725	0.3887520293	1.4936773726	4.3750583163	1.36472476	7.8135245572
WRKY	C88141+AF8-65	2.61403	0.594573	82.2834	76.8778	1.38057	0.375991	78.2	97.9393	0.2274545434	0.9343050968	0.2723447562	0.7984537361	1.8934425636	0.8401469073
Orphans	C88147+AF8-65	9.03668	9.27847	17.1908	17.4716	8.602	8.13081	15.1179	3.72609	1.0267565079	1.0163343184	0.9452232039	4.0573094048	1.0505324343	4.6136298372
MYB	C88171+AF8-65	3.65106	13.1951	14.6411	31.0235	5.43822	17.8295	36.5611	8.16116	3.6140463318	2.1189323207	3.2785543799	4.4798901137	0.6713704116	1.7939974219
WRKY	C88207+AF8-65	0.308686	0	12.6686	12.8395	0.304824	0.0938456	22.6635	1.37962	0	1.0134900463	0.3078681469	16.42734956	1.0126696061	9.1826734898
HB	C88209+AF8-65	14.9031	16.3579	20.4644	15.2573	12.9511	16.9098	15.4842	5.61249	1.0976172743	0.7455532535	1.3056651559	2.7588824212	1.1507207882	3.6462247594
NAC	C88241+AF8-67	64.5953	62.1444	54.5356	85.0522	52.4288	50.2942	78.5168	17.9469	0.962057611	1.559572096	0.9592857361	4.3749505486	1.2320575714	3.0387197789
C2C2+AC0-Dof	C88281+AF8-65	14.0672	5.82822	20.4163	15.0172	10.0612	2.88656	18.1673	10.445	0.4143127275	0.7355495364	0.286900171	1.7393298229	1.398163241	1.954648157
MYB+AC0-related	C88893+AF8-65	13.1604	6.51192	18.3321	11.5191	8.91962	5.52989	15.5316	7.22248	0.4948117079	0.6283568167	0.6199692364	2.1504524762	1.4754440212	2.538200175
TRAF	C88325+AF8-65	100.002	60.3197	43.9211	9.4395	142.61	45.9858	11.1702	18.2799	0.6031849363	0.2149194806	0.3224584531	0.611064612	0.7012271229	2.4026991395
CCAAT	C88359+AF8-65	17.6215	13.6538	28.9887	18.7412	14.9708	20.5608	16.0573	4.70347	0.7748375564	0.646500188	1.3733935394	3.413926314	1.1770580063	6.1632581902
AP2+AC0-EREBP	C88377+AF8-65	5.31575	9.35103	35.8572	20.1105	3.43959	16.7348	26.0063	14.3799	1.7591177162	0.5608497038	4.8653473234	1.8085174445	1.5454603601	2.493563933
MYB	C88411+AF8-65	6.67231	3.79954	24.1808	23.9652	4.72348	3.6335	33.0793	7.99773	0.5694489615	0.9910838351	0.7692421689	4.1360861144	1.4125835189	3.0234579062
NAC	C88417+AF8-65	9.45064	5.9659	1.54094	3.37493	7.79602	2.93239	2.84672	1.68624	0.6312694167	2.1901761263	0.3761393634	1.6882057121	1.2122390656	0.9138319575
Trihelix	scaffold10581+AF8-65	10.7722	18.1565	5.16043	15.2446	12.3785	20.8385	9.37151	3.88552	1.685495999	2.9541336672	1.6834430666	2.4119062571	0.8702346811	1.3281182441
AUX/IAA	C88507+AF8-65	31.7019	22.1808	20.2812	81.927	22.16	9.8052	35.5851	9.11063	0.6996678433	4.0395538726	0.4424729242	3.9058879573	1.4305911552	2.2261029149
C3H	C88507+AF8-67	35.2985	38.3207	42.0339	45.1835	35.291	33.837	47.6282	11.3866	1.0856183691	1.074929997	0.958799694	4.1828289393	1.0002125188	3.6915233696
PLATZ	scaffold8710+AF8-65	17.5033	57.6525	29.6946	48.5337	17.2693	61.6961	42.5363	11.0231	3.2938074535	1.6344284819	3.5725883504	3.8588328147	1.013550057	2.6938520017
G2+AC0-like	C91111+AF8-65	4.37864	24.5263	3.38653	4.97706	3.70236	23.5615	5.18368	2.80952	5.6013511045	1.469663638	6.3639138279	1.8450411458	1.1826618697	1.2053767192
bHLH	C88569+AF8-65	18.4496	12.8051	10.8155	17.8457	16.0539	8.0537	14.154	11.1301	0.6940584078	1.6500115575	0.5016662618	1.2716866875	1.1492285364	0.9717343061
C2C2+AC0-CO+AC0-like	scaffold10880+AF8-65	5.09585	55.2864	0.754539	4.65314	11.0632	6.05725	3.53548	1.39232	10.8492989393	6.1668648009	0.5475133777	2.539272581	0.4606126618	0.5419292979
G2+AC0-like	scaffold10594+AF8-65	11.3288	15.35	7.13172	4.14297	12.323	16.1131	6.25584	2.91243	1.3549537462	0.5809215729	1.3075630934	2.1479795223	0.9193215938	2.4487180808
GRF	C88695+AF8-65	9.58715	9.04807	5.89278	3.67141	8.6002	6.46444	3.01528	5.19992	0.9437705679	0.6230353076	0.7516615893	0.5798704595	1.1147589591	1.1332443576
BES1	C88751+AF8-65	39.5216	29.7264	38.0199	35.2516	32.6965	27.5425	35.4896	14.0426	0.7521557832	0.9271881304	0.8423684492	2.5272812727	1.2087409967	2.7074687024
C2C2+AC0-Dof	scaffold5736+AF8-65	8.05901	6.32555	19.4347	19.5804	7.37525	5.53117	13.2741	5.62941	0.7849041011	1.0074968999	0.74996373	2.3579913348	1.0927100776	3.4523511345
bHLH	C89949+AF8-65	1.05534	1.76967	4.77552	72.4744	0.172292	2.19308	118.821	4.18638	1.6768719086	15.1762321171	12.7288556636	28.3827555071	6.1252989112	1.1407277887
MADS	scaffold9044+AF8-65	0.722506	1.82933	16.5592	29.109	0.737482	1.75369	21.7601	4.50143	2.5319236103	1.7578747766	2.3779427837	4.8340416268	0.9796930637	3.678653228
bZIP	C88837+AF8-65	10.2327	6.74088	21.2321	17.0033	10.0794	7.65027	20.657	7.04719	0.6587586854	0.8008298755	0.7590005357	2.9312392599	1.0152092386	3.012846255
SWI/SNF+AC0-BAF60b	C88839+AF8-65	19.7805	16.2879	17.713	16.0279	17.7522	16.1251	17.9764	5.74839	0.823432168	0.9048664822	0.9083437546	3.1272060525	1.1142562612	3.0813845268
PHD	C88905+AF8-67	40.8159	62.3805	47.5536	139.448	47.2359	56.9896	97.6999	21.3529	1.5283382211	2.9324383433	1.2064891322	4.5754862337	0.8640864258	2.2270323937
MYB	C89005+AF8-65	14.2865	4.70213	40.8719	134.54	4.60502	2.57352	139.779	9.75241	0.3291309978	3.2917481203	0.558850993	14.3327649268	3.102375234	4.1909538258
C2C2+AC0-GATA	C89033+AF8-65	22.9962	18.4772	20.8849	14.6776	17.2386	18.3341	22.4556	8.30871	0.8034892721	0.7027852659	1.0635492441	2.7026578133	1.3339946399	2.5136152303
TRAF	C89035+AF8-67	24.008	27.7557	30.2364	21.087	19.3721	23.862	22.1185	6.16554	1.1561021326	0.6974044529	1.2317714651	3.5874392186	1.2393080771	4.9040959916
HB	C89051+AF8-65	14.296	25.0348	31.7659	36.7995	11.8282	20.1466	35.8309	8.36704	1.7511751539	1.1584592283	1.7032684601	4.2823866027	1.2086369862	3.7965517077
C2C2+AC0-GATA	C89099+AF8-65	22.4068	13.3377	17.2758	23.7565	22.1468	14.6342	19.2771	6.47404	0.5952523341	1.3751316871	0.6607816931	2.9775997677	1.011739845	2.6684728547
DBP	C93869+AF8-65	13.5107	27.7197	24.0777	42.0284	20.2232	30.8206	40.4075	17.3088	2.0516849608	1.7455321729	1.5240219154	2.3345061472	0.6680792357	1.3910669717
NAC	scaffold201+AF8-65	35.4913	12.6504	28.112	27.0304	19.7097	12.5287	107.766	41.3859	0.3564366479	0.9615253273	0.6356616285	2.6039303241	1.8007021923	0.6792651604
WRKY	C89111+AF8-65	47.8661	14.6008	32.2433	96.8715	43.324	13.6706	66.7458	20.1573	0.3050342518	3.00439161	0.3155433478	3.311247042	1.1048402733	1.5995842697
HB	scaffold116+AF8-65	3.81234	2.07199	2.92949	1.28694	2.35107	1.4563	1.56973	1.42104	0.5434955959	0.439305135	0.6194200938	1.1046346338	1.6215340249	2.0615112875
DBP	C89133+AF8-65	9.02863	4.5376	12.3302	7.57072	9.75179	5.00967	15.2038	3.03308	0.5025790181	0.6139981509	0.5137179943	5.012660398	0.925843358	4.0652406135
MADS	C89219+AF8-65	77.1441	48.7701	56.8611	41.9433	68.3936	49.5361	46.1688	29.5752	0.6321948146	0.7376448926	0.7242797572	1.5610646758	1.1279432578	1.92259393
Trihelix	C89231+AF8-65	26.0129	28.8113	24.6804	39.2978	21.7897	26.9592	27.4361	12.7934	1.1075773943	1.5922675483	1.2372451204	2.1445510967	1.1938163444	1.9291509685
BSD	C89251+AF8-65	36.5645	23.8537	36.4288	54.1057	28.8401	17.1753	45.1913	13.609	0.6523732035	1.4852451906	0.595535383	3.320692189	1.2678354097	2.6768168124
bHLH	C89255+AF8-65	17.839	11.5904	15.2617	11.9172	12.9165	10.2572	19.3804	4.74073	0.6497225181	0.7808566542	0.7941160531	4.088062387	1.3811016916	3.2192721374
bHLH	C99439+AF8-65	65.5799	44.9412	48.2894	62.1476	57.8105	35.8736	60.3297	22.0838	0.6852892426	1.2869822363	0.6205377916	2.7318532137	1.1343942709	2.186643603
CCAAT	C89575+AF8-65	65.7557	83.8996	125.32	72.8936	49.5529	76.9418	94.8379	33.8862	1.2759289309	0.581659751	1.552720426	2.798717472	1.3269798539	3.6982606489
SNF2	C99553+AF8-65	13.3601	18.3075	19.0614	21.6934	13.3612	18.8926	22.8594	5.08061	1.3703115995	1.138080099	1.4139897614	4.4993416145	0.9999176721	3.7517935838
C3H	C89631+AF8-65	18.2127	21.6139	20.8389	15.607	19.0853	17.9631	19.3765	5.72363	1.1867488072	0.7489358843	0.9412008195	3.3853516038	0.9542789477	3.6408537938
bZIP	C89647+AF8-65	5.7366	3.50903	12.0487	4.59353	6.10363	2.86661	9.31641	0.463099	0.6116915943	0.3812469395	0.4696565814	20.1175342637	0.9398669316	26.017547004
MYB+AC0-related	C89689+AF8-65	14.8154	24.4487	18.0461	26.8654	13.5465	26.6648	20.9905	7.43891	1.6502220662	1.4887094719	1.9683903591	2.8217171602	1.0936699516	2.4259064836
SET	C89729+AF8-65	6.82359	8.06531	7.2073	11.3984	6.81781	7.78231	9.30267	2.72399	1.1819745911	1.5815076381	1.1414677147	3.4150896296	1.0008477796	2.6458614018
C2C2+AC0-CO+AC0-like	C89781+AF8-65	179.613	290.759	45.7323	162.443	153.447	260.012	72.7121	46.9753	1.6188082154	3.5520408989	1.6944743136	1.5478794175	1.1705214178	0.9735392855
G2+AC0-like	C89853+AF8-65	22.6069	19.5548	49.4439	37.5821	18.7802	12.4543	36.766	20.2377	0.8649925465	0.7600957853	0.6631612017	1.8167084204	1.2037624732	2.4431580664
C2C2+AC0-CO+AC0-like	C89861+AF8-65	44.3683	13.9738	0.0984754	0.188902	70.9597	3.79328	0.0578782	0.620462	0.3149500882	1.9182658816	0.0534568213	0.093282425	0.6252605352	0.1587130235
HB	C89867+AF8-65	38.1253	35.8744	10.8323	23.3231	29.5954	43.3747	15.0194	5.67607	0.9409604646	2.1531069117	1.465589247	2.6460913977	1.2882170878	1.9084155058
Rcd1+AC0-like	C89875+AF8-65	26.7447	29.0768	19.7786	26.5144	22.9024	27.4659	24.276	9.69027	1.0871985851	1.3405599992	1.199258593	2.5051933537	1.1677684435	2.0410783188
Orphans	C89891+AF8-65	66.6068	76.1938	74.813	23.6453	80.1585	79.5259	40.4552	23.7894	1.143934253	0.3160587064	0.9921081358	1.7005557097	0.8309387027	3.1448039883
HSF	C89899+AF8-65	1.16307	1.74591	74.9251	77.2199	0.23453	7.56055	119.02	14.0885	1.5011220305	1.0306279204	32.237027246	8.4480249849	4.9591523472	5.3181743976
C3H	scaffold10344+AF8-67	2.9767	3.68802	2.72336	2.55542	5.26162	3.47429	1.76418	0.426351	1.2389626096	0.9383335292	0.660308042	4.1378582436	0.5657383087	6.3876008265
NAC	C89937+AF8-65	77.7933	178.786	83.2694	230.652	49.0987	211.054	123.503	56.2102	2.2982184841	2.769949105	4.2985659498	2.1971635041	1.5844268789	1.4813930568
GRAS	C89947+AF8-65	7.93463	13.2871	3.55713	6.06774	8.74995	17.9658	4.49413	2.26476	1.674570837	1.705796527	2.0532460185	1.9843736202	0.906820039	1.570643247
MYB+AC0-related	C89975+AF8-65	12.8369	2.20318	1.91717	0.300654	19.6757	1.32067	0.194312	0.57148	0.1716286642	0.1568217738	0.0671218813	0.3400153986	0.6524240561	3.3547455729
bHLH	C90015+AF8-65	13.4416	12.8809	12.38	16.0984	8.63203	12.7666	9.61477	4.70193	0.9582862159	1.300355412	1.4789800313	2.0448560485	1.5571771646	2.6329613584
C2C2+AC0-GATA	C90035+AF8-65	19.277	8.54705	7.41407	8.18689	16.0855	7.02288	7.84115	2.94221	0.4433807128	1.1042369441	0.4365969351	2.6650544998	1.1984085046	2.5198983077
TRAF	C90035+AF8-67	31.0695	38.0667	40.5283	36.5358	32.7642	34.857	40.1807	12.2237	1.22521122	0.9014885895	1.0638745948	3.2871143762	0.9482758621	3.3155509379
C3H	C90087+AF8-65	2.29405	96.9378	0	0.0498841	1.78735	180.957	0.171946	14.3594	42.2561844772	0.0498841	101.243181246	0.0119744558	1.283492321	0
bHLH	C99197+AF8-65	17.8551	24.2856	45.7066	46.7192	15.2605	24.8653	34.8689	17.1219	1.3601492011	1.0221543497	1.6293896006	2.0365087987	1.1700206415	2.6694817748
bHLH	C90917+AF8-65	18.8674	8.87308	8.14968	1.67339	23.8602	3.9191	2.42065	1.73547	0.470286314	0.2053319885	0.1642526048	1.3948094752	0.7907477724	4.6959498003
G2+AC0-like	C90185+AF8-65	28.6056	12.0236	10.2907	3.31489	21.072	13.5633	5.66314	1.76709	0.4203232933	0.3221248312	0.6436645786	3.2047830048	1.3575170843	5.8235290789
MADS	C90197+AF8-65	9.40616	25.6992	19.7909	22.5834	9.15275	17.4899	16.6328	5.61843	2.7321670055	1.1411002026	1.9108901696	2.9603999694	1.0276867608	3.5224964981
bHLH	C90227+AF8-65	35.3656	16.5527	99.6937	82.8233	16.1608	11.3314	111.456	23.2773	0.4680452191	0.830777672	0.7011657839	4.7881841966	2.188357012	4.2828721544
C2C2+AC0-Dof	scaffold4867+AF8-65	5.65721	3.44348	4.19119	3.79007	5.63069	2.21013	2.86415	4.22384	0.6086887353	0.9042944844	0.3925149493	0.6780914997	1.0047099023	0.992270067
CAMTA	C90249+AF8-65	395.427	266.337	297.53	276.765	375.764	234.324	289.998	91.3898	0.6735427778	0.9302087184	0.6235935321	3.1731987596	1.052328057	3.2556149592
CCAAT	C90259+AF8-65	47.5182	56.1427	45.9283	79.5905	40.2626	59.1121	62.8958	18.4226	1.1814988783	1.7329293703	1.4681640033	3.4140566478	1.1802069414	2.493041156
CCAAT	C90283+AF8-65	27.2397	23.5	29.9701	34.5721	23.0459	20.6922	35.9136	12.6849	0.8627114102	1.1535530412	0.8978690353	2.83120876	1.1819759697	2.3626595401
TUB	C90329+AF8-65	25.8772	32.6255	25.9521	58.457	22.3086	28.4883	36.6976	11.9449	1.260781692	2.2524959445	1.2770097631	3.0722400355	1.1599652152	2.1726510896
MYB	C90351+AF8-65	45.5595	12.0524	25.864	20.8576	60.5641	8.89333	16.2082	5.35995	0.2645419726	0.806433653	0.1468416108	3.0239461189	0.7522525721	4.8254181476
C3H	C90375+AF8-65	26.8957	20.9749	29.997	30.6733	19.755	21.4152	32.7366	8.86008	0.7798607212	1.0225455879	1.0840394837	3.6948424845	1.3614629208	3.3856353442
C2C2+AC0-GATA	C90381+AF8-65	5.00772	5.70357	5.68552	7.24624	3.37516	4.78274	6.89563	1.59661	1.1389554528	1.2745078726	1.4170409699	4.3189194606	1.4836985506	3.5609948579
Sigma70+AC0-like	C90409+AF8-65	54.7222	49.975	68.4142	53.9713	45.745	43.7224	66.2248	29.1682	0.9132491018	0.7888903181	0.9557853317	2.2704452109	1.1962443983	2.3455064077
bHLH	scaffold2629+AF8-65	4.08828	2.31046	3.30136	2.39623	3.56757	2.6835	2.70731	0.692319	0.5651423092	0.7258311726	0.752192669	3.9104950175	1.1459564914	4.7685532247
C2H2	C90453+AF8-65	1.05989	0.383856	46.9697	12.5207	0.663393	0.227756	27.2612	3.83403	0.3621658851	0.2665697247	0.3433198722	7.110325167	1.5976804097	12.2507387788
LOB	C90469+AF8-65	75.5921	68.3045	121	100.89	62.1804	77.8778	101.869	47.1395	0.9035931003	0.8338016529	1.2524493249	2.161011466	1.2156901532	2.5668494575
MYB	C90533+AF8-65	45.7595	16.7408	1.80648	5.14546	39.1454	11.6098	3.39236	1.87785	0.3658431583	2.8483348833	0.296581463	1.8065127673	1.1689623813	0.9619937695
LUG	C90563+AF8-65	47.5136	12.1638	14.4201	9.71821	41.7352	10.9895	11.6294	9.39089	0.2560067012	0.6739349935	0.2633148997	1.2383703781	1.1384538711	1.5355413598
Orphans	C90571+AF8-65	4.89111	9.2077	0.0819322	0.134466	3.87593	12.7738	0.0421357	0.847634	1.8825379106	1.6411862491	3.2956735545	0.0497097804	1.2619190749	0.0966598791
C3H	C90621+AF8-65	132.031	102.577	116.623	81.4402	96.0614	96.0312	101.847	47.3535	0.7769160273	0.6983202284	0.9996856177	2.1507808293	1.3744438453	2.4628168984
MYB+AC0-related	C90633+AF8-65	15.5031	5.10887	3.05209	4.33005	16.0444	4.50767	4.77891	1.73606	0.3295386084	1.418716355	0.2809497395	2.7527332005	0.9662623719	1.7580555972
C3H	C90649+AF8-65	25.151	22.9	27.9185	18.4398	21.1262	18.7098	24.6153	7.60084	0.9105005765	0.660486774	0.8856206985	3.238497324	1.1905122549	3.67308087
DBP	C90715+AF8-65	14.3247	21.667	8.16665	7.12855	18.1201	20.5124	7.26959	6.89174	1.5125622177	0.8728854549	1.1320246577	1.0548265025	0.7905419948	1.1849910182
MYB	C90803+AF8-65	1.88627	9.04416	2.64926	33.8194	2.35182	15.4056	9.00884	9.14093	4.7947324614	12.7656024701	6.5505013139	0.9855496104	0.8020469254	0.2898239019
GNAT	C90819+AF8-65	9.64369	11.1979	13.0786	13.1578	7.41291	8.27252	13.105	3.32918	1.1611634136	1.006055694	1.1159612082	3.9364047603	1.3009317528	3.9284748797
HSF	C90837+AF8-65	7.50358	12.9081	43.4155	43.2238	8.86535	25.5269	60.1088	13.5494	1.7202588631	0.9955845263	2.8794012645	4.4362702407	0.8463941074	3.204237826
NAC	C90843+AF8-65	12.3219	9.76491	18.7473	12.3393	13.1676	8.05672	10.3626	3.2827	0.7924841137	0.6581907795	0.6118594125	3.1567307399	0.935774173	5.7109391659
AP2+AC0-EREBP	C90845+AF8-65	157.563	191.177	177.951	249.285	120.559	215.489	255.806	42.4328	1.2133368875	1.400863159	1.7874152904	6.0284968232	1.3069368525	4.1937133538
bHLH	C90869+AF8-65	27.7607	6.23999	0.390848	0.193039	34.7014	0.65693	0.152485	0.946672	0.2247778334	0.4938978836	0.0189309365	0.1610747968	0.7999878967	0.4128652796
C3H	C90871+AF8-65	8.52632	10.8467	11.2942	8.21623	8.6339	10.2593	9.39863	3.43444	1.2721431989	0.7274733934	1.1882579136	2.7365829655	0.987539814	3.2885128289
Orphans	C90909+AF8-65	156.232	142.839	44.1962	56.4546	215.477	140.868	47.7973	19.3018	0.9142749245	1.2773632122	0.6537495881	2.47631309	0.7250518617	2.2897449979
MYB+AC0-related	C90935+AF8-65	19.2664	52.0726	25.1571	24.6136	14.9033	73.6565	26.0688	12.4468	2.7027675124	0.978395761	4.9422946596	2.0944178423	1.2927606637	2.0211700999
SNF2	C97429+AF8-65	46.2249	91.1537	59.5929	110.011	36.6725	84.2932	111.694	18.5678	1.9719609994	1.8460420621	2.2985397778	6.0154676375	1.2604785602	3.2094755437
PHD	C97435+AF8-65	5.44209	9.9173	4.94342	5.29955	6.11356	6.43189	5.97513	1.36504	1.822332964	1.0720412184	1.052069498	4.3772563441	0.8901671039	3.6214469906
C3H	C91031+AF8-65	20.3931	11.6919	18.2778	11.1478	17.5209	10.679	14.7505	9.23048	0.5733262721	0.6099092889	0.6095006535	1.5980209047	1.1639299351	1.9801570449
bHLH	C91059+AF8-65	19.4308	9.81929	29.9512	44.7067	14.3702	6.60063	91.6901	7.07674	0.5053466661	1.4926513796	0.4593276364	12.9565449628	1.3521593297	4.2323442715
LUG	scaffold6649+AF8-65	0.0697324	0	2.66085	0	0.065866	0	1.46477	29.0482	0	0	0	0.0504254997	1.058700999	0.0916012008
MYB	scaffold10268+AF8-65	2.87754	1.4082	5.97072	7.92105	2.58857	1.9622	6.52573	1.53609	0.4893763423	1.3266490474	0.7580247009	4.2482732132	1.1116330638	3.8869597485
WRKY	C91251+AF8-65	34.7556	7.45074	5.98785	19.0337	13.6436	6.1137	10.7506	8.07166	0.2143752374	3.1787202418	0.4481002082	1.3318945545	2.5473921839	0.7418362518
FHA	scaffold10080+AF8-67	6.96495	4.00638	2.10289	2.12981	11.2376	2.22709	2.18142	0.149903	0.5752202098	1.0128014304	0.1981819962	14.5522104294	0.6197898128	14.0283383255
C3H	C91307+AF8-65	16.8366	11.5973	18.6524	12.1059	15.6126	10.5014	19.8103	5.63597	0.6888148439	0.6490263987	0.6726233939	3.5149761266	1.0783982168	3.3095279074
MYB	C91401+AF8-65	1.69238	0.259416	63.5101	7.49316	1.44796	0.191388	15.7546	4.9525	0.1532847233	0.1179837538	0.1321776845	3.181140838	1.1688030056	12.8238465422
HB	C91503+AF8-65	22.9743	10.34	68.5928	13.5342	23.8821	6.97466	36.3023	12.1874	0.4500681196	0.1973122543	0.2920455069	2.9786746968	0.9619882674	5.6281733594
Orphans	C91521+AF8-65	39.3341	21.7396	14.0449	9.7998	37.4531	27.035	12.6368	5.83211	0.5526909221	0.697747937	0.7218361097	2.1667629726	1.050222812	2.4082021773
TRAF	C91533+AF8-65	9.70152	12.6351	12.4085	10.6383	8.09164	10.8826	11.8454	5.14235	1.302383544	0.8573397268	1.3449189534	2.3034993729	1.1989559595	2.4130018377
FHA	C91543+AF8-65	34.2424	14.5677	12.544	9.92681	34.7627	12.8732	14.5469	2.95477	0.4254287083	0.7913592156	0.3703164599	4.9231919913	0.9850328082	4.2453388927
AUX/IAA	C91653+AF8-65	41.4282	17.5225	35.9736	17.5612	43.8191	8.06209	20.5261	7.71293	0.4229606886	0.4881691018	0.1839857505	2.6612584323	0.9454370354	4.6640641105
zf+AC0-HD	C91605+AF8-65	9.93501	4.96862	0.535904	0.304223	8.89025	4.77153	0.376432	0.469729	0.5001122294	0.5676818983	0.5367149405	0.8013812219	1.1175175051	1.1408791026
GeBP	C91619+AF8-65	21.0739	62.8862	27.5402	38.1215	15.5522	99.6192	36.7021	15.0313	2.9840798333	1.3842128961	6.4054731806	2.4417116284	1.3550430164	1.8321901632
EIL	C91623+AF8-65	30.0515	28.2891	25.4833	15.6448	35.9722	26.3334	22.7447	7.6384	0.941354009	0.6139236284	0.7320486376	2.9776785714	0.8354090103	3.3362091537
C2H2	C91659+AF8-65	25.0341	23.575	17.1259	17.6195	20.3565	27.5545	20.0029	6.71153	0.9417155001	1.0288218429	1.3535971311	2.9803785426	1.2297840984	2.5517132457
C2H2	scaffold7622+AF8-65	3.56022	3.38493	4.55489	3.60759	3.27354	3.26625	4.61526	1.27234	0.9507642786	0.792025713	0.997773053	3.627379474	1.0875749189	3.5799314649
WRKY	C91701+AF8-65	8.41601	4.79949	9.16328	30.085	17.4314	3.88761	38.4225	5.82573	0.5702809288	3.283212998	0.2230233946	6.5953108023	0.4828074624	1.5728981604
MYB	C91711+AF8-65	18.0308	11.9313	6.57309	6.87457	14.3317	10.4749	6.8143	2.63646	0.6617177274	1.0458657952	0.7308902642	2.5846400097	1.2581061563	2.4931499056
bZIP	C91717+AF8-65	11.1086	16.9212	15.2571	23.7415	10.4127	17.0369	24.0006	8.37129	1.523252255	1.556095195	1.6361654518	2.8670133277	1.0668318496	1.8225506463
GNAT	C91763+AF8-65	7.23833	10.9646	4.92275	11.4647	8.74314	8.9174	7.53482	2.01564	1.5147969214	2.3289218425	1.0199310545	3.7381774523	0.8278867775	2.4422763986
bHLH	scaffold7417+AF8-65	9.4382	12.7795	11.2469	18.8208	11.165	13.8936	19.2132	4.50031	1.3540187748	1.6734211205	1.2443887147	4.2693058923	0.8453381102	2.4991389482
NAC	C91775+AF8-65	15.5655	7.20606	19.859	9.07471	13.2995	4.72481	6.56835	1.54778	0.4629507565	0.4569570472	0.3552622279	4.2437232682	1.1703823452	12.8306348447
C2C2+AC0-Dof	C92461+AF8-65	5.34354	5.68876	6.02012	7.02053	5.4559	4.21002	7.79493	2.27884	1.064605112	1.1661777506	0.7716453747	3.420569237	0.9794057809	2.6417475558
C3H	C91811+AF8-65	12.9632	10.445	9.51387	5.39547	10.7979	11.3453	5.7593	3.4512	0.8057424093	0.5671162208	1.0506950426	1.668781873	1.2005297326	2.7566846314
CCAAT	C91817+AF8-65	16.2199	16.3676	15.1287	18.355	13.636	16.8583	17.0927	6.05127	1.0091060981	1.2132569223	1.2363083016	2.8246467271	1.1894910531	2.5000867586
Trihelix	C91845+AF8-65	38.1853	41.9766	30.8836	38.7471	36.216	45.949	35.706	10.8255	1.0992868984	1.2546173374	1.2687486194	3.2983234031	1.0543765187	2.852856681
mTERF	C91915+AF8-65	3.70554	4.43256	3.90564	9.08114	3.64734	5.56103	8.80325	1.34757	1.196198125	2.3251349331	1.5246810004	6.5326847585	1.0159568343	2.8982835771
DBP	C98853+AF8-65	25.1255	18.7516	36.4408	17.2996	27.0665	24.1312	28.516	11.8474	0.7463174862	0.4747316195	0.8915522879	2.4069416074	0.9282877358	3.0758478654
Trihelix	C92007+AF8-65	10.1272	13.5352	17.676	28.843	9.50929	12.9265	22.6169	4.55021	1.3365194723	1.6317605793	1.3593549045	4.9705178442	1.0649796147	3.884655873
HB	C92127+AF8-65	27.5022	35.8456	20.9126	19.2697	22.3737	34.3803	23.612	10.3297	1.3033720939	0.9214397062	1.5366390003	2.2858359875	1.2292200217	2.0245118445
Orphans	scaffold10798+AF8-65	25.6339	22.7486	7.26316	14.478	27.0459	21.6536	12.6945	4.27572	0.8874420201	1.9933472483	0.8006241242	2.9689736465	0.9477924565	1.6986986987
C2H2	C92205+AF8-65	0.485624	2.42638	18.0148	6.31392	0.212568	7.28827	13.9721	3.76421	4.996416981	0.3504851566	34.2867694103	3.7118279798	2.2845583531	4.7858116311
MYB	C92253+AF8-65	18.2735	9.98151	6.18325	5.52382	17.8181	7.75559	10.6823	1.037	0.5462286918	0.8933522015	0.4352647027	10.3011571842	1.0255582806	5.962632594
MYB+AC0-related	C92259+AF8-65	19.2303	27.2092	11.173	30.5174	19.224	40.0288	13.5815	6.26348	1.4149129239	2.7313523673	2.0822305452	2.1683632741	1.0003277154	1.7838326298
G2+AC0-like	scaffold2751+AF8-65	37.4425	70.1459	81.8238	85.3597	33.1289	105.716	74.5439	28.5789	1.8734299259	1.0432135882	3.191050714	2.6083544153	1.1302065568	2.8630843035
WRKY	C92341+AF8-65	16.8344	3.57556	2.14963	5.26361	12.0563	2.57029	8.3888	1.63179	0.2123960462	2.4486120867	0.213190614	5.1408575858	1.3963156192	1.3173447564
bZIP	C92355+AF8-65	7.39459	8.141	10.8546	11.7305	6.04073	7.32561	10.5146	2.88981	1.1009400115	1.0806938994	1.2127027694	3.6385091061	1.224121919	3.7561639
NAC	C9235+AF8-67	1.25569	3.07559	1.88959	5.67874	0.830246	5.31905	4.16471	0.881901	2.4493226831	3.0052762769	6.4065951537	4.722423492	1.5124312553	2.1426327898
bHLH	C92357+AF8-65	10.028	5.03904	16.8948	5.83695	9.97164	2.37198	8.21415	3.22008	0.5024970084	0.3454879608	0.2378726067	2.5509148841	1.0056520292	5.2467019453
NAC	C92367+AF8-65	9.55123	11.183	0.50511	2.55476	9.41004	12.8864	0.766307	1.052	1.1708439646	5.0578289877	1.3694309482	0.7284287072	1.015004187	0.4801425856
AUX/IAA	scaffold7016+AF8-65	4.37482	1.833	13.9129	8.70226	6.97682	3.60667	5.39882	0	0.418988667	0.6254813878	0.5169504158	5.39882	0.6270507194	13.9129
HRT	C92423+AF8-65	29.3378	13.0703	9.26889	2.60422	32.3259	14.6801	4.99991	3.27091	0.44551057	0.2809635242	0.454128114	1.5285990749	0.9075632852	2.833734343
mTERF	C92429+AF8-65	30.6852	9.78313	5.80565	5.67066	35.3693	8.56772	7.64235	2.16003	0.3188224291	0.9767485122	0.2422360635	3.5380758601	0.86756594	2.6877635959
DBP	scaffold9061+AF8-67	49.1665	57.477	8.33265	12.4987	62.9648	36.6152	15.0787	4.14895	1.1690276916	1.4999669973	0.5815185628	3.6343412189	0.7808569232	2.0083756131
mTERF	scaffold47+AF8-65	12.002	8.01809	8.86951	8.15169	10.6665	8.79877	9.71368	2.74309	0.6680628229	0.9190688099	0.8248975765	3.5411452049	1.1252050813	3.2334010186
GRF	C92557+AF8-65	24.4487	10.4441	4.14605	1.14373	14.2323	5.36499	1.08221	8.69595	0.4271842675	0.2758601561	0.3769587488	0.1244498876	1.7178319737	0.4767794203
C2H2	C92597+AF8-65	68.7441	55.3522	79.9165	52.4384	45.544	56.8736	70.112	43.3514	0.8051920092	0.6561648721	1.2487616371	1.6172949432	1.5093997014	1.8434583428
TRAF	C98409+AF8-65	26.9169	9.24053	21.8544	13.7836	21.7648	8.0337	15.7191	6.47519	0.3432984482	0.6307013691	0.3691143498	2.4275889974	1.2367170845	3.3750978736
LUG	scaffold11311+AF8-65	27.7656	27.0728	34.8891	22.4588	32.002	25.0129	30.3304	6.99739	0.9750482612	0.6437196718	0.7816042747	4.3345304464	0.8676207737	4.9860162146
AUX/IAA	scaffold3610+AF8-67	256.044	133.529	170.828	138.317	191.639	144.126	145.383	83.5001	0.5215080221	0.8096857658	0.7520702988	1.7411116873	1.3360745986	2.0458418613
TRAF	C92755+AF8-65	28.3851	16.7637	8.99695	6.50088	29.904	16.2449	8.45079	2.91503	0.5905809738	0.7225648692	0.5432350187	2.8990404901	0.9492074639	3.086400483
FHA	scaffold7237+AF8-65	6.25094	2.35901	4.20341	3.67568	6.60793	2.46296	2.58737	1.22834	0.3773848413	0.8744519331	0.3727279193	2.1063956234	0.9459755173	3.4220248465
MYB	C94573+AF8-65	10.7822	4.37055	25.8578	4.56984	5.26393	4.80529	7.71038	4.24456	0.4053486301	0.1767296522	0.9128711818	1.8165322201	2.0483175118	6.0919859773
HB	C96851+AF8-65	16.8362	28.9116	12.7113	20.1014	17.6078	36.0073	18.3039	5.54271	1.7172283532	1.5813803466	2.0449630277	3.3023376651	0.9561785118	2.293336653
MYB	C92929+AF8-65	8.18354	5.18625	12.9668	42.7967	3.10273	5.46069	38.7836	3.135	0.6337416326	3.3004827714	1.7599630003	12.3711642743	2.6375288859	4.1361403509
NAC	C92979+AF8-65	2.65978	13.1412	4.55219	27.8445	2.3937	15.0028	11.6991	4.14895	4.940709382	6.1167262351	6.267619167	2.8197736777	1.1111584576	1.0971908555
bHLH	C92995+AF8-65	3.19419	0.266714	0.723456	18.1556	0.474114	0.152599	5.78893	1.34201	0.0834997292	25.0956519816	0.3218614089	4.3136265751	6.7371771346	0.5390839114
Tify	C93039+AF8-65	47.1321	36.9484	74.2098	78.359	42.4742	29.9845	70.862	16.6831	0.7839328186	1.0559117529	0.7059461979	4.2475319335	1.1096642197	4.4482020728
GNAT	scaffold3052+AF8-65	4.17375	5.62866	5.72797	2.51003	4.63458	5.84343	5.01258	1.4613	1.3485858041	0.4382058565	1.2608326968	3.4302196674	0.9005670417	3.919776911
MYB+AC0-related	C93069+AF8-65	73.9137	178.955	130.002	202.375	51.7379	161.97	144.853	40.9806	2.421134377	1.5567068199	3.1305870551	3.5346725036	1.4286180923	3.1722815186
Trihelix	C93077+AF8-65	40.1866	32.9984	20.2158	34.6941	36.9805	25.8104	39.4475	10.8278	0.8211294312	1.7161873386	0.6979462149	3.6431685107	1.086697043	1.8670274663
C2C2+AC0-Dof	C93079+AF8-65	10.297	6.62501	8.27955	3.70041	13.0576	4.90841	4.36488	5.05429	0.6433922502	0.4469337102	0.3759044541	0.8635990416	0.7885828943	1.6381232577
SWI/SNF+AC0-BAF60b	C93113+AF8-65	40.4521	53.6264	32.3786	39.9077	33.9482	49.0197	35.1622	17.6967	1.3256765409	1.2325332164	1.4439557915	1.9869354173	1.1915830589	1.8296405545
OFP	C93125+AF8-65	2.20297	4.23521	11.8762	12.9369	1.19057	4.51901	23.9032	2.55208	1.9225000794	1.0893130799	3.7956693013	9.3661640701	1.8503489925	4.6535375067
NAC	C93149+AF8-65	16.4553	458.546	3.9251	54.4516	4.64894	555.755	23.1948	72.0816	27.8661586237	13.8726656646	119.5444552952	0.32178531	3.5395810658	0.0544535637
bZIP	C93159+AF8-65	16.1838	17.0464	24.9604	33.402	13.9484	16.853	30.8603	7.48203	1.0533002138	1.3381997083	1.2082389378	4.1245891823	1.1602621089	3.3360465007
HB	C93229+AF8-65	62.1183	30.6363	55.3435	36.1953	84.7301	20.8024	47.2073	14.2409	0.4931928272	0.6540117629	0.2455136958	3.3149098723	0.7331314374	3.8862361227
MYB+AC0-related	C93255+AF8-65	79.0112	50.0344	61.4716	48.4245	65.4602	46.259	58.5838	32.5465	0.6332570572	0.7877540197	0.7066736735	1.8000030725	1.2070112832	1.8887315072
bHLH	C93285+AF8-65	21.8946	23.2085	16.0811	17.3789	17.5924	27.6741	18.6342	4.57275	1.0600102308	1.0807034345	1.5730713263	4.0750533049	1.2445487824	3.5167240719
TCP	C93291+AF8-65	18.6017	52.5083	0.448088	4.75928	19.8051	78.9868	2.05528	5.12369	2.8227688867	10.6213065291	3.9882050583	0.4011327774	0.9392378731	0.087454159
bHLH	C93327+AF8-65	5.8775	4.83875	19.5699	3.71611	5.46654	4.55614	11.5643	6.30654	0.823266695	0.1898890643	0.8334595558	1.8336996198	1.0751773517	3.1031120075
MYB+AC0-related	C93361+AF8-65	45.389	35.2817	42.7357	30.6118	36.7053	30.7286	39.5081	28.4327	0.777318293	0.7163051032	0.8371706538	1.3895303647	1.2365789137	1.5030475474
E2F+AC0-DP	C93371+AF8-65	13.9481	20.8927	17.2739	39.842	15.063	20.8438	23.9005	6.32963	1.4978886013	2.306485507	1.3837748125	3.7759711073	0.9259841997	2.729053673
SET	scaffold1387+AF8-65	0.783209	3.29411	11.5637	5.13924	0.986378	2.30392	9.12786	1.54706	4.2059143856	0.4444286863	2.3357374151	5.9001331558	0.7940252114	7.4746292969
C2C2+AC0-GATA	C93421+AF8-65	36.9772	13.265	27.9268	15.3688	34.2176	10.383	18.4885	15.9016	0.3587345716	0.5503244196	0.3034403348	1.1626817427	1.0806485551	1.7562257886
FAR1	C93445+AF8-65	44.9108	18.233	4.90916	13.2378	37.0599	19.5037	5.6186	2.12272	0.4059825254	2.6965509374	0.5262750304	2.6468870129	1.211843529	2.3126743047
AP2+AC0-EREBP	C93493+AF8-65	28.5864	4.53059	57.7043	22.0524	29.6836	5.09708	53.6044	25.2238	0.1584876025	0.3821621612	0.1717136735	2.1251516425	0.9630368284	2.2876925761
MYB	scaffold11068+AF8-65	13.9467	12.4713	13.5654	17.0053	12.6712	10.6909	15.0278	3.69995	0.8942115339	1.2535789582	0.8437164594	4.0616224544	1.1006613423	3.6663738699
MYB+AC0-related	scaffold7819+AF8-65	6.53215	3.91896	6.64033	4.7964	6.30385	4.3189	4.3748	2.65472	0.5999494806	0.7223134995	0.6851209975	1.6479327387	1.0362159633	2.5013297071
FHA	C93635+AF8-65	14.7181	8.38474	10.1487	9.58741	10.8174	9.43539	10.1192	5.14895	0.5696890224	0.944693409	0.8722419435	1.9652938949	1.3605949674	1.9710232183
GNAT	C9367+AF8-65	2.16606	3.135	1.39694	2.91791	2.65975	4.10477	4.07101	0	1.4473283289	2.08878692	1.5432916628	4.07101	0.8143848106	1.39694
Trihelix	C93723+AF8-65	8.56466	13.071	12.2389	15.8539	8.1943	10.9534	13.8239	3.67205	1.5261551539	1.2953696819	1.336709664	3.764627388	1.0451972713	3.3329883852
E2F+AC0-DP	C93725+AF8-65	10.0032	10.7549	13.5115	10.2108	10.431	9.74462	11.2304	3.14748	1.0751459533	0.7557118011	0.9341980635	3.5680607978	0.958987633	4.2927993188
G2+AC0-like	C93753+AF8-65	41.1704	132.301	44.7165	44.6903	48.3302	240.625	47.448	32.1148	3.2134980471	0.9994140865	4.9787710376	1.4774496494	0.8518566031	1.3923954065
ARID	C93769+AF8-65	27.9267	29.7505	23.4487	38.9515	25.7416	22.6551	30.6303	11.4872	1.0653066778	1.6611368647	0.8800968083	2.6664722474	1.0848859434	2.0412894352
Orphans	scaffold5656+AF8-65	3.97799	3.75909	0.792593	1.1203	4.34395	1.8819	1.58753	0.613282	0.9449722096	1.4134618903	0.4332232185	2.5885807834	0.9157540948	1.2923793622
WRKY	C93871+AF8-65	2.9596	0.318477	14.3449	38.5561	1.28863	0.331141	28.2926	3.11017	0.1076081227	2.6877914799	0.2569713572	9.0968017825	2.2967026998	4.6122559217
SET	C93915+AF8-65	28.9248	13.6929	2.3607	3.11708	30.163	6.41437	4.09134	1.92811	0.4733965317	1.3204049646	0.2126568975	2.1219432501	0.9589497066	1.224359606
TCP	C93917+AF8-65	36.436	40.6142	47.4265	61.3273	28.5553	43.1256	47.6635	12.4749	1.1146723021	1.2931019578	1.5102485353	3.8207520702	1.2759802909	3.8017539219
NAC	C93953+AF8-65	65.8264	436.8	85.5142	203.557	73.5096	560.865	139.645	94.3579	6.6356355505	2.3803882864	7.6298197786	1.4799502744	0.8954803182	0.9062749383
HMG	C93979+AF8-65	68.1412	5.36915	16.5642	0.917531	59.1556	1.83269	1.79338	10.0649	0.0787944738	0.0553924126	0.030980837	0.1781816014	1.1518977071	1.6457391529
C2C2+AC0-Dof	C93997+AF8-65	9.78151	6.54866	31.1766	15.3879	8.68047	6.9354	16.4814	7.50062	0.6694937694	0.4935721022	0.7989659546	2.1973383534	1.1268410581	4.156536393
LUG	C93999+AF8-65	21.4251	7.03646	16.6009	10.6767	15.84	6.26384	13.3692	7.78911	0.3284213376	0.6431398298	0.3954444444	1.7163963534	1.352594697	2.1312961301
G2+AC0-like	C94025+AF8-65	21.2206	4.04104	5.6054	1.52536	14.6328	5.61825	4.62927	0.729447	0.1904300538	0.2721233097	0.3839490733	6.3462732728	1.4502077524	7.6844513721
CAMTA	scaffold11273+AF8-65	8.78294	4.35766	8.24984	7.52222	12.0229	3.28705	6.46754	1.53749	0.4961504917	0.9118019259	0.2733990967	4.206557441	0.7305175956	5.3657844929
C2C2+AC0-Dof	C94063+AF8-65	7.65907	2.15305	9.30122	26.104	6.40879	2.05832	9.39765	5.52495	0.2811111532	2.8065135541	0.3211713912	1.7009475199	1.1950883084	1.6834939683
BSD	C95483+AF8-65	7.85791	16.2618	11.2286	10.2494	7.36401	17.3357	10.7088	3.0119	2.0694815797	0.912794115	2.3541114148	3.5554965304	1.0670694364	3.7280786215
C3H	scaffold10555+AF8-65	19.1385	24.7544	22.5682	30.2401	18.5363	24.4669	24.1709	8.58072	1.2934346997	1.3399429285	1.3199451886	2.8168848302	1.0324876054	2.6301056322
ARID	C94111+AF8-65	8.36435	5.99774	3.66892	3.50474	9.51778	6.36996	3.78572	2.10624	0.717059903	0.9552511366	0.6692695145	1.7973830143	0.8788131266	1.7419287451
bHLH	C94159+AF8-65	36.5727	5.65925	2.23464	0.911191	15.062	6.10316	0.854394	0.86002	0.1547397376	0.4077574016	0.4052024963	0.9934582917	2.4281436728	2.5983581777
C2H2	C94175+AF8-65	60.8184	57.6711	63.3726	47.3103	56.614	57.7799	49.175	28.9358	0.9482508583	0.7465418809	1.020593846	1.69945189	1.0742643162	2.1901105205
HSF	C94201+AF8-65	1.55359	14.2606	1.22616	5.10144	1.60085	17.6453	4.46812	1.46882	9.1791270541	4.1605010765	11.0224568198	3.0419792759	0.9704781835	0.8347925546
FAR1	C94267+AF8-65	28.4651	29.1317	42.4037	50.5638	30.3489	29.7364	51.8025	17.3643	1.0234181506	1.1924383957	0.9798180494	2.9832760319	0.9379285575	2.4420045726
C3H	C94269+AF8-65	68.9345	88.5419	60.983	113.137	60.2676	70.92	99.373	23.0001	1.2844352247	1.8552219471	1.1767516875	4.3205464324	1.1438069543	2.6514232547
bHLH	C94273+AF8-65	36.8136	42.2887	1.07166	1.16789	51.57	12.8052	1.17414	2.22626	1.1487249277	1.0897952709	0.2483071553	0.5274047056	0.7138568935	0.4813723464
HSF	C97165+AF8-65	9.92097	12.587	14.3135	22.2864	7.24766	14.6539	19.1053	3.44724	1.2687267475	1.5570195969	2.0218801655	5.5422018774	1.3688514638	4.1521623096
TRAF	C94349+AF8-65	13.4609	33.9179	23.503	6.03956	8.23487	36.7785	8.44419	6.14582	2.519734936	0.2569697485	4.4661907231	1.3739728791	1.6346220402	3.8242252458
zf+AC0-HD	C94373+AF8-65	88.8652	38.1882	0.220357	0.290701	76.0497	30.7429	0.0715729	2.31128	0.4297317735	1.3192274355	0.4042474855	0.0309667803	1.1685148002	0.0953398117
C2H2	C94395+AF8-65	23.8913	11.0499	9.02338	1.8872	17.9047	6.57099	2.39471	6.49004	0.4625072725	0.2091455752	0.3669980508	0.3689823175	1.3343591348	1.3903427406
DBP	scaffold6681+AF8-65	5.34928	5.81672	3.66671	3.99123	6.58348	4.85125	5.47541	1.33323	1.0873837227	1.0885044086	0.7368823176	4.1068757829	0.8125307588	2.750245644
BSD	C94475+AF8-65	47.323	72.9473	56.5475	50.9723	38.7731	69.53	56.903	15.5618	1.5414766604	0.9014067819	1.7932535701	3.6565821435	1.2205111276	3.6337377424
bZIP	C94479+AF8-65	9.70095	15.8836	12.8753	9.00362	9.94442	18.9094	10.7131	4.79114	1.6373241796	0.699293997	1.9015085847	2.2360231594	0.9755169231	2.6873145014
CCAAT	C94495+AF8-65	23.8133	23.201	21.7187	18.4403	22.4828	21.9854	19.763	6.95604	0.974287478	0.8490517388	0.9778764211	2.8411279981	1.0591785721	3.1222793428
G2+AC0-like	C94527+AF8-65	23.2011	40.1953	18.7872	9.07415	22.3398	43.3039	15.8285	7.82749	1.7324738913	0.4829964018	1.9384193234	2.0221680258	1.0385545081	2.400156372
C2H2	C94565+AF8-65	33.8227	48.1356	29.9165	42.8989	29.765	36.8684	36.7071	8.97743	1.423174377	1.4339545067	1.2386494205	4.0888205199	1.1363245422	3.3324125056
NAC	C94643+AF8-65	8.61626	19.043	9.24992	14.9294	7.94715	26.7341	14.3358	3.57618	2.2101236499	1.6140031481	3.3639858314	4.0086908377	1.084194963	2.5865364719
Orphans	scaffold5329+AF8-65	12.9204	7.18544	10.969	11.8894	13.8964	7.18755	13.311	4.4196	0.5561313891	1.0839091987	0.5172238853	3.0118110236	0.9297659826	2.4818988144
C3H	C94661+AF8-65	32.6002	20.728	30.8599	29.0201	35.0506	24.0209	29.1842	6.41819	0.6358243201	0.9403821788	0.6853206507	4.5471075179	0.9300896418	4.8081935873
C3H	C94679+AF8-65	11.6837	17.6323	13.1309	23.5093	8.68182	14.1758	17.2955	2.76766	1.5091366605	1.7903799435	1.6328143177	6.2491418744	1.3457662103	4.7444050208
WRKY	C94755+AF8-65	2.97303	7.12823	3.72062	1.80837	3.30965	6.58088	1.23257	4.32521	2.3976313727	0.4860399611	1.9883915218	0.2849734464	0.8982913601	0.8602171918
LUG	C94797+AF8-65	22.6734	25.6562	27.2436	36.5619	21.0056	19.8603	27.6696	8.60259	1.1315550381	1.3420362948	0.9454764444	3.2164266808	1.0793978749	3.1669067107
C2C2+AC0-Dof	C94799+AF8-65	4.61316	5.11235	4.13783	10.2655	3.41578	8.20421	4.65459	4.93438	1.1082099905	2.4808897417	2.4018555059	0.9432978409	1.3505436533	0.8385714112
Jumonji	C94827+AF8-65	15.4749	11.5447	10.7702	11.16	14.827	9.50478	12.8108	4.09146	0.746027438	1.036192457	0.6410453902	3.1311072331	1.043697309	2.6323610643
C2C2+AC0-CO+AC0-like	C94861+AF8-65	74.6214	16.9735	0.170463	0.0203463	113.236	1.13141	0.140264	0.594032	0.2274615593	0.1193590398	0.0099916104	0.2361219598	0.6589900738	0.2869592884
HB	C94873+AF8-65	189.969	77.6046	269.633	92.8647	144.235	41.7544	110.063	39.108	0.4085119151	0.3444114778	0.2894886817	2.814334663	1.3170797657	6.8945740002
PHD	scaffold5105+AF8-67	10.8511	13.6628	34.5343	54.4871	6.92882	10.4194	40.8758	7.5983	1.2591165873	1.5777676108	1.5037769779	5.379598068	1.5660819591	4.5450034876
NAC	C94929+AF8-65	3.6997	4.61185	5.91407	8.21517	3.85298	3.85391	4.04362	3.22023	1.2465470173	1.3890890706	1.0002413716	1.2556929163	0.9602178054	1.8365365207
MYB	scaffold5727+AF8-65	12.0504	14.4812	0.0577727	0.103435	9.69675	9.85	0	0.754978	1.201719445	1.7903785006	1.0158042643	0	1.2427256555	0.0765223622
DBP	scaffold823+AF8-65	0	0	0.0950302	0.127605	0	0	0.488716	14.1262	0	1.3427836625	0	0.0345964237	0	0.0067272303
MYB+AC0-related	C95021+AF8-65	17.9373	30.3583	24.5939	321.376	21.2949	34.971	158.692	11.4073	1.6924676512	13.0673053074	1.6422241945	13.9114426727	0.8423284448	2.155979066
SNF2	C95029+AF8-65	90.7568	86.1202	87.3873	104.991	71.3299	95.9626	93.8622	34.3877	0.9489118171	1.2014446035	1.3453348456	2.7295282906	1.2723528282	2.5412371284
MYB+AC0-related	C95047+AF8-65	21.333	12.0796	29.939	26.4682	22.2197	9.07983	29.1248	5.89001	0.5662400975	0.8840709443	0.4086387305	4.9447793807	0.9600939707	5.0830134414
CCAAT	C95073+AF8-65	2.9003	5.01251	27.832	8.18072	2.5318	2.63779	28.9391	0.735362	1.7282729373	0.2939321644	1.0418634963	39.3535428809	1.1455486215	37.8480258703
ABI3VP1	C95079+AF8-65	24.0464	17.7079	25.4869	35.1196	18.048	14.3591	25.6014	8.59854	0.7364054495	1.3779471022	0.7956061613	2.9774124444	1.332358156	2.9640962303
C2C2+AC0-GATA	C9509+AF8-65	0.206292	0	8.20428	1.58798	0	0.459918	4.58863	0	0	0.1935550713	0.459918	4.58863	0.206292	8.20428
WRKY	C95105+AF8-65	3.06227	0.418893	21.2097	27.1426	1.5499	0.291263	41.3427	4.51429	0.1367916611	1.2797257858	0.187923737	9.1581843435	1.9757855346	4.6983468054
bHLH	scaffold2788+AF8-65	4.60974	1.4232	3.59472	0.795172	5.90311	0.647723	0.513917	0.317406	0.3087375861	0.2212055459	0.1097257208	1.6191155807	0.7809002373	11.3253057598
GNAT	C95145+AF8-65	74.0741	48.6027	59.3786	30.5351	60.945	44.2651	48.6328	19.5017	0.6561362204	0.514244189	0.7263122487	2.4937723378	1.2154253835	3.0447909669
C3H	C95175+AF8-65	13.0667	6.45011	10.8082	9.67539	12.7064	4.93658	12.0268	3.69571	0.4936296081	0.8951897633	0.3885113014	3.2542596686	1.0283557892	2.9245260045
ABI3VP1	scaffold5939+AF8-65	8.70736	8.4144	10.8111	7.18935	6.62308	8.23276	9.53119	3.02742	0.9663548998	0.6649970863	1.2430410021	3.1482879812	1.3146995054	3.571060507
C3H	C95259+AF8-65	0.0934431	0.0231184	18.4808	44.3967	0.8532	0.0231475	73.3594	4.99498	0.2474061755	2.4023148349	0.0271302157	14.6866253719	0.1095207454	3.6998746742
AUX/IAA	C95261+AF8-65	25.2815	15.0154	32.587	44.8163	20.1826	12.1293	42.2181	7.32839	0.5939283666	1.375281554	0.6009780702	5.7608970047	1.2526384113	4.4466792843
C2C2+AC0-GATA	C95267+AF8-65	27.7007	9.69818	12.7446	7.50269	27.6652	9.42101	10.2618	3.15376	0.350105954	0.5886956044	0.3405364863	3.2538303485	1.0012832006	4.0410811222
PHD	C95307+AF8-65	43.2436	53.1721	37.3743	28.8527	43.5755	54.0702	36.5175	13.0214	1.2295946683	0.7719930541	1.2408394625	2.8044219516	0.9923833347	2.870221328
C3H	C95319+AF8-65	74.8003	64.4	72.6122	56.2366	56.4265	73.239	63.0121	26.1726	0.8609591138	0.7744786689	1.2979539755	2.4075598145	1.3256235988	2.7743594446
bZIP	C95383+AF8-65	16.0907	16.3525	17.2512	15.9889	14.4874	14.0965	14.7902	8.18593	1.0162702679	0.9268282786	0.9730179328	1.8067831022	1.110668581	2.1074209039
C3H	scaffold5087+AF8-65	12.2282	14.6985	15.3376	24.3461	12.2779	12.4862	14.6644	4.05778	1.20201665	1.5873474338	1.016965442	3.6138972542	0.9959520765	3.7798007778
G2+AC0-like	C9543+AF8-65	2.65024	5.90118	1.09564	0.980809	2.69586	4.99958	2.02846	0.715896	2.2266587177	0.895192764	1.8545399242	2.8334562562	0.9830777563	1.5304457631
HB	C95469+AF8-65	30.4739	37.4404	89.252	32.7442	31.2889	27.7833	38.429	34.1792	1.2286054624	0.3668735715	0.8879602671	1.1243387791	0.973952424	2.6112957588
Trihelix	C95477+AF8-65	10.5799	10.0636	8.11503	5.48544	11.4196	12.767	4.9626	2.05603	0.9511999168	0.6759605325	1.1179901222	2.4136807342	0.9264685278	3.9469414357
FAR1	C95489+AF8-65	23.0773	27.2241	24.7058	25.4255	20.5954	26.1368	25.729	8.30936	1.1796917317	1.0291308114	1.2690600814	3.0963876881	1.120507492	2.973249444
NAC	C95521+AF8-65	5.85478	4.13244	10.382	6.6399	4.25173	2.72032	8.75132	2.35843	0.705823276	0.6395588519	0.6398148518	3.7106549696	1.37703476	4.4020810454
MYB	scaffold9545+AF8-65	17.4696	13.2641	2.68251	10.1994	18.0669	14.8044	3.01258	4.89287	0.7592675276	3.8021852668	0.8194211514	0.6157081631	0.9669395414	0.5482487783
C3H	scaffold1444+AF8-65	8.64563	6.48666	7.69685	6.85561	6.39074	8.86468	9.98008	2.53486	0.7502819343	0.8907033397	1.3871132295	3.9371326227	1.3528370736	3.0364004324
MYB+AC0-related	C95629+AF8-65	11.3345	12.9146	11.1404	12.272	10.3685	10.9502	11.8988	3.78303	1.1394062376	1.101576245	1.0561026185	3.1453094477	1.0931668033	2.9448352247
C2H2	C95637+AF8-65	39.058	26.932	29.7115	24.1018	33.9218	28.935	29.2841	19.2199	0.6895386349	0.8111943187	0.8529912917	1.5236343581	1.1514129557	1.5458717267
MYB	C95679+AF8-65	17.4712	6.95659	21.3103	59.5645	15.0775	7.05622	34.2697	6.76522	0.3981747104	2.7951037761	0.4679966838	5.0655706688	1.1587597413	3.1499788625
Tify	C95703+AF8-65	17.186	6.16629	11.1405	5.46648	18.8873	4.57378	7.64281	9.49236	0.3587972769	0.4906853373	0.2421616642	0.805153829	0.9099235995	1.1736280546
bZIP	C95709+AF8-65	0.57015	0.510079	12.2677	32.0152	0.451987	0.703658	19.2815	2.6457	0.894640007	2.6097149425	1.5568102622	7.2878633254	1.2614300854	4.6368446914
MYB	C95771+AF8-65	30.8175	35.7688	39.0533	38.508	29.7996	33.3567	37.6416	4.06626	1.1606652065	0.9860370314	1.1193673741	9.2570568532	1.0341581766	9.6042309149
LUG	C95781+AF8-65	27.9672	28.3338	36.0516	42.4316	22.9646	30.7571	43.2086	19.7847	1.0131082125	1.1769685673	1.3393266157	2.1839401153	1.2178396314	1.8221959393
Sigma70+AC0-like	C95783+AF8-65	36.8497	58.103	25.2165	56.2239	47.7319	80.0499	47.3162	9.80321	1.5767563915	2.2296472548	1.6770734037	4.8266027148	0.7720141038	2.5722696953
ARID	C95799+AF8-65	24.1727	39.7813	29.1541	68.139	24.2403	32.3826	40.0417	8.97279	1.6457118981	2.3372012856	1.3358993082	4.4625696132	0.9972112556	3.2491677616
bZIP	C95907+AF8-65	14.2035	8.31624	15.4187	17.4012	14.0539	7.70864	16.7393	5.18598	0.5855063893	1.1285776362	0.5485053971	3.227798796	1.0106447321	2.973150687
C2C2+AC0-GATA	C95909+AF8-65	39.0924	6.96948	17.4449	9.1177	50.8837	5.85452	12.2814	6.44265	0.1782822237	0.5226570516	0.1150568846	1.906265279	0.768269603	2.7077212017
MYB+AC0-related	C95913+AF8-65	57.0359	33.4221	44.3056	56.5298	58.8628	37.3745	63.6695	27.4344	0.5859835647	1.2759064317	0.6349426123	2.3207906861	0.96896342	1.6149651532
SNF2	C95977+AF8-65	17.0167	12.9101	19.2853	9.74491	15.2468	13.285	11.5524	5.35053	0.758672363	0.5053024843	0.8713303775	2.1591132093	1.1160833749	3.6043719033
MYB	C95995+AF8-65	0.45231	0.179047	10.1449	9.92301	0.598124	0.134454	13.0237	6.86517	0.3958501912	0.9781279263	0.2247928523	1.8970688271	0.7562144305	1.4777347101
WRKY	C96071+AF8-65	8.27928	22.5096	6.67438	38.6681	0.698909	34.0965	19.5557	8.2516	2.7187871409	5.7935119067	48.7853211219	2.3699282563	11.8460057032	0.808858888
Trihelix	scaffold11171+AF8-65	12.6404	3.50858	0.699872	1.68742	11.8412	1.36455	0.134373	0.503028	0.2775687478	2.411040876	0.1152374759	0.2671282712	1.0674931595	1.3913181771
BSD	C96169+AF8-65	45.5022	53.1094	72.5983	49.8104	37.6739	57.3391	59.8843	16.6466	1.1671831252	0.6861097298	1.5219847162	3.5973892567	1.2077910702	4.3611488232
NAC	C96181+AF8-65	21.3197	27.2375	19.0004	25.092	19.6018	25.5409	20.3131	5.52239	1.2775742623	1.3206037768	1.3029874807	3.6783168157	1.0876399106	3.4406117641
SBP	scaffold4154+AF8-65	5.90274	11.6446	12.9738	5.30327	5.19506	12.2492	10.3548	4.1618	1.9727448609	0.4087676702	2.3578553472	2.4880580518	1.1362217183	3.1173530684
C3H	scaffold10039+AF8-65	207.911	193.462	287.424	241.725	177.847	137.064	257.382	97.9296	0.9305039175	0.8410049265	0.7706849146	2.628234977	1.1690441784	2.9350063719
MYB+AC0-related	C96355+AF8-65	39.6926	13.4002	21.0775	16.4362	34.9457	9.85089	23.4259	12.9677	0.3375994518	0.7797983632	0.2818913343	1.8064807175	1.1358364548	1.6253846095
SNF2	C98257+AF8-65	19.2997	73.4585	1.252	5.63838	22.1396	117.957	3.61559	8.47952	3.8061990601	4.5034984026	5.3278740357	0.4263908806	0.8717275832	0.147649867
C3H	C96429+AF8-65	29.3433	37.029	36.247	45.2019	19.2025	36.2309	34.1379	8.34501	1.2619235055	1.2470521698	1.8867803671	4.0908159487	1.5280979039	4.3435538124
bZIP	scaffold3506+AF8-65	41.8684	48.7504	58.3132	88.3738	34.4845	52.1597	63.7397	12.4372	1.1643721757	1.5155024934	1.512554916	5.1249236162	1.2141222868	4.6886115846
SNF2	C96485+AF8-65	93.7172	75.203	83.4897	58.4809	87.1956	60.7826	66.2383	33.475	0.8024460825	0.7004564635	0.6970833391	1.9787393577	1.0747927648	2.4940911128
MYB	C96545+AF8-65	3.77287	0.443456	10.889	5.69922	2.42181	0.309451	7.37766	2.35565	0.1175381076	0.5233924144	0.1277767455	3.1318999002	1.5578720048	4.622503343
AP2+AC0-EREBP	C96563+AF8-65	18.1993	7.14612	9.19202	12.3523	20.2401	3.54482	12.0182	3.5906	0.3926590583	1.3438069108	0.1751384628	3.3471286136	0.8991704586	2.5600233944
G2+AC0-like	C97349+AF8-65	42.7004	25.3461	0.353913	0.343975	59.4107	23.5846	0.301614	2.18034	0.5935799196	0.9719196526	0.396975629	0.1383334709	0.7187324842	0.1623200969
PHD	C96589+AF8-65	12.6203	21.5978	19.1404	24.4937	10.6565	17.8357	19.6652	4.87084	1.7113539298	1.2796859	1.6736921128	4.0373323698	1.1842818937	3.9295891468
DBP	C96665+AF8-65	44.2028	50.416	51.7212	123.193	43.2792	51.0005	81.8213	19.2405	1.1405612314	2.3818666234	1.1784067173	4.2525558068	1.0213405054	2.6881422
C2H2	C96669+AF8-65	16.6081	15.5964	23.701	21.0951	14.1424	16.4191	20.3416	6.15349	0.939083941	0.8900510527	1.1609839914	3.3057013175	1.1743480597	3.8516354134
WRKY	scaffold11446+AF8-65	3.65718	7.91283	11.1997	19.7197	2.09383	14.7206	15.6389	3.19552	2.1636424786	1.7607346625	7.0304657016	4.894007861	1.7466460983	3.5048129882
FHA	C96693+AF8-65	10.6674	17.3544	17.518	29.558	10.5995	13.4088	24.3718	6.35147	1.6268631532	1.68729307	1.2650408038	3.8371904457	1.0064059625	2.7581016678
PHD	C96695+AF8-65	22.3462	24.5539	23.0995	22.3346	22.7605	20.2488	18.3944	6.89783	1.0987953209	0.9668867291	0.8896465368	2.6666937283	0.9817974122	3.3488067987
HSF	C96697+AF8-65	11.105	15.5681	39.5723	44.4446	9.33198	29.4084	48.9693	13.6762	1.401900045	1.1231240034	3.1513569468	3.5806218102	1.1899939777	2.8935157427
ABI3VP1	C96729+AF8-65	34.0163	25.7447	39.464	41.6891	25.4823	24.6841	44.8837	29.5563	0.7568342236	1.0563830326	0.9686762969	1.5185831785	1.3348991261	1.335214489
ARID	C97861+AF8-65	13.8262	11.5856	7.06704	5.49046	13.3274	8.98041	7.09694	3.99788	0.8379453501	0.7769108424	0.6738306046	1.7751758432	1.0374266549	1.7676968793
HSF	C96909+AF8-65	14.886	13.7252	11.7213	10.6409	11.6808	13.26	10.6526	2.66773	0.9220206906	0.9078259237	1.1351962194	3.9931327383	1.2743990138	4.393735498
DBP	C96927+AF8-65	20.775	35.3782	33.506	73.6878	26.1974	48.7141	59.2349	16.3675	1.702921781	2.1992419268	1.8595013246	3.6190560562	0.7930176277	2.0471055445
AUX/IAA	scaffold8467+AF8-65	30.8647	26.3348	38.843	37.1213	28.3966	24.0883	42.6935	8.8959	0.8532336294	0.9556754113	0.8482811322	4.7992333547	1.0869153349	4.3663935071
Trihelix	C96999+AF8-65	2.56435	10.4398	2.09812	233.442	0.976097	16.522	278.384	5.77935	4.071129136	111.2624635388	16.9265964346	48.168738699	2.6271466873	0.3630373658
GRAS	C97007+AF8-65	8.65947	22.6124	8.53731	3.49477	6.13902	22.1826	2.34584	5.08492	2.6112914532	0.4093525947	3.613378031	0.461332725	1.4105622722	1.6789467681
AP2+AC0-EREBP	C97023+AF8-65	0.678238	7.11498	0.420983	59.599	0.415058	16.1539	7.16037	6.92711	10.4903883298	141.5710373103	38.9196208723	1.0336734944	1.6340800563	0.0607732518
C2C2+AC0-GATA	scaffold8066+AF8-65	12.8046	44.3006	16.3586	7.69945	10.5797	53.4703	11.4773	5.08114	3.4597410306	0.4706668052	5.0540469011	2.2588041266	1.2102989688	3.2194743699
DDT	C97539+AF8-65	22.4257	21.4981	3.15931	13.6487	25.6805	16.9525	7.57875	2.28641	0.9586367427	4.3201521851	0.660131228	3.3146942149	0.8732579194	1.3817775465
bHLH	scaffold4356+AF8-65	20.6772	37.4656	16.8771	24.3335	26.3115	50.1875	20.3393	9.10157	1.8119281141	1.4418057605	1.9074359121	2.2347023645	0.7858616955	1.8543064548
TRAF	C97153+AF8-65	37.8836	38.9122	42.0664	34.0232	33.2284	43.2771	38.8085	16.1959	1.0271515907	0.8087975201	1.3024129961	2.3961928636	1.1400970254	2.5973487117
GNAT	C97183+AF8-65	24.0874	26.7433	26.4818	52.2104	19.2867	22.1379	36.5233	14.9964	1.1102609663	1.9715578246	1.1478324441	2.4354711797	1.248912463	1.7658771438
CSD	C98101+AF8-65	25.8211	29.4917	36.4167	26.7145	28.3235	33.8694	30.2647	8.93098	1.1421550592	0.7335782759	1.1958056031	3.3887322556	0.9116493371	4.0775704346
WRKY	C97303+AF8-65	11.6184	14.3642	22.6737	47.3876	9.01293	23.062	34.3085	6.06523	1.2363320251	2.089980903	2.5587683473	5.6565868071	1.2890813531	3.7383083576
WRKY	C97315+AF8-65	0.169702	0.0209927	11.0864	40.4053	0	0.0210191	32.8849	2.2844	0.1237033152	3.6445825516	0.0210191	14.3954211171	0.169702	4.8530905271
bHLH	C98027+AF8-65	0.0544066	0.0201908	0	67.7682	0.06852	0.0202162	2.35586	0.270662	0.3711093875	67.7682	0.295040864	8.7040663263	0.7940251022	0
MYB	C97329+AF8-65	18.8447	9.16386	22.8775	6.53357	18.7695	5.25956	4.77901	1.86853	0.4862831459	0.2855893345	0.2802184395	2.5576308649	1.0040064999	12.2435818531
C3H	scaffold10165+AF8-65	56.8637	38.3447	56.9412	34.2147	52.1564	35.117	41.9216	26.6933	0.6743265036	0.6008777476	0.6733018383	1.5704914716	1.0902535451	2.133164502
Trihelix	C97363+AF8-65	7.79877	15.8989	11.851	25.8163	7.54407	11.3886	14.6335	3.61738	2.038641991	2.1784068855	1.5096095344	4.0453311513	1.0337616167	3.2761280264
G2+AC0-like	C97407+AF8-65	6.17937	22.8835	4.08198	1.10076	9.14041	27.94	1.71051	2.76596	3.7032092268	0.2696632517	3.0567556598	0.618414583	0.6760495426	1.475791407
HB	C97449+AF8-65	37.9488	78.3562	6.89551	10.096	43.6266	62.1194	9.29453	5.6812	2.0647872924	1.4641411585	1.4238881783	1.6360152785	0.86985463	1.2137418151
bZIP	C97461+AF8-65	9.29548	36.6377	16.4246	32.2407	13.3203	46.1596	27.7285	8.48896	3.9414532655	1.9629519136	3.4653573868	3.2664189724	0.6978431417	1.9348188706
BES1	C97465+AF8-65	37.8909	19.3964	61.2425	65.0492	36.5757	15.722	67.3412	14.261	0.5119012744	1.0621578152	0.4298482326	4.722053152	1.0359583002	4.2944043195
TRAF	scaffold10378+AF8-65	23.3089	35.8443	25.2953	33.519	21.4567	32.696	39.1783	9.66821	1.5377945763	1.3251078264	1.5238130747	4.0522806186	1.0863226871	2.6163374606
CSD	C97625+AF8-65	27.6867	28.8973	33.1625	36.9192	23.9657	24.9918	34.5596	8.85788	1.0437249654	1.113281568	1.0428153569	3.9015656116	1.1552635642	3.7438416416
SNF2	C97641+AF8-65	58.8133	49.3793	75.5479	95.1285	56.4175	52.7931	90.8174	18.3886	0.8395941054	1.2591812612	0.935757522	4.9387881622	1.042465547	4.1084095581
bZIP	C98329+AF8-65	15.8644	18.1493	13.5784	12.8597	16.1485	22.4613	11.9822	6.14469	1.1440268778	0.947070347	1.3909217574	1.9500088694	0.9824070347	2.2097778733
G2+AC0-like	C97685+AF8-65	12.9733	8.09497	13.2107	10.1836	12.559	5.67771	13.9959	8.34355	0.6239715416	0.7708599847	0.4520829684	1.6774514445	1.0329882952	1.5833428217
C2C2+AC0-GATA	C97705+AF8-65	27.3846	20.1646	48.3283	15.2458	23.9857	17.6829	28.0334	10.0825	0.7363481665	0.3154631965	0.7372267643	2.7804016861	1.1417052661	4.7932853955
C2H2	C97707+AF8-65	0.387126	3.07856	22.4799	6.51873	0.888035	7.00739	55.3433	4.85515	7.9523462645	0.2899803825	7.89089394	11.3988857193	0.4359355206	4.6301144146
SNF2	C97721+AF8-65	16.4722	20.7582	10.2829	9.44433	19.5421	14.2565	8.66269	6.25649	1.2601959665	0.9184500481	0.7295275329	1.384592639	0.8429083875	1.6435573301
WRKY	C97799+AF8-65	22.75	34.1216	29.2848	38.3964	19.8336	34.2871	31.7435	8.48824	1.4998505495	1.3111375184	1.728738101	3.7397034014	1.1470434011	3.4500438253
C2H2	C98241+AF8-65	12.0125	3.20374	12.671	5.29627	7.0111	2.41832	5.23293	7.49228	0.2667005203	0.4179835846	0.3449273295	0.6984429306	1.7133545378	1.6912074829
C2C2+AC0-GATA	C97891+AF8-65	19.9839	20.5927	24.7757	11.6866	23.7629	20.2015	15.6974	4.82259	1.0304645239	0.471696057	0.8501277201	3.2549729502	0.8409705886	5.1374261548
PHD	C97951+AF8-65	0.227528	1870.81	5.29235	133.888	0.31807	2739.91	2.0023	208.76	8222.3286804262	25.298402411	8614.1729807904	0.0095913968	0.7153393907	0.0253513604
HB	C97969+AF8-65	7.84601	9.07934	12.5671	11.4687	7.66002	8.34078	12.946	1.93153	1.1571919995	0.9125971783	1.0888718306	6.7024586727	1.0242806155	6.5062929388
bHLH	C97973+AF8-65	26.4019	14.6261	70.116	52.4182	22.1127	11.7561	60.6995	10.4239	0.5539790697	0.7475925609	0.531644711	5.8231084335	1.1939699811	6.7264651426
GeBP	C97991+AF8-65	23.2318	20.9202	42.3476	82.1978	17.4143	22.3436	70.8272	18.1788	0.9004984547	1.9410261739	1.2830604733	3.8961427597	1.3340645332	2.3295046978
C2H2	scaffold7585+AF8-65	30.6844	50.7557	31.9224	42.086	24.6893	56.6828	34.7574	10.4362	1.6541206607	1.3183845826	2.2958447587	3.3304651118	1.2428217892	3.058814511
MYB+AC0-related	C98021+AF8-65	19.7224	27.9441	21.6961	26.6117	17.13	30.4658	21.704	7.86512	1.4168711719	1.2265660649	1.7785055458	2.7595256016	1.151336836	2.7585211669
BSD	C98115+AF8-65	6.13134	8.23367	16.8206	11.3388	5.98756	11.4148	13.7768	4.77233	1.3428826325	0.674101994	1.9064193094	2.8868079114	1.0240131205	3.5246095723
SET	C9819+AF8-65	1.3043	2.69678	2.20307	4.66148	3.16794	1.86934	1.44198	0.327157	2.0676071456	2.1159019005	0.5900806202	4.4076085794	0.4117186563	6.7339839893
LOB	C98213+AF8-65	20.875	19.4623	18.5005	19.5074	18.1062	18.1856	16.0607	7.28323	0.9323257485	1.0544255561	1.0043852382	2.2051617208	1.1529199943	2.5401504552
WRKY	scaffold10242+AF8-65	0	0.0220358	6.90361	14.455	0.0186953	0	11.2145	2.41528	0.0220358	2.0938320676	0	4.6431469643	0	2.8583062833
AP2+AC0-EREBP	C98365+AF8-65	17.3374	8.76834	18.5685	9.94424	16.4771	4.60816	14.7746	3.48838	0.5057471132	0.535543528	0.2796705731	4.2353757331	1.0522118577	5.3229579346
SWI/SNF+AC0-SWI3	C99133+AF8-65	17.7722	61.971	14.4807	16.3454	24.2171	110.459	13.9414	15.6397	3.4869627846	1.1287713992	4.561198492	0.8914109606	0.7338698688	0.9258937192
C2H2	C98415+AF8-65	16.2893	12.1034	5.05984	5.88837	13.6328	11.4652	3.84921	3.82074	0.7430276316	1.1637462845	0.841001115	1.0074514361	1.1948609237	1.3243089035
C2H2	C98451+AF8-65	9.688	9.79912	4.64934	9.94455	9.48573	7.34128	10.3481	2.91027	1.0114698596	2.1389164914	0.7739288384	3.555718198	1.0213236093	1.5975631127
GRAS	C98453+AF8-65	22.2833	28.9928	29.8396	41.6375	21.7762	21.846	31.6224	9.47785	1.3010999269	1.3953772839	1.0032053343	3.3364528875	1.0232868912	3.1483511556
C2C2+AC0-Dof	C99187+AF8-65	13.7489	6.9956	20.9016	10.2104	15.0747	7.26977	9.60704	1.37348	0.508811614	0.4884984882	0.4822497297	6.9946704721	0.9120513178	15.2179864286
C3H	C98563+AF8-65	25.5038	23.5	27.1387	23.7349	22.4338	29.3038	23.5015	10.7039	0.9214313161	0.8745776327	1.3062343428	2.1956016032	1.136847079	2.535402984
G2+AC0-like	C98571+AF8-65	97.6137	47.6525	95.8364	46.8356	81.4144	36.4148	64.5988	23.1748	0.4881743034	0.4887036658	0.4472771402	2.7874587914	1.1989734003	4.135371179
C2H2	C99815+AF8-65	19.0516	15.1751	6.57848	6.99172	25.8183	10.6549	9.12057	3.35367	0.796526276	1.0628169425	0.4126878997	2.7195788494	0.7379107067	1.9615764222
TCP	C98607+AF8-65	28.1401	4.35129	7.25023	1.39441	22.6394	2.41824	6.11725	1.3262	0.1546295145	0.1923263124	0.1068155516	4.6126149902	1.2429702201	5.4669205248
SET	C98635+AF8-65	8.86595	8.11332	8.82281	5.56073	8.16729	7.13617	6.94175	2.21725	0.9151100559	0.6302674545	0.8737500444	3.1307926486	1.0855436748	3.9791678881
SWI/SNF+AC0-SWI3	C98645+AF8-65	23.727	38.6725	19.9072	14.987	29.0347	38.0566	18.7507	5.30947	1.6298942133	0.7528431924	1.3107281976	3.5315577638	0.8171945982	3.7493761148
Sigma70+AC0-like	scaffold11388+AF8-65	42.974	20.9834	4.50786	6.06901	46.355	21.1769	8.19429	3.57065	0.4882812864	1.3463173213	0.4568417646	2.2949014885	0.9270628843	1.2624760198
ARR+AC0-B	C99155+AF8-65	8.86872	8.34673	27.2521	45.3979	8.90004	6.5813	24.8183	5.78894	0.9411425775	1.6658496043	0.7394685867	4.2871924739	0.9964809147	4.7076148656
mTERF	C98737+AF8-65	41.3668	14.3478	10.354	9.13446	41.933	12.9166	10.312	3.47765	0.3468433623	0.8822155689	0.3080294756	2.9652207669	0.9864975079	2.9772978879
PHD	C98845+AF8-65	13.868	18.4523	15.9225	33.8899	12.1816	17.8567	17.4509	8.86271	1.3305667724	2.1284283247	1.4658747619	1.9690252756	1.1384383004	1.7965723802
Trihelix	C98889+AF8-65	15.8902	30.0575	12.0044	35.3984	14.8455	51.5945	20.0581	13.2656	1.8915746813	2.9487854453	3.4754302651	1.5120386564	1.070371493	0.9049270293
TIG	scaffold9681+AF8-65	3.55142	6.45675	0.98724	1.90221	8.55153	6.18208	1.79875	0.798653	1.8180755867	1.9267959159	0.7229209276	2.2522296917	0.415296444	1.2361313361
WRKY	C98915+AF8-65	5.433	1.9745	9.32691	23.5247	1.85495	1.94805	15.9249	4.72409	0.3634272041	2.5222394126	1.0501900321	3.3709984357	2.928919917	1.9743294476
mTERF	C98967+AF8-65	10.5594	14.3899	6.61698	7.74287	10.6835	13.7535	6.18544	2.4104	1.3627573536	1.1701516402	1.2873590116	2.5661466976	0.9883839566	2.7451792234
HSF	scaffold1797+AF8-65	7.95118	5.74202	7.79055	7.36878	6.67072	5.2048	9.22247	2.76129	0.7221594782	0.945861332	0.7802456107	3.3399135911	1.191952293	2.8213443717
WRKY	C99031+AF8-65	27.1176	8.83356	42.0514	147.478	11.8581	15.191	113.275	27.6665	0.3257500664	3.5070889435	1.2810652634	4.0943017729	2.2868419055	1.5199392767
Sigma70+AC0-like	C99145+AF8-65	73.6802	36.9801	10.4862	30.1555	108.154	33.5378	25.3896	4.20748	0.5019001034	2.8757319143	0.3100930155	6.0343958854	0.6812526582	2.4922756614
C2H2	C99151+AF8-65	14.1918	12.6212	12.3226	9.88287	14.2181	16.8177	9.80971	4.28024	0.8893304584	0.8020117508	1.1828373693	2.2918598023	0.9981502451	2.878950713
DDT	C99359+AF8-65	21.692	24.9243	21.3266	32.5013	18.6223	22.6029	23.7133	5.33808	1.1490088512	1.5239794435	1.2137544772	4.4422901118	1.1648400037	3.9951817882
PHD	C99375+AF8-65	8.17477	7.59211	9.20954	5.98999	7.97441	8.45973	6.47532	2.46813	0.9287246002	0.6504114212	1.0608596749	2.6235733126	1.0251253698	3.7313836791
C2H2	C99413+AF8-65	33.4294	37.5526	4.3266	2.00889	30.9921	46.8066	2.72362	3.94433	1.1233405326	0.4643114686	1.5102751992	0.6905152459	1.0786426218	1.0969163331
GRAS	C99539+AF8-65	7.02238	7.0539	6.73023	41.3621	7.72681	7.78194	34.4655	3.25314	1.0044885067	6.1457186456	1.0071348978	10.5945332817	0.9088330113	2.0688411811
MYB	C99595+AF8-65	40.977	48.2538	48.0572	57.7913	33.6927	43.0236	51.6793	14.4098	1.1775825463	1.2025523751	1.2769412959	3.5863995337	1.2161981676	3.3350358784
Sigma70+AC0-like	C99603+AF8-65	47.7522	23.3544	8.14442	8.15461	57.0458	28.3138	9.36031	4.16472	0.4890748489	1.0012511634	0.4963345242	2.2475244434	0.8370852894	1.9555744444
GRAS	C99653+AF8-65	11.4838	15.7139	27.6473	37.247	13.7588	21.0118	33.9985	6.23523	1.3683536808	1.3472201625	1.5271535308	5.4526456923	0.8346512777	4.4340465388
GRAS	C99711+AF8-65	27.0328	28.3732	10.026	37.2874	30.4226	25.3689	34.2412	6.98811	1.0495842088	3.7190704169	0.833883363	4.899922869	0.8885762558	1.4347226933
bHLH	C99765+AF8-65	13.9428	5.56789	17.0825	16.9328	19.9741	6.49342	16.3977	8.35128	0.3993380096	0.9912366457	0.3250919941	1.9634954163	0.6980439669	2.0454948224
Orphans	C99791+AF8-65	20.8219	9.31073	16.5953	13.2889	21.5903	9.99413	15.1965	3.34567	0.4471604417	0.8007628666	0.4628990797	4.5421395416	0.9644099434	4.9602321807
Orphans	C99793+AF8-65	11.5795	35.4569	13.9519	44.3484	7.86081	23.247	15.5746	5.51893	3.0620406753	3.1786638379	2.9573288249	2.8220325317	1.4730670249	2.5280081465
MADS	C99823+AF8-65	15.9211	34.4443	49.8087	16.1226	26.4587	25.2808	21.5863	26.0331	2.1634371997	0.3236904396	0.9554815618	0.8291866893	0.6017340232	1.9132834737
DDT	C99855+AF8-65	4.81888	4.4618	6.04296	3.84839	6.14555	5.10948	4.15263	1.8375	0.9258997941	0.6368385692	0.8314113464	2.2599346939	0.7841250986	3.2886857143
SWI/SNF+AC0-BAF60b	C99923+AF8-65	12.571	7.10109	6.66512	7.46401	10.9296	6.45383	6.05308	2.66171	0.564878689	1.1198613078	0.5904909603	2.2741320429	1.1501793295	2.5040744484
Orphans	C99985+AF8-65	34.0155	12.8735	1.67211	11.5273	42.8166	7.33868	10.062	2.14007	0.3784598198	6.8938646381	0.1713980092	4.7017153645	0.7944465464	0.7813342554
FAR1	scaffold246+AF8-65	10.0612	6.48252	12.6874	3.50756	12.5582	5.65893	3.65735	1.53531	0.64430883	0.27646011	0.4506163304	2.3821573493	0.8011657722	8.2637382678
Jumonji	CL157Contig1	5.45936	9.03035	6.78645	5.49112	6.17594	7.37443	6.17811	2.89586	1.6541041441	0.8091299575	1.1940579086	2.1334284116	0.8839723184	2.3435007217
GNAT	CL158Contig1	7.50136	6.13056	3.09279	5.29845	8.5442	5.58489	5.88451	0.936172	0.8172598036	1.7131619024	0.6536469184	6.2857145909	0.8779476136	3.3036557385
AUX/IAA	CL171Contig1	319.856	80.0413	199.199	62.0393	308.054	23.1506	56.7802	120.372	0.2502416713	0.3114438325	0.0751511099	0.4717060446	1.0383114649	1.6548615957
MYB	CL212Contig1	4.4259	41.2426	62.1063	98.9208	8.18151	53.7341	90.7895	7.64233	9.3184663006	1.5927659513	6.5677484963	11.8798193745	0.5409637096	8.1266184527
C3H	CL38Contig1	6.79356	2.74039	4.44482	2.27369	4.92891	1.42679	2.83011	0.345745	0.4033805545	0.5115370251	0.2894737376	8.1855413672	1.3783087944	12.8557752101
Trihelix	CL40Contig1	17.1636	18.911	15.3807	21.7516	12.7491	20.0095	22.5236	9.39942	1.1018084784	1.4142139174	1.5694833361	2.3962755149	1.346259736	1.6363456469
MYB+AC0-related	CL56Contig1	16.7391	16.0988	19.7241	26.557	14.3783	13.7888	19.5052	11.1078	0.9617482421	1.3464239179	0.9590007164	1.7559912854	1.1641918725	1.7756981581
SRS	scaffold10008+AF8-65	5.17408	3.99787	16.9552	12.6438	4.77845	4.68474	13.1988	7.75802	0.7726726297	0.7457181278	0.9803890383	1.7013103859	1.0827946301	2.1855060956
PHD	scaffold1001+AF8-65	13.1576	19.2596	17.2991	19.4834	16.7246	22.715	15.2948	4.50643	1.4637623883	1.1262666844	1.3581789699	3.393994803	0.7867213566	3.838759284
bHLH	scaffold10021+AF8-65	6.29972	3.74442	184.332	82.5967	17.303	9.51554	207.828	11.6906	0.5943787978	0.4480866046	0.5499358493	17.777359588	0.364082529	15.7675397328
GRAS	scaffold10028+AF8-65	0.375846	9.76729	1.03123	1.46562	0.130792	22.547	1.509	5.95661	25.9874789142	1.4212348361	172.388219463	0.2533320127	2.8736161233	0.1731236391
TCP	scaffold10041+AF8-65	9.79893	5.82713	5.28745	8.88594	5.56328	4.60614	7.75879	3.4318	0.5946700303	1.6805719203	0.8279540127	2.2608514482	1.7613584073	1.5407220701
C3H	scaffold10044+AF8-65	11.4764	25.5288	7.15911	15.3372	11.3456	36.2217	8.57187	5.31748	2.2244606323	2.1423333347	3.192576858	1.6120173466	1.0115286984	1.3463351061
GNAT	scaffold1006+AF8-65	12.1617	13.2151	15.5354	35.0075	13.1493	9.28036	17.7818	4.29485	1.0866161803	2.2534019079	0.7057683679	4.1402610103	0.9248933403	3.617215968
C2H2	scaffold10066+AF8-67	2.64723	2.74543	3.80534	1.10929	4.40848	3.89409	2.69951	0	1.0370953789	0.2915087745	0.8833180597	2.69951	0.6004858818	3.80534
Trihelix	scaffold10079+AF8-65	3.42155	4.74321	3.10828	6.3509	3.48205	3.91252	4.02677	0.658898	1.3862752261	2.0432200445	1.1236254505	6.111370804	0.9826251777	4.7173917663
WRKY	scaffold10596+AF8-65	13.2626	1.57626	3.13467	11.8998	8.77821	1.79406	15.4385	5.58794	0.1188499992	3.7961890725	0.2043765187	2.7628249409	1.5108547187	0.5609705902
C2H2	scaffold10091+AF8-65	8.21164	3.49134	7.96641	7.59029	7.57312	2.48665	6.84458	1.4191	0.4251696372	0.9527867634	0.3283521191	4.823183708	1.0843139948	5.6137058699
mTERF	scaffold10094+AF8-65	11.707	6.95739	8.11034	6.69576	9.96239	7.83309	6.87866	3.42587	0.5942931579	0.8255831445	0.786266147	2.007857858	1.1751196249	2.3673811324
mTERF	scaffold10100+AF8-65	6.31331	5.62795	5.10137	4.17375	6.09879	6.49627	3.86814	1.76352	0.8914420486	0.818162572	1.0651735836	2.1934199782	1.0351741903	2.8927202413
SWI/SNF+AC0-BAF60b	scaffold10892+AF8-65	11.8949	12.4086	13.6026	9.13271	13.5462	12.7643	9.78303	3.81612	1.0431865758	0.6713944393	0.9422790155	2.5636064904	0.878098655	3.56451055
TRAF	scaffold10113+AF8-65	0.453577	1.42003	1.78173	5.07499	0.444216	1.64499	4.05796	1.28877	3.1307363469	2.8483496377	3.7031309093	3.1487076825	1.0210730816	1.3825042482
C2C2+AC0-Dof	scaffold10115+AF8-65	3.62409	6.58412	8.33679	56.3578	3.45568	10.1813	31.1491	5.13895	1.8167650362	6.7601318973	2.9462508103	6.0613744053	1.0487342578	1.6222749784
AP2+AC0-EREBP	scaffold10125+AF8-67	21.3381	1.86867	10.1566	1.64494	16.676	0.987483	1.63227	2.94705	0.0875743389	0.1619577418	0.0592158191	0.5538657301	1.2795694411	3.4463616159
FHA	scaffold10130+AF8-65	1.89577	5.21058	8.52494	32.1148	1.43392	5.62161	18.9121	1.92435	2.7485296212	3.7671584785	3.9204488395	9.8277860057	1.3220890984	4.4300361161
mTERF	scaffold10150+AF8-65	16.5191	6.74956	12.0562	12.6841	13.9648	5.9478	10.7568	4.87274	0.4085912671	1.0520810869	0.4259137259	2.2075464728	1.1829098877	2.4742136868
ARF	scaffold10174+AF8-65	3.58009	5.10013	4.788	7.35	5.13211	4.04599	5.16789	1.38079	1.4245815049	1.5350877193	0.7883677474	3.7427052629	0.6975863729	3.4675801534
C3H	scaffold10180+AF8-65	4.93125	1.36825	14.729	6.00137	2.32166	1.47272	5.53671	4.42358	0.2774651458	0.4074526444	0.6343392228	1.2516355531	2.1240190209	3.3296560704
WRKY	scaffold10194+AF8-65	9.61024	8.55112	8.64631	5.64231	9.46794	8.64566	5.85951	2.46397	0.8897925546	0.6525685524	0.9131511184	2.3780768435	1.0150296685	3.5090971075
NAC	scaffold10204+AF8-65	6.99522	4.75477	12.4788	20.6769	7.51152	7.9756	25.5481	4.71898	0.6797170068	1.6569622079	1.0617824355	5.4139030045	0.9312655761	2.6443850154
GRAS	scaffold8549+AF8-65	6.17402	1.43756	3.68553	3.15308	4.63256	0.895069	4.45053	4.91534	0.2328401916	0.8555295982	0.1932126081	0.9054368569	1.3327447459	0.7498016414
bZIP	scaffold10253+AF8-65	16.3097	24.6645	23.5636	45.4407	15.7641	20.7619	31.025	5.35009	1.5122595756	1.9284277445	1.3170368115	5.7989678678	1.0346102854	4.4043371233
MYB+AC0-related	scaffold10265+AF8-65	3.84869	7.90087	3.43056	5.67233	4.55742	8.81069	4.02664	1.63171	2.0528725358	1.6534705704	1.9332626793	2.4677424297	0.8444887678	2.1024324175
NAC	scaffold10626+AF8-65	13.7028	8.14235	4.39381	1.88114	21.1857	7.37991	1.65051	0.842555	0.5942106723	0.4281341251	0.3483439301	1.9589344316	0.6467947719	5.2148643115
ABI3VP1	scaffold10286+AF8-65	9.72612	2.74136	6.98059	2.39889	9.40489	2.77911	4.6448	1.75636	0.2818554573	0.3436514679	0.2954962791	2.6445603407	1.0341556361	3.9744642328
PHD	scaffold10289+AF8-65	48.1083	42.3523	36.411	30.9749	41.4413	33.1357	30.1748	11.3462	0.8803532862	0.850701711	0.7995815768	2.6594630802	1.1608781578	3.2090920308
C3H	scaffold10293+AF8-65	6.6908	6.28899	7.48024	5.96403	8.15403	6.99732	5.2153	1.4359	0.9399458959	0.7973046319	0.8581425381	3.6320774427	0.8205513102	5.2094435546
AP2+AC0-EREBP	scaffold1032+AF8-65	0.284074	0.0632536	1.1603	7.05218	0.0536646	0.443331	6.97214	0.698292	0.2226659251	6.0778936482	8.261144218	9.9845623321	5.2935081972	1.6616257955
bZIP	scaffold10328+AF8-65	98.6909	256.806	97.2209	87.3066	137.767	500.189	100.139	110.849	2.6021244107	0.898022956	3.6306880458	0.9033820783	0.7163609573	0.8770570776
AP2+AC0-EREBP	scaffold10334+AF8-65	10.6952	11.0502	9.24254	12.0089	10.2569	19.3348	12.476	7.56326	1.0331924602	1.2993073333	1.8850529887	1.649553235	1.0427322095	1.2220312405
bZIP	scaffold10337+AF8-65	40.2787	35.2309	30.2022	38.8343	37.8741	40.8343	34.4059	12.8247	0.8746781798	1.2858103052	1.078158953	2.6827840027	1.0634892974	2.3550024562
TCP	scaffold10340+AF8-65	5.28377	6.05653	3.40457	5.53514	4.27975	9.00911	4.6952	1.9203	1.1462516347	1.6257970904	2.1050552018	2.44503463	1.2345978153	1.7729365203
bHLH	scaffold10343+AF8-65	19.2247	16.1588	36.5981	16.3869	21.358	15.0757	19.1709	7.32895	0.840522869	0.4477527522	0.70585729	2.6157771577	0.9001170522	4.9936348317
C3H	scaffold801+AF8-65	37.4466	29.8333	58.8643	16.6738	45.3829	20.2217	24.8677	9.47587	0.796689152	0.2832582737	0.4455797228	2.6243184003	0.8251257632	6.2120206377
C3H	scaffold10986+AF8-65	28.404	35.3664	33.5981	45.9556	21.5247	35.6858	42.699	11.4033	1.2451204056	1.3678035365	1.657899994	3.7444423983	1.3196002732	2.9463488639
MYB	scaffold4323+AF8-65	0	0.0610517	0.0147357	0.197869	0	0.0611283	1.36408	33.266	0.0610517	13.4278656596	0.0611283	0.0410052306	0	4.4296579089761316E+AC0-4
HB	scaffold10370+AF8-65	72.8672	49.2807	82.523	60.0877	54.2506	51.6773	76.9072	20.6923	0.6763084076	0.728132763	0.9525664232	3.7167062144	1.3431593383	3.9881018543
bZIP	scaffold10376+AF8-65	4.52337	0.555441	5.1123	1.20013	3.58142	0.166842	2.97845	3.50391	0.1227936251	0.2347534378	0.0465854326	0.8500361025	1.2630102027	1.459027201
GNAT	scaffold10380+AF8-65	22.2093	18.9641	10.1756	10.953	28.8214	14.8252	11.5526	2.6457	0.8538810318	1.0763984433	0.5143816747	4.3665570548	0.7705836635	3.8460898817
WRKY	scaffold10396+AF8-65	7.38439	7.5304	9.88825	8.8668	5.64151	8.42181	8.81562	4.00408	1.019772791	0.8967006295	1.4928290475	2.2016593075	1.3089385643	2.4695435656
OFP	scaffold10398+AF8-65	1.56937	0.673412	23.1418	4.64034	0.75662	0.473802	12.6694	4.42032	0.4290970262	0.200517678	0.6262086649	2.8661725848	2.074185192	5.2353223296
Trihelix	scaffold10409+AF8-65	7.56827	6.83548	0.65642	0.566635	5.32543	3.44027	0.132621	0.268067	0.9031760231	0.8632201944	0.646007928	0.4947307949	1.4211566014	2.4487161792
MYB	scaffold4938+AF8-65	47.3295	23.6187	35.6843	24.248	44.6197	14.2274	25.2665	12.3261	0.4990270339	0.6795145204	0.3188591586	2.049837337	1.0607310224	2.8950195114
ARID	scaffold10444+AF8-65	5.73261	6.09136	0	2.31012	10.2896	2.29395	0.613913	0.143382	1.0625805698	2.31012	0.2229386954	4.2816601805	0.5571266133	0
bHLH	scaffold10461+AF8-65	10.1795	3.94498	6.89911	3.63383	9.70319	3.03175	5.44662	4.66617	0.3875416278	0.5267099669	0.3124487926	1.1672570866	1.0490879803	1.478538073
AP2+AC0-EREBP	scaffold10478+AF8-65	4.1522	4.54352	32.3382	45.7748	3.94439	6.97371	32.5182	22.3436	1.0942440152	1.4155024089	1.7680072204	1.4553697703	1.0526849526	1.4473137722
SNF2	scaffold10488+AF8-65	11.1676	16.0761	13.972	14.222	14.0875	15.4307	10.5196	3.10777	1.4395304273	1.0178929287	1.0953469388	3.3849351786	0.7927311446	4.4958281984
DBP	scaffold10500+AF8-67	31.5127	23.5178	9.12685	26.4301	33.0102	20.1349	19.0964	2.60235	0.7462959378	2.8958622088	0.6099599518	7.3381366842	0.954635234	3.5071569927
AP2+AC0-EREBP	scaffold9950+AF8-65	42.5307	9.2889	10.516	5.00062	23.8197	6.2818	5.2264	7.201	0.2184045877	0.4755249144	0.2637228848	0.725788085	1.7855262661	1.4603527288
NAC	scaffold10520+AF8-65	12.0808	6.43078	0.0783425	0.192862	8.24409	5.93105	0.282027	0.767838	0.5323140852	2.4617800045	0.7194305254	0.3673001336	1.4653891454	0.1020299855
bHLH	scaffold10759+AF8-65	31.7424	8.54976	3.21837	0.698728	33.0549	9.78025	1.02277	1.01302	0.2693482534	0.2171061749	0.2958789771	1.0096246866	0.9602933302	3.1770053898
Orphans	scaffold10523+AF8-65	6.16979	3.13168	6.43208	6.24308	7.36923	1.98194	5.41285	4.49628	0.5075829161	0.9706160371	0.2689480448	1.2038507388	0.8372367262	1.4305336856
C2C2+AC0-Dof	scaffold10960+AF8-65	8.28138	5.14673	43.054	9.40571	8.19725	5.65902	24.1849	6.10836	0.6214821684	0.2184630929	0.690355912	3.959311501	1.010263198	7.0483730494
C2H2	scaffold10571+AF8-65	139.744	57.286	88.7548	119.179	98.1034	45.0214	104.818	67.9497	0.4099353103	1.3427893477	0.4589178357	1.5425822336	1.424456237	1.3061838389
AP2+AC0-EREBP	scaffold10580+AF8-65	4.96603	1.11279	23.7263	5.79076	6.72795	1.06728	5.90899	0.886721	0.2240804023	0.2440650249	0.1586337592	6.6638660864	0.738119338	26.7573453206
G2+AC0-like	scaffold1059+AF8-65	1.02888	3.135	3.43416	5.15844	1.22758	1.6902	4.07101	0.66556	3.0470025659	1.5020965826	1.3768552762	6.11666867	0.838136822	5.1598052768
FHA	scaffold10597+AF8-65	10.0782	11.8313	10.8674	13.2881	11.666	9.49994	11.9985	1.7344	1.1739497132	1.2227487716	0.8143271044	6.9179543358	0.8638950797	6.2657979705
SRS	scaffold10599+AF8-65	3.54398	1.77848	14.0434	8.21473	4.04696	2.24063	11.6724	3.1763	0.5018312744	0.584953074	0.5536575602	3.6748417971	0.8757141163	4.421307811
HB	scaffold10601+AF8-65	5.36683	4.75979	6.07013	6.14143	4.68262	5.08686	4.6679	1.57053	0.886890399	1.0117460417	1.0863277396	2.9721813655	1.1461169175	3.8650200888
C3H	scaffold10605+AF8-65	9.40498	13.4384	10.1574	16.6522	8.90471	13.1237	11.347	3.31056	1.4288600295	1.6394155985	1.4737930825	3.4275167947	1.0561803809	3.0681818182
NAC	scaffold1060+AF8-65	0	0	10.0902	2.63655	0	0	8.44284	0.356376	0	0.2612980912	0	23.6908209307	0	28.3133544346
EIL	scaffold1061+AF8-65	1.79824	0.803847	1.65466	3.56546	0.617649	1.04783	5.00028	0.143517	0.4470187517	2.1547991732	1.6964813349	34.8410292857	2.9114270403	11.5293658591
Jumonji	scaffold10621+AF8-65	1.04025	1.66953	1.93617	20.2009	0.918769	1.72684	11.2367	0.695804	1.6049315068	10.4334330147	1.8795148726	16.1492316802	1.1322214833	2.7826370645
HB	scaffold10625+AF8-65	10.5812	10.1611	15.5814	12.1635	12.0078	10.3227	12.9159	3.04758	0.9602975088	0.7806423043	0.859666217	4.238083988	0.8811938906	5.1127123816
PHD	scaffold10627+AF8-65	6.35893	4.60807	6.32809	7.60921	6.4288	5.66534	4.98945	1.84181	0.7246612245	1.2024497123	0.881243778	2.7089927843	0.9891317198	3.4357995667
PHD	scaffold10631+AF8-65	27.3657	5.69081	5.70311	3.21118	22.9276	2.93845	2.90494	6.15633	0.2079541177	0.5630577001	0.1281621277	0.4718622946	1.1935701949	0.9263814643
MYB+AC0-related	scaffold10638+AF8-65	12.9508	20.9144	10.2446	11.6372	11.8059	28.3771	11.3499	7.80478	1.6149118201	1.1359350292	2.4036371645	1.4542242062	1.0969769353	1.3126058646
Pseudo ARR+AC0-B	scaffold10644+AF8-65	9.09379	11.9012	8.02544	4.23732	11.2911	11.5969	5.15427	2.45269	1.3087172675	0.5279860045	1.027083278	2.1014763382	0.8053945143	3.2720971668
AP2+AC0-EREBP	scaffold10647+AF8-65	4.3064	3.77992	5.18177	432.217	3.70668	3.91574	302.786	7.8193	0.877744752	83.4110738223	1.0564008763	38.7229035847	1.161794382	0.6626897548
LUG	scaffold10651+AF8-67	20.9984	29.679	17.2713	23.0401	20.9859	22.614	20.0285	4.62018	1.4133934014	1.3340107577	1.0775806613	4.3350042639	1.000595638	3.738230978
MYB+AC0-related	scaffold10656+AF8-65	3.61707	4.1583	4.80703	5.38138	4.60487	4.02109	7.18277	2.24352	1.1496321608	1.1194812597	0.8732255199	3.2015627229	0.7854879725	2.142628548
C2C2+AC0-GATA	scaffold8805+AF8-65	4.93749	2.90649	4.37181	2.53019	5.98601	1.3918	5.56326	0.93004	0.5886573947	0.5787511351	0.2325087997	5.9817427207	0.8248382478	4.7006687884
SWI/SNF+AC0-SWI3	scaffold10674+AF8-65	3.10293	1.67649	4.89252	9.77678	2.04731	0.877447	7.80685	1.76264	0.5402925622	1.9983117085	0.4285853144	4.4290666273	1.5156131705	2.775677393
LUG	scaffold10679+AF8-65	6.8508	7.20749	8.71213	12.3709	6.94369	4.81102	8.89618	1.60916	1.0520654522	1.4199627416	0.6928621525	5.5284620547	0.9866223867	5.4140856099
HSF	scaffold10684+AF8-65	9.76697	25.8026	11.7445	31.953	11.2372	37.7761	20.1609	8.51917	2.6418223871	2.7206777641	3.3617004236	2.3665333595	0.8691640266	1.3785967412
TRAF	scaffold10689+AF8-65	3.64341	3.83262	3.70023	3.8967	5.09039	4.65369	3.15922	1.29354	1.0519321185	1.0530966994	0.9142108954	2.442305611	0.7157428016	2.8605454798
Alfin+AC0-like	scaffold10693+AF8-65	90.2342	83.6449	86.2728	85.4062	85.4462	79.1336	80.3645	23.6016	0.9269755813	0.9899551191	0.926121934	3.4050445732	1.0560352596	3.6553792963
MYB+AC0-related	scaffold10697+AF8-65	5.81846	6.45768	5.93263	7.08983	5.52153	6.02127	7.02382	1.87773	1.1098606848	1.1950568298	1.0905075224	3.7405910328	1.0537767612	3.1594691463
MYB+AC0-related	scaffold10721+AF8-65	4.81137	4.75771	8.34787	6.4085	4.63048	4.97483	7.95794	2.30154	0.9888472514	0.7676808575	1.0743659405	3.457658785	1.0390650645	3.627080129
CAMTA	scaffold10722+AF8-67	7.97218	14.9381	15.3332	18.5838	5.94406	15.818	18.701	3.18386	1.873778565	1.2119974956	2.6611440665	5.8736879134	1.3412011319	4.8159152727
TRAF	scaffold10733+AF8-65	8.49919	12.2946	4.1677	8.38359	11.03	10.6144	5.91834	1.3866	1.4465613782	2.0115627324	0.9623209429	4.2682388576	0.7705521306	3.0056973893
SNF2	scaffold10745+AF8-65	5.00646	4.82867	5.27339	3.86414	5.05761	5.58083	4.47679	1.38672	0.9644878817	0.7327620373	1.1034520258	3.2283301604	0.9898865274	3.80277922
SET	scaffold10748+AF8-65	4.90884	10.005	5.69381	8.77409	4.51194	12.0436	6.91257	1.90927	2.0381597282	1.5409874934	2.6692730843	3.6205303598	1.0879665953	2.9821921467
HB	scaffold10753+AF8-65	11.6915	7.43801	3.90471	5.9597	9.26846	3.21167	5.29337	1.90618	0.6361895394	1.5262849226	0.3465160339	2.7769518094	1.2614285437	2.0484476807
C2H2	scaffold10781+AF8-65	6.29358	1.44535	16.8968	7.68513	4.82501	1.22695	14.5087	3.51827	0.229654664	0.4548275413	0.2542896284	4.1238165348	1.3043662086	4.8025876354
TRAF	scaffold10782+AF8-65	4.07487	6.4766	3.96704	7.51177	4.91161	5.32237	6.29488	1.15632	1.589400398	1.8935453134	1.0836304185	5.4438909644	0.8296403827	3.4307458143
Orphans	scaffold4625+AF8-65	0	0	0	0.879417	0	0.0815044	0.727507	48.5911	0	0.879417	0.0815044	0.0149720216	0	0
C2C2+AC0-Dof	scaffold10814+AF8-65	11.1139	9.68647	6.77071	7.68665	8.34343	10.1425	8.88511	1.75858	0.8715635376	1.1352797565	1.2156271461	5.0524343504	1.3320540833	3.8501006494
Orphans	scaffold10842+AF8-65	10.8079	16.2935	0.277459	0.91792	11.6821	7.01851	0.806509	0.827639	1.5075546591	3.308308615	0.6007918097	0.9744695453	0.9251675641	0.3352415727
HB	scaffold10847+AF8-65	10.4076	6.03414	4.16839	3.55729	11.971	3.07945	2.85396	0.379423	0.5797820823	0.8533966352	0.2572425027	7.5218423765	0.8694010525	10.9861289379
bHLH	scaffold10850+AF8-65	66.1993	46.7604	65.8571	71.934	73.1936	38.7266	52.0363	23.0637	0.7063579222	1.0922740297	0.5290981725	2.2561991354	0.9044410987	2.855443836
HMG	scaffold6719+AF8-65	5.80644	4.52297	3.2865	3.13702	6.94901	3.6046	3.75687	1.35547	0.7789575024	0.9545169633	0.5187213718	2.7716364066	0.8355780176	2.4246202424
PHD	scaffold5269+AF8-65	5.65306	10.9162	3.42553	4.86628	7.40457	8.96437	5.78221	0.96224	1.931024967	1.42059185	1.2106536909	6.0091141503	0.7634555416	3.5599538577
MYB+AC0-related	scaffold10878+AF8-65	96.5032	66.6158	86.221	86.8504	89.0233	62.5243	90.6124	43.7609	0.6902962803	1.0072998457	0.7023363546	2.0706246901	1.0840218235	1.9702748344
CCAAT	scaffold10882+AF8-65	17.7555	43.8519	19.6406	34.6126	19.5839	45.1972	26.0033	10.2208	2.4697642984	1.7622985041	2.3078753466	2.5441550564	0.9066375952	1.9216304008
zf+AC0-HD	scaffold10890+AF8-65	20.3815	10.7093	3.74616	8.82649	19.133	9.71266	5.14776	3.64716	0.5254421902	2.3561433575	0.5076391575	1.4114434245	1.0652537501	1.0271444083
AP2+AC0-EREBP	scaffold10901+AF8-65	6.61127	7.06611	2.16928	1.21872	8.40077	3.81676	6.95524	4.22781	1.0687976743	0.5618085263	0.4543345431	1.6451165024	0.7869838122	0.5130977977
HB	scaffold10918+AF8-65	11.3539	10.8606	14.3949	7.2123	14.8546	11.451	10.268	2.561	0.9565523741	0.5010316154	0.7708723224	4.0093713393	0.7643356267	5.6208121827
HB	scaffold10920+AF8-65	13.2375	16.3596	17.01	18.7092	15.3812	17.3812	16.0027	6.56399	1.2358526912	1.0998941799	1.1300288664	2.4379531352	0.8606285595	2.5914116262
Orphans	scaffold10926+AF8-67	8.307	9.90731	16.6788	14.1598	7.80551	9.75079	13.1255	4.33384	1.1926459612	0.8489699499	1.2492188211	3.0286074244	1.0642482042	3.8485038672
MYB+AC0-related	scaffold10936+AF8-65	32.7659	26.3184	29.0921	20.5667	22.6525	27.0324	24.7402	27.9648	0.8032253044	0.7069513717	1.1933517272	0.8846907541	1.4464584483	1.0403113915
DBP	scaffold1530+AF8-65	2.73608	1.03352	2.80089	1.55141	3.59966	0.653567	1.98059	0.829269	0.3777374931	0.5538989393	0.1815635366	2.3883564923	0.7600940089	3.3775409427
SET	scaffold10962+AF8-65	22.7413	17.6393	4.78779	2.81211	30.2945	15.4302	4.63358	2.30997	0.7756504685	0.5873503224	0.5093399792	2.0059048386	0.7506742148	2.0726632813
TCP	scaffold10965+AF8-65	36.324	10.6878	2.33001	1.15385	41.2429	5.55259	1.12178	0.925493	0.2942352164	0.4952124669	0.1346314153	1.2120891244	0.8807334111	2.5175879234
ABI3VP1	scaffold10998+AF8-65	5.04173	3.79214	11.0801	21.4601	4.32685	3.42723	10.2966	2.05272	0.7521505515	1.9368146497	0.7920843108	5.0160762306	1.1652195015	5.3977649168
MYB+AC0-related	scaffold11004+AF8-65	9.5581	11.7156	5.00582	7.65273	10.7743	14.2666	5.918	2.44332	1.2257247779	1.5287665158	1.3241324262	2.4221141725	0.887120277	2.0487778924
SNF2	scaffold11016+AF8-65	19.4075	30.1951	23.989	21.6104	26.1601	34.5155	17.7068	4.77294	1.5558469664	0.9008462212	1.3193948035	3.709830838	0.7418740754	5.0260426488
SWI/SNF+AC0-SWI3	scaffold11019+AF8-65	6.46615	8.55974	9.35181	8.25784	7.32419	8.93674	7.44658	2.46912	1.3237768997	0.8830205062	1.2201676909	3.0158842017	0.8828484788	3.78750729
MYB+AC0-related	scaffold11026+AF8-65	21.1176	22.0969	17.6935	18.4567	24.0763	19.9973	17.1015	5.02016	1.0463736409	1.0431344844	0.8305802802	3.406564731	0.8771115163	3.5244892593
TUB	scaffold7789+AF8-65	15.3418	33.8868	20.0313	21.3548	16.496	24.9856	20.8754	7.84119	2.20878906	1.0660715979	1.5146459748	2.6622744762	0.9300315228	2.5546249995
HB	scaffold11056+AF8-65	22.6463	14.1342	0.012266	0	24.9746	10.1957	0	0.59108	0.6241284448	0	0.4082427747	0	0.9067732817	0.0207518441
LIM	scaffold11056+AF8-67	3.43408	1.25797	5.79209	1.5569	3.0612	2.89316	3.36682	2.41155	0.3663193636	0.2687976188	0.9451064942	1.3961228256	1.1218084411	2.4018121125
GRAS	scaffold11062+AF8-65	12.5742	5.28175	4.69224	4.08226	11.3452	3.23464	4.21514	1.80613	0.4200466034	0.8700023869	0.2851108839	2.3337965706	1.1083277509	2.5979525283
bHLH	scaffold11064+AF8-65	3.08319	2.53846	19.0649	11.1529	2.10864	2.23058	15.6738	2.52152	0.8233225977	0.5849965119	1.0578287427	6.2160125639	1.4621699294	7.5608759796
SWI/SNF+AC0-BAF60b	scaffold11064+AF8-67	15.4683	19.4414	16.2024	17.4782	15.0892	18.4169	15.0765	5.54117	1.2568543408	1.078741421	1.2205352172	2.7208152791	1.0251239297	2.9240034144
FAR1	scaffold11079+AF8-65	5.28653	7.53853	5.65701	8.19327	4.91921	7.05763	6.26142	1.07579	1.4259883137	1.4483393171	1.4347080121	5.8202995008	1.0746705264	5.2584705193
AP2+AC0-EREBP	scaffold5346+AF8-65	16.0165	6.97934	10.4583	1.27952	18.4817	3.18303	2.4546	1.22995	0.4357593731	0.1223449318	0.1722260398	1.9956908817	0.866614002	8.5030285784
MYB	scaffold11125+AF8-65	7.87582	5.12585	7.29629	4.61672	5.67095	3.74111	4.3536	1.39173	0.6508338179	0.6327489724	0.6596972289	3.1281929685	1.3888008182	5.2426045282
SNF2	scaffold11126+AF8-65	10.8355	10.3252	13.7297	8.28993	13.4148	10.0623	9.57884	2.1785	0.9529048037	0.6037954216	0.7500894534	4.3969887537	0.8077272863	6.3023640119
CPP	scaffold11129+AF8-65	47.63	19.1962	6.46142	1.87034	60.2756	10.6494	3.33489	1.87079	0.4030275037	0.2894626878	0.176678457	1.7826105549	0.7902036645	3.4538457015
BSD	scaffold11138+AF8-65	5.76821	8.12262	8.73144	5.60385	6.02704	6.02201	7.29188	2.86375	1.4081699522	0.6418013524	0.9991654278	2.5462697512	0.9570552045	3.0489532955
NAC	scaffold3948+AF8-67	12.1745	489.807	27.4635	114.89	17.4148	452.364	82.8845	31.8657	40.2322066615	4.1833706556	25.9758366447	2.6010569358	0.6990892804	0.8618514578
Jumonji	scaffold11151+AF8-65	7.07184	9.65848	7.96386	4.77761	7.6407	9.46104	4.24843	2.90276	1.3657661938	0.5999113495	1.2382425694	1.4635829349	0.9255487063	2.7435475203
C2H2	scaffold11156+AF8-65	45.9043	12.6238	31.9395	18.621	31.6308	9.1935	26.2519	56.0302	0.2750025597	0.5830085004	0.2906502523	0.4685312564	1.4512532089	0.5700407994
AP2+AC0-EREBP	scaffold11157+AF8-65	37.2309	14.4625	28.1467	18.2318	35.7487	9.44275	18.0488	4.15859	0.3884542141	0.6477420088	0.2641424723	4.3401248981	1.0414616476	6.7683277265
MADS	scaffold2202+AF8-65	41.2208	78.9994	41.9758	97.6919	45.6312	98.975	70.3837	24.6532	1.9164936149	2.3273386094	2.1690203194	2.8549518927	0.9033468329	1.7026511771
Orphans	scaffold112+AF8-65	11.0585	15.5822	15.8982	12.4344	14.7392	14.0827	12.4654	3.74055	1.4090699462	0.7821262784	0.9554589123	3.3325045782	0.7502781698	4.2502305811
Tify	scaffold11176+AF8-65	14.555	9.3729	16.1724	10.7458	15.4867	8.49545	13.4864	4.48196	0.6439642734	0.6644530187	0.5485642519	3.0090406876	0.9398387003	3.608332069
PHD	scaffold11177+AF8-65	6.03767	5.72689	5.04875	6.99438	5.94678	4.58284	5.24778	1.34256	0.9485265011	1.3853686556	0.7706422635	3.9087861995	1.0152839015	3.7605395662
SNF2	scaffold11181+AF8-65	19.1929	17.2816	10.2165	10.355	20.1491	12.2932	10.3334	4.76405	0.9004162998	1.0135565017	0.6101116179	2.1690368489	0.9525437861	2.1444989032
WRKY	scaffold11186+AF8-65	8.1114	9.65626	13.4726	16.883	10.5551	10.4867	12.4745	1.87773	1.1904554084	1.2531359945	0.9935197203	6.6433938852	0.7684815871	7.1749399541
GRAS	scaffold11189+AF8-65	17.3974	12.4758	27.8617	10.2629	21.8905	15.539	13.6079	13.574	0.7171071539	0.3683515363	0.7098513054	1.0024974215	0.7947465796	2.0525784588
SET	scaffold11217+AF8-65	16.3097	12.6309	5.76318	5.20068	21.6768	8.01728	6.0518	1.51597	0.7744409768	0.9023976346	0.3698553292	3.9920315046	0.7524034913	3.8016451513
SET	scaffold11227+AF8-65	3.85198	5.17746	8.1184	13.258	3.95434	5.88156	9.22098	2.70913	1.3441035519	1.6330804099	1.4873683093	3.4036683363	0.9741145172	2.9966815915
MYB	scaffold11229+AF8-65	11.5602	10.1366	17.5652	11.7338	12.0067	9.87436	14.6248	2.99099	0.8768533416	0.6680140277	0.8224041577	4.8896184875	0.9628124297	5.8727043554
SWI/SNF+AC0-SWI3	scaffold11234+AF8-65	15.2659	5.78309	32.6769	4.66841	16.4915	4.42158	18.5628	2.38608	0.3788240457	0.1428657553	0.2681126641	7.7796218065	0.9256829276	13.6948048682
HB	scaffold1900+AF8-65	8.17905	3.05591	0	0	5.36861	0.339971	0	0.146043	0.3736265214	0	0.0633257026	0	1.5234949084	0
Orphans	scaffold11237+AF8-65	13.1712	6.36544	16.7334	4.46139	18.8208	4.78688	5.28823	4.01896	0.4832847425	0.2666158701	0.2543398793	1.3158205108	0.6998214741	4.1636144674
WRKY	scaffold9963+AF8-65	4.06051	3.81204	5.10768	6.13518	3.38964	3.42535	5.52042	1.52224	0.9388081793	1.2011676534	1.0105350421	3.6265109313	1.197917773	3.3553710322
VOZ	scaffold4309+AF8-65	29.2429	46.5728	54.3566	45.6034	25.8028	41.1279	42.9638	17.6544	1.5926190631	0.8389671171	1.5939316663	2.4336029545	1.1333227402	3.0789264999
ABI3VP1	scaffold11254+AF8-65	10.4072	9.34806	1.5422	3.43197	9.60111	5.65417	1.63092	0.479004	0.8982300715	2.225372844	0.5889079492	3.4048149911	1.0839580007	3.2195973311
HB	scaffold11274+AF8-65	19.4295	5.78975	16.2294	6.67775	22.6162	3.86468	6.73126	4.87197	0.2979875962	0.4114600663	0.1708810499	1.3816300182	0.8590965768	3.3311781476
AP2+AC0-EREBP	scaffold11276+AF8-65	15.4926	10.4581	25.8614	16.6345	11.1462	9.92545	14.9743	4.0651	0.6750384054	0.6432173046	0.8904783693	3.6836240191	1.3899445551	6.3618115176
HB	scaffold11277+AF8-65	15.1083	16.8754	10.0352	14.4232	16.0076	18.0273	8.42167	2.34828	1.1169621996	1.4372608418	1.1261713186	3.5863142385	0.9438204353	4.2734256562
E2F+AC0-DP	scaffold11283+AF8-65	10.6149	5.46027	6.16563	3.74561	10.1397	5.88768	4.02871	1.44525	0.5143967442	0.6074983416	0.5806562324	2.7875523266	1.0468652919	4.2661338869
CPP	scaffold11289+AF8-65	23.1928	8.39924	18.4839	15.251	21.0332	8.51499	15.4013	7.15896	0.3621485978	0.8250964353	0.4048356883	2.1513320371	1.1026757697	2.5819253076
C2H2	scaffold1130+AF8-65	5.93061	5.10679	0.199208	0.0445822	3.32606	3.23664	0.204895	0.135586	0.8610901745	0.2237972371	0.9731153377	1.5111810954	1.7830736667	1.4692372369
SET	scaffold11310+AF8-65	7.07232	5.55914	7.97586	5.72951	7.64977	4.94065	5.42897	1.27537	0.7860419212	0.7183563904	0.6458560192	4.2567803853	0.9245140704	6.2537616535
Orphans	scaffold11321+AF8-65	13.5032	3.76404	4.9921	5.51134	12.1839	2.27615	2.62993	2.51422	0.2787517033	1.1040123395	0.1868162083	1.0460222256	1.1082822413	1.9855462131
Orphans	scaffold11322+AF8-65	7.02337	6.98154	8.44795	2.29289	10.7999	9.134	3.91704	2.89942	0.9940441697	0.2714137749	0.8457485717	1.350973643	0.6503180585	2.9136689407
MYB+AC0-related	scaffold11324+AF8-65	10.0105	11.8079	11.7989	12.4804	9.29242	11.8901	12.2598	2.46981	1.179551471	1.0577596217	1.279548277	4.963863617	1.0772758872	4.7772500719
CCAAT	scaffold11328+AF8-65	31.9719	29.2923	55.9225	45.8428	21.025	49.7317	52.7444	73.4407	0.9161889034	0.8197559122	2.3653602854	0.7181903223	1.5206611177	0.7614646919
AP2+AC0-EREBP	scaffold11330+AF8-65	1.47458	0.696474	24.4567	20.9991	1.44346	0.677424	20.0765	32.4655	0.4723202539	0.8586236083	0.469305696	0.6183949115	1.0215593089	0.7533135174
C3H	scaffold11344+AF8-65	7.33593	6.12548	9.71047	8.64915	7.67771	5.30869	8.48579	2.27927	0.8349970624	0.8907035396	0.6914418492	3.723029742	0.9554841222	4.2603421271
HB	scaffold11349+AF8-65	7.9443	6.8684	0.426955	1.7259	9.33874	4.43478	0.247019	0.479486	0.8645695656	4.0423463831	0.4748799089	0.5151745828	0.8506822119	0.8904430995
HSF	scaffold11356+AF8-65	15.8121	14.2786	22.8479	74.7462	17.3513	17.0764	47.9902	9.094	0.9030173095	3.2714691503	0.9841568067	5.2771277766	0.9112919493	2.512414779
TUB	scaffold11364+AF8-65	23.5635	23.5584	32.6635	23.846	26.7624	18.1562	30.8855	8.42576	0.9997835636	0.730050362	0.6784219651	3.6656040523	0.8804703614	3.8766235924
HB	scaffold7710+AF8-65	58.2044	94.2004	33.3245	68.2573	63.4287	74.2387	30.2301	14.1919	1.6184412175	2.0482617894	1.1704275825	2.1300953361	0.9176350769	2.3481352039
MYB	scaffold11379+AF8-65	5.80096	4.74969	6.3225	5.24348	5.52402	3.95676	5.45654	1.36518	0.8187765473	0.8293364966	0.7162827072	3.9969381327	1.0501337794	4.6312574166
HB	scaffold11383+AF8-65	19.1278	4.8735	11.7272	16.5459	20.9358	2.60471	12.9765	6.06392	0.2547862274	1.4108994474	0.1244141614	2.139952374	0.9136407493	1.9339305268
TRAF	scaffold2786+AF8-65	2.68038	2.35648	3.7103	2.50297	4.32548	1.20177	1.93545	0.104197	0.8791589252	0.6746004366	0.2778350611	18.5749109859	0.6196722676	35.6085108017
SET	scaffold11390+AF8-65	17.7597	12.0577	4.33649	6.30205	24.0279	9.89859	7.03659	1.74839	0.6789360181	1.4532605863	0.4119623438	4.0246112137	0.7391282634	2.4802761398
C3H	scaffold11391+AF8-65	55.4395	50.6493	54.5269	55.0026	56.5008	47.1409	59.6814	20.6198	0.9135959018	1.0087241343	0.8343403987	2.8943733693	0.9812161952	2.644395193
Jumonji	scaffold11393+AF8-65	3.17049	4.29799	5.20099	5.1181	3.23394	3.98209	4.93426	2.377	1.3556232633	0.9840626496	1.2313431913	2.0758350862	0.9803799699	2.1880479596
PHD	scaffold11396+AF8-65	11.4869	1.07806	6.05445	2.40545	10.868	1.25579	3.14863	1.91132	0.0938512566	0.3973028103	0.1155493191	1.6473588933	1.0569470004	3.167679928
HB	scaffold11401+AF8-65	8.99549	7.39387	9.20409	13.4022	10.3533	5.80412	10.1569	2.20141	0.8219530009	1.4561135321	0.5606057972	4.6138156909	0.8688524432	4.1809976333
SBP	scaffold6642+AF8-65	3.20964	2.25688	15.1473	8.27271	4.01424	1.91282	10.262	4.52715	0.7031567403	0.5461507992	0.4765086293	2.2667682758	0.7995635537	3.3458798582
OFP	scaffold11650+AF8-65	15.0848	10.025	7.63801	7.47804	23.5035	9.16354	8.46122	2.11265	0.6645762622	0.979056063	0.3898798051	4.005026862	0.6418107941	3.6153693229
CSD	scaffold4848+AF8-67	20.6218	9.23344	15.1973	14.1685	12.9476	11.1479	16.4318	16.227	0.4477514087	0.9323037645	0.8610012666	1.0126209404	1.5927121629	0.9365440316
Orphans	scaffold11432+AF8-65	5.05803	7.34267	7.56052	6.11072	6.14156	7.93173	6.36444	1.66986	1.4516857354	0.808240703	1.291484574	3.8113614315	0.8235741408	4.5276370474
G2+AC0-like	scaffold11436+AF8-65	0.940777	1.06429	14.7197	17.7104	1.06777	1.387	12.8417	2.42446	1.1312882862	1.2031766952	1.2989688791	5.2967258689	0.8810670837	6.071331348
FAR1	scaffold11440+AF8-65	7.35603	10.5048	4.94007	4.84891	6.67684	12.9125	2.94787	1.79813	1.4280529035	0.9815468202	1.9339238322	1.6394087191	1.1017232703	2.7473375117
MYB+AC0-related	scaffold11476+AF8-65	11.299	8.70364	14.7578	9.29128	11.3904	6.22914	9.27304	2.2959	0.7703017966	0.6295843554	0.5468763169	4.0389564005	0.9919756988	6.4278932009
ABI3VP1	scaffold11488+AF8-65	10.646	9.92324	0.386389	0.345892	11.8666	12.9051	0.458562	1.08432	0.9321097126	0.8951911157	1.0875145366	0.4229028331	0.8971398716	0.3563422237
FHA	scaffold11499+AF8-65	4.66083	6.68316	2.86553	2.55647	3.64012	6.89371	2.45611	0.764222	1.4338991124	0.8921456066	1.8938139402	3.2138697918	1.280405591	3.7496041726
C3H	scaffold11508+AF8-65	4.87141	4.53428	4.79237	4.29189	3.28167	3.63594	3.30371	2.61217	0.9307941643	0.8955673289	1.1079541819	1.2647377468	1.4844301834	1.834631743
GRAS	scaffold4156+AF8-65	2.56154	3.56866	5.84153	3.83703	2.57646	2.28434	4.60764	1.19125	1.3931697338	0.6568535983	0.8866196254	3.8679034627	0.9942091086	4.9036977964
C3H	scaffold11538+AF8-65	28.5079	25.9124	31.8769	19.3511	27.2779	26.4306	21.8124	10.0491	0.9089550616	0.607057148	0.9689382247	2.1705824402	1.0450914477	3.1721149158
PHD	scaffold11551+AF8-65	20.6474	23.2144	23.4927	28.7946	23.2363	20.7261	23.0114	6.36769	1.1243255809	1.2256828717	0.8919707527	3.6137751681	0.8885838107	3.6893598778
MYB+AC0-related	scaffold11552+AF8-65	11.0607	15.8883	18.2396	16.8527	12.0748	16.94	16.1886	3.37337	1.4364642382	0.9239621483	1.4029217875	4.7989399325	0.9160151721	5.4069372764
SET	scaffold11553+AF8-65	7.95388	9.17926	9.2547	6.3906	8.50991	6.265	6.84428	1.13207	1.1540606597	0.6905248144	0.7362005004	6.0458098881	0.9346608836	8.1750245126
HB	scaffold115+AF8-65	22.0591	21.5078	28.3174	16.876	16.0186	21.162	19.825	9.3222	0.9750080466	0.5959586685	1.3210892338	2.1266439253	1.3770928795	3.0376306022
Orphans	scaffold8770+AF8-65	5.08605	9.38522	4.29958	8.84807	8.41262	10.0066	6.22754	1.63239	1.8452866173	2.057891701	1.1894748604	3.8149829391	0.6045738426	2.6339171399
GRAS	scaffold5728+AF8-65	9.62588	4.08005	10.11	9.09645	10.4569	3.24253	13.7415	3.7801	0.4238625456	0.8997477745	0.3100852069	3.6352212904	0.9205290287	2.6745324198
LUG	scaffold11582+AF8-65	5.33644	7.56759	7.40399	10.9569	6.36897	6.54141	9.96439	1.3485	1.4180970834	1.4798642354	1.0270750215	7.3892398962	0.8378811645	5.4905376344
Pseudo ARR+AC0-B	scaffold11599+AF8-65	34.9005	44.0216	41.9545	185.284	44.8556	27.1629	55.5731	6.83947	1.261345826	4.4163081433	0.605563185	8.1253518182	0.7780633856	6.1341741392
ARR+AC0-B	scaffold11605+AF8-65	8.79968	15.3256	24.6355	21.9465	9.11212	13.5642	23.6419	6.21926	1.7416087858	0.8908485722	1.4885888246	3.8014008097	0.9657116017	3.961162582
TCP	scaffold7973+AF8-65	26.9534	11.3955	23.5092	5.40817	24.8399	9.39805	6.09472	4.35102	0.4227852516	0.2300448335	0.3783449209	1.4007566042	1.0850848836	5.4031468483
FAR1	scaffold11608+AF8-65	8.4124	7.34029	10.8893	9.96085	8.98271	6.84669	8.195	2.60037	0.8725559888	0.9147374028	0.7622076189	3.1514745978	0.9365102514	4.1875963805
AP2+AC0-EREBP	scaffold11631+AF8-65	32.0451	60.5192	44.9292	103.174	33.9191	58.0162	60.386	14.6607	1.8885633061	2.2963685087	1.7104286376	4.1189029173	0.9447508926	3.064601281
Orphans	scaffold1163+AF8-65	3.81319	2.29956	8.03212	3.76775	5.29615	1.33119	4.21571	2.46572	0.6030541358	0.4690853722	0.2513505093	1.7097277874	0.719992825	3.2575150463
ABI3VP1	scaffold11639+AF8-65	18.0784	26.9252	22.3051	26.9813	16.8351	23.6434	24.2728	6.01884	1.4893574653	1.2096471211	1.4044110222	4.0328036632	1.0738516552	3.7058802028
C3H	scaffold11645+AF8-65	26.6004	87.9709	32.1587	40.8895	24.4161	112.421	37.1831	11.6284	3.3071269605	1.271491074	4.6043798969	3.1976110213	1.0894614619	2.7655309415
PHD	scaffold11662+AF8-65	8.50011	12.9842	12.7411	12.7011	8.34155	13.3734	11.2844	2.3399	1.5275331731	0.9968605536	1.603227218	4.8225992564	1.0190084577	5.4451472285
PHD	scaffold11664+AF8-65	13.2048	15.4485	11.6761	11.4077	16.4657	15.8381	9.21741	3.71133	1.1699154853	0.9770128724	0.9618844021	2.4835867465	0.8019580097	3.1460689295
C3H	scaffold11666+AF8-65	26.3354	16.4981	24.5571	19.7225	25.905	13.4234	21.6717	8.33696	0.6264609613	0.8031282195	0.5181779579	2.5994727095	1.0166145532	2.9455700879
MYB+AC0-related	scaffold11668+AF8-65	5.99775	6.6107	6.60799	5.54509	7.29394	8.21246	5.90147	1.87801	1.1021966571	0.8391492723	1.125929196	3.1424060575	0.8222922042	3.5186127869
HB	scaffold11673+AF8-65	7.33088	7.47608	9.04244	8.19261	7.06097	7.41383	8.40665	2.25653	1.0198066262	0.9060176236	1.049973304	3.7254767275	1.0382256262	4.0072323435
SNF2	scaffold8141+AF8-65	3.60788	4.58211	4.91779	5.81932	4.77241	4.45483	4.03645	1.14124	1.2700283823	1.1833201499	0.9334550049	3.5368984613	0.755987017	4.3091637167
C3H	scaffold11681+AF8-65	68.1153	30.281	67.5503	41.023	89.8045	24.6348	50.1055	12.7365	0.4445550412	0.6072956005	0.274315875	3.9340085581	0.758484263	5.3036784046
C3H	scaffold11682+AF8-65	10.1144	11.0275	9.26232	9.68186	9.22723	10.5336	8.45022	3.41943	1.0902772285	1.0452953472	1.1415776999	2.4712364341	1.0961469477	2.7087321571
C2H2	scaffold6597+AF8-65	19.9152	45.5732	30.4681	21.5885	18.8867	62.5753	21.9012	12.8729	2.2883626577	0.708560757	3.3131939407	1.701341578	1.0544563105	2.3668404167
ARF	scaffold11697+AF8-65	48.2231	40.33	22.4537	10.8382	56.2991	38.1323	10.0884	6.47458	0.8363211822	0.4826910487	0.6773163337	1.5581551236	0.8565518809	3.4679778457
SET	scaffold11709+AF8-65	24.7939	18.5845	22.3559	16.3481	27.169	16.1747	15.9473	4.63216	0.7495593674	0.731265572	0.5953365969	3.4427351387	0.9125805146	4.8262365721
E2F+AC0-DP	scaffold11715+AF8-65	14.1501	11.5407	14.8902	9.064	18.7188	8.3465	9.24084	3.40313	0.8155914092	0.6087225155	0.4458886253	2.7153943575	0.7559298673	4.3754426072
MYB	scaffold11719+AF8-65	21.2577	27.9468	23.284	34.4499	26.6273	30.6145	20.3206	6.38968	1.3146671559	1.4795524824	1.1497410552	3.1802218577	0.7983423028	3.6440009515
TRAF	scaffold11720+AF8-65	11.9798	6.55762	15.2686	5.88838	16.5916	5.60085	7.81367	3.87219	0.5473897728	0.3856529086	0.3375714217	2.0178942666	0.7220400685	3.9431432858
AP2+AC0-EREBP	scaffold118+AF8-65	0.588942	25.3785	6.93095	55.8044	0.106978	49.1288	33.2233	10.818	43.0916796561	8.0514792344	459.2420871581	3.0711129599	5.5052627643	0.6406868183
zf+AC0-HD	scaffold1203+AF8-65	7.95778	9.61649	4.04039	1.55194	7.11366	8.73702	4.03785	1.05319	1.2084387857	0.3841064848	1.2282032034	3.8339236035	1.1186618421	3.8363353241
PHD	scaffold1252+AF8-65	2.97429	2.59151	3.89198	2.92413	2.25972	2.45061	3.50271	0	0.8713037397	0.7513219492	1.0844750677	3.50271	1.3162205937	3.89198
SNF2	scaffold5948+AF8-65	3.62587	3.56044	5.3537	4.47061	4.03623	3.11242	3.85094	1.23282	0.9819546757	0.8350505258	0.7711205754	3.1236839117	0.8983308682	4.3426453172
TRAF	scaffold1353+AF8-65	7.62617	9.67638	9.23274	9.45978	8.6645	12.2676	8.02612	2.34685	1.2688387487	1.0245907499	1.4158462693	3.419954407	0.880162733	3.9340988985
PHD	scaffold1360+AF8-65	25.2371	20.1055	19.8036	18.0794	21.2804	17.0002	17.9882	3.51575	0.7966644345	0.9129350219	0.7988665627	5.1164616369	1.1859316554	5.6328237218
SET	scaffold1371+AF8-65	5.49785	5.44876	3.35515	4.72155	4.98675	4.26711	3.67816	1.01494	0.991071055	1.4072545192	0.8556895774	3.6240171833	1.1024916027	3.305761917
HB	scaffold1381+AF8-65	18.1813	101.345	33.7664	37.0358	10.2243	155.755	41.4548	10.8604	5.5741338628	1.0968240618	15.2338057373	3.8170601451	1.7782439874	3.1091304188
AUX/IAA	scaffold1416+AF8-65	0.848248	0.431717	0.677306	0.769558	0.183135	0.378226	1.09855	25.6171	0.5089513916	1.1362043153	2.0652851721	0.0428834646	4.6318180577	0.0264396048
E2F+AC0-DP	scaffold1447+AF8-65	4.05561	5.23356	5.5853	4.05758	3.00365	5.18875	4.75121	1.9016	1.2904495255	0.7264748536	1.7274815641	2.4985328145	1.3502272235	2.9371581826
TAZ	scaffold1471+AF8-65	5.68598	9.02038	7.37702	5.93123	8.18281	8.27219	6.16899	1.98158	1.5864248555	0.8040143581	1.0109228981	3.1131672706	0.6948688776	3.72279696
MYB+AC0-related	scaffold147+AF8-67	176.281	139.457	104.169	42.8866	267.466	170.254	60.9474	21.0338	0.7911062451	0.4117021379	0.636544458	2.8975933973	0.6590781632	4.9524574732
MYB	scaffold1481+AF8-65	0.933707	1.46756	5.43133	3.11807	1.11539	1.50002	3.58258	1.44654	1.5717564504	0.5740895876	1.3448390249	2.476654638	0.8371125795	3.754704329
WRKY	scaffold4136+AF8-65	0.401303	0.142722	11.3693	10.0021	0.20532	0.0497049	8.02294	2.32738	0.3556464816	0.8797463344	0.242085038	3.447198137	1.9545246445	4.8850209248
HB	scaffold1491+AF8-65	1.36804	2.2	5.69126	2.19392	1.91435	3.38887	2.6888	1.15653	1.6081401129	0.3854893293	1.7702457753	2.3248856493	0.7146237626	4.9209791359
G2+AC0-like	scaffold1494+AF8-65	0.597534	0.591336	0.713637	0.958262	0.376269	0.222029	1.32122	27.6278	0.9896273685	1.3427863185	0.5900805009	0.0478221212	1.5880500387	0.0258303955
PHD	scaffold1541+AF8-65	5.13805	5.98676	6.98351	9.25789	7.15607	5.64196	7.20784	1.32389	1.1651813431	1.3256786344	0.7884159881	5.4444402481	0.7179988457	5.2749926353
Jumonji	scaffold1569+AF8-65	4.05066	3.52875	3.46605	2.72597	4.26531	3.94243	3.30118	1.34294	0.8711543304	0.7864774022	0.9243009301	2.4581738574	0.9496754046	2.5809418142
NAC	scaffold1598+AF8-65	0.165559	2.19138	0.870001	4.6375	0	4.75737	3.51834	0.484484	13.2362481049	5.3304536432	4.75737	7.2620354852	0.165559	1.7957270003
Orphans	scaffold2737+AF8-65	1047.34	2126.27	67.254	25.3373	1315.28	1637.16	104.23	1789.02	2.030162125	0.3767404169	1.244723557	0.0582609473	0.7962867222	0.0375926485
MYB	scaffold1629+AF8-65	2.12953	1.10408	85.3539	0.893954	1.37055	1.12874	15.8686	1.57627	0.5184618202	0.0104734992	0.8235671811	10.0671839215	1.5537776805	54.1492891446
CPP	scaffold7899+AF8-65	6.84246	8.34756	5.82846	5.99084	8.12121	8.30585	5.63258	2.50693	1.2199647495	1.0278598463	1.0227355283	2.2468038597	0.8425419365	2.3249392683
HB	scaffold1682+AF8-67	5.65735	5.6328	10.827	15.2907	3.45384	9.85695	10.742	4.15904	0.9956605124	1.4122748684	2.8539104301	2.582807571	1.6379884419	2.6032449796
bHLH	scaffold1684+AF8-65	2.20011	2.21617	24.6844	19.7081	1.76146	1.65837	14.652	3.55027	1.007299635	0.79840304	0.9414746858	4.1270100584	1.2490263758	6.9528233064
TRAF	scaffold1693+AF8-65	5.17159	0.191013	1.5807	0.778266	6.01924	0.491793	0.704526	0.172139	0.0369350625	0.4923552856	0.0817035041	4.092773863	0.8591765738	9.1826953799
CCAAT	scaffold1723+AF8-65	0	0	0.360502	0.43029	0	0	0.741588	27.1867	0	1.1935856112	0	0.0272776027	0	0.0132602339
MYB+AC0-related	scaffold1735+AF8-65	15.4755	21.0081	14.4945	12.3398	14.1495	18.3144	13.9651	5.00919	1.3575070272	0.8513436131	1.2943496237	2.7878958474	1.0937135588	2.893581597
C3H	scaffold1740+AF8-65	2.76338	26.7671	0.193015	1.05591	1.62075	26.5116	0.772043	2.96023	9.6863623533	5.4706110924	16.3576122166	0.2608050726	1.7050007712	0.0652027038
Trihelix	scaffold1743+AF8-65	10.6422	9.87905	4.51251	3.14972	11.5357	4.90073	1.94741	0.953619	0.9282902032	0.6979973452	0.4248316097	2.0421258385	0.9225447957	4.7319841572
TRAF	scaffold1762+AF8-65	1.00232	1.78116	3.06634	1.79906	1.12881	2.51394	1.72611	0.406126	1.7770372735	0.5867124976	2.2270709863	4.2501834406	0.887943941	7.5502184051
AP2+AC0-EREBP	scaffold1778+AF8-65	22.6388	72.7266	47.6163	101.253	14.4757	106.137	47.8255	22.901	3.2124759263	2.1264356953	7.3320806593	2.088358587	1.5639174617	2.0792236147
NAC	scaffold1784+AF8-67	6.52484	5.06444	8.18991	11.1478	5.84081	4.40525	9.57098	3.26969	0.7761784197	1.361162699	0.754219021	2.9271826993	1.1171121814	2.5047970909
GRAS	scaffold1792+AF8-65	8.33101	0.854439	1.0203	1.166	6.86757	0.371472	6.67616	0.425533	0.1025612741	1.1428011369	0.0540907483	15.6889359932	1.2130942968	2.3976988859
NAC	scaffold1805+AF8-65	3.08143	0.242163	1.94832	6.38347	1.09575	0.161645	4.24836	3.62816	0.0785878634	3.2763971011	0.1475199635	1.1709406421	2.8121651837	0.5369994708
mTERF	scaffold1813+AF8-65	10.104	6.03274	4.12092	3.30696	12.2361	5.93666	4.01642	0.701358	0.5970645289	0.8024809994	0.4851758322	5.7266331888	0.8257533037	5.8756298495
OFP	scaffold1819+AF8-65	2.50198	1.44435	2.19129	0.490405	3.54488	0.258243	0.256119	0.325407	0.577282792	0.2237973979	0.0728495746	0.7870728042	0.7058010426	6.7339977321
GRAS	scaffold1857+AF8-65	3.73515	5.88597	4.99355	5.94533	4.0634	5.24084	6.19415	2.43079	1.5758322959	1.1906018764	1.28976719	2.5482044932	0.9192178963	2.0542909918
FHA	scaffold1860+AF8-65	4.36499	0.819705	1.92195	0.733746	4.09814	0.644862	0.406992	1.2004	0.1877908082	0.3817716382	0.1573548	0.3390469843	1.0651149058	1.6010913029
Orphans	scaffold1869+AF8-65	2.28692	1.57319	2.9178	1.01975	2.80991	1.80315	2.54888	0.326455	0.6879077537	0.3494927685	0.6417109445	7.8077529828	0.813876601	8.9378321668
MYB	scaffold1879+AF8-65	12.3472	0.353988	1.23888	3.22512	5.56852	0.398736	1.53789	0.302395	0.0286694959	2.6032545525	0.0716053817	5.0856991683	2.2173216582	4.0968931365
MYB	scaffold1923+AF8-65	2.51933	1.22263	3.95779	1.18099	2.36439	0.360047	1.42835	0.538757	0.485299663	0.2983963272	0.1522790233	2.6511952513	1.0655306443	7.3461504909
Sigma70+AC0-like	scaffold1928+AF8-65	35.135	29.3924	14.7275	15.0325	51.6437	41.8508	16.153	5.69349	0.8365561406	1.020709557	0.8103757089	2.8370999159	0.6803346778	2.5867262435
MYB	scaffold1929+AF8-65	1.22032	0.760824	0.49844	1.12724	0.29969	0.435302	1.2412	36.125	0.6234626983	2.2615359923	1.4525075912	0.0343584775	4.0719410057	0.0137976471
FAR1	scaffold6489+AF8-65	3.49496	1.53832	3.59938	1.93954	2.67165	1.05099	2.85748	0.77063	0.4401538215	0.5388539137	0.3933861097	3.7079791859	1.308165366	4.6706980003
C2C2+AC0-Dof	scaffold1973+AF8-65	8.40736	4.87075	15.4128	6.47175	9.07356	5.44959	7.90061	11.126	0.5793435752	0.4198945033	0.6006010871	0.7101033615	0.9265778812	1.3852957038
WRKY	scaffold1977+AF8-65	0.934827	2.97	3.74969	1.09696	0.882995	0.686246	4.53735	0.560472	3.177058429	0.2925468505	0.7771799387	8.0955872907	1.0587002191	6.6902360867
PHD	scaffold198+AF8-67	6.33305	6.96321	6.90998	4.09803	6.38131	8.17887	2.96982	1.25973	1.0995033988	0.5930596036	1.2816913768	2.3575051797	0.9924372895	5.4852865297
SRS	scaffold1987+AF8-65	2.72738	2.51506	2.13206	1.40494	1.97766	2.54892	1.97973	0.0967428	0.9221523953	0.6589589411	1.2888565274	20.4638484724	1.3790944854	22.0384359353
SET	scaffold1988+AF8-65	5.06365	5.09335	4.06282	3.38617	5.46	4.50405	4.1644	1.68205	1.0058653343	0.8334531188	0.8249175824	2.4757884724	0.9274084249	2.4153978776
DBP	scaffold2001+AF8-67	0.172177	12.1482	0.901149	2.88603	0.117357	17.6781	0.75391	1.71406	70.5564622452	3.2026113329	150.6352411871	0.4398387454	1.4671216885	0.5257394724
NAC	scaffold200+AF8-65	0	0	0	0	0	0	0	0	0	0	0	0	0	0
Orphans	scaffold2041+AF8-65	26.096	9.7699	20.7617	7.0097	28.8274	6.65619	10.9396	6.0232	0.3743830472	0.3376264949	0.2308980345	1.8162438571	0.9052498664	3.4469551069
FHA	scaffold2060+AF8-65	3.43021	3.98357	3.52017	3.55669	3.9802	2.59587	3.43269	1.22014	1.1613195694	1.010374499	0.6521958696	2.8133574836	0.8618185016	2.8850541741
mTERF	scaffold2118+AF8-65	4.6217	5.31146	2.26815	2.20698	6.10945	2.91474	1.66092	0.704762	1.1492437848	0.9730308842	0.4770871355	2.3567104923	0.7564838079	3.218320511
C2C2+AC0-GATA	scaffold2123+AF8-65	8.08577	8.58241	9.64133	9.41886	6.83932	7.24552	10.9801	1.36949	1.0614214849	0.9769253827	1.0593918694	8.0176562078	1.1822476504	7.0400879159
SET	scaffold2126+AF8-65	4.26805	6.20581	5.61532	9.90182	4.54814	6.13668	4.93654	1.29802	1.4540152997	1.7633580989	1.3492724498	3.8031309225	0.9384165835	4.3260658541
C2H2	scaffold2317+AF8-65	2.43476	1.39198	1.93332	1.56185	1.94755	1.14921	1.96427	1.69459	0.5717113802	0.8078590197	0.5900798439	1.1591417393	1.2501655927	1.1408777344
SBP	scaffold2160+AF8-65	2.63695	5.54897	0	0.0278825	1.97069	12.3716	0	1.42461	2.1043136957	0.0278825	6.2778011762	0	1.3380846303	0
Orphans	scaffold2189+AF8-65	2.11323	2.41154	4.65648	3.86343	1.94616	1.06005	5.54872	1.29865	1.1411630537	0.8296889496	0.544688001	4.272683171	1.0858459736	3.5856312324
E2F+AC0-DP	scaffold2207+AF8-65	8.51532	0.50718	2.18464	1.58477	7.46394	0.175783	0.658606	0.399932	0.0595608856	0.7254147136	0.0235509664	1.6467949551	1.1408612609	5.4625286299
WRKY	scaffold2225+AF8-65	8.21248	4.99373	2.53202	2.70133	7.71141	2.35612	3.72808	0.708231	0.6080660166	1.0668675603	0.3055368603	5.2639322481	1.0649777408	3.5751329722
FHA	scaffold359+AF8-65	33.5565	33.2781	29.6933	37.5346	32.2372	23.9405	33.9921	6.00109	0.9917035448	1.2640764078	0.7426358369	5.6643209817	1.0409247701	4.9479844495
MYB	scaffold2249+AF8-65	0.0877392	3.32121	0.235771	0.506544	0	6.84637	0.291003	0.616215	37.8532058647	2.1484576135	6.84637	0.4722426426	0.0877392	0.3826115885
Trihelix	scaffold2254+AF8-65	0.635261	1.47345	1.82086	5.41642	0.533367	1.96706	6.20381	0.588683	2.319440356	2.9746493415	3.6880046947	10.538456181	1.1910391907	3.0931078356
GRAS	scaffold2330+AF8-65	8.98209	0.67233	2.30262	0.165147	15.8333	0.418076	0.253	1.18309	0.0748522894	0.0717213435	0.0264048556	0.213846791	0.567291089	1.9462762765
HMG	scaffold8966+AF8-65	19.374	6.97298	6.39433	10.0212	20.1068	5.97996	8.17386	4.82086	0.3599143182	1.5672009421	0.2974098315	1.6955190568	0.9635546183	1.3263878229
WRKY	scaffold2366+AF8-65	0.102687	2.60089	8.88526	8.52214	0.290981	3.11926	10.1039	1.48747	25.3283278312	0.9591323158	10.7198064478	6.7926748102	0.3528993302	5.9734045056
GeBP	scaffold6185+AF8-65	91.3851	35.8747	62.5121	56.5551	67.6696	32.5819	51.0231	30.4765	0.3925661842	0.9047064488	0.4814850391	1.6741784654	1.3504601771	2.0511574492
SWI/SNF+AC0-BAF60b	scaffold2384+AF8-65	12.5334	13.3323	13.499	22.0445	10.3287	10.7471	14.6417	8.8203	1.0637416822	1.6330468924	1.0405084861	1.6600002267	1.2134537744	1.5304468102
GeBP	scaffold239+AF8-65	2.89839	2.76416	2.82556	1.53494	2.33893	2.63993	2.13049	1.46924	0.953688082	0.5432339076	1.1286913247	1.4500626174	1.2391948455	1.9231439384
TCP	scaffold2401+AF8-65	25.8379	11.6342	27.0391	15.0652	26.8316	7.70482	21.8779	28.2512	0.4502765318	0.5571635151	0.2871546982	0.7744060429	0.9629653096	0.9570956278
WRKY	scaffold2425+AF8-65	1.83073	0.911027	4.82006	4.07581	1.08242	1.66337	1.75612	0.845155	0.4976304534	0.8455932084	1.5367140297	2.0778673734	1.6913305371	5.7031668747
BBR/BPC	scaffold2436+AF8-65	6.37794	3.03689	4.1926	2.3711	6.14878	1.83617	3.03026	2.26746	0.4761553103	0.5655440538	0.2986234668	1.3364116677	1.0372691819	1.8490293103
GNAT	scaffold2445+AF8-65	4.68338	2.83519	2.78445	2.01381	5.52963	2.54509	2.16818	0.976497	0.6053726155	0.723234391	0.4602640683	2.2203652443	0.8469608274	2.8514680537
C2C2+AC0-Dof	scaffold2449+AF8-65	4.738	6.38159	10.1024	9.70245	5.13251	7.07904	7.72901	3.29659	1.3468953145	0.9604103975	1.3792549844	2.3445469409	0.9231350743	3.0644999833
bHLH	scaffold2466+AF8-65	1.11567	0.634268	0.510299	0.959312	0.29148	0.793831	1.15471	30.4256	0.5685086092	1.8799017831	2.7234492933	0.0379519221	3.8276039522	0.0167720275
C2C2+AC0-CO+AC0-like	scaffold2471+AF8-65	0.511165	0.341457	0.109887	0.983702	0.241412	0.740753	0.904197	17.3219	0.6679976133	8.9519415399	3.0684183056	0.0521996432	2.1173968154	0.0063438191
SET	scaffold2475+AF8-65	12.8844	13.9902	12.658	8.00794	15.2209	11.4717	9.96982	2.79419	1.0858247183	0.6326386475	0.7536807942	3.5680537115	0.8464939655	4.5301142728
HSF	scaffold2487+AF8-65	7.14658	9.15436	12.7213	17.8269	8.56805	12.8809	15.5215	4.00862	1.2809427726	1.4013426301	1.5033642427	3.8720307737	0.8340964397	3.1734861374
GRF	scaffold2497+AF8-65	2.56525	1.61255	1.98827	2.87131	1.79666	2.04254	2.3923	2.23673	0.6286131956	1.4441247919	1.1368539401	1.069552427	1.4277882293	0.8889181975
Orphans	scaffold2505+AF8-65	1.94504	8.59624	2.82979	4.08337	1.29902	4.33637	4.45275	2.38023	4.4195697775	1.4429940031	3.3381857092	1.8707225772	1.4973133593	1.1888725039
G2+AC0-like	scaffold250+AF8-65	6.98046	3.0733	9.66248	5.63194	7.32177	2.46929	6.12906	0.772061	0.4402718445	0.5828669244	0.3372531505	7.9385696208	0.9533842227	12.5151769096
GRAS	scaffold6762+AF8-65	13.0074	12.2407	26.0087	21.2976	12.0604	12.1999	18.7265	4.31812	0.9410566293	0.8188644569	1.0115667805	4.3367252415	1.0785214421	6.0231535946
DDT	scaffold2554+AF8-65	2.09774	2.4835	2.66765	2.51599	3.25121	2.61836	2.59682	0.285321	1.1838931421	0.943148464	0.805349393	9.1013980744	0.6452182418	9.349644786
AP2+AC0-EREBP	scaffold2577+AF8-65	23.829	13.9222	3.29037	2.02772	31.8655	8.77039	2.25261	1.43769	0.5842544798	0.6162589618	0.27523152	1.56682595	0.7477993441	2.2886505436
NAC	scaffold2620+AF8-65	0.105985	8.03847	0.65504	5.22648	0.250271	13.6456	2.29951	1.72133	75.8453554748	7.9788715193	54.5232967463	1.3358914328	0.4234809467	0.3805429523
SET	scaffold2634+AF8-65	3.00034	3.47671	2.76427	5.00802	3.06533	1.97943	2.97858	0.322533	1.1587720058	1.8116971208	0.6457477661	9.2349620039	0.9787983675	8.5705028633
bZIP	scaffold605+AF8-65	2.1775	1.98628	47.5974	18.1112	2.27281	1.41763	30.9922	6.77909	0.9121836969	0.380508179	0.6237344961	4.5717345543	0.9580651264	7.0212078612
FAR1	scaffold2649+AF8-65	1.26622	3.13272	1.87772	2.18857	1.52824	2.50932	2.85162	0.267614	2.4740724361	1.1655465139	1.6419672303	10.6557205527	0.8285478721	7.0165237992
G2+AC0-like	scaffold2663+AF8-65	3.32639	4.20981	3.49905	4.84209	3.19566	3.75556	2.60884	1.64733	1.2655792015	1.3838298967	1.1752063736	1.5836778302	1.0409086073	2.1240735008
MYB	scaffold6576+AF8-65	4.56348	8.93086	1.37675	0.926573	5.33207	8.2755	4.03292	3.69805	1.9570284081	0.6730147086	1.5520238857	1.0905531294	0.8558552307	0.3722908019
RWP+AC0-RK	scaffold2695+AF8-65	1.83325	2.06209	1.59943	3.9763	2.02317	2.45584	3.88434	0.361731	1.1248274922	2.4860731636	1.2138574613	10.738200486	0.9061275128	4.4216005816
RWP+AC0-RK	scaffold8675+AF8-65	12.6705	15.5526	13.2183	16.1488	15.0565	21.4042	6.55052	5.21558	1.2274653723	1.2217002186	1.4215920035	1.2559523581	0.8415302361	2.5343873548
G2+AC0-like	scaffold2752+AF8-65	0.486995	0.575014	6.89147	7.32903	2.42805	3.26618	6.60069	0.867298	1.180739022	1.0634929848	1.3451864665	7.6106367131	0.2005704166	7.9459078656
WRKY	scaffold2762+AF8-65	2.32174	2.22538	2.61127	8.5662	1.11829	2.9309	5.08265	1.91679	0.9584966448	3.2804727202	2.6208765168	2.6516467636	2.076151982	1.3623140772
HB	scaffold2798+AF8-65	4.12161	5.52619	1.85783	1.53518	4.93961	3.50761	2.40084	1.01159	1.3407843052	0.8263296426	0.7100985705	2.3733330697	0.8343998818	1.8365444498
C3H	scaffold2802+AF8-65	1.49814	1.47333	3.24746	3.67591	0.896214	0.668007	4.60999	0.350727	0.9834394649	1.1319338806	0.7453655042	13.1440978311	1.6716319986	9.259224411
Orphans	scaffold2820+AF8-65	12.1814	2.57	0	0.0450236	8.66266	0.504212	0	0.0547716	0.2109773918	0.0450236	0.0582052164	0	1.4061962492	0
MYB	scaffold2870+AF8-65	2.36662	1.3844	5.69126	1.96843	2.04596	1.02843	2.03994	1.05644	0.5849692811	0.3458689288	0.5026637862	1.9309567983	1.1567283818	5.3872060884
AP2+AC0-EREBP	scaffold2881+AF8-65	10.2072	6.47482	6.0598	3.31191	8.68834	5.1599	4.52699	1.56296	0.6343385062	0.5465378395	0.5938879003	2.8964208937	1.1748159027	3.8771305728
PHD	scaffold2887+AF8-65	7.256	6.28146	5.26755	5.46367	8.33544	4.76236	4.65322	1.50818	0.8656918412	1.0372317301	0.5713387656	3.0853213807	0.8704999376	3.4926533968
C2C2+AC0-CO+AC0-like	scaffold289+AF8-67	102.991	79.0117	70.7989	82.4864	126.561	55.8699	91.6749	26.206	0.7671709178	1.1650802484	0.4414464171	3.4982408609	0.813765694	2.7016293978
C2H2	scaffold2904+AF8-65	0.71376	0.79465	0.681956	1.14465	0.374547	0.707242	1.40285	35.4385	1.1133294104	1.6784807231	1.8882596844	0.0395854791	1.9056620397	0.0192433653
C2H2	scaffold2933+AF8-65	0	0	1.3763	0.739231	0	0.253748	1.19539	39.5183	0	0.5371147279	0.253748	0.0302490239	0	0.034826903
FAR1	scaffold3452+AF8-65	6.67652	7.93541	9.97666	8.80079	7.53138	7.51164	8.59696	1.89108	1.188554816	0.8821379099	0.9973789664	4.546058337	0.8864935775	5.2756414324
SNF2	scaffold6470+AF8-65	1.5427	1.99714	3.16217	1.6225	2.74489	1.79968	2.34017	0.440951	1.2945744474	0.5130970188	0.655647403	5.307097614	0.562026165	7.1712503203
Trihelix	scaffold2992+AF8-65	20.6762	20.4815	23.1667	24.4968	19.9213	23.5282	26.789	14.4431	0.9905833761	1.0574143059	1.1810574611	1.8547957156	1.0378941133	1.6039977567
DBP	scaffold3002+AF8-65	1.44404	0.643078	0.853688	0.949478	0.250062	0.321942	1.27718	29.9185	0.4453325393	1.1122072701	1.2874487127	0.0426886375	5.7747278675	0.0285337834
C2H2	scaffold9480+AF8-65	34.5198	17.9233	5.65247	2.24638	41.0347	8.62394	3.95825	2.25532	0.5192179561	0.3974156431	0.2101621311	1.7550724509	0.8412343699	2.5062829222
Coactivator p15	scaffold3055+AF8-65	3.44846	1.82365	2.1931	1.41022	2.87724	2.88307	2.06509	1.766	0.5288302605	0.6430258538	1.0020262474	1.1693601359	1.1985305362	1.2418459796
C3H	scaffold3056+AF8-65	2.3447	3.37629	3.18156	4.82453	3.56456	2.36529	5.00767	0.910131	1.4399667335	1.5164039025	0.6635573535	5.5021419993	0.6577810445	3.4957165507
AP2+AC0-EREBP	scaffold3065+AF8-65	0	0	4.03612	5.72742	0	0	5.13537	0.0488372	0	1.4190410592	0	105.1528343148	0	82.6443776465
C3H	scaffold3073+AF8-65	64.2438	84.4105	75.7528	173.238	53.2242	76.9303	126.025	51.017	1.3139088908	2.2868857653	1.4454007763	2.470255013	1.207041158	1.4848540683
HB	scaffold3086+AF8-65	4.17554	5.90392	1.23425	0.924088	4.98919	3.63058	0.577039	0.476546	1.4139296953	0.7487040713	0.7276892642	1.2108778586	0.8369174155	2.5899913125
PHD	scaffold3104+AF8-67	26.6185	73.1858	50.0141	58.6206	18.8835	77.9101	51.2645	12.2548	2.7494336646	1.172081473	4.1258294278	4.1832180044	1.4096168613	4.0811845155
Jumonji	scaffold7439+AF8-65	2.92689	3.33265	3.78954	3.7764	4.58673	3.96712	3.19908	0.350391	1.1386317901	0.9965325607	0.8649124758	9.1300290247	0.6381212759	10.8151750473
C3H	scaffold313+AF8-67	12.68	20.5362	15.329	22.953	10.5548	17.3095	22.9065	4.36766	1.6195741325	1.497357949	1.6399647554	5.2445703191	1.2013491492	3.5096596347
bZIP	scaffold3145+AF8-65	9.62577	13.6938	14.8562	17.4048	8.52589	13.6554	17.4658	5.82033	1.422618658	1.1715512715	1.6016392424	3.0008264136	1.1290047139	2.5524669563
SNF2	scaffold3146+AF8-65	2.50938	2.09379	3.13594	3.87392	2.57341	2.61898	3.23766	0.842466	0.834385386	1.2353297576	1.0177080217	3.8430749728	0.9751186169	3.7223341951
C2C2+AC0-GATA	scaffold5550+AF8-65	13.3179	11.3256	10.8987	12.324	9.47116	7.96721	11.4857	4.05043	0.850404343	1.1307770652	0.8412074128	2.8356742371	1.406152995	2.6907513523
Orphans	scaffold3159+AF8-65	5.03237	17.4484	6.82683	6.94141	6.31255	17.0634	6.64573	2.02934	3.4672331327	1.0167837781	2.7030914607	3.2748233416	0.7972008143	3.3640641785
NAC	scaffold3171+AF8-65	3.19875	2.77557	4.13085	4.29576	3.16631	1.65888	4.09613	1.01015	0.8677045721	1.0399215658	0.5239158516	4.0549720339	1.0102453645	4.0893431669
C2H2	scaffold3192+AF8-65	1.05095	0.43537	0.499143	0.51738	0.161599	0.354182	1.29699	25.0614	0.4142632856	1.0365366238	2.1917338597	0.0517524959	6.5034437094	0.0199168043
GRAS	scaffold3204+AF8-65	9.8198	5.46099	9.70832	7.29073	14.8271	3.0957	6.72718	2.76993	0.5561202876	0.7509775121	0.2087866137	2.4286462113	0.6622872983	3.5048972357
MYB+AC0-related	scaffold3209+AF8-65	35.0392	41.5423	54.5753	53.582	36.539	38.0304	60.2658	10.6547	1.1855949908	0.9817994587	1.0408166616	5.6562643716	0.958953447	5.1221808216
Orphans	scaffold3245+AF8-65	10.9344	3.58045	9.31296	10.2785	8.8033	2.15097	7.65471	4.11875	0.3274482368	1.1036770264	0.2443367828	1.8585031866	1.2420796747	2.2611132018
MYB	scaffold3253+AF8-65	3.28443	3.89643	4.69748	3.85975	3.65328	3.61122	3.16484	2.44224	1.1863337017	0.821663956	0.9884870582	1.2958759172	0.8990359348	1.9234309486
HSF	scaffold4971+AF8-65	2.02581	14.2032	12.3503	15.904	2.09012	21.5169	11.8415	8.55492	7.0111214773	1.2877419982	10.294576388	1.3841742529	0.9692314317	1.4436488009
MYB	scaffold32+AF8-67	0.0260383	0.0144946	1.08257	0	0.0245946	0.184883	7.95136	168.952	0.5566646056	0	7.517219227	0.0470628344	1.0586998772	0.0064075595
C2C2+AC0-Dof	scaffold3278+AF8-65	9.1899	3.87461	14.8267	12.6448	7.13947	2.95002	10.6009	2.80068	0.421616122	0.8528398093	0.4131987388	3.7851164717	1.2871963885	5.293964323
GRAS	scaffold3300+AF8-65	8.32622	4.56889	2.28203	0.753229	5.24304	3.72845	0.668749	0.687231	0.5487352004	0.3300697186	0.7111236992	0.9731065682	1.5880519698	3.32061563
C2H2	scaffold3315+AF8-65	17.0828	5.50689	0.0352097	0.0315194	12.4382	2.13614	0.0362149	0.316334	0.3223646007	0.8951908139	0.171740284	0.1144831096	1.3734141596	0.1113054556
C2C2+AC0-GATA	scaffold3329+AF8-67	0	0	0	0	0	0	0	0	0	0	0	0	0	0
ABI3VP1	scaffold9237+AF8-65	4.92556	7.44531	12.626	8.81549	4.43228	7.99245	8.69596	2.85004	1.5115661975	0.6982013306	1.8032367089	3.0511712116	1.1112926079	4.4301132616
MYB	scaffold3434+AF8-65	4.50201	0.756562	3.19562	0.40867	5.57625	0.094689	1.17388	0.372863	0.1680498266	0.1278844168	0.0169807666	3.1482877089	0.8073544048	8.5704937202
Trihelix	scaffold7434+AF8-65	7.79004	6.07302	3.33387	4.27503	10.0785	4.34522	3.19736	1.61905	0.7795877813	1.2823025493	0.4311375701	1.9748370958	0.7729364489	2.0591519718
NAC	scaffold3501+AF8-65	0.0284307	0.395659	5.24093	9.17809	0.0537086	0.665541	10.7968	1.82204	13.9166112688	1.7512330827	12.3917026324	5.9256657373	0.5293509792	2.8764077627
G2+AC0-like	scaffold3526+AF8-65	1.64322	5.28506	5.19171	5.79748	2.02245	2.59034	5.56013	2.12746	3.2162826645	1.116680246	1.2807930975	2.6135062469	0.812489802	2.4403326032
Orphans	scaffold3527+AF8-65	4.78028	2.6866	1.45747	1.32682	4.31986	1.6396	1.60071	2.25973	0.5620172877	0.9103583607	0.3795493372	0.7083633885	1.1065821578	0.6449752847
CSD	scaffold4169+AF8-65	104.769	94.0049	92.3723	114.658	98.805	67.0531	106.057	24.8575	0.8972587311	1.2412595551	0.678640757	4.2665996178	1.0603613177	3.7160736196
C3H	scaffold353+AF8-65	11.6059	8.15422	13.1005	11.9343	12.8894	6.43073	9.15661	2.9434	0.7025926468	0.9109804969	0.4989161637	3.110895563	0.9004220522	4.4508051913
HB	scaffold355+AF8-67	70.4666	29.3849	44.8888	56.3828	34.4092	21.038	43.1517	38.6483	0.4170046518	1.2560549625	0.6114062518	1.1165225896	2.0478999802	1.1614689391
PHD	scaffold3579+AF8-65	9.27215	14.7643	12.1103	21.5031	11.2306	12.7909	11.6907	3.26667	1.5923275616	1.7756042377	1.1389329154	3.5787820625	0.825614838	3.707230911
SOH1	scaffold3696+AF8-65	0	0	0	0	0	0.055909	0.526767	48.3903	0	0	0.055909	0.0108857974	0	0
TUB	scaffold3711+AF8-65	1.75121	2.73583	2.51989	3.45162	1.85421	2.36144	3.07585	0.867886	1.5622512434	1.3697502669	1.273555854	3.5440714564	0.9444507364	2.903480411
Jumonji	scaffold5998+AF8-65	1.85766	1.19567	3.15112	2.54156	2.49491	1.87665	3.14481	0.509641	0.6436430779	0.8065576684	0.7521914618	6.1706377627	0.7445799648	6.1830190271
C2H2	scaffold3742+AF8-65	1.56333	1.2582	16.0952	3.51599	0.676057	0.67188	4.85189	0.959068	0.8048204794	0.2184495999	0.9938215269	5.0589634937	2.3124233608	16.7821259806
Orphans	scaffold3748+AF8-65	0.608839	0.495344	5.61295	2.68132	0.5972	0.287138	3.57265	0.164463	0.8135878286	0.4777024559	0.4808070998	21.7231231341	1.0194892833	34.1289530168
CCAAT	scaffold3750+AF8-65	109.585	96.8475	85.0981	69.763	91.4104	96.8454	74.0406	44.8352	0.8837660264	0.8197950366	1.0594571296	1.6513944401	1.1988242038	1.8980198594
FAR1	scaffold3769+AF8-65	2.17289	3.75635	4.08432	4.08701	1.93896	5.89112	3.35591	1.55291	1.7287345425	1.0006586164	3.0382885671	2.1610460362	1.1206471511	2.6301073469
AUX/IAA	scaffold3777+AF8-65	2.55666	1.45483	1.58778	0.109336	5.36646	0.569996	0.125624	0.0997561	0.5690353821	0.0688609253	0.106214525	1.2593114607	0.4764146197	15.9166206377
PHD	scaffold3784+AF8-65	0.847774	1.01936	2.7702	2.90404	1.98591	1.51206	2.17445	0.238165	1.2023959216	1.0483142011	0.7613940209	9.1300149056	0.4268944716	11.6314319904
GRF	scaffold3801+AF8-65	4.697	1.50675	2.88089	1.1235	5.18854	1.47906	2.08299	1.07165	0.3207898659	0.3899836509	0.2850628501	1.9437222974	0.905264294	2.6882750898
MYB	scaffold9416+AF8-65	10.0613	2.37077	4.23867	1.55029	11.0306	1.21827	1.2394	1.83978	0.2356325723	0.3657491619	0.1104445814	0.6736675037	0.9121262669	2.3039004664
GRAS	scaffold3822+AF8-65	5.67874	3.47494	6.36199	5.34364	3.68766	2.79275	6.41667	1.88785	0.6119209543	0.8399321596	0.7573230721	3.3989299997	1.5399304708	3.3699658341
DBP	scaffold3829+AF8-65	0	0	1.35579	0.664638	0	0.0334776	0.996067	22.4105	0	0.490221937	0.0334776	0.0444464425	0	0.0604979809
Orphans	scaffold3830+AF8-65	3.74722	2.02026	12.9898	1.87541	5.76091	2.83864	1.95718	0.532448	0.5391356793	0.144375587	0.4927415981	3.6758143518	0.6504562647	24.3963729791
C2H2	scaffold3834+AF8-65	0.618875	0.639797	6.98472	1.19098	0.29228	0.886984	4.10522	0.620931	1.0338065037	0.1705122038	3.0347064459	6.6113948249	2.1174045436	11.248786097
PHD	scaffold3846+AF8-65	4.4144	5.90913	6.46298	2.48342	6.13678	7.56731	4.14754	1.94803	1.3386032077	0.3842530845	1.2331075906	2.1290945211	0.7193348955	3.3177004461
CCAAT	scaffold3847+AF8-65	5.43848	0.771693	3.12342	4.30952	4.98585	0.742944	2.74102	4.21278	0.141894978	1.3797439986	0.1490104997	0.6506439928	1.0907829157	0.7414154074
C3H	scaffold3849+AF8-67	0	0	0	0	0	0	0	0	0	0	0	0	0	0
SET	scaffold3870+AF8-65	11.4836	14.6317	13.499	11.1595	17.723	15.5428	8.90937	2.72359	1.2741387718	0.826690866	0.8769847091	3.2711861918	0.6479489928	4.9563260256
MYB	scaffold3872+AF8-65	0	0.323007	0.935549	13.9075	0	1.26425	3.5866	2.77859	0.323007	14.8656029775	1.26425	1.2907985705	0	0.3366991892
Orphans	scaffold3875+AF8-65	7.281	1.47856	77.127	30.7657	7.48407	1.44274	30.0518	1.98801	0.2030710067	0.398896625	0.192774787	15.1165235587	0.9728663682	38.7960825147
Jumonji	scaffold3889+AF8-65	3.55751	3.33251	4.42006	4.40769	3.64028	3.56056	4.27136	1.17538	0.9367535158	0.9972013955	0.9781005857	3.6340247409	0.977262738	3.7605370178
SNF2	scaffold3934+AF8-65	1.65989	1.42154	2.2155	1.22859	2.39485	1.70799	1.9561	0.352296	0.8564061474	0.5545429926	0.7131928931	5.5524331812	0.6931081279	6.2887458274
SNF2	scaffold3945+AF8-65	2.2304	2.9607	3.45778	4.6637	2.47136	3.68162	2.75036	0.527176	1.3274300574	1.3487555599	1.4897141655	5.2171570785	0.9024990289	6.5590618693
C3H	scaffold3946+AF8-65	1.32966	2.24441	3.18116	5.77803	1.98519	2.19941	4.742	0.753109	1.6879578238	1.8163280061	1.1079090666	6.2965653046	0.6697897934	4.2240366268
HMG	scaffold3980+AF8-65	1017.83	656.871	900.547	769.308	782.785	502.114	730.806	367.709	0.6453641571	0.8542674619	0.6414456077	1.9874574732	1.3002676342	2.4490752198
SNF2	scaffold4007+AF8-65	2.23796	2.94188	3.08178	3.51982	2.59778	3.13593	2.01712	0.725922	1.3145364528	1.1421386342	1.20715765	2.778700742	0.8614894256	4.2453321431
EIL	scaffold4023+AF8-65	0.0988317	0.0733549	0	13.3136	0	0	0.291372	0	0.7422203605	13.3136	0	0.291372	0.0988317	0
MYB	scaffold4032+AF8-65	3.08343	6.10288	2.59716	2.35966	1.2774	9.50752	0.956887	1.678	1.9792503803	0.9085539589	7.4428683263	0.5702544696	2.4138327853	1.5477711561
zf+AC0-HD	scaffold4072+AF8-65	14.2476	4.82647	3.78278	1.98023	10.8006	4.24883	0.969328	1.43255	0.3387567029	0.5234853732	0.3933883303	0.6766451433	1.3191489362	2.6405919514
bHLH	scaffold4076+AF8-65	16.5786	8.25962	0.575763	0.446695	15.6256	3.7618	0.45402	0.862137	0.4982097403	0.7758313751	0.2407459554	0.526621639	1.060989658	0.6678323747
NAC	scaffold4096+AF8-65	1.70975	1.49194	5.61261	0.889267	2.61883	1.85439	2.09457	0.811349	0.8726071063	0.1584409036	0.7080986547	2.581589427	0.6528678837	6.9176273096
C2C2+AC0-CO+AC0-like	scaffold8028+AF8-65	5.20583	13.4155	1.26195	8.45072	4.13491	13.97	2.17335	3.17999	2.5770146163	6.6965569159	3.3785499563	0.6834455454	1.2589947544	0.3968408706
HB	scaffold4138+AF8-65	4.3414	1.56983	0	0	5.39749	1.24089	0	0	0.3615953379	0	0.229901306	0	0.8043368306	0
AP2+AC0-EREBP	scaffold4158+AF8-65	0.852857	0.647394	0.625031	0.708728	0.292934	0.604993	0.814309	32.1273	0.7590885694	1.1339085581	2.065287744	0.0253463254	2.9114305612	0.019454825
MADS	scaffold7322+AF8-65	1.00838	0.771358	6.03432	5.52105	0.738443	0.322059	6.30798	0.993961	0.764947738	0.9149415344	0.4361325112	6.3463053379	1.3655488643	6.0709826643
DBP	scaffold4167+AF8-65	6.29582	3.89852	4.22789	3.32321	7.10211	3.64942	4.4414	3.03203	0.6192235483	0.786020923	0.5138501093	1.464827195	0.8864717668	1.3944090263
bHLH	scaffold4194+AF8-65	5.81502	3.7633	0.0696036	0.311543	7.07065	5.91912	0.0429544	0.59123	0.6471688833	4.4759610135	0.8371394426	0.0726526056	0.8224166095	0.117726773
FHA	scaffold4308+AF8-65	4.27145	1.56716	3.18258	1.02751	3.66783	1.46092	1.23425	0.340903	0.3668918049	0.3228544137	0.3983063555	3.6205313535	1.1645714223	9.3357347985
SRS	scaffold4205+AF8-65	0.792915	0.551735	11.204	4.24394	0.84257	0.441942	10.5742	2.75542	0.6958312051	0.3787879329	0.5245166574	3.8376000755	0.941067211	4.0661677712
C3H	scaffold4207+AF8-65	2.738	1.57735	2.23041	2.05792	1.78385	1.43146	2.96103	1.00208	0.5760956903	0.9226644429	0.8024553634	2.9548838416	1.5348824172	2.2257803768
Jumonji	scaffold4210+AF8-65	16.0028	16.9215	13.2448	66.7657	17.7283	18.1541	33.9602	5.67315	1.0574087035	5.0408990698	1.0240180954	5.9861276363	0.9026697427	2.3346465368
MYB	scaffold4216+AF8-65	0.0667336	0	0.0478201	0.256849	0	0.0991864	0.73778	31.4801	0	5.3711514614	0.0991864	0.0234363931	0.0667336	0.0015190581
C3H	scaffold9019+AF8-65	3.42105	6.7695	5.8581	8.8834	3.52907	5.90695	7.93458	0.88775	1.9787784452	1.5164302419	1.6737979128	8.9378541256	0.9693913694	6.5988172346
AP2+AC0-EREBP	scaffold4233+AF8-65	3.04722	4.20677	0.283865	0.195472	3.58823	1.4946	0.381806	0.32102	1.380527169	0.6886090219	0.4165284834	1.1893526883	0.8492264989	0.8842595477
FAR1	scaffold4249+AF8-65	8.48928	9.87704	7.49495	6.82165	8.13488	9.18872	7.53698	2.37807	1.1634720495	0.9101661786	1.1295458569	3.1693684374	1.0435654859	3.1516944413
AP2+AC0-EREBP	scaffold4251+AF8-65	0.533931	0.918683	0	0.560462	18.6143	0.757512	0.429304	1.61929	1.7206024749	0.560462	0.0406951645	0.2651186631	0.0286839151	0
Orphans	scaffold428+AF8-65	7.3266	11.9997	24.5426	6.65469	6.84765	10.6774	8.30568	3.96513	1.6378265498	0.2711485336	1.5592794608	2.0946803762	1.0699437033	6.1896079069
C2C2+AC0-Dof	scaffold910+AF8-65	3.14617	4.43313	1.90222	2.27047	3.08781	3.86331	2.41849	0.215784	1.4090560904	1.1935895953	1.2511488725	11.2079208838	1.0189001266	8.8153894635
FHA	scaffold4291+AF8-65	25.8892	25.0203	25.5601	22.8283	27.5524	26.3335	23.107	4.79506	0.9664377424	0.8931224839	0.9557606597	4.8189178029	0.9396350227	5.3305068133
FAR1	scaffold4325+AF8-65	3.7144	3.32626	2.82947	3.947	3.92032	3.13241	2.71386	0.90738	0.8955039845	1.3949608937	0.7990189576	2.9908748264	0.9474736756	3.1182856135
C2H2	scaffold4503+AF8-65	4.50841	7.30363	4.7335	4.34244	5.25537	9.21961	3.60621	1.32598	1.6200012865	0.9173845991	1.7543217699	2.7196564051	0.8578672862	3.569812516
Jumonji	scaffold4341+AF8-65	1.49718	1.8212	2.38412	2.00085	1.70224	1.60714	3.00392	0.340767	1.2164202033	0.8392404745	0.9441324373	8.8151728307	0.8795352007	6.996334739
FHA	scaffold4359+AF8-65	2.85305	1.87239	4.27718	2.23954	3.36621	0.792302	2.27435	0.782172	0.6562766163	0.5236019994	0.235369154	2.9077364058	0.8475555595	5.4683368875
GNAT	scaffold4378+AF8-65	0	0	0	0.493756	0	0.264007	0.610951	45.9503	0	0.493756	0.264007	0.0132959088	0	0
VOZ	scaffold4381+AF8-65	6.60213	8.538	9.44388	14.4996	5.85524	5.39328	10.1592	2.8759	1.2932190066	1.5353435241	0.9211031486	3.5325289475	1.1275592461	3.283799854
bHLH	scaffold4404+AF8-65	2.9728	3.46405	2.31789	4.12027	2.51699	3.62293	5.14277	0.811349	1.1652482508	1.7775951404	1.4393899062	6.3385423535	1.18109329	2.8568347283
DBP	scaffold4423+AF8-67	0	9.58013	0	0.812158	0.737718	8.52754	1.19942	4.63311	9.58013	0.812158	11.5593492364	0.2588801043	0	0
MYB+AC0-related	scaffold4434+AF8-65	5.3396	0.336494	0.920467	0	7.66047	0.336917	0	0	0.0630185782	0	0.043981244	0	0.6970329497	0.920467
HB	scaffold688+AF8-65	4.82884	5.46943	0.756932	0.177466	6.62785	3.73808	0.16683	0.47103	1.1326591894	0.2344543499	0.5639958659	0.3541812623	0.7285680877	1.6069719551
Orphans	scaffold4462+AF8-65	3.03806	2.91361	3.25665	2.89149	3.24391	2.11663	2.37303	0.942193	0.9590363587	0.887872507	0.6524934416	2.5186241036	0.9365426291	3.4564574349
MYB+AC0-related	scaffold4480+AF8-65	2.9147	2.13371	4.89252	1.95936	3.39422	1.80258	3.33273	1.29694	0.732051326	0.4004807339	0.531073413	2.5696871097	0.8587245376	3.7723564698
AP2+AC0-EREBP	scaffold4491+AF8-65	0.801227	0.89203	1.75621	13.2876	0.311624	2.66194	6.28747	5.07553	1.1133299302	7.5660655616	8.5421533643	1.2387809746	2.5711338023	0.346015096
bHLH	scaffold4507+AF8-65	4.09425	0.963012	7.06608	2.46916	1.98809	0.674954	1.30693	0.607499	0.2352108445	0.3494384439	0.3394987148	2.1513286442	2.0593886595	11.6314265538
AP2+AC0-EREBP	scaffold4511+AF8-65	1.92539	0.774075	9.25548	1.59533	4.69814	0.298095	3.54772	3.0989	0.4020354318	0.1723659929	0.0634495779	1.1448320372	0.4098196307	2.9866985059
C3H	scaffold4514+AF8-65	2.50676	2.79085	1.17615	4.15408	2.27381	1.79637	2.96933	1.08289	1.1133295569	3.531930451	0.7900264314	2.742042128	1.1024491932	1.0861213974
LUG	scaffold4538+AF8-65	18.0342	18.0702	16.2661	25.0333	18.4044	17.0702	20.1286	6.96622	1.0019962072	1.5389859893	0.9275064658	2.8894579844	0.9798852448	2.3349965979
C3H	scaffold4549+AF8-65	17.7105	15.4648	12.2151	14.9696	16.8679	13.8971	11.9112	4.29861	0.8731995144	1.2254995866	0.8238784911	2.7709422348	1.0499528691	2.8416395067
SBP	scaffold4570+AF8-65	7.44757	2.75018	0	0	8.84552	2.91803	0.0815221	0.129471	0.369272125	0	0.3298878981	0.6296552896	0.8419595456	0
bHLH	scaffold4988+AF8-65	0.047131	0.0349816	216.678	16.7762	0.0445178	0	131.331	9.055	0.7422206191	0.0774245655	0	14.5036996135	1.0587001155	23.9290999448
HB	scaffold4621+AF8-65	9.13904	10.9757	1.16915	1.19059	10.3229	6.99271	1.31069	1.34394	1.2009685919	1.0183381089	0.6773978243	0.9752593122	0.8853171105	0.8699421105
GRAS	scaffold4637+AF8-65	2.93805	2.33644	3.5125	1.24044	3.39814	5.81502	2.65158	5.05339	0.7952349347	0.3531501779	1.7112361468	0.5247131134	0.8646053429	0.6950779576
SET	scaffold4665+AF8-65	1.63775	0.999907	4.82684	2.33839	2.29547	0.412243	2.68675	3.15387	0.6105370172	0.4844556687	0.1795898008	0.8518899003	0.713470444	1.5304498917
Orphans	scaffold4666+AF8-65	10.9464	12.0864	31.2927	21.8099	8.2691	11.5267	22.1511	4.82191	1.1041438281	0.6969644678	1.3939485555	4.5938435184	1.3237716317	6.4896897702
GNAT	scaffold4687+AF8-65	13.7858	4.74448	4.37364	2.81601	12.5849	5.79496	3.1078	2.5242	0.3441570311	0.6438595769	0.4604692926	1.231201965	1.095423881	1.7326836225
C2H2	scaffold8898+AF8-65	1.56478	1.31627	9.44378	5.39806	2.17871	1.03366	7.48367	3.29695	0.8411853423	0.5715995078	0.474436708	2.2698767042	0.718213989	2.8643989141
CAMTA	scaffold4746+AF8-65	1.8006	0.972556	1.18807	1.50956	0.757764	1.27187	1.79357	42.7899	0.5401288459	1.2705985338	1.6784513384	0.0419157325	2.3762015614	0.0277651969
C2H2	scaffold4751+AF8-65	3.12617	1.89005	5.67457	4.08378	1.03643	1.9155	2.65507	3.38062	0.6045896416	0.7196633401	1.8481711259	0.7853796049	3.0162866764	1.6785589626
Sigma70+AC0-like	scaffold4769+AF8-65	16.971	17.2139	14.456	13.5727	15.2929	13.9064	14.5538	1.78269	1.014312651	0.9388973437	0.9093370126	8.1639544733	1.1097306593	8.1090935609
Sigma70+AC0-like	scaffold4770+AF8-65	10.1643	8.10071	5.94682	5.8168	14.2128	9.56414	5.75162	2.652	0.7969766733	0.978136214	0.6729244062	2.168785822	0.7151511314	2.2423906486
FAR1	scaffold4781+AF8-65	3.76352	5.90466	4.97715	6.3005	4.20994	7.02058	3.52371	1.79975	1.5689195221	1.2658850949	1.6676199661	1.9578885956	0.893960484	2.765467426
BSD	scaffold4786+AF8-65	8.08457	8.50388	8.51067	6.21029	7.74344	8.68748	7.31229	2.76163	1.0518654672	0.7297063568	1.1219148079	2.647816688	1.0440540638	3.0817560644
GNAT	scaffold4790+AF8-65	11.2984	8.5428	11.3873	8.04071	7.77035	8.57894	7.03256	6.10644	0.7561070594	0.7061120722	1.1040609496	1.1516628346	1.4540400368	1.8648017503
Orphans	scaffold4793+AF8-65	4.14646	1.35506	4.83387	0.357295	4.57906	0.620889	0.501749	5.46936	0.3267992456	0.0739148963	0.135593113	0.0917381558	0.9055264618	0.8838090746
SET	scaffold4804+AF8-65	2.2199	2.39771	2.63541	2.83741	3.22347	2.21605	3.55315	0.465401	1.0800982026	1.0766484152	0.687473437	7.6345989802	0.6886678021	5.6626650996
PHD	scaffold4819+AF8-67	0.0220151	0.0452683	0.0758892	0.109209	0.04036	0	0.0991755	0	2.0562386725	1.4390585222	0	0.0991755	0.5454682854	0.0758892
PBF+AC0-2+AC0-like	scaffold4827+AF8-65	8.48561	5.17114	2.47226	2.36355	9.11192	3.6343	3.35753	0.784165	0.609401092	0.9560280877	0.3988511752	4.2816626603	0.9312647609	3.1527293363
bZIP	scaffold5215+AF8-65	0.0312288	0.135209	0.0410263	0.61767	0.269845	0.181794	0.352925	0.444747	4.3296252177	15.0554644216	0.6736978636	0.7935410469	0.115728659	0.0922463783
PHD	scaffold4861+AF8-65	5.93698	8.41847	7.63381	8.69688	8.94954	9.28877	7.7683	1.72873	1.4179717634	1.1392581162	1.0379047415	4.4936456242	0.6633838164	4.4158486288
MADS	scaffold4863+AF8-65	4.84764	7.45111	1.51652	0.974666	4.85222	4.83922	1.51982	0.381114	1.5370592701	0.6426990742	0.997320814	3.9878356607	0.9990561022	3.9791768342
C3H	scaffold4877+AF8-67	7.20048	6.40343	8.6443	5.69382	8.7673	4.11976	6.42263	1.65193	0.8893059907	0.6586791296	0.4699006536	3.8879553008	0.8212881959	5.2328488495
SET	scaffold4897+AF8-65	7.28817	10.8611	10.4526	10.4083	10.5328	11.0248	6.34868	2.19566	1.4902369182	0.99576182	1.0467112259	2.8914677136	0.6919499089	4.7605731306
SET	scaffold4898+AF8-67	0	0	0	0	0	0	0	0	0	0	0	0	0	0
FAR1	scaffold4902+AF8-65	5.26094	6.2422	5.8691	8.13478	6.85166	5.84431	6.01531	1.22966	1.1865179987	1.3860353376	0.8529772347	4.8918481531	0.7678343642	4.772945367
AP2+AC0-EREBP	scaffold4946+AF8-65	8.00386	4.85249	1.95913	0.762519	3.91727	3.00349	0.876114	1.39141	0.6062687253	0.3892130691	0.7667304015	0.6296591228	2.04322398	1.4080177662
GRAS	scaffold4963+AF8-65	0.0431594	0.0240253	8.97663	3.1458	0.050958	0.0360832	7.78952	1.97028	0.5566643651	0.3504433178	0.7080968641	3.9535091459	0.8469602418	4.5560174188
FHA	scaffold7667+AF8-65	4.21601	1.73697	4.32685	4.04525	3.95975	1.19484	3.89737	1.67289	0.4119938046	0.9349180119	0.3017463224	2.329722815	1.0647162068	2.5864521875
Alfin+AC0-like	scaffold4975+AF8-65	51.1575	29.6199	28.7515	20.8191	45.6006	24.9884	22.5408	14.3911	0.5789942824	0.7241048293	0.5479840178	1.5663013946	1.1218602387	1.9978667371
WRKY	scaffold4996+AF8-65	6.07869	5.85115	0.499111	1.66534	1.13637	1.24699	0.56003	0	0.9625675927	3.336612497	1.0973450549	0.56003	5.3492172444	0.499111
MYB+AC0-related	scaffold5001+AF8-65	6.59359	3.91826	4.6109	3.03283	6.67525	4.50614	3.65652	1.52624	0.5942529032	0.6577522826	0.6750518707	2.3957699969	0.9877667503	3.0210844952
HSF	scaffold5003+AF8-65	3.6203	0.917999	2.25727	8.93812	5.47618	0.387767	2.64932	0.859608	0.2535698699	3.9597035357	0.0708097615	3.0820094741	0.6610995256	2.6259294934
DDT	scaffold5051+AF8-65	4.84401	5.71319	6.5933	5.47754	5.87731	5.31086	4.66585	1.64503	1.1794339814	0.8307736642	0.9036208742	2.8363312523	0.8241882766	4.0080120119
C3H	scaffold5054+AF8-65	0	0.0234415	0.124475	0.202597	0	0.0469418	0.465557	34.788	0.0234415	1.6276119703	0.0469418	0.0133826894	0	0.0035781016
zf+AC0-HD	scaffold5065+AF8-65	12.6205	4.22846	0	0	12.556	2.07278	0	0.208395	0.3350469474	0	0.1650828289	0	1.0051369863	0
Orphans	scaffold5074+AF8-67	0	0.094339	3.00565	1.83452	0	0.141686	1.77993	61.1488	0.094339	0.6103571607	0.141686	0.0291081755	0	0.0491530496
MYB+AC0-related	scaffold5083+AF8-65	0.939663	0.584616	0.712954	0.585044	0.339362	0.338887	0.763863	25.1848	0.6221549641	0.8205915108	0.9986003147	0.0303303183	2.768910485	0.0283089006
OFP	scaffold5910+AF8-65	5.44351	2.3905	1.00769	0.378288	4.68465	0.741648	0.367774	0.318593	0.4391468005	0.375401165	0.1583144952	1.1543693678	1.1619886224	3.1629382943
AP2+AC0-EREBP	scaffold5105+AF8-65	18.7043	11.5795	8.93896	15.6575	18.3361	8.24534	6.42616	4.1565	0.6190822431	1.7516019761	0.4496779577	1.5460507639	1.020080606	2.1505978588
ARF	scaffold5160+AF8-65	1.95186	0.855536	11.572	6.01142	3.96309	0.35121	5.58164	1.9834	0.438318322	0.5194797788	0.0886202433	2.8141776747	0.4925096326	5.8344257336
C2C2+AC0-Dof	scaffold5177+AF8-65	1.67099	1.34161	3.95488	4.62258	1.9274	1.28061	5.32898	0.94507	0.8028833207	1.1688293956	0.6644235758	5.6387145926	0.8669658607	4.1847482197
G2+AC0-like	scaffold5194+AF8-65	0.64866	3.12942	1.69327	5.55792	0.671047	9.02128	6.1127	3.57948	4.8244380723	3.2823589859	13.4435888991	1.7077061473	0.9666387004	0.473049158
NAC	scaffold5195+AF8-65	3.60505	1.14675	2.3608	4.12471	3.20487	1.18196	2.37796	1.03724	0.3180954494	1.7471662148	0.3688012306	2.2925841657	1.1248662192	2.2760402607
BES1	scaffold5207+AF8-65	8.14077	9.72787	9.82305	10.1022	9.77811	7.00238	10.8499	1.87261	1.1949569881	1.0284178539	0.7161281679	5.7939987504	0.8325504622	5.2456464507
AP2+AC0-EREBP	scaffold5229+AF8-65	10.125	5.21414	0	0	9.73215	1.98883	0	0.117473	0.5149767901	0	0.2043566941	0	1.0403662089	0
AP2+AC0-EREBP	scaffold5250+AF8-65	51.4922	32.9094	38.0767	69.5204	42.1433	25.8019	84.4133	11.9338	0.6391142736	1.8257989794	0.6122420408	7.0734636076	1.2218359739	3.1906601418
Trihelix	scaffold5251+AF8-65	3.29837	2.884	4.65216	2.97248	3.617	3.51536	3.02396	0.762759	0.8743712804	0.6389462099	0.9718993641	3.9645025493	0.9119076583	6.0991217409
PHD	scaffold5254+AF8-65	7.1213	10.3764	9.34582	21.8873	7.82595	9.36975	12.2636	4.77426	1.4570935082	2.3419346831	1.1972667855	2.5686912736	0.9099598132	1.9575431585
PHD	scaffold5255+AF8-65	1.39261	1.66075	1.55388	3.4079	1.15006	1.68083	2.57004	2.6393	1.1925449336	2.1931551986	1.4615150514	0.9737581935	1.2109020399	0.5887470163
G2+AC0-like	scaffold8528+AF8-65	10.6224	9.05884	14.647	8.74125	9.77164	9.6184	13.187	4.61565	0.8528053924	0.5967945654	0.9843178832	2.8570190547	1.087064198	3.1733342
HSF	scaffold5277+AF8-67	14.8392	29.1335	21.0613	35.04	12.5521	25.9797	26.9526	8.2051	1.9632796916	1.6637149654	2.069749285	3.2848594167	1.1822085547	2.5668547611
TCP	scaffold5289+AF8-65	7.87659	6.79616	0	0	10.1809	6.00754	0	0.491322	0.8628302349	0	0.5900794625	0	0.7736634286	0
MYB	scaffold5308+AF8-65	0.0822816	1.17256	8.4197	13.8552	0.139895	1.57761	10.1883	0.982403	14.2505736398	1.6455693196	11.2771006827	10.3707948775	0.5881668394	8.5705153588
MYB+AC0-related	scaffold531+AF8-65	6.93979	8.0399	7.3946	10.2392	8.36147	6.55121	8.1248	1.91574	1.1585220878	1.3846861223	0.7834997913	4.2410765553	0.8299724809	3.8599183605
GRAS	scaffold5324+AF8-65	3.69537	5.46061	3.94946	4.09193	3.85251	5.08584	2.5142	0.605743	1.4776896495	1.036073286	1.320136742	4.1506051246	0.9592110079	6.5200258195
Orphans	scaffold5344+AF8-65	35.7292	35.8988	32.8793	73.3554	36.0715	27.6126	99.0831	11.5169	1.0047468177	2.2310511477	0.7654963059	8.6032786601	0.9905105138	2.8548741415
AP2+AC0-EREBP	scaffold6747+AF8-65	45.8209	39.4426	32.0802	38.7909	18.0187	19.0651	23.4588	49.7303	0.8607993296	1.2091851048	1.0580730019	0.4717204602	2.5429636988	0.6450835808
HB	scaffold53+AF8-65	16.5564	35.179	19.1028	19.0679	18.209	30.1244	22	3.6914	2.1247976613	0.9981730427	1.6543687188	5.9597984505	0.9092426822	5.1749471745
MYB	scaffold5382+AF8-67	8.71899	46.0387	36.9536	75.1774	8.49184	46.8642	100.941	8.28031	5.2802790231	2.0343728351	5.5187332781	12.1904856219	1.0267492087	4.4628280825
ARF	scaffold5383+AF8-65	10.3133	9.6261	15.3666	4.62148	13.9589	8.77934	5.53909	3.86847	0.9333675933	0.3007483763	0.6289421086	1.4318554881	0.7388332892	3.972268106
Orphans	scaffold6292+AF8-65	1.65575	3.13799	4.44251	3.87352	2.11909	3.83936	4.49947	0.754537	1.8952076098	0.8719215038	1.8117965731	5.9632198288	0.7813495415	5.8877298264
bHLH	scaffold5414+AF8-65	13.3487	7.55142	7.20735	5.1705	13.7641	4.67809	4.81082	5.35643	0.5657045255	0.7173926617	0.3398761997	0.8981392457	0.9698200391	1.345551048
C2C2+AC0-GATA	scaffold5415+AF8-65	19.9477	19.2746	18.7289	16.4586	18.8266	18.1771	19.7757	5.86078	0.9662567614	0.8787809215	0.9655009402	3.3742437014	1.0595487236	3.1956326632
PHD	scaffold541+AF8-65	7.29008	7.84969	9.43684	6.49606	8.0598	7.05419	7.03279	1.24072	1.076763218	0.6883723789	0.8752313953	5.6683135599	0.9044988709	7.6059384873
AP2+AC0-EREBP	scaffold5417+AF8-65	1.90499	6.28598	3.35513	2.60596	1.49586	3.40278	4.92264	0.604482	3.2997443556	0.7767090992	2.2747984437	8.1435675504	1.273508216	5.5504216834
SNF2	scaffold5418+AF8-67	0	0	0	0	0	0	0	8.92201	0	0	0	0	0	0
G2+AC0-like	scaffold5430+AF8-65	4.50077	3.0863	4.03335	1.27792	3.82311	2.38519	3.2046	1.8322	0.6857271089	0.3168383602	0.6238873587	1.7490448641	1.1772535972	2.2013699378
DDT	scaffold5498+AF8-65	6.37682	0.338944	1.53889	0.775892	7.47661	0.183443	0.66406	0.476754	0.0531525118	0.5041893833	0.024535585	1.3928776686	0.8529025855	3.2278491633
TRAF	scaffold5502+AF8-65	3.30828	2.47829	3.74105	4.95834	2.82282	1.83706	5.37068	1.29563	0.7491173661	1.3253872576	0.6507889274	4.1452266465	1.1719769592	2.8874369998
ARF	scaffold5504+AF8-65	4.33212	0.952329	2.78796	0.982371	6.69825	0.768971	0.488094	0.532932	0.2198297831	0.3523619421	0.1148017766	0.9158654387	0.6467540029	5.2313615996
GNAT	scaffold5519+AF8-65	2.87208	1.53199	2.69156	1.19318	6.15111	1.21286	2.26425	0.927096	0.5334078438	0.4433042548	0.19717742	2.4423037096	0.4669206046	2.9032160639
GNAT	scaffold5520+AF8-65	3.5266	1.88111	3.30494	1.4651	0	1.48926	2.78025	1.13837	0.5334061135	0.4433060812	1.48926	2.4423078612	3.5266	2.9032212725
AP2+AC0-EREBP	scaffold5521+AF8-65	2.28793	1.50518	15.2445	8.15551	8.84077	0.405749	7.04221	0.798872	0.657878519	0.5349804848	0.0458952105	8.8151919206	0.2587930689	19.0825313692
SNF2	scaffold5564+AF8-65	21.9866	20.2992	26.3415	18.5959	18.5904	20.7994	15.2165	10.1136	0.9232532543	0.7059544825	1.1188247698	1.5045582186	1.1826856872	2.6045621737
SNF2	scaffold5603+AF8-65	19.6761	11.5386	8.08401	8.14864	20.4904	10.8746	8.32441	2.42733	0.5864271883	1.0079947947	0.5307168235	3.4294512901	0.9602594386	3.3304124285
TRAF	scaffold5668+AF8-65	6.29818	3.885	12.0696	13.0213	5.89002	4.31997	10.087	1.35491	0.6168448663	1.0788509975	0.7334389357	7.4447749297	1.0692968784	8.9080455528
FHA	scaffold5696+AF8-65	15.695	20.2776	13.3683	17.9876	13.2301	15.9568	13.7173	9.25938	1.2919783371	1.3455413179	1.2060982154	1.4814490819	1.1863100052	1.4437575734
DBP	scaffold5712+AF8-65	2.45904	34.2627	4.94004	12.2413	2.35292	47.3527	3.97358	6.29567	13.9333642397	2.4779758868	20.1250786257	0.6311607819	1.0451014059	0.7846726401
LIM	scaffold5721+AF8-65	4.06787	0.534908	5.88731	2.00332	3.02545	0.892632	3.32869	2.02462	0.1314958443	0.340277648	0.2950410683	1.6441060545	1.3445503975	2.9078592526
TRAF	scaffold5723+AF8-65	1.47606	1.02732	114.606	2.0814	1.70608	1.68711	20.3094	4.8876	0.695987968	0.0181613528	0.9888809434	4.1552909403	0.8651763106	23.448318193
TRAF	scaffold5724+AF8-65	1.50696	2.10408	177.207	4.72272	2.31539	1.14528	53.9326	6.62827	1.3962414397	0.0266508659	0.4946380523	8.1367536325	0.650844998	26.7350304076
NAC	scaffold5742+AF8-65	3.01365	4.17651	4.45403	2.61283	2.92069	6.45635	1.80471	2.67326	1.3858643174	0.586621554	2.2105564096	0.6750970725	1.0318280954	1.6661417146
WRKY	scaffold5745+AF8-65	1.82248	0.765041	4.4638	3.79472	2.28583	0.466261	4.52518	1.41636	0.4197801896	0.8501097719	0.2039788611	3.1949363156	0.797294637	3.1515998757
NAC	scaffold5752+AF8-65	3.23367	4.67193	2.22874	2.89772	4.10358	4.8429	3.22024	0.606778	1.4447763686	1.3001606289	1.1801646367	5.3071139692	0.788011931	3.6730731833
mTERF	scaffold5785+AF8-65	4.98622	3.73646	2.19388	2.2012	4.86502	2.85549	2.19594	0.938022	0.7493572285	1.0033365544	0.5869431164	2.3410325131	1.0249125389	2.3388364026
mTERF	scaffold578+AF8-67	0	0	0	0	0	0	0	0	0	0	0	0	0	0
SET	scaffold5792+AF8-65	4.97297	2.64461	3.87581	4.078	3.35748	1.88594	4.04314	2.46045	0.531796894	1.0521671599	0.5617129514	1.6432522506	1.4811614663	1.5752443659
C2C2+AC0-CO+AC0-like	scaffold5799+AF8-65	0.939663	0.492308	0.683248	0.478672	0.208838	0.554542	0.702754	22.3218	0.5239197457	0.7005830972	2.6553692336	0.0314828553	4.4994828527	0.0306090011
HB	scaffold582+AF8-65	5.46317	7.50785	1.92682	2.13555	7.57913	2.9974	1.98183	0.974219	1.3742662227	1.1083287489	0.3954807478	2.0342756608	0.7208175609	1.9778099175
TCP	scaffold5832+AF8-65	2.17443	4.11545	6.86786	22.1458	1.40611	5.20204	12.4081	7.37145	1.8926569262	3.2245561208	3.6995967599	1.6832644866	1.5464152876	0.9316837257
TRAF	scaffold5836+AF8-65	2.0091	3.47502	3.62492	2.7617	2.49074	3.47938	3.09379	1.41734	1.7296401374	0.7618650894	1.3969262147	2.1828142859	0.8066277492	2.5575514697
C2C2+AC0-GATA	scaffold5837+AF8-65	0.953238	0.568536	0.548898	0.786189	0.353722	0.3795	0.940947	25.6436	0.5964260762	1.4323043626	1.0728764397	0.036693249	2.6948790293	0.021404873
WRKY	scaffold5848+AF8-65	9.88116	17.4687	25.1108	50.1502	7.60671	21.2188	47.7048	11.8683	1.7678794797	1.9971566019	2.7894845472	4.019514168	1.2990057462	2.1157874338
SET	scaffold5861+AF8-65	14.4056	11.3789	16.4572	45.5394	14.9663	11.3935	37.4839	8.74797	0.7898942078	2.7671414335	0.7612770023	4.2848683752	0.9625358305	1.8812593093
ARID	scaffold8074+AF8-65	4.05664	3.57185	5.86973	2.41145	3.95146	3.46763	3.40677	1.55809	0.8804946951	0.410828096	0.8775566499	2.1865039889	1.0266180095	3.7672599144
MED7	scaffold5902+AF8-65	13.2526	12.0917	8.91946	6.24679	10.9272	12.4061	10.0645	2.48547	0.9124020947	0.7003551785	1.135341167	4.0493347335	1.2128084047	3.5886411826
AP2+AC0-EREBP	scaffold5924+AF8-65	0.694602	0.447712	0.550133	0.562827	0.207186	0.203761	0.68709	20.7972	0.6445590424	1.0230744202	0.9834689603	0.0330376204	3.3525527787	0.0264522628
C3H	scaffold5958+AF8-65	6.02327	1.57331	10.3215	4.68113	3.12912	1.09753	6.95362	2.54225	0.2612052921	0.4535319479	0.3507471749	2.7352227358	1.9249086005	4.0599862327
MYB	scaffold5976+AF8-65	1.91075	3.46235	10.779	22.8361	0.634793	5.34694	16.2003	2.36001	1.8120371582	2.1185731515	8.4231237585	6.8645048114	3.0100363426	4.5673535282
MADS	scaffold6004+AF8-67	1.68044	0.738151	12.0397	9.3392	0.796685	1.27387	10.595	2.14997	0.4392605508	0.7757003912	1.5989632038	4.9279757392	2.109290372	5.5999386038
PHD	scaffold6023+AF8-65	2.12806	3.35385	4.01037	4.36124	3.49804	4.18987	4.46096	0.33968	1.5760128944	1.0874906804	1.1977764691	13.1328308997	0.6083578232	11.8063177108
SBP	scaffold6045+AF8-65	10.7941	3.74922	0.059929	0.0321887	12.3758	2.54819	0.0369839	0.391578	0.3473397504	0.5371139181	0.2059010327	0.0944483602	0.8721941208	0.1530448595
G2+AC0-like	scaffold6067+AF8-65	1.70308	0.649707	5.8502	6.65804	2.10362	0.345175	9.36159	2.92755	0.3814894192	1.1380875867	0.1640861943	3.1977558026	0.8095948888	1.9983262455
C2C2+AC0-Dof	scaffold7858+AF8-65	0.203865	4.85145	4.02649	2.91791	0.120351	10.8229	3.63433	3.53474	23.7973659039	0.7246783178	89.9277945343	1.0281746324	1.6939202832	1.1391191431
C2H2	scaffold6089+AF8-65	9.26646	6.89788	10.765	9.3444	11.4687	5.9389	9.03302	4.40095	0.7443921411	0.8680352996	0.5178355001	2.0525159341	0.8079782364	2.4460627819
G2+AC0-like	scaffold6090+AF8-65	2.63538	4.2068	3.11726	5.7895	1.9664	5.49985	6.67858	2.42982	1.5962783356	1.8572400121	2.7969131408	2.7485904306	1.3402054516	1.2829180762
[truncated: 282 more rows]
